# Supplementary material for: Interleukin-7 receptor α mutational activation can initiate precursor B-cell acute lymphoblastic leukemia
Source: Nat Commun. 2021 Dec 14;12:7268. doi: 10.1038/s41467-021-27197-5 (PMC8671594; doi:10.1038/s41467-021-27197-5)
Supplement: Supplementary file 3 — Supplementary Data 1 [file 41467_2021_27197_MOESM3_ESM.xlsx]

## Sheet: Supplementary Data 1
Supplementary Data 1. Immunophenotype and developmental stage of IL-7Rmut leukemias.
IL-7RmutHet
Mouse #	Sex	Age at euth.	CD19	CD45	B220	CD43	IgM	IgD	CD93	BP-1	CD25	HSA (CD24)	cKit	IL7Ra	CD5	Develop stage	Hardy Fraction
13348	M	56	+	low	neg	pos	neg	neg	pos	pos	neg	pos	N.A.	pos	neg	Late ProB	C
14744	F	65	+	low-int	int-low	neg	neg	neg	int-low	pos	mostly neg	pos	neg	pos	neg	Pro to PreB	C to D
13351	M	70	+	int	int	pos	neg	neg	pos	negative	pos	pos	N.A.	pos	neg	early Pro_B	B
13579	M	70	+	int	int	pos	neg	neg	pos	negative	pos	pos	low	pos	neg	early Pro_B	B
14264	M	75	+	int	int	low-pos	neg	neg	mostly pos	pos	pos	bright	neg	N.A.	NA	Late PreB	D
13573	M	80	+	int-low	neg	low-neg	neg	neg	pos	pos	low-neg	pos	low-neg	pos	neg	Late PreB	D
15119	M	82	+	int+low	int+low	neg	neg	neg	pos	bright	neg	bright	neg	pos	neg	Late PreB	D
13469	F	83	low pos	int	N.A.	neg	neg	neg	pos	pos	pos	bright	neg	pos	pos	Late PreB	D
13352	M	83	+	int-bright	int - bright	mostly pos	neg	neg	pos	pos	mostly pos	pos	N.A.	pos	neg	Pre B	C'
14619	F	87	+	int	int	mostly neg	neg	neg	pos	pos	mostly neg	pos	neg	pos	neg	Pro to Pre B	C to D
13369	F	93	+	int-low	neg	pos	neg	neg	pos	pos	neg-low	bright	neg-low	pos	neg	Late ProB	C
2673	M	93	+	low	neg	low	neg	neg	pos	pos	N.A.	bright	N.A.	pos	neg	PreB	C' to D
13758	F	93	+	low	neg	neg	neg	neg	pos	pos	neg	bright	neg	pos	neg	Late PreB	D
13758	F	93	+	low	neg	neg	neg	neg	mostly pos	pos	neg	pos	neg	pos	neg	Pro to Pre B	C to D
14170	M	96	+	mostly int	int	neg-low	neg	neg	pos	pos	neg-low	bright	neg	pos	neg	Late PreB	D
2167	F	104	+	low	neg	neg-low	neg	neg	pos-low	pos	neg-low	pos	N.A.	pos	N.A.	Pro to Pre B	B to C
2283	F	106	+	int	int	neg	neg	neg	pos	pos	neg	N.A.	neg	N.A.	neg	Pro to Pre B	C to D
14455	M	110	pos bright	int	int	pos	mostly neg	neg	pos	bright	pos	bright	neg	pos	NA	Pre B	C'
13328	M	114	+	int-low	N.A.	neg	neg	neg	pos	pos	neg-low	bright	neg	pos	pos	Late PreB	D
14618	F	135	+	int	int	pos	neg	neg	pos	pos	pos	pos	neg	pos	neg	Pre B	C'
13574	M	143	+	int- bright	int- bright	pos	neg	neg	pos	pos	pos	bright	neg	pos	neg	Pre B	C'
2041	F	152	+	int	int	neg	N.A.	neg	pos	N.A.	N.A.	pos	N.A.	pos	N.A.	ND	ND
15049	F	152	+	low-int	int-low	neg	neg	neg	pos	pos	neg	pos	neg	pos	neg	Pro to Pre B	C to D
13575	M	168	+	int	int	mostly neg	neg	neg	pos	pos	pos	bright	neg	pos	neg	Late PreB	D
13053	F	179	+	int	int-low	pos	neg	neg	low	pos	pos	bright	neg	pos	neg	Pre B	C'
2428	F	187	+	int-low	neg	pos	neg	neg	pos	pos	neg	pos	N.A.	pos	neg	Pro B	B to C
2672	M	194	+	int-bright	int	neg	neg	neg	pos	pos	neg-low	bright	N.A.	pos	neg	Late PreB	D
13189	M	204	+	int	int	pos	mostly pos	neg	pos	neg	pos	pos	neg	pos	neg	Leukemia/Lymphoma	B to E
14272	F	224	+	mostly int	neg	neg	neg	neg	pos	pos	low-neg	bright	neg	pos	neg	Pro to Pre B	C to D
13878	F	290	+	int	int	pos	neg	neg	pos	pos	neg	bright	neg	pos	neg	Late ProB	C
3169	F	301	+	int-low	int	pos	neg	neg	pos	pos	mostly neg	bright	neg	pos	neg	Pro to Pre B	C to C'
2286	M	322	+	int-low	int-neg	pos	neg	neg	pos	pos	neg	bright	N.A.	pos	neg	Late ProB	C
2674	M	341	+	int	int	neg	neg	neg	pos	pos	neg-low	bright	neg	pos	neg	Late ProB	C
13875	F	362	+	low+int	low-int	neg	neg	neg	pos	pos	mostly neg	bright	mostly neg	pos	neg	Pro to Pre B	C to D
14265	M	411	+	int	int	neg	neg	neg	mostly neg	pos	neg	bright	neg	pos	neg	Pro to MatB	C to D
2288	M	488	+	int	neg	N.A.	pos	neg	pos	neg	mostly neg	bright	N.A.	pos	N.A	Immature B?	N.D.
13193	M	519	+	int	int	neg	neg	neg	pos	pos	neg	bright	neg	pos	neg	Pro to Pre B	C to D
2166	F	524	+	int	neg	pos	neg	neg	pos	neg	pos	pos	neg	pos	neg	early Pro_B	B
2423	F	530	+	int	int-low	pos	neg	neg	pos	neg	neg-low	pos	neg	pos	neg	early Pro_B	B
IL-7RmutHom
Mouse #	Sex	Age at euth.	CD19	CD45	B220	CD43	IgM	IgD	CD93	BP-1	CD25	HSA (CD24)	cKit	IL7Ra	CD5	Develop stage	Hardy Fraction
15248	M	50	+	int	neg	neg	neg	neg	pos	pos	neg	pos	neg	N.A.	neg	Pro to PreB	C to D
13494	F	61	pos+low	int	int	pos	neg	neg	pos	neg	pos	bright	NA	N.A	neg	early ProB	B
13872	F	71	pos+low	int	low-neg	pos	neg-low	neg	pos	neg	low-pos	pos	pos	N.A	N.A	Pro-B	B to C
13292	F	73	+	int-low	int-low	pos	neg	neg	pos	pos	neg	bright	NA	pos	neg	Late ProB	C
14169	M	73	+	int+low	neg	low-neg	neg	neg	pos	pos	mostly neg	pos	neg	pos	neg	Pro to PreB	C to D
13194	F	77	+	int	int	pos	neg	neg	pos	pos	low-pos	bright	NA	pos	neg	Pro to PreB	C to C'
14171	M	80	+	neg	neg	pos	neg	neg	pos	pos	neg	pos	neg	pos	neg	Late ProB	C
14459	F	81	+	mostly int	neg	mostly pos	neg	neg	pos	pos	neg	bright	neg	pos	neg	Late ProB	C
12935	M	83	+	int	int+low	low pos	neg	neg	pos	pos	low pos	bright	NA	pos	neg	Pre B	C'
13876	F	85	+	int+low	mostly low	low-neg	neg	neg	pos	pos	neg	bright	neg	pos	neg	Pre B	C'-D
14458	F	95	+	int+low	neg	low-neg	neg	neg	pos	pos	neg	bright	neg	N.A	neg	Pro to PreB	C to D
13877	F	96	+	neg	neg	low-neg	neg	neg	pos	pos	neg	bright	neg	pos	neg	Pro to PreB	C to D
14473	F	113	+	mostly int	neg	neg	neg	neg	pos	pos	neg	pos	neg	N.A	neg	Pro to PreB	C to D
14472	M	117	+	int	neg	low-neg	neg	neg	pos	pos	neg	bright	neg	pos	neg	Pro to PreB	C to D
14074	M	123	+	int+low	int+low	pos	neg	neg	pos	pos	pos	bright	neg	pos	neg	Pre B	C'
13196	F	137	+	int	int	pos	neg	neg	pos	pos	neg	bright	pos	pos	neg	Pro to PreB	C to C'
15249	F	218	+	neg	neg	neg	neg	neg	pos	pos	neg	pos	neg	pos	neg	Pro to PreB	C to D
The table presents data obtained from immunophenotypic characterization in BM cells from IL-7Rmut heterozygous and IL-7Rmut Homozygous leukemias arising in this study. Animal sex and age are also presented and developmental stage and Hardy fraction assessment are in last columns. N.D.: not determined. N.A.: not analyzed.
