# Supplementary material for: Interleukin-7 receptor α mutational activation can initiate precursor B-cell acute lymphoblastic leukemia
Source: Nat Commun. 2021 Dec 14;12:7268. doi: 10.1038/s41467-021-27197-5 (PMC8671594; doi:10.1038/s41467-021-27197-5)
Supplement: Supplementary file 4 — Supplementary Data 2 [file 41467_2021_27197_MOESM4_ESM.xlsx]

## Sheet: Supplementary Data 2
Supplementary Data 2. Productive and non-productive IG gene rearrangements based on WES data
sample	group	nSeqCDR3	cloneId	cloneCount			aaSeqCDR3	allVHitsWithScore	allDHitsWithScore	allJHitsWithScore	rearrangement
CONTROLS
G1-12938-BM-CTRL	CTRL	TGTGCAAGAAGGCGATATAGTAACTCGTTTGCTTACTGG	0	7	0.0324074	-0.111137	CARRRYSNSFAYW	IGHV1-18*00(210),IGHV1-34*00(194),IGHV1-39*00(194),IGHV1-4*00(194),IGHV1-42*00(194)	IGHD2-5*00(50),IGHD2-6*00(50)	IGHJ3*00(220)	productive
G1-12938-BM-CTRL	CTRL	TGTGCAAGATCAAAGGATTACGTTGACTACTGG	3	6	0.0277778	-0.0995422	CARSKDYVDYW	IGHV1-64*00(585)		IGHJ2*00(214)	productive
G1-12938-BM-CTRL	CTRL	TGTGCAAGATACCGTGGGTACTTTGACTACTGG	4	6	0.0277778	-0.0995422	CARYRGYFDYW	IGHV1-26*00(655),IGHV1-18*00(623),IGHV1-34*00(623),IGHV1-22*00(607),IGHV1-31*00(591)	IGHD1-1*00(25)	IGHJ2*00(160)	productive
G1-12938-BM-CTRL	CTRL	TGTGCAAGAATCGCTACTGG	6	6	0.0277778	-0.0995422	CAR_RYW	IGHV1-75*00(450)		IGHJ2*00(190)	non_productive
G1-12938-BM-CTRL	CTRL	TGTGTGAGTCCCTATGATGGTTACTACGAGACCTGGTTTGCTTACTGG	7	5	0.0231481	-0.0871722	CVSPYDGYYETWFAYW	IGHV10-1*00(145),IGHV10-3*00(145)	IGHD2-3*00(85)	IGHJ3*00(216)	productive
G1-12938-BM-CTRL	CTRL	TGTGCAAGAAAGGGCCACGTAGCTACGGACTGGTACTTCGATGTCTGG	8	5	0.0231481	-0.0871722	CARKGHVATDWYFDVW	IGHV1-26*00(810),IGHV1-18*00(778),IGHV1-34*00(746),IGHV1-22*00(730)	IGHD1-1*00(50),IGHD3-1*00(44)	IGHJ1*00(105)	productive
G1-12938-BM-CTRL	CTRL	TGTGCAAGAGGAGGGCTCTACTACCTAGGGGTGGACTACTGG	9	5	0.0231481	-0.0871722	CARGGLYYLGVDYW	IGHV1-22*00(375),IGHV1-26*00(343),IGHV1-34*00(343),IGHV1-18*00(327),IGHV1-31*00(327)	IGHD1-1*00(40),IGHD5-5*00(40),IGHD2-8*00(35)	IGHJ4*00(70)	productive
G1-12938-BM-CTRL	CTRL	TGTGCAAGAGACGGATTAGGGTTTGCTTACTGG	14	5	0.0231481	-0.0871722	CARDGLGFAYW	IGHV1-18*00(305),IGHV1-26*00(289),IGHV1-31*00(289),IGHV1-34*00(289)	IGHD2-4*00(25)	IGHJ3*00(225)	productive
G1-12938-BM-CTRL	CTRL	TGTGCAAGATATCCTGACTACTGG	15	5	0.0231481	-0.0871722	CARYPDYW	IGHV1-52*00(660),IGHV1-61*00(660),IGHV1-74*00(606),IGHV1-59*00(580),IGHV1-69*00(580)		IGHJ2*00(200)	productive
G1-12938-BM-CTRL	CTRL	TGTGCAAGATATTACTACGGTAGTAGCTGGGTGTATGCTATGGACTACTGG	18	4	0.0185185	-0.0738701	CARYYYGSSWVYAMDYW	IGHV1-26*00(240),IGHV1-31*00(240),IGHV1-34*00(240),IGHV1-18*00(224)	IGHD1-1*00(90)	IGHJ4*00(240)	productive
G1-12938-BM-CTRL	CTRL	TGTGCAAGAGACCCCCTTCTACGGTAGTAGCCCTACTGG	19	4	0.0185185	-0.0738701	CARDPLLR**PYW	IGHV1-82*00(330),IGHV1-64*00(298)	IGHD1-1*00(65)	IGHJ2*00(165)	non_productive
G1-12938-BM-CTRL	CTRL	TGTGCAAGAACCTGGTTACGGGAGCTATGGACTACTGG	21	4	0.0185185	-0.0738701	CARTWL_GAMDYW	IGHV1-18*00(555),IGHV1-26*00(539),IGHV1-34*00(539),IGHV1-31*00(507),IGHV1-22*00(491)	IGHD2-7*00(40),IGHD2-3*00(35)	IGHJ4*00(210)	non_productive
G1-12938-BM-CTRL	CTRL	TGTGCAAGAACTGGGCAACTACTTTGACTACTGG	23	4	0.0185185	-0.0738701	CARTGQ_YFDYW	IGHV1-82*00(710)	IGHD4-1*00(30)	IGHJ2*00(240)	non_productive
G1-12938-BM-CTRL	CTRL	TGTGCAAGAGAGCCTTGTACTTCGATGTCTGG	27	4	0.0185185	-0.0738701	CAREP_YFDVW	IGHV5-12*00(525),IGHV5-4*00(493),IGHV5-6*00(477),IGHV5-9-1*00(461)	IGHD3-2*00(25),IGHD5-7*00(25),IGHD5-8*00(25)	IGHJ1*00(235)	non_productive
G1-12938-BM-CTRL	CTRL	TGTACTAATAAGATCTACTATAGTAACTTCGAACCGTACTTCGATGTCTGG	30	3	0.0138889	-0.0593981	CTNKIYYSNFEPYFDVW	IGHV14-4*00(615)	IGHD2-8*00(74),IGHD2-5*00(70),IGHD2-6*00(70)	IGHJ1*00(235)	productive
G1-12938-BM-CTRL	CTRL	TGTGCAAGAAGTTATTACTACGGTAGTAGCTACTACTTTGACTACTGG	31	3	0.0138889	-0.0593981	CARSYYYGSSYYFDYW	IGHV1-50*00(630),IGHV1-59*00(630),IGHV1-69*00(598),IGHV1-74*00(588),IGHV1-61*00(550)	IGHD1-1*00(65)	IGHJ2*00(249)	productive
G1-12938-BM-CTRL	CTRL	TGTGCATGCGGACAGCGAGGCTACGGCGGTATGGACTACTGG	33	3	0.0138889	-0.0593981	CACGQRGYGGMDYW	IGHV1-64*00(305),IGHV1-52*00(289),IGHV1-62-3*00(289),IGHV1-69*00(289)	IGHD3-2*00(40),IGHD3-1*00(35),IGHD5-7*00(35)	IGHJ4*00(85)	productive
G1-12938-BM-CTRL	CTRL	TGTGCAAGATGTGGGGAGGATGGCCCCTCGTTTGCTTACTGG	34	3	0.0138889	-0.0593981	CARCGEDGPSFAYW	IGHV1-82*00(610)	IGHD2-3*00(25)	IGHJ3*00(224)	productive
G1-12938-BM-CTRL	CTRL	TGTGCTGTTGATGGTTACTACGACTACTTTGACTACTGG	37	3	0.0138889	-0.0593981	CAVDGYYDYFDYW	IGHV5-12*00(560),IGHV5-4*00(512),IGHV5-6*00(496)	IGHD2-3*00(70)	IGHJ2*00(190)	productive
G1-12938-BM-CTRL	CTRL	TGTGCAAGAAACTTTCCTTTTGCTTACTGG	57	3	0.0138889	-0.0593981	CARNFPFAYW	IGHV1-78*00(510),IGHV1-77*00(478),IGHV1-39*00(446),IGHV1-42*00(446)		IGHJ3*00(190)	productive
G1-12938-BM-CTRL	CTRL	NA	0	3	0.0138889	-0.0593981	NA	IGHV14-4*00(615)	IGHD2-5*00(70),IGHD2-6*00(70)	IGHJ1*00(235)	germdj
G1-12938-BM-CTRL	CTRL	TGTGCAAGATGATGATTACGACGAGGAGGCGTTTGACTACTGG	32	3	0.0138889	-0.0593981	CAR**LR_EEAFDYW	IGHV1-82*00(230),IGHV1-54*00(214),IGHV1-56*00(214)	IGHD2-4*00(60)	IGHJ2*00(215)	non_productive
G1-12938-BM-CTRL	CTRL	TGTGCAAGAAGAACCCACGACTGGGACCGAGAGACTACTGG	36	3	0.0138889	-0.0593981	CARRTHD_GPRDYW	IGHV1-77*00(415),IGHV1-78*00(399),IGHV1-54*00(383),IGHV1-80*00(383),IGHV1-82*00(367)	IGHD4-1*00(40)	IGHJ2*00(60)	non_productive
G1-12938-BM-CTRL	CTRL	TGTGACGGTAGTAGCCATACTATGCTATGGACTACTGG	39	3	0.0138889	-0.0593981	CDGSSH_YAMDYW	IGHV1-18*00(425),IGHV1-26*00(409),IGHV1-34*00(409)	IGHD1-1*00(55)	IGHJ4*00(260)	non_productive
G1-12938-BM-CTRL	CTRL	TGTGCAAGGAGGGGGGACCCGGGGGTACTGGGACAGGGATATGCTATGGACTACTGG	61	2	0.00925926	-0.0433531	CARRGDPGVLGQGYAMDYW	IGHV1-26*00(410),IGHV1-34*00(410),IGHV1-18*00(394),IGHV1-31*00(394),IGHV1-22*00(362)	IGHD4-1*00(40)	IGHJ4*00(215)	productive
G1-12938-BM-CTRL	CTRL	TGTGCAAGAAGGGTTACTACGGTAGTAGCTACGGAGTGGTACTTCGATGTCTGG	63	2	0.00925926	-0.0433531	CARRVTTVVATEWYFDVW	IGHV4-1*00(285)	IGHD1-1*00(100)	IGHJ1*00(245)	productive
G1-12938-BM-CTRL	CTRL	TGTACAAGAGGGAGATATTACTACGGTAAGAGCGGCTGGTACTTCGATGTCTGG	64	2	0.00925926	-0.0433531	CTRGRYYYGKSGWYFDVW	IGHV1-15*00(285),IGHV1-23*00(285),IGHV1-26*00(253),IGHV1-31*00(253),IGHV1-34*00(253)	IGHD1-1*00(65)	IGHJ1*00(250)	productive
G1-12938-BM-CTRL	CTRL	TGTGCAAGAGATAGGGGGAATTACTACGGTAGTAGCTACCCCAATGTCTGG	66	2	0.00925926	-0.0433531	CARDRGNYYGSSYPNVW	IGHV3-6*00(460)	IGHD1-1*00(100)	IGHJ1*00(195)	productive
G1-12938-BM-CTRL	CTRL	TGTGCTCGACCTAGGCTACGAGGAGGAAACTACTACTTTGACTACTGG	69	2	0.00925926	-0.0433531	CARPRLRGGNYYFDYW	IGHV8-8*00(340),IGHV8-11*00(308)	IGHD3-2*00(40),IGHD3-1*00(35),IGHD5-7*00(35)	IGHJ2*00(190)	productive
G1-12938-BM-CTRL	CTRL	TGTGCTCGAAGAGGGGCTACGGTCCCCTACTGGTACTTCGATGTCTGG	70	2	0.00925926	-0.0433531	CARRGATVPYWYFDVW	IGHV8-12*00(225),IGHV8-11*00(210)	IGHD3-1*00(40),IGHD1-1*00(35),IGHD3-2*00(35)	IGHJ1*00(265)	productive
G1-12938-BM-CTRL	CTRL	TGTGCAAGATCCTCTTATAGTAACTACCCGGCCTGGTTTGCTTACTGG	71	2	0.00925926	-0.0433531	CARSSYSNYPAWFAYW	IGHV3-1*00(164.5),IGHV3-8*00(164.5),IGHV3-6*00(157)	IGHD2-5*00(50),IGHD2-6*00(50)	IGHJ3*00(254)	productive
G1-12938-BM-CTRL	CTRL	TGTGCAAGAAGGGATTACTACGGTAGTAGTGACTACTTTGACTACTGG	72	2	0.00925926	-0.0433531	CARRDYYGSSDYFDYW	IGHV1-52*00(595),IGHV1-61*00(595),IGHV1-74*00(569),IGHV1-50*00(563),IGHV1-69*00(563)	IGHD1-1*00(55)	IGHJ2*00(249)	productive
G1-12938-BM-CTRL	CTRL	TGTGCAGCGGGATGGTTACCCCTCTACTGGTACTTCGATGTCTGG	75	2	0.00925926	-0.0433531	CAAGWLPLYWYFDVW	IGHV1-59*00(250),IGHV1-61*00(250),IGHV1-62-3*00(250),IGHV1-69*00(250),IGHV1-74*00(250)	IGHD2-3*00(45),IGHD2-7*00(40)	IGHJ1*00(195)	productive
G1-12938-BM-CTRL	CTRL	TGTGCTCGAATAAAGGGACTGGGACCCCCTTTTGCTTACTGG	77	2	0.00925926	-0.0433531	CARIKGLGPPFAYW	IGHV8-8*00(410),IGHV8-11*00(378)	IGHD4-1*00(40)	IGHJ3*00(160)	productive
G1-12938-BM-CTRL	CTRL	TGTGCAAGAGGCTACGGTAGTAGCTCCTGGTTTGCTTACTGG	78	2	0.00925926	-0.0433531	CARGYGSSSWFAYW	IGHV1-26*00(585),IGHV1-34*00(585),IGHV1-18*00(569),IGHV1-31*00(553),IGHV1-22*00(537)	IGHD1-1*00(70)	IGHJ3*00(240)	productive
G1-12938-BM-CTRL	CTRL	TGTACCAGGGTATGGTTACTACGCGGTATGGACTACTGG	82	2	0.00925926	-0.0433531	CTRVWLLRGMDYW	IGHV6-6*00(775)	IGHD2-3*00(60)	IGHJ4*00(120)	productive
G1-12938-BM-CTRL	CTRL	TGTGCAAGAGAGGGGGACTCCTGGTTTGCTTACTGG	87	2	0.00925926	-0.0433531	CAREGDSWFAYW	IGHV1-64*00(250),IGHV1-52*00(234),IGHV1-59*00(234),IGHV1-62-3*00(234),IGHV1-69*00(234)	IGHD4-1*00(25)	IGHJ3*00(205)	productive
G1-12938-BM-CTRL	CTRL	TGTGCAAGAGGGCGGGCTATGGACTACTGG	125	2	0.00925926	-0.0433531	CARGRAMDYW	IGHV1-49*00(840)		IGHJ4*00(140)	productive
G1-12938-BM-CTRL	CTRL	TGTGCAAGAAGCCCTTTTGCTTACTGG	129	2	0.00925926	-0.0433531	CARSPFAYW	IGHV1-81*00(280),IGHV1-85*00(264),IGHV1-34*00(248),IGHV1-54*00(248),IGHV1-56*00(248)	IGHD3-1*00(25)	IGHJ3*00(215)	productive
G1-12938-BM-CTRL	CTRL	TGTGTGAGACATGGGCCCTACTGG	130	2	0.00925926	-0.0433531	CVRHGPYW	IGHV10-1*00(685),IGHV10-3*00(637)		IGHJ2*00(75),IGHJ3*00(70)	productive
G1-12938-BM-CTRL	CTRL	NA	2	2	0.00925926	-0.0433531	NA	IGHV1-75*00(190),IGHV1-80*00(190),IGHV1-84*00(190),IGHV1-81*00(174),IGHV1-85*00(174)	IGHD1-1*00(100)	IGHJ2*00(250)	germdj
G1-12938-BM-CTRL	CTRL	NA	3	2	0.00925926	-0.0433531	NA	IGHV1-49*00(320),IGHV1-64*00(288)	IGHD2-3*00(90)	IGHJ3*00(215)	germdj
G1-12938-BM-CTRL	CTRL	NA	4	2	0.00925926	-0.0433531	NA	IGHV12-3*00(655)	IGHD2-5*00(70),IGHD2-6*00(70)	IGHJ2*00(195)	germdj
G1-12938-BM-CTRL	CTRL	NA	5	2	0.00925926	-0.0433531	NA	IGHV8-8*00(410),IGHV8-11*00(378)	IGHD4-1*00(40)	IGHJ3*00(160)	germdj
G1-12938-BM-CTRL	CTRL	NA	6	2	0.00925926	-0.0433531	NA	IGHV1-26*00(410),IGHV1-34*00(410),IGHV1-18*00(394),IGHV1-31*00(394),IGHV1-22*00(362)	IGHD3-2*00(25),IGHD4-1*00(25),IGHD5-8*00(25)	IGHJ4*00(215)	germdj
G1-12938-BM-CTRL	CTRL	TGTGCAAGAGGGGGGCCTCTATGATGGTTACTACGGGGTTTCCTTTGCTTACTGG	62	2	0.00925926	-0.0433531	CARGGPL*W_YYGVSFAYW	IGHV1-49*00(320),IGHV1-64*00(288)	IGHD2-3*00(90)	IGHJ3*00(215)	non_productive
G1-12938-BM-CTRL	CTRL	TGTGCAAGATTACTACGGTAGTAGCCGACCTTTACTATGCTATGGACTACTGG	65	2	0.00925926	-0.0433531	CARLLR**P_LYYAMDYW	IGHV1-18*00(545),IGHV1-26*00(529),IGHV1-34*00(529),IGHV1-31*00(497),IGHV1-22*00(481)	IGHD1-1*00(75)	IGHJ4*00(265)	non_productive
G1-12938-BM-CTRL	CTRL	TGTGCAAGAAGGGGACTACGGTAGTAGCTACATGGTACTTCGATGTCTGG	67	2	0.00925926	-0.0433531	CARRGLR*_ATWYFDVW	IGHV1-72*00(520),IGHV1-53*00(504),IGHV1-62-3*00(504),IGHV1-55*00(472),IGHV1-64*00(472)	IGHD1-1*00(40)	IGHJ1*00(184)	non_productive
G1-12938-BM-CTRL	CTRL	TGTGCTCATTTATTACTACGGTAGTAGCCTGTACTACTTTGACTACTGG	68	2	0.00925926	-0.0433531	CAHLLLR*_SLYYFDYW	IGHV1-75*00(190),IGHV1-80*00(190),IGHV1-84*00(190),IGHV1-81*00(174),IGHV1-85*00(174)	IGHD1-1*00(105)	IGHJ2*00(250)	non_productive
G1-12938-BM-CTRL	CTRL	TGTGCAGGAGACCATCCTACTATAGTAACCACCCGGGGAACTACTGG	73	2	0.00925926	-0.0433531	CAGDHPTI_NHPGNYW	IGHV12-3*00(655)	IGHD2-5*00(70),IGHD2-6*00(70)	IGHJ2*00(195)	non_productive
G1-12938-BM-CTRL	CTRL	TGTGCATAGAACTGGGACCCTATTACTATGCTATGGACTACTGG	76	2	0.00925926	-0.0433531	CA*NWDP_YYAMDYW	IGHV1-64*00(345),IGHV1-59*00(329),IGHV1-61*00(329),IGHV1-69*00(329),IGHV1-74*00(329)	IGHD4-1*00(45)	IGHJ4*00(275)	non_productive
G1-12938-BM-CTRL	CTRL	TGTGCAAGATCCGGGTGTAACTACCTCGGTTTGCTTACTGG	79	2	0.00925926	-0.0433531	CARSGCN_PRFAYW	IGHV1-19*00(473),IGHV1-26*00(473),IGHV1-18*00(441),IGHV1-36*00(441),IGHV1-39*00(425)	IGHD2-5*00(40),IGHD2-6*00(40),IGHD2-8*00(40)	IGHJ3*00(130)	non_productive
G1-12938-BM-CTRL	CTRL	TGTGCAAGACATGAGAAACTGGGGCCTGGTTTGCTTACTGG	80	2	0.00925926	-0.0433531	CARHEKL_AWFAYW	IGHV5-2*00(230)	IGHD4-1*00(30)	IGHJ3*00(250)	non_productive
G1-12938-BM-CTRL	CTRL	TGTGCAAGACAACGGGCTGGTTTGCTTACTGG	120	2	0.00925926	-0.0433531	CARQR_WFAYW	IGHV5-12*00(285),IGHV5-4*00(269),IGHV5-6*00(269),IGHV5-16*00(253),IGHV5-9-1*00(253)		IGHJ3*00(235)	non_productive
G1-12938-BM-CTRL	CTRL	TGTGCAAGGGGCTACGGTAGTAGCTACCAAGATAACTGGTACTTCGATGTCTGG	133	1	0.00462963	-0.0248855	CARGYGSSYQDNWYFDVW	IGHV1-47*00(450)	IGHD1-1*00(80)	IGHJ1*00(230)	productive
G1-12938-BM-CTRL	CTRL	TGTGCAAGAGTCTCCTACTATAGTAACTACTCCCACTGGTACTTCGATGTCTGG	135	1	0.00462963	-0.0248855	CARVSYYSNYSHWYFDVW	IGHV1-19*00(245),IGHV1-39*00(245),IGHV1-42*00(229),IGHV1-78*00(229)	IGHD2-5*00(85),IGHD2-6*00(85)	IGHJ1*00(255)	productive
G1-12938-BM-CTRL	CTRL	TGTGGAAGGAGGGTTTATTACTACGGTAGTAGTCTCTGGTACTTCGATGTCTGG	136	1	0.00462963	-0.0248855	CGRRVYYYGSSLWYFDVW	IGHV1-11*00(300)	IGHD1-1*00(95)	IGHJ1*00(240)	productive
G1-12938-BM-CTRL	CTRL	TGTGCAATACGCTATAGTAACTACGCCCTTTACTATGCTATGGACTACTGG	137	1	0.00462963	-0.0248855	CAIRYSNYALYYAMDYW	IGHV1-74*00(290),IGHV1-59*00(280),IGHV1-61*00(280),IGHV1-62-3*00(280),IGHV1-69*00(280)	IGHD2-5*00(70),IGHD2-6*00(70)	IGHJ4*00(265)	productive
G1-12938-BM-CTRL	CTRL	TGTGCAAGACACGAAGATGGAGGAAGGGGGGTTACGTCCTTTGACTACTGG	138	1	0.00462963	-0.0248855	CARHEDGGRGVTSFDYW	IGHV1-62-2*00(140),IGHV1-71*00(140)	IGHD2-7*00(35),IGHD2-3*00(30)	IGHJ2*00(220)	productive
G1-12938-BM-CTRL	CTRL	TGTGCAAGAGGGGTTTACTACGGTAGTAGCTCCCTTGCTATGGACTACTGG	139	1	0.00462963	-0.0248855	CARGVYYGSSSLAMDYW	IGHV1-26*00(570),IGHV1-34*00(570),IGHV1-18*00(554),IGHV1-31*00(538),IGHV1-22*00(522)	IGHD1-1*00(85)	IGHJ4*00(145)	productive
G1-12938-BM-CTRL	CTRL	TGTGCCAGAAAACGGGAATTCTCCTATTACTATGCTATGGACTACTGG	141	1	0.00462963	-0.0248855	CARKREFSYYYAMDYW	IGHV2-9-1*00(225)		IGHJ4*00(275)	productive
G1-12938-BM-CTRL	CTRL	TGTGCAAGACAGGGTGGTAACTACGGGTTTTATGCTATGGACTACTGG	142	1	0.00462963	-0.0248855	CARQGGNYGFYAMDYW	IGHV5-2*00(640)	IGHD2-8*00(55)	IGHJ4*00(245)	productive
G1-12938-BM-CTRL	CTRL	TGTGCAAGAAGTTATTACTACGGTAGTAGCTACTACTTTGACTACTGG	143	1	0.00462963	-0.0248855	CARSYYYGSSYYFDYW	IGHV1-52*00(145),IGHV1-55*00(145),IGHV1-61*00(145),IGHV1-62-3*00(145),IGHV1-64*00(145)	IGHD1-1*00(65)	IGHJ2*00(249)	productive
G1-12938-BM-CTRL	CTRL	TGTGCAAGAAAGGGCCACGAAGCTACGGACTGGTACTTCGATGTCTGG	144	1	0.00462963	-0.0248855	CARKGHEATDWYFDVW	IGHV1-26*00(810),IGHV1-18*00(778),IGHV1-34*00(746),IGHV1-22*00(730)	IGHD1-1*00(35),IGHD3-1*00(30),IGHD3-2*00(30)	IGHJ1*00(105)	productive
G1-12938-BM-CTRL	CTRL	TGTGCAATAGAGGAATTTTGGGTTACGCCCTGGTTTGCTTACTGG	147	1	0.00462963	-0.0248855	CAIEEFWVTPWFAYW	IGHV1-74*00(535),IGHV1-52*00(509),IGHV1-59*00(509),IGHV1-61*00(509),IGHV1-69*00(509)	IGHD2-7*00(35),IGHD2-3*00(30)	IGHJ3*00(95)	productive
G1-12938-BM-CTRL	CTRL	TGTGCAACCTATGATGGTTACTATTACTATGCTATGGACTACTGG	148	1	0.00462963	-0.0248855	CATYDGYYYYAMDYW	IGHV1-4*00(530),IGHV1-7*00(498),IGHV1-52*00(466),IGHV1-61*00(466)	IGHD2-3*00(65)	IGHJ4*00(180)	productive
G1-12938-BM-CTRL	CTRL	TGTGCAAGATCGGGGGATTACGACGGGGCCTGGTTTGCTTACTGG	149	1	0.00462963	-0.0248855	CARSGDYDGAWFAYW	IGHV1-19*00(340),IGHV1-39*00(324),IGHV1-34*00(308),IGHV1-42*00(308),IGHV1-78*00(308)	IGHD2-4*00(50)	IGHJ3*00(250)	productive
G1-12938-BM-CTRL	CTRL	TGTGCAAGACGGGAGGACAGCTCTGGAGCCTGGTTTGCTTACTGG	150	1	0.00462963	-0.0248855	CARREDSSGAWFAYW	IGHV5-6*00(235),IGHV5-12*00(219),IGHV5-9-1*00(219)	IGHD3-2*00(40),IGHD3-1*00(35),IGHD5-8*00(35)	IGHJ3*00(245)	productive
G1-12938-BM-CTRL	CTRL	TGTGCAAGACATGGGGACAGCTCAGTCCCGAACTTTGACTACTGG	152	1	0.00462963	-0.0248855	CARHGDSSVPNFDYW	IGHV5-6*00(210),IGHV5-2*00(198),IGHV5-12*00(194),IGHV5-16*00(194),IGHV5-9-1*00(194)	IGHD3-2*00(50)	IGHJ2*00(225)	productive
G1-12938-BM-CTRL	CTRL	TGTGCAAGAATCTATGATTACGTCTCGTACTACTTTGACTACTGG	153	1	0.00462963	-0.0248855	CARIYDYVSYYFDYW	IGHV1-31*00(180),IGHV1-34*00(180),IGHV1-39*00(180),IGHV1-4*00(180),IGHV1-42*00(180)	IGHD2-4*00(55)	IGHJ2*00(250)	productive
G1-12938-BM-CTRL	CTRL	TGTGCTAGAGGCTACGGTAGTAGCGCCTGGTTTGCTTACTGG	154	1	0.00462963	-0.0248855	CARGYGSSAWFAYW	IGHV14-2*00(345),IGHV14-3*00(329),IGHV14-1*00(319),IGHV14-4*00(319)	IGHD1-1*00(65)	IGHJ3*00(245)	productive
G1-12938-BM-CTRL	CTRL	TGTGCAAGAGGGCAACTTCTTTACTATGCTATGGACTACTGG	155	1	0.00462963	-0.0248855	CARGQLLYYAMDYW	IGHV1-22*00(520),IGHV1-26*00(472),IGHV1-34*00(472),IGHV1-18*00(456),IGHV1-31*00(456)		IGHJ4*00(135)	productive
G1-12938-BM-CTRL	CTRL	TGTGCGGGTTACGGTAGGAAGGCCTGGTTTGCTTACTGG	157	1	0.00462963	-0.0248855	CAGYGRKAWFAYW	IGHV1-81*00(420)	IGHD1-1*00(40),IGHD2-7*00(35)	IGHJ3*00(190)	productive
G1-12938-BM-CTRL	CTRL	TGTGCAATAGACAGCTCAGGCTCCAACTTGGACTACTGG	158	1	0.00462963	-0.0248855	CAIDSSGSNLDYW	IGHV1-9*00(330)	IGHD3-2*00(75)	IGHJ2*00(124)	productive
G1-12938-BM-CTRL	CTRL	TGTGCAAGGCCGGTAGTAGCTGGGGCTATGGACTACTGG	159	1	0.00462963	-0.0248855	CARPVVAGAMDYW	IGHV1-72*00(794),IGHV1-62-3*00(778)	IGHD1-1*00(55)	IGHJ4*00(120)	productive
G1-12938-BM-CTRL	CTRL	TGTGCAAGAGGATTACGACAGGCCCTCTTTGCTTACTGG	160	1	0.00462963	-0.0248855	CARGLRQALFAYW	IGHV1-26*00(690),IGHV1-18*00(658),IGHV1-34*00(658),IGHV1-22*00(642),IGHV1-31*00(610)	IGHD2-4*00(45)	IGHJ3*00(190)	productive
G1-12938-BM-CTRL	CTRL	TGTGCAAGAAGGGATAGTAACTACGACTTTGACTACTGG	161	1	0.00462963	-0.0248855	CARRDSNYDFDYW	IGHV1-20*00(435),IGHV1-37*00(403)	IGHD2-5*00(40),IGHD2-6*00(40),IGHD2-3*00(35)	IGHJ2*00(144)	productive
G1-12938-BM-CTRL	CTRL	TGTGCAAGAAACTGGGACGTCTGGTACTTCGATGTCTGG	162	1	0.00462963	-0.0248855	CARNWDVWYFDVW	IGHV1-31*00(210),IGHV1-34*00(210),IGHV1-39*00(210),IGHV1-4*00(210),IGHV1-42*00(210)	IGHD4-1*00(55)	IGHJ1*00(250)	productive
G1-12938-BM-CTRL	CTRL	TGCACAGAGGGGGTGGGTAACTACGTGGACTACTGG	170	1	0.00462963	-0.0248855	CTEGVGNYVDYW	IGHV6-3*00(550)	IGHD2-8*00(50),IGHD2-5*00(45),IGHD2-6*00(45)	IGHJ4*00(210)	productive
G1-12938-BM-CTRL	CTRL	TGTGCGATTACTGGGGGTGCTATGGACTACTGG	199	1	0.00462963	-0.0248855	CAITGGAMDYW	IGHV1-54*00(230),IGHV1-56*00(230),IGHV1-76*00(214),IGHV1-77*00(214),IGHV1-81*00(214)	IGHD1-1*00(30),IGHD2-4*00(30),IGHD4-1*00(30)	IGHJ4*00(235)	productive
G1-12938-BM-CTRL	CTRL	TGTGCAAGATTGGGTTACGACGTGGCTTACTGG	200	1	0.00462963	-0.0248855	CARLGYDVAYW	IGHV1-39*00(310),IGHV1-19*00(294),IGHV1-42*00(294),IGHV1-78*00(294),IGHV1-69*00(278)	IGHD2-7*00(55)	IGHJ3*00(125)	productive
G1-12938-BM-CTRL	CTRL	TGTGCAAGATGGGTACGGGCTATGGACTACTGG	201	1	0.00462963	-0.0248855	CARWVRAMDYW	IGHV3-6*00(640)	IGHD1-1*00(25),IGHD5-1*00(25)	IGHJ4*00(230)	productive
G1-12938-BM-CTRL	CTRL	TGTCATTACGACGAAGGGTTTGCTTACTGG	233	1	0.00462963	-0.0248855	CHYDEGFAYW	IGHV3-6*00(275),IGHV3-1*00(243)	IGHD2-4*00(45),IGHD2-7*00(40)	IGHJ3*00(165)	productive
G1-12938-BM-CTRL	CTRL	TGTGCAGGGCTACGGGAGGGGGATTACTGG	237	1	0.00462963	-0.0248855	CAGLREGDYW	IGHV1-26*00(210),IGHV1-31*00(210),IGHV1-34*00(210),IGHV1-18*00(194),IGHV1-4*00(194)	IGHD3-1*00(40),IGHD3-2*00(35)	IGHJ3*00(190)	productive
G1-12938-BM-CTRL	CTRL	TGTGCAAGGAACTGGGACTTTGCTTACTGG	238	1	0.00462963	-0.0248855	CARNWDFAYW	IGHV1-52*00(660),IGHV1-61*00(660),IGHV1-74*00(607)	IGHD4-1*00(45)	IGHJ3*00(130)	productive
G1-12938-BM-CTRL	CTRL	TGTGCAAGACCCGGTGCCTCTGGCTACTGG	239	1	0.00462963	-0.0248855	CARPGASGYW	IGHV1-7*00(294),IGHV1-4*00(262)	IGHD5-7*00(35),IGHD5-8*00(35),IGHD6-1*00(35)	IGHJ2*00(125)	productive
G1-12938-BM-CTRL	CTRL	TGTGCAAGAAGACTGGGACGAGACTACTGG	240	1	0.00462963	-0.0248855	CARRLGRDYW	IGHV1-81*00(690)	IGHD4-1*00(45)	IGHJ2*00(200)	productive
G1-12938-BM-CTRL	CTRL	TGTACCAGGCTGGGAACGTTTGCTTACTGG	241	1	0.00462963	-0.0248855	CTRLGTFAYW	IGHV6-6*00(450),IGHV6-5*00(418)	IGHD4-1*00(25)	IGHJ3*00(140)	productive
G1-12938-BM-CTRL	CTRL	TGTGCAAGATCGGGGTTACGAGACTGG	252	1	0.00462963	-0.0248855	CARSGLRDW	IGHV1-76*00(570),IGHV1-54*00(522),IGHV1-77*00(522)	IGHD2-7*00(40)	IGHJ2*00(180)	productive
G1-12938-BM-CTRL	CTRL	TGTGCAAGCGGCTCCGGCTACTGG	254	1	0.00462963	-0.0248855	CASGSGYW	IGHV1-81*00(440)		IGHJ2*00(190)	productive
G1-12938-BM-CTRL	CTRL	TGTGTAACTGGGAGATGG	256	1	0.00462963	-0.0248855	CVTGRW	IGHV1-82*00(740)	IGHD4-1*00(45)	IGHJ4*00(170)	productive
G1-12938-BM-CTRL	CTRL	NA	8	1	0.00462963	-0.0248855	NA	IGHV5-16*00(225),IGHV5-6*00(209)	IGHD2-4*00(90)	IGHJ3*00(230)	germdj
G1-12938-BM-CTRL	CTRL	NA	9	1	0.00462963	-0.0248855	NA	IGHV1-11*00(300)	IGHD1-1*00(95)	IGHJ1*00(240)	germdj
G1-12938-BM-CTRL	CTRL	NA	10	1	0.00462963	-0.0248855	NA	IGHV1-19*00(245),IGHV1-39*00(245),IGHV1-42*00(229),IGHV1-78*00(229)	IGHD2-5*00(85),IGHD2-6*00(85)	IGHJ1*00(255)	germdj
G1-12938-BM-CTRL	CTRL	NA	11	1	0.00462963	-0.0248855	NA	IGHV2-9-1*00(225)		IGHJ4*00(275)	germdj
G1-12938-BM-CTRL	CTRL	NA	12	1	0.00462963	-0.0248855	NA	IGHV1-9*00(330)	IGHD3-2*00(70)	IGHJ2*00(124)	germdj
G1-12938-BM-CTRL	CTRL	NA	13	1	0.00462963	-0.0248855	NA	IGHV5-2*00(810)	IGHD2-4*00(90)	IGHJ2*00(70),IGHJ3*00(65)	germdj
G1-12938-BM-CTRL	CTRL	TGTGCAAGAGATAGGGGAGATCTACTATGATTACGACGGGGGGCCTCCTGGTTTGCTTACTGG	131	1	0.00462963	-0.0248855	CARDRGDLL*LRRGASWFAYW	IGHV5-16*00(225),IGHV5-6*00(209)	IGHD2-4*00(105)	IGHJ3*00(230)	non_productive
G1-12938-BM-CTRL	CTRL	TGTGCTCGAATCTAGATTACTACGGTAGTAGCTACGCTGGTACTTCGATGTCTGG	132	1	0.00462963	-0.0248855	CARI*ITTV_*LRWYFDVW	IGHV8-8*00(305),IGHV8-11*00(289),IGHV8-12*00(268)	IGHD1-1*00(105)	IGHJ1*00(250)	non_productive
G1-12938-BM-CTRL	CTRL	TGTGCAAGGAAGGATCTATGGTAACTTACTTTAGGCTATGCTATGGACTACTGG	134	1	0.00462963	-0.0248855	CARKDLW*LTLGYAMDYW	IGHV1-47*00(170)	IGHD2-8*00(55)	IGHJ4*00(250)	non_productive
G1-12938-BM-CTRL	CTRL	TGTGTGAGAGATCGATTACTACGGTAGTAGCTACGGGGTTTGACTACTGG	140	1	0.00462963	-0.0248855	CVRDRLLR_VATGFDYW	IGHV10-3*00(555),IGHV10-1*00(503)	IGHD1-1*00(105)	IGHJ2*00(75)	non_productive
G1-12938-BM-CTRL	CTRL	TGTGCTCGAAGAGCTAGGGGTTACGGGCTATGCTATGGACTACTGG	145	1	0.00462963	-0.0248855	CARRARGY_GYAMDYW	IGHV8-12*00(650),IGHV8-11*00(575),IGHV8-8*00(575)	IGHD2-7*00(35),IGHD2-3*00(30)	IGHJ4*00(250)	non_productive
G1-12938-BM-CTRL	CTRL	TGTACAAGAACTCTATGATTACGGTCCCGTCTACTTTGACTACTGG	146	1	0.00462963	-0.0248855	CTRTL*LR_PVYFDYW	IGHV1-23*00(690),IGHV1-15*00(658)	IGHD2-4*00(55)	IGHJ2*00(210)	non_productive
G1-12938-BM-CTRL	CTRL	TGTGCAAGACATTCGGATCTACTATGATTACGACGGGGCTACTGG	151	1	0.00462963	-0.0248855	CARHSDLL*LRRGYW	IGHV5-2*00(810)	IGHD2-4*00(100)	IGHJ2*00(70),IGHJ3*00(65)	non_productive
G1-12938-BM-CTRL	CTRL	TGTGCAAGGCGGGTCCAAACCCGGTAGGTTTGCTTACTGG	156	1	0.00462963	-0.0248855	CARRVQT_GRFAYW	IGHV5-12*00(510),IGHV5-4*00(478),IGHV5-6*00(462),IGHV5-9-1*00(446)	IGHD5-7*00(25),IGHD5-8*00(25),IGHD6-1*00(25)	IGHJ3*00(225)	non_productive
G1-12938-BM-CTRL	CTRL	TGTGCAAGACCTGAGGGGCCTGGTTTGCTTACTGG	176	1	0.00462963	-0.0248855	CARPEG_WFAYW	IGHV1-80*00(630),IGHV1-82*00(550)	IGHD3-2*00(30)	IGHJ3*00(200)	non_productive
G1-12938-BM-CTRL	CTRL	CGGACGGAATGATTACGACGACGACGAACTACTGG	178	1	0.00462963	-0.0248855	RTE*LR_TTNYW	IGHV2-2*00(385),IGHV2-4*00(337)	IGHD2-4*00(60)	IGHJ4*00(195)	non_productive
G1-12938-BM-CTRL	CTRL	TGTGCAAGACATAACGTACTACTTTGACTACTGG	184	1	0.00462963	-0.0248855	CARHNV_YFDYW	IGHV5-2*00(640)		IGHJ2*00(250)	non_productive
G1-12938-BM-CTRL	CTRL	CGGTAGTAGCTAAGGCTGGTTTGCTTACTGG	232	1	0.00462963	-0.0248855	R**LR_WFAYW	IGHV1-42*00(190),IGHV1-19*00(174),IGHV1-39*00(174),IGHV1-43*00(174)	IGHD1-1*00(60)	IGHJ3*00(235)	non_productive
G1-12938-BM-CTRL	CTRL	TGTGCTAGGGTACTTCGATGTCTGG	253	1	0.00462963	-0.0248855	CARV_FDVW	IGHV14-2*00(255),IGHV14-3*00(239),IGHV14-1*00(234),IGHV14-4*00(234)		IGHJ1*00(240)	non_productive
G1-12942-BM-CTRL	CTRL	NA	0	4	0.0512821	-0.152329	NA	IGHV7-3*00(260)	IGHD2-5*00(30),IGHD2-6*00(30)	IGHJ4*00(195)	germdj
G1-12942-BM-CTRL	CTRL	TGTGCAAGATATCGGCCTACTGATGGACTACTGG	4	4	0.0512821	-0.152329	CARYRP_LMDYW	IGHV7-3*00(260)	IGHD2-5*00(40),IGHD2-6*00(40)	IGHJ4*00(195)	non_productive
G1-12942-BM-CTRL	CTRL	TGTGCAAGTCGGGCACTACGGTACTGGTACTTCGATGTCTGG	7	3	0.0384615	-0.125311	CASRALRYWYFDVW	IGHV1-50*00(425),IGHV1-55*00(425),IGHV1-59*00(425),IGHV1-61*00(409),IGHV1-69*00(409)	IGHD1-1*00(35),IGHD2-8*00(30),IGHD3-1*00(30)	IGHJ1*00(250)	productive
G1-12942-BM-CTRL	CTRL	TGTGCAAGATGGGGCATACGGTGGGGGTTTGCTTACTGG	8	3	0.0384615	-0.125311	CARWGIRWGFAYW	IGHV1-69*00(710),IGHV1-59*00(678),IGHV1-50*00(662),IGHV1-74*00(647)	IGHD1-1*00(30)	IGHJ3*00(85)	productive
G1-12942-BM-CTRL	CTRL	NA	2	3	0.0384615	-0.125311	NA	IGHV1-34*00(135),IGHV1-22*00(118.7)		IGHJ3*00(184)	germdj
G1-12942-BM-CTRL	CTRL	TGTGCAAGACCCTTACTTGTAGGTCCTTCGATGTCTGG	9	3	0.0384615	-0.125311	CARPLL_RSFDVW	IGHV1-76*00(515),IGHV1-54*00(467),IGHV1-77*00(467),IGHV1-80*00(451)	IGHD1-1*00(25),IGHD2-5*00(25),IGHD2-6*00(25)	IGHJ1*00(224)	non_productive
G1-12942-BM-CTRL	CTRL	TGTGCAAGACCCCTTATTACTACGGTAAACTATGCTATGGACTACTGG	21	2	0.025641	-0.0939375	CARPLITTVNYAMDYW	IGHV5-2*00(525)	IGHD1-1*00(70)	IGHJ4*00(255)	productive
G1-12942-BM-CTRL	CTRL	TGTGCAAGAACGATACTACGGTTCTACTGGTACTTCGATGTCTGG	22	2	0.025641	-0.0939375	CARTILRFYWYFDVW	IGHV9-2*00(94),IGHV9-3*00(94)	IGHD1-1*00(45)	IGHJ1*00(265)	productive
G1-12942-BM-CTRL	CTRL	TGTGCAAGAAAGAGCAGTAGTAGCCCGGCCTGGTTTGCTTACTGG	23	2	0.025641	-0.0939375	CARKSSSSPAWFAYW	IGHV1-7*00(680),IGHV1-4*00(648)	IGHD1-1*00(40),IGHD3-1*00(35)	IGHJ3*00(100)	productive
G1-12942-BM-CTRL	CTRL	TGTGCAAGATTACTACGGCGCTACTACTTTGACTACTGG	25	2	0.025641	-0.0939375	CARLLRRYYFDYW	IGHV1-26*00(792),IGHV1-19*00(696)	IGHD1-1*00(40),IGHD2-3*00(35)	IGHJ2*00(155)	productive
G1-12942-BM-CTRL	CTRL	TGTGCAAGAACGAGTAGCTACAGGGAGGTGGACTACTGG	26	2	0.025641	-0.0939375	CARTSSYREVDYW	IGHV1-18*00(545),IGHV1-26*00(529),IGHV1-34*00(529),IGHV1-31*00(497),IGHV1-22*00(481)	IGHD1-1*00(45),IGHD5-1*00(39)	IGHJ4*00(75)	productive
G1-12942-BM-CTRL	CTRL	TGTGCAGGGGGTAATGGGTGGTACTTCGATGTCTGG	29	2	0.025641	-0.0939375	CAGGNGWYFDVW	IGHV1-53*00(335),IGHV1-72*00(335),IGHV1-62-3*00(319),IGHV1-69*00(319),IGHV1-74*00(319)	IGHD1-1*00(25),IGHD2-4*00(25),IGHD2-8*00(25)	IGHJ1*00(245)	productive
G1-12942-BM-CTRL	CTRL	TGTGCAAGATATGATTACGACCCCTACTGG	54	2	0.025641	-0.0939375	CARYDYDPYW	IGHV1-55*00(330),IGHV1-59*00(330),IGHV1-61*00(330),IGHV1-62-3*00(330),IGHV1-69*00(330)	IGHD2-4*00(55)	IGHJ2*00(190)	productive
G1-12942-BM-CTRL	CTRL	TGTGCAAGAGGGGGGTTTGCTTACTGG	57	2	0.025641	-0.0939375	CARGGFAYW	IGHV1-12*00(695)		IGHJ3*00(225)	productive
G1-12942-BM-CTRL	CTRL	TGTGCAAGTTTTGACTACTGG	58	2	0.025641	-0.0939375	CASFDYW	IGHV1-59*00(210),IGHV1-61*00(210),IGHV1-62-3*00(210),IGHV1-64*00(210),IGHV1-69*00(210)		IGHJ2*00(215)	productive
G1-12942-BM-CTRL	CTRL	NA	3	2	0.025641	-0.0939375	NA	IGHV10-3*00(650),IGHV10-1*00(618)	IGHD2-3*00(30)	IGHJ3*00(200)	germdj
G1-12942-BM-CTRL	CTRL	TGTGGAAGGTCCCTCCTATGGTAACTACGTAGGGATTTTGTTTGCTTACTGG	20	2	0.025641	-0.0939375	CGRSLLW*L_VGILFAYW	IGHV1-11*00(785)	IGHD2-8*00(85),IGHD2-5*00(73),IGHD2-6*00(73)	IGHJ3*00(75)	non_productive
G1-12942-BM-CTRL	CTRL	TGTGTGACCATAGATTCCCTCCATCTATAAGAGGGCTTACTGG	24	2	0.025641	-0.0939375	CVTIDSL_IYKRAYW	IGHV10-3*00(650),IGHV10-1*00(618)	IGHD2-3*00(35),IGHD2-7*00(30),IGHD2-8*00(30)	IGHJ3*00(200)	non_productive
G1-12942-BM-CTRL	CTRL	TGTGCCAAACATAGGGGTAGTAGGACGGGATACTATGCTATGGACTACTGG	62	1	0.0128205	-0.0558552	CAKHRGSRTGYYAMDYW	IGHV2-9*00(450),IGHV2-6-8*00(419),IGHV2-6*00(403),IGHV2-9-1*00(403)	IGHD1-1*00(40),IGHD2-5*00(35),IGHD2-6*00(35)	IGHJ4*00(260)	productive
G1-12942-BM-CTRL	CTRL	TGTGCAAGACCCCCTTACTACGGTAGTAGCTACTGGTACTTCGATGTCTGG	63	1	0.0128205	-0.0558552	CARPPYYGSSYWYFDVW	IGHV1-19*00(680),IGHV1-22*00(600)	IGHD1-1*00(50)	IGHJ1*00(255)	productive
G1-12942-BM-CTRL	CTRL	TGTGCTAGAAGGTTGGGTGGTTACTTCTGCTATGCTATGGACTACTGG	65	1	0.0128205	-0.0558552	CARRLGGYFCYAMDYW	IGHV14-3*00(300),IGHV14-2*00(284)	IGHD2-3*00(40),IGHD2-7*00(35)	IGHJ4*00(250)	productive
G1-12942-BM-CTRL	CTRL	TGTGCACGGGATGGTTACTACACCCCCTTTGCTATGGACTACTGG	68	1	0.0128205	-0.0558552	CARDGYYTPFAMDYW	IGHV9-3*00(745),IGHV9-1*00(719)	IGHD2-3*00(60)	IGHJ4*00(150)	productive
G1-12942-BM-CTRL	CTRL	TGTGCAAGACATGCCTACTATAGTAACTGGTACTTCGATGTCTGG	69	1	0.0128205	-0.0558552	CARHAYYSNWYFDVW	IGHV5-2*00(390)	IGHD2-5*00(60),IGHD2-6*00(60)	IGHJ1*00(255)	productive
G1-12942-BM-CTRL	CTRL	TGTGCGATTACTACGGTAGACTGGTACTTCGATGTCTGG	76	1	0.0128205	-0.0558552	CAITTVDWYFDVW	IGHV1-55*00(345),IGHV1-59*00(345),IGHV1-61*00(345),IGHV1-69*00(345),IGHV1-74*00(345)	IGHD1-1*00(65)	IGHJ1*00(230)	productive
G1-12942-BM-CTRL	CTRL	TGTGCAACGTATGGTAACTACTGGTACTTCGATGTCTGG	77	1	0.0128205	-0.0558552	CATYGNYWYFDVW	IGHV1-59*00(340),IGHV1-61*00(340),IGHV1-62-3*00(340),IGHV1-69*00(340),IGHV1-74*00(340)		IGHJ1*00(269)	productive
G1-12942-BM-CTRL	CTRL	TGTACTACGACTACTATGGTTACGCCCTTTGCTTACTGG	78	1	0.0128205	-0.0558552	CTTTTMVTPFAYW	IGHV14-1*00(360),IGHV14-4*00(360),IGHV14-2*00(339),IGHV14-3*00(323)	IGHD2-7*00(70)	IGHJ3*00(215)	productive
G1-12942-BM-CTRL	CTRL	TGTGCAAGATGGTGTGGGGACTACTTTGACTACTGG	83	1	0.0128205	-0.0558552	CARWCGDYFDYW	IGHV1-55*00(810)	IGHD5-7*00(25),IGHD5-8*00(25),IGHD6-1*00(25)	IGHJ2*00(155)	productive
G1-12942-BM-CTRL	CTRL	TGTGCAAGAAGGGGGACCTCCTGGTTTGCTTACTGG	84	1	0.0128205	-0.0558552	CARRGTSWFAYW	IGHV1-80*00(400),IGHV1-54*00(368),IGHV1-77*00(368),IGHV1-84*00(368),IGHV1-78*00(352)	IGHD4-1*00(25)	IGHJ3*00(120)	productive
G1-12942-BM-CTRL	CTRL	TGTGCAAGATTGGAGACAGCTCGGGGCTACTGG	109	1	0.0128205	-0.0558552	CARLETARGYW	IGHV1-18*00(820),IGHV1-26*00(788),IGHV1-22*00(724)	IGHD3-1*00(50),IGHD3-2*00(45)	IGHJ2*00(110)	productive
G1-12942-BM-CTRL	CTRL	TGTGCAAGCCGTCTCCTTATGGACTACTGG	122	1	0.0128205	-0.0558552	CASRLLMDYW	IGHV1-4*00(310),IGHV1-7*00(278)	IGHD6-2*00(25)	IGHJ4*00(190)	productive
G1-12942-BM-CTRL	CTRL	TGTGTTACGACGGGCTTTGACTACTGG	127	1	0.0128205	-0.0558552	CVTTGFDYW	IGHV1-75*00(130),IGHV1-80*00(130),IGHV1-81*00(130),IGHV1-84*00(130),IGHV1-85*00(130)	IGHD2-4*00(40),IGHD2-7*00(40)	IGHJ2*00(220)	productive
G1-12942-BM-CTRL	CTRL	TGTGCCAAGTATAGTCTTGACTACTGG	128	1	0.0128205	-0.0558552	CAKYSLDYW	IGHV2-3*00(560),IGHV2-6-8*00(491)	IGHD2-5*00(30),IGHD2-6*00(30)	IGHJ2*00(140)	productive
G1-12942-BM-CTRL	CTRL	TGTGCAGGGTGCTTCTTTGACTACTGG	129	1	0.0128205	-0.0558552	CAGCFFDYW	IGHV1-81*00(615)		IGHJ2*00(220)	productive
G1-12942-BM-CTRL	CTRL	TGTGCAAGAGACTTTTTTGACTACTGG	130	1	0.0128205	-0.0558552	CARDFFDYW	IGHV1-54*00(580)		IGHJ2*00(215)	productive
G1-12942-BM-CTRL	CTRL	TGTGCAAGAAGATTACTACGGGACTGG	131	1	0.0128205	-0.0558552	CARRLLRDW	IGHV1-19*00(695),IGHV1-22*00(615)	IGHD1-1*00(50)	IGHJ2*00(180)	productive
G1-12942-BM-CTRL	CTRL	TGTGCCAGACATGAAGGACCCCTG	132	1	0.0128205	-0.0558552	CARHEGPL	IGHV2-6*00(290),IGHV2-6-8*00(269),IGHV2-9*00(264),IGHV2-9-1*00(258)		IGHJ4*00(160)	productive
G1-12942-BM-CTRL	CTRL	NA	4	1	0.0128205	-0.0558552	NA	IGHV1-9*00(475)	IGHD4-1*00(55)	IGHJ1*00(270)	germdj
G1-12942-BM-CTRL	CTRL	NA	5	1	0.0128205	-0.0558552	NA	IGHV6-6*00(565)	IGHD1-1*00(115)	IGHJ2*00(200)	germdj
G1-12942-BM-CTRL	CTRL	NA	6	1	0.0128205	-0.0558552	NA	IGHV5-2*00(390)	IGHD2-5*00(60),IGHD2-6*00(60)	IGHJ1*00(255)	germdj
G1-12942-BM-CTRL	CTRL	TGTGCAAGATATGAGGTGGTTACTACGTCCTCTACTATGCTATGGACTACTGG	59	1	0.0128205	-0.0558552	CARYEVVTT_LYYAMDYW	IGHV1-76*00(520),IGHV1-54*00(472),IGHV1-77*00(472),IGHV1-80*00(456)	IGHD2-3*00(60)	IGHJ4*00(260)	non_productive
G1-12942-BM-CTRL	CTRL	TGTATGAGATACAGACGACGGTAGTTGAGGGGTACTGGTACTTCGATGTCTGG	60	1	0.0128205	-0.0558552	CMRYRRR*L_GYWYFDVW	IGHV11-2*00(285),IGHV11-1*00(269)	IGHD1-1*00(40)	IGHJ1*00(260)	non_productive
G1-12942-BM-CTRL	CTRL	TGTGCAAGAAGGGAGCTAACTGGGACCTTGCTACTGGTACTTCGATGTCTGG	61	1	0.0128205	-0.0558552	CARRELTGT_CYWYFDVW	IGHV1-9*00(475)	IGHD4-1*00(65)	IGHJ1*00(270)	non_productive
G1-12942-BM-CTRL	CTRL	TGTGCAATATGATTACGACGGATTATATTACTATGCTATGGACTACTGG	64	1	0.0128205	-0.0558552	CAI*LRRI_YYYAMDYW	IGHV5-2*00(515)	IGHD2-4*00(65)	IGHJ4*00(180)	non_productive
G1-12942-BM-CTRL	CTRL	TGTGCCAGAACTCTCCTTATGGTTACGACGCCTACTTTGACTACTGG	66	1	0.0128205	-0.0558552	CARTLLMV_DAYFDYW	IGHV2-9-1*00(680)	IGHD2-7*00(65)	IGHJ2*00(170)	non_productive
G1-12942-BM-CTRL	CTRL	TGTGCAAGAAGGGGGTTACTACGGTAGTAGCTACAGGCTTACTGG	70	1	0.0128205	-0.0558552	CARRGLLR**LQAYW	IGHV1-55*00(295),IGHV1-59*00(295),IGHV1-61*00(295),IGHV1-62-3*00(295),IGHV1-69*00(295)	IGHD1-1*00(95)	IGHJ3*00(200)	non_productive
G1-12942-BM-CTRL	CTRL	TGTGCAAGTCCTATAGTAACTACGTAGGCTGGTTTGCTTACTGG	72	1	0.0128205	-0.0558552	CASPIVT_VGWFAYW	IGHV1-75*00(380),IGHV1-80*00(348),IGHV1-84*00(332)	IGHD2-5*00(85),IGHD2-6*00(85)	IGHJ3*00(205)	non_productive
G1-12942-BM-CTRL	CTRL	TGTGCAATAGGGATACCACGACCTCTGGTACTTCGATGTCTGG	73	1	0.0128205	-0.0558552	CAIGIPR_LWYFDVW	IGHV1-74*00(235),IGHV1-61*00(225),IGHV1-62-3*00(225),IGHV1-64*00(225),IGHV1-69*00(225)	IGHD2-7*00(25),IGHD2-8*00(25),IGHD5-6*00(25)	IGHJ1*00(235)	non_productive
G1-12942-BM-CTRL	CTRL	TGTACCCCTTTTATTACTACGGTAGTAGCTACGACTACTGG	75	1	0.0128205	-0.0558552	CTPFITT_SSYDYW	IGHV6-6*00(565)	IGHD1-1*00(115)	IGHJ2*00(200)	non_productive
G1-12942-BM-CTRL	CTRL	TGTGCAAGAAACCCCCGACTGGTACTTCGATGTCTGG	79	1	0.0128205	-0.0558552	CARNPR_WYFDVW	IGHV5-2*00(365)		IGHJ1*00(100)	non_productive
G1-12942-BM-CTRL	CTRL	TGTGCAAGACAGGATGATTACGGGTGACTACTGG	93	1	0.0128205	-0.0558552	CARQDD_TGDYW	IGHV5-2*00(520)	IGHD2-4*00(45)	IGHJ2*00(205)	non_productive
G1-12942-BM-CTRL	CTRL	TGTGCCAAAAACTATAGTAAGGTGGCTACTGG	114	1	0.0128205	-0.0558552	CAKNY_*GGYW	IGHV2-5*00(510),IGHV2-4*00(478)	IGHD2-5*00(45),IGHD2-6*00(45)	IGHJ2*00(190)	non_productive
G1-12942-BM-CTRL	CTRL	TGTGCAAAGGCCTATCCGGGGCTTACTAG	125	1	0.0128205	-0.0558552	CAKAY_GAY*	IGHV1-34*00(405),IGHV1-22*00(356)	IGHD2-5*00(35),IGHD2-6*00(35)	IGHJ3*00(184)	non_productive
G1-13286-BM-CTRL	CTRL	TGTGCAATCCCCCTCTACTACGGTAGTACCTCGTACTACTTTGACTACTGG	0	7	0.0479452	-0.145643	CAIPLYYGSTSYYFDYW	IGHV1-26*00(720),IGHV1-18*00(688),IGHV1-22*00(656),IGHV1-34*00(656),IGHV1-19*00(640)	IGHD1-1*00(65)	IGHJ2*00(165)	productive
G1-13286-BM-CTRL	CTRL	TGTGCGAGGGGTAACCCCCACTGGTACTTCGATGTCTGG	1	6	0.0410959	-0.131172	CARGNPHWYFDVW	IGHV1-64*00(390),IGHV1-52*00(374),IGHV1-61*00(374),IGHV1-69*00(374),IGHV1-74*00(374)	IGHD2-3*00(30),IGHD2-7*00(30),IGHD2-8*00(30)	IGHJ1*00(255)	productive
G1-13286-BM-CTRL	CTRL	TGTGCAAGGCCCTTTTATTACTACACCTCTCGCTACTGG	3	5	0.0342466	-0.115554	CARPFYYYTSRYW	IGHV1-81*00(665),IGHV1-77*00(585)	IGHD1-1*00(55)	IGHJ2*00(145)	productive
G1-13286-BM-CTRL	CTRL	TGTGCAAGGGAGGACTCTGACTACTGG	7	5	0.0342466	-0.115554	CAREDSDYW	IGHV1-19*00(610),IGHV1-26*00(562)		IGHJ2*00(144)	productive
G1-13286-BM-CTRL	CTRL	NA	0	5	0.0342466	-0.115554	NA	IGHV1-81*00(665),IGHV1-77*00(585)	IGHD1-1*00(55)	IGHJ2*00(145)	germdj
G1-13286-BM-CTRL	CTRL	TGTGCAAGACGTGGAGCTCAGGCTCCCTTCTATGCTATGGACTACTGG	9	4	0.0273973	-0.0985565	CARRGAQAPFYAMDYW	IGHV1-82*00(375),IGHV1-64*00(343),IGHV1-69*00(327),IGHV1-77*00(327),IGHV1-80*00(327)	IGHD3-2*00(50)	IGHJ4*00(250)	productive
G1-13286-BM-CTRL	CTRL	TGTGCAAGACGGGTTACTACGGTACTCCACTGGTACTTCGATGTCTGG	10	4	0.0273973	-0.0985565	CARRVTTVLHWYFDVW	IGHV1-64*00(250),IGHV1-59*00(234),IGHV1-61*00(234),IGHV1-62-3*00(234),IGHV1-69*00(234)	IGHD1-1*00(55),IGHD2-3*00(50)	IGHJ1*00(255)	productive
G1-13286-BM-CTRL	CTRL	TGTGCAAGATGGTTACTACCCTACTACTTTGACTACTGG	12	4	0.0273973	-0.0985565	CARWLLPYYFDYW	IGHV1-75*00(355),IGHV1-80*00(323),IGHV1-84*00(323)	IGHD2-3*00(45)	IGHJ2*00(245)	productive
G1-13286-BM-CTRL	CTRL	TGTGCAAGATAGGAGAGTTACTACGGTAGTAGCCCTTATTACTATGCTATGGACTACTGG	8	4	0.0273973	-0.0985565	CAR*ESYYGSSPYYYAMDYW	IGHV1-18*00(485),IGHV1-26*00(469),IGHV1-34*00(469),IGHV1-31*00(453)	IGHD1-1*00(80)	IGHJ4*00(140)	non_productive
G1-13286-BM-CTRL	CTRL	TGTGCAAGATCTCTACTACGGTAGTAGCAGGGCTATGGACTACTGG	11	4	0.0273973	-0.0985565	CARSLLR*_SRAMDYW	IGHV1-77*00(678),IGHV1-81*00(678),IGHV1-56*00(662)	IGHD1-1*00(75)	IGHJ4*00(125)	non_productive
G1-13286-BM-CTRL	CTRL	TGTGCAAGAAAAGGGACCGGTAGTAGCTACTGGTACTTCGATGTCTGG	21	3	0.0205479	-0.0798287	CARKGTGSSYWYFDVW	IGHV1-9*00(470)	IGHD5-7*00(30),IGHD5-8*00(30),IGHD6-1*00(30)	IGHJ1*00(155)	productive
G1-13286-BM-CTRL	CTRL	TGTGCAATCCGTCAGAATGGGTCGGGGTTTGCTTACTGG	23	3	0.0205479	-0.0798287	CAIRQNGSGFAYW	IGHV1-74*00(529.7),IGHV1-69*00(514),IGHV1-52*00(508.7),IGHV1-59*00(508.7),IGHV1-61*00(508.7)		IGHJ3*00(225)	productive
G1-13286-BM-CTRL	CTRL	TGTGCAAGATATGAAGGGGCTTACTGG	35	3	0.0205479	-0.0798287	CARYEGAYW	IGHV1-50*00(485),IGHV1-59*00(485),IGHV1-52*00(469),IGHV1-55*00(469),IGHV1-61*00(469)		IGHJ3*00(105)	productive
G1-13286-BM-CTRL	CTRL	TGTACAAGAAGGCCCTACTGG	37	3	0.0205479	-0.0798287	CTRRPYW	IGHV1-5*00(315)	IGHD2-5*00(25),IGHD2-6*00(25)	IGHJ3*00(185)	productive
G1-13286-BM-CTRL	CTRL	TGTGCATGAAACTACGGTAGTAGCTACTTTGACTACTGG	22	3	0.0205479	-0.0798287	CA*NYGSSYFDYW	IGHV1-64*00(330),IGHV1-61*00(314),IGHV1-62-3*00(314),IGHV1-69*00(314),IGHV1-74*00(314)	IGHD2-5*00(35),IGHD2-6*00(35),IGHD2-8*00(35)	IGHJ2*00(235)	non_productive
G1-13286-BM-CTRL	CTRL	TGTGCAAGGAGGGATGGTTACTAGGAGGGGACTACTGG	24	3	0.0205479	-0.0798287	CARRDG_LGGDYW	IGHV1-52*00(410),IGHV1-61*00(410),IGHV1-69*00(410),IGHV1-74*00(405),IGHV1-64*00(394)	IGHD2-3*00(55)	IGHJ2*00(200)	non_productive
G1-13286-BM-CTRL	CTRL	TGCCTACGGTAGTTCCTCTTTGTACTTCGATGTCTGG	25	3	0.0205479	-0.0798287	CLR*FL_LYFDVW	IGHV1-26*00(300),IGHV1-34*00(300),IGHV1-15*00(284),IGHV1-23*00(284),IGHV1-31*00(284)	IGHD1-1*00(50)	IGHJ1*00(110)	non_productive
G1-13286-BM-CTRL	CTRL	TGTGCAAGATTAATGACAGCTCAGGCTAGGGCCTGGTTTGCTTACTGG	42	2	0.0136986	-0.0587734	CARLMTAQARAWFAYW	IGHV1-81*00(435),IGHV1-85*00(387)	IGHD3-2*00(70)	IGHJ3*00(250)	productive
G1-13286-BM-CTRL	CTRL	TGTACAAAAGATCCCCCATATGGTAACCCTGCCTGGTTTGCTTACTGG	43	2	0.0136986	-0.0587734	CTKDPPYGNPAWFAYW	IGHV1-5*00(450)	IGHD2-8*00(45)	IGHJ3*00(245)	productive
G1-13286-BM-CTRL	CTRL	TGTGCAAGAGATGCCCCCTTACGGTATTGGTACTTCGATGTCTGG	45	2	0.0136986	-0.0587734	CARDAPLRYWYFDVW	IGHV7-1*00(430)	IGHD1-1*00(35)	IGHJ1*00(245)	productive
G1-13286-BM-CTRL	CTRL	TGTGCTATTGATGGTCGGAGTTACTATGCTATGGACTACTGG	47	2	0.0136986	-0.0587734	CAIDGRSYYAMDYW	IGHV14-2*00(600),IGHV14-3*00(552)	IGHD2-3*00(35)	IGHJ4*00(120)	productive
G1-13286-BM-CTRL	CTRL	TGTGCAAGATATGATTACGACGCGGCGGGGTTTGCTTACTGG	48	2	0.0136986	-0.0587734	CARYDYDAAGFAYW	IGHV1-50*00(680),IGHV1-59*00(632),IGHV1-69*00(616)	IGHD2-4*00(60)	IGHJ3*00(225)	productive
G1-13286-BM-CTRL	CTRL	TGTGCAAGAGACTATAGCCCTTACTATGCTATGGACTACTGG	49	2	0.0136986	-0.0587734	CARDYSPYYAMDYW	IGHV1-26*00(670),IGHV1-18*00(638),IGHV1-34*00(638),IGHV1-22*00(622),IGHV1-31*00(606)	IGHD2-5*00(35),IGHD2-6*00(35),IGHD3-1*00(30)	IGHJ4*00(195)	productive
G1-13286-BM-CTRL	CTRL	TGTACTACGGTAGTAGCCCATTACTATGCTATGGACTACTGG	50	2	0.0136986	-0.0587734	CTTVVAHYYAMDYW	IGHV14-1*00(295),IGHV14-4*00(295),IGHV14-2*00(274),IGHV14-3*00(258)	IGHD1-1*00(45)	IGHJ4*00(270)	productive
G1-13286-BM-CTRL	CTRL	TGTGCTCGAATGAGGTACTACGGTCCCTTTGACTACTGG	52	2	0.0136986	-0.0587734	CARMRYYGPFDYW	IGHV8-8*00(385),IGHV8-11*00(353)	IGHD1-1*00(45)	IGHJ2*00(220)	productive
G1-13286-BM-CTRL	CTRL	TGTGCAAGACACTATAGAGAGGGGTACTTCGATGTCTGG	53	2	0.0136986	-0.0587734	CARHYREGYFDVW	IGHV1-78*00(525),IGHV1-77*00(493),IGHV1-39*00(461),IGHV1-42*00(461),IGHV1-80*00(461)	IGHD2-5*00(35),IGHD2-6*00(35)	IGHJ1*00(232)	productive
G1-13286-BM-CTRL	CTRL	TGTGCTCGAAGATGCGACGGCGCGATGGACTACTGG	58	2	0.0136986	-0.0587734	CARRCDGAMDYW	IGHV8-12*00(590)	IGHD2-4*00(25),IGHD2-7*00(25)	IGHJ4*00(215)	productive
G1-13286-BM-CTRL	CTRL	TGTGCAAGGGGGTACGAGGGGTTTGCTTACTGG	75	2	0.0136986	-0.0587734	CARGYEGFAYW	IGHV5-17*00(310)	IGHD2-4*00(25),IGHD2-7*00(25),IGHD5-1*00(25)	IGHJ3*00(145)	productive
G1-13286-BM-CTRL	CTRL	TGTGCAAGAGACAGCTCAGGCCTTGACTACTGG	76	2	0.0136986	-0.0587734	CARDSSGLDYW	IGHV1-64*00(575),IGHV1-55*00(511),IGHV1-62-3*00(511)	IGHD3-2*00(60)	IGHJ2*00(210)	productive
G1-13286-BM-CTRL	CTRL	TGTGCAAGAGGCCCTTACTTTGACTACTGG	88	2	0.0136986	-0.0587734	CARGPYFDYW	IGHV1-78*00(315),IGHV1-39*00(299),IGHV1-77*00(299),IGHV1-56*00(283),IGHV1-58*00(283)		IGHJ2*00(230)	productive
G1-13286-BM-CTRL	CTRL	TGTGCAAGATACGGGAACTACTGG	91	2	0.0136986	-0.0587734	CARYGNYW	IGHV1-77*00(495),IGHV1-78*00(463),IGHV1-80*00(463),IGHV1-76*00(447),IGHV1-82*00(447)		IGHJ2*00(125)	productive
G1-13286-BM-CTRL	CTRL	NA	2	2	0.0136986	-0.0587734	NA	IGHV1-74*00(185),IGHV1-61*00(175),IGHV1-62-3*00(175),IGHV1-64*00(175),IGHV1-69*00(175)	IGHD5-5*00(35),IGHD1-1*00(30)	IGHJ3*00(225)	germdj
G1-13286-BM-CTRL	CTRL	NA	3	2	0.0136986	-0.0587734	NA	IGHV1-77*00(495),IGHV1-78*00(463),IGHV1-80*00(463),IGHV1-76*00(447),IGHV1-82*00(447)		IGHJ2*00(125)	germdj
G1-13286-BM-CTRL	CTRL	TGTGCAAGACCTAGGGCTCTACTATAGTAACCCTCTTATGCTATGGACTACTGG	40	2	0.0136986	-0.0587734	CARPRALL**PSYAMDYW	IGHV4-1*00(655)	IGHD2-5*00(65),IGHD2-6*00(65)	IGHJ4*00(135)	non_productive
G1-13286-BM-CTRL	CTRL	TGTGCAAGAGATGGGGGCGCTCTTGGTTGGAAACCTTATGGACTACTGG	41	2	0.0136986	-0.0587734	CARDGGAL_VGNLMDYW	IGHV5-4*00(560)	IGHD2-7*00(25),IGHD5-7*00(25),IGHD5-8*00(25)	IGHJ4*00(220)	non_productive
G1-13286-BM-CTRL	CTRL	TGTGCAAGATAGGATACGGTAGTAGTTACTGGTACTTCGATGTCTGG	44	2	0.0136986	-0.0587734	CAR*DTVV_YWYFDVW	IGHV1-55*00(360),IGHV1-59*00(360),IGHV1-61*00(360),IGHV1-62-3*00(360),IGHV1-69*00(360)	IGHD1-1*00(30)	IGHJ1*00(274)	non_productive
G1-13286-BM-CTRL	CTRL	TGTGCAAGATGGGCACTACGGTTTACTATGCTATGGACTACTGG	46	2	0.0136986	-0.0587734	CARWALR_YYAMDYW	IGHV1-18*00(610),IGHV1-26*00(578),IGHV1-34*00(562),IGHV1-31*00(546)	IGHD1-1*00(40)	IGHJ4*00(180)	non_productive
G1-13286-BM-CTRL	CTRL	TGTGCCCCGGGAGGTAACTACGTGGGTACTTCGATGTCTGG	51	2	0.0136986	-0.0587734	CAPGGNY_GYFDVW	IGHV1-7*00(585),IGHV1-4*00(553)	IGHD2-8*00(55),IGHD2-5*00(50),IGHD2-6*00(50)	IGHJ1*00(125)	non_productive
G1-13286-BM-CTRL	CTRL	TGTGCAATACGGGGACTACCCTGGGTTTGCTTACTGG	55	2	0.0136986	-0.0587734	CAIRGL_PGFAYW	IGHV1-74*00(185),IGHV1-61*00(175),IGHV1-62-3*00(175),IGHV1-64*00(175),IGHV1-69*00(175)	IGHD5-5*00(35),IGHD1-1*00(30)	IGHJ3*00(225)	non_productive
G1-13286-BM-CTRL	CTRL	TGTGCAAGATGACAGCCCGTAGACTACTGG	87	2	0.0136986	-0.0587734	CAR*QPVDYW	IGHV1-12*00(415),IGHV1-52*00(383),IGHV1-56*00(383),IGHV1-61*00(383),IGHV1-69*00(383)	IGHD3-1*00(30),IGHD3-2*00(30),IGHD5-8*00(30)	IGHJ4*00(120)	non_productive
G1-13286-BM-CTRL	CTRL	TGTGCAAGACAGAGGGGCTTACTGG	90	2	0.0136986	-0.0587734	CARQ_GAYW	IGHV5-2*00(730)		IGHJ3*00(200)	non_productive
G1-13286-BM-CTRL	CTRL	TGTGTGAGACATGGGGATTACTACGGTAGTAGCGGGGACTTTGACTACTGG	92	1	0.00684932	-0.0341343	CVRHGDYYGSSGDFDYW	IGHV10-1*00(750),IGHV10-3*00(702)	IGHD1-1*00(85)	IGHJ2*00(100)	productive
G1-13286-BM-CTRL	CTRL	TGTGCAAGCCCCCCGATCTATGATGGTTACTACGGGTTTGCTTACTGG	93	1	0.00684932	-0.0341343	CASPPIYDGYYGFAYW	IGHV1-19*00(765),IGHV1-26*00(669)	IGHD2-3*00(100)	IGHJ3*00(90)	productive
G1-13286-BM-CTRL	CTRL	TGTGCAAGATCGGGGTACTACGGTAGGGACTGGTACTTCGATGTCTGG	94	1	0.00684932	-0.0341343	CARSGYYGRDWYFDVW	IGHV1-81*00(715)	IGHD1-1*00(55)	IGHJ1*00(210)	productive
G1-13286-BM-CTRL	CTRL	TGTGCAAGAGAGGTTACGACGGGGGATTACTATGCTATGGACTACTGG	95	1	0.00684932	-0.0341343	CAREVTTGDYYAMDYW	IGHV1-61*00(150),IGHV1-62-3*00(150),IGHV1-64*00(150),IGHV1-66*00(150),IGHV1-69*00(150)	IGHD2-7*00(50)	IGHJ4*00(270)	productive
G1-13286-BM-CTRL	CTRL	TGTGCAAGGGGGGATTACGACGCGGGGTATGCTATGGACTACTGG	99	1	0.00684932	-0.0341343	CARGDYDAGYAMDYW	IGHV1-55*00(295),IGHV1-59*00(295),IGHV1-61*00(295),IGHV1-62-3*00(295),IGHV1-69*00(295)	IGHD2-4*00(50)	IGHJ4*00(245)	productive
G1-13286-BM-CTRL	CTRL	TGTGCAAGATGGGGAGGTAACTACCCGGCCTGGTTTGCTTACTGG	100	1	0.00684932	-0.0341343	CARWGGNYPAWFAYW	IGHV1-75*00(160),IGHV1-80*00(160),IGHV1-81*00(160),IGHV1-84*00(160),IGHV1-85*00(160)	IGHD2-8*00(35),IGHD2-5*00(30),IGHD2-6*00(30)	IGHJ3*00(254)	productive
G1-13286-BM-CTRL	CTRL	TGTGCAAAGAACTACGGTAGTAGCTACGGGTACTTCGATGTCTGG	101	1	0.00684932	-0.0341343	CAKNYGSSYGYFDVW	IGHV1-52*00(500),IGHV1-61*00(500),IGHV1-74*00(484),IGHV1-59*00(468),IGHV1-69*00(468)	IGHD1-1*00(40),IGHD2-5*00(35),IGHD2-8*00(35)	IGHJ1*00(274)	productive
G1-13286-BM-CTRL	CTRL	TTTGCAAGATGTTCCTCTTACTACGGTAGTAGCCGCTTCTTG	103	1	0.00684932	-0.0341343	FARCSSYYGSSRFL	IGHV1-39*00(375),IGHV1-19*00(359),IGHV1-42*00(359),IGHV1-61*00(343),IGHV1-69*00(343)	IGHD1-1*00(80)	IGHJ2*00(130)	productive
G1-13286-BM-CTRL	CTRL	TGTGCAAGATCGCCAGCTCAGGCCTGGTTTGCTTACTGG	105	1	0.00684932	-0.0341343	CARSPAQAWFAYW	IGHV1-36*00(340)	IGHD3-1*00(25),IGHD3-2*00(25),IGHD5-7*00(25)	IGHJ3*00(260)	productive
G1-13286-BM-CTRL	CTRL	TGTGCAAGAGGAGGGATTACTACGGCGGGAGCTTACTGG	106	1	0.00684932	-0.0341343	CARGGITTAGAYW	IGHV1-26*00(220),IGHV1-31*00(220),IGHV1-34*00(220),IGHV1-4*00(220),IGHV1-69*00(204)	IGHD1-1*00(50)	IGHJ3*00(180)	productive
G1-13286-BM-CTRL	CTRL	TGTGCAAAGGTCGTGACTTTCTATGCTATGGACTACTGG	107	1	0.00684932	-0.0341343	CAKVVTFYAMDYW	IGHV1-55*00(630),IGHV1-64*00(598),IGHV1-53*00(582),IGHV1-62-3*00(566),IGHV1-72*00(550)	IGHD2-4*00(25),IGHD2-7*00(25)	IGHJ4*00(140)	productive
G1-13286-BM-CTRL	CTRL	TGTGCAAGATGGGGGCTACGGCACTTTGACTACTGG	112	1	0.00684932	-0.0341343	CARWGLRHFDYW	IGHV9-3*00(750),IGHV9-2*00(702)	IGHD3-1*00(40),IGHD3-2*00(35)	IGHJ2*00(200)	productive
G1-13286-BM-CTRL	CTRL	TGTGCAAGAAAGGTAACTGGGACTCTTGACTACTGG	113	1	0.00684932	-0.0341343	CARKVTGTLDYW	IGHV1-50*00(425),IGHV1-55*00(425),IGHV1-59*00(425),IGHV1-61*00(409),IGHV1-69*00(409)	IGHD4-1*00(50)	IGHJ2*00(210)	productive
G1-13286-BM-CTRL	CTRL	TGTACCAGGGGTAGCTACGTCTGGTTTGCTTACTGG	114	1	0.00684932	-0.0341343	CTRGSYVWFAYW	IGHV6-6*00(505),IGHV6-5*00(457)	IGHD1-1*00(50)	IGHJ3*00(100)	productive
G1-13286-BM-CTRL	CTRL	TGTACAAGATCCCTAGGGTGGTACTTCGATGTCTGG	115	1	0.00684932	-0.0341343	CTRSLGWYFDVW	IGHV5-9-1*00(210),IGHV5-12*00(194),IGHV5-4*00(194),IGHV5-6*00(194)	IGHD5-7*00(30),IGHD6-1*00(30),IGHD6-2*00(30)	IGHJ1*00(245)	productive
G1-13286-BM-CTRL	CTRL	TGCACAGAGGGGGCCGCCTGGTTTGCTTACTGG	148	1	0.00684932	-0.0341343	CTEGAAWFAYW	IGHV6-3*00(370)		IGHJ3*00(95)	productive
G1-13286-BM-CTRL	CTRL	TGTGCCCAATACTACGGTTTTGACTACTGG	173	1	0.00684932	-0.0341343	CAQYYGFDYW	IGHV14-2*00(255),IGHV14-1*00(245),IGHV14-4*00(245),IGHV14-3*00(239)	IGHD1-1*00(45)	IGHJ2*00(215)	productive
G1-13286-BM-CTRL	CTRL	TGTGCCGGTAGTAGCTCTTTTGCTTACTGG	174	1	0.00684932	-0.0341343	CAGSSSFAYW	IGHV1-72*00(530),IGHV1-53*00(514),IGHV1-62-3*00(514),IGHV1-55*00(482),IGHV1-64*00(482)	IGHD1-1*00(55)	IGHJ3*00(100)	productive
G1-13286-BM-CTRL	CTRL	TGTGCAATTCTCCTTCGCTACTGG	183	1	0.00684932	-0.0341343	CAILLRYW	IGHV1-26*00(600),IGHV1-18*00(568),IGHV1-31*00(568),IGHV1-34*00(568),IGHV1-22*00(552)		IGHJ2*00(175)	productive
G1-13286-BM-CTRL	CTRL	TGTGCAAGAAAGACCAACTGG	184	1	0.00684932	-0.0341343	CARKTNW	IGHV1-52*00(355),IGHV1-59*00(355),IGHV1-61*00(355),IGHV1-62-3*00(355),IGHV1-69*00(355)		IGHJ3*00(115)	productive
G1-13286-BM-CTRL	CTRL	NA	7	1	0.00684932	-0.0341343	NA	IGHV1-18*00(600),IGHV1-26*00(584),IGHV1-34*00(584),IGHV1-31*00(552),IGHV1-22*00(536)	IGHD3-2*00(65)	IGHJ2*00(105)	germdj
G1-13286-BM-CTRL	CTRL	NA	8	1	0.00684932	-0.0341343	NA	IGHV1-19*00(765),IGHV1-26*00(669)	IGHD2-3*00(90)	IGHJ3*00(90)	germdj
G1-13286-BM-CTRL	CTRL	NA	9	1	0.00684932	-0.0341343	NA	IGHV5-9-1*00(210),IGHV5-12*00(194),IGHV5-4*00(194),IGHV5-6*00(194)		IGHJ1*00(245)	germdj
G1-13286-BM-CTRL	CTRL	TGTGCAAGATGCGATTACTACGGTAGTAGCCCCGGTTTGCTTACTGG	96	1	0.00684932	-0.0341343	CARCDYYG_*PRFAYW	IGHV1-77*00(441),IGHV1-78*00(441),IGHV1-58*00(425),IGHV1-59*00(425),IGHV1-84*00(425)	IGHD1-1*00(85)	IGHJ3*00(225)	non_productive
G1-13286-BM-CTRL	CTRL	TGTGCAAGATTGTTATTACTACGGTAGTAGCCACTTCGATGTCTGG	97	1	0.00684932	-0.0341343	CARLLLLR_SSHFDVW	IGHV1-59*00(670),IGHV1-69*00(638)	IGHD1-1*00(95)	IGHJ1*00(225)	non_productive
G1-13286-BM-CTRL	CTRL	TGTGCAAGACCTATGATGGTTACTACGTGGGTTTGCTTACTGG	102	1	0.00684932	-0.0341343	CARPMMV_LRGFAYW	IGHV1-52*00(430),IGHV1-61*00(430),IGHV1-69*00(430),IGHV1-74*00(420),IGHV1-64*00(414)	IGHD2-3*00(90)	IGHJ3*00(225)	non_productive
G1-13286-BM-CTRL	CTRL	TGTGCTCGAAGAGCTAAGAGGGGTTGGACTACTGG	119	1	0.00684932	-0.0341343	CARRAK_GLDYW	IGHV8-12*00(345),IGHV8-11*00(318),IGHV8-5*00(318),IGHV8-6*00(313),IGHV8-9*00(308)	IGHD5-7*00(25),IGHD5-8*00(25),IGHD6-1*00(25)	IGHJ2*00(160)	non_productive
G1-13286-BM-CTRL	CTRL	TGTGCAAGATAGGAGGTTCCCCGTTTGCTTACTGG	120	1	0.00684932	-0.0341343	CAR*EV_PFAYW	IGHV1-12*00(100),IGHV1-75*00(100),IGHV1-80*00(100),IGHV1-84*00(100),IGHV1-85*00(100)		IGHJ3*00(220)	non_productive
G1-13286-BM-CTRL	CTRL	TGTGCAAGAGTGGGTCTGG	185	1	0.00684932	-0.0341343	CAR_WVW	IGHV1-50*00(610),IGHV1-59*00(610),IGHV1-74*00(584),IGHV1-69*00(578),IGHV1-61*00(562)		IGHJ4*00(175)	non_productive
G1-13371-BM-CTRL	CTRL	TGTGCAAGTCCCCTTTTGACTACTGG	0	7	0.0384615	-0.125311	CASP_FDYW	IGHV1-19*00(607.7),IGHV1-26*00(559.7)		IGHJ2*00(75)	non_productive
G1-13371-BM-CTRL	CTRL	TGTGCAAGACGTCACTATGATTATAAGTTTGCTTACTGG	4	5	0.0274725	-0.0987519	CARRHYDYKFAYW	IGHV1-26*00(640),IGHV1-18*00(608),IGHV1-34*00(608),IGHV1-19*00(592),IGHV1-22*00(592)	IGHD2-4*00(50)	IGHJ3*00(215)	productive
G1-13371-BM-CTRL	CTRL	TGTGCAGTCTATGATTATGGCTTTGCTTACTGG	6	5	0.0274725	-0.0987519	CAVYDYGFAYW	IGHV1-18*00(611.8)	IGHD2-4*00(45),IGHD2-3*00(40)	IGHJ3*00(215)	productive
G1-13371-BM-CTRL	CTRL	TGCTATATGGACTACTGG	7	5	0.0274725	-0.0987519	CYMDYW	IGHV1-59*00(230),IGHV1-61*00(230),IGHV1-62-3*00(230),IGHV1-69*00(230),IGHV1-74*00(230)		IGHJ4*00(220)	productive
G1-13371-BM-CTRL	CTRL	TGTGCAAGATGGGGGAATGATTACGACGACGACCCCTCTTTGACTACTGG	3	5	0.0274725	-0.0987519	CARWGNDY_RRPLFDYW	IGHV1-4*00(411),IGHV1-34*00(395),IGHV1-52*00(395),IGHV1-61*00(395),IGHV1-64*00(395)	IGHD2-4*00(60)	IGHJ2*00(220)	non_productive
G1-13371-BM-CTRL	CTRL	TGTGCAAGGTATTACTACGGTAGTAGTTGGTTTGCTTACTGG	8	4	0.021978	-0.0839058	CARYYYGSSWFAYW	IGHV1-75*00(425)	IGHD1-1*00(85)	IGHJ3*00(195)	productive
G1-13371-BM-CTRL	CTRL	TGTGCCTATGATTACGACGGGGGCTGGTTTGCTTACTGG	9	4	0.021978	-0.0839058	CAYDYDGGWFAYW	IGHV1-7*00(500),IGHV1-4*00(468),IGHV1-52*00(436),IGHV1-61*00(436)	IGHD2-4*00(70)	IGHJ3*00(235)	productive
G1-13371-BM-CTRL	CTRL	TGTACAAGACGGCCCTTTGCTTACTGG	14	4	0.021978	-0.0839058	CTRRPFAYW	IGHV1-15*00(915),IGHV1-23*00(867)		IGHJ3*00(65)	productive
G1-13371-BM-CTRL	CTRL	TGTGCAAGAGATCGTGGAGGATTACGACGACTTCCCTACTGGTACTTCGATGTCTGG	15	3	0.0164835	-0.0676713	CARDRGGLRRLPYWYFDVW	IGHV3-6*00(245),IGHV3-1*00(225),IGHV3-8*00(225)	IGHD2-4*00(50)	IGHJ1*00(235)	productive
G1-13371-BM-CTRL	CTRL	TGTGCAAGAGCTTATTACTACGGTAGTAGCTACTGGTACTTCGATGTCTGG	16	3	0.0164835	-0.0676713	CARAYYYGSSYWYFDVW	IGHV1-72*00(594),IGHV1-62-3*00(578)	IGHD1-1*00(55)	IGHJ1*00(290)	productive
G1-13371-BM-CTRL	CTRL	TGTGCAAGATTTAACTATGGTAATGCGTTCTATGCTATGGACTACTGG	18	3	0.0164835	-0.0676713	CARFNYGNAFYAMDYW	IGHV1-58*00(295),IGHV1-77*00(279),IGHV1-56*00(263),IGHV1-76*00(263),IGHV1-78*00(263)	IGHD2-8*00(50)	IGHJ4*00(250)	productive
G1-13371-BM-CTRL	CTRL	TGTGCAAGAAACCGGGGGGCCTGGTTTGCTTACTGG	22	3	0.0164835	-0.0676713	CARNRGAWFAYW	IGHV1-82*00(870),IGHV1-80*00(758)	IGHD5-7*00(30),IGHD5-8*00(30),IGHD6-1*00(30)	IGHJ3*00(100)	productive
G1-13371-BM-CTRL	CTRL	TGTACGAGGGGCCTCGGCTGGTTTGCTTACTGG	30	3	0.0164835	-0.0676713	CTRGLGWFAYW	IGHV1-5*00(385)	IGHD2-5*00(25),IGHD3-1*00(25),IGHD5-7*00(25)	IGHJ3*00(235)	productive
G1-13371-BM-CTRL	CTRL	TGTATGAGATGGTTACTACGGGGGTACTGG	38	3	0.0164835	-0.0676713	CMRWLLRGYW	IGHV11-2*00(550),IGHV11-1*00(518)	IGHD2-3*00(50),IGHD1-1*00(45)	IGHJ3*00(185)	productive
G1-13371-BM-CTRL	CTRL	NA	0	3	0.0164835	-0.0676713	NA	IGHV1-5*00(385)	IGHD3-1*00(25)	IGHJ3*00(235)	germdj
G1-13371-BM-CTRL	CTRL	TGTCCTCGTAGAGGGACGGTAGTAGCTACACTGGTACTTCGATGTCTGG	17	3	0.0164835	-0.0676713	CPRRGTVV_LHWYFDVW	IGHV1-26*00(439),IGHV1-34*00(439),IGHV1-22*00(423),IGHV1-31*00(423)	IGHD1-1*00(70)	IGHJ1*00(185)	non_productive
G1-13371-BM-CTRL	CTRL	TGTGCAAGCCCCCTTATAGTAAATCAACCCTCTCTTTGCTTACTGG	19	3	0.0164835	-0.0676713	CASPLIVN_NPLFAYW	IGHV1-55*00(510),IGHV1-56*00(478),IGHV1-59*00(478),IGHV1-62-3*00(478),IGHV1-64*00(478)	IGHD2-5*00(40),IGHD2-6*00(40),IGHD2-8*00(34)	IGHJ3*00(60)	non_productive
G1-13371-BM-CTRL	CTRL	TGTGCAAGATGGGATGGTTACGGCGACGGGGTACTTTGACTACTGG	20	3	0.0164835	-0.0676713	CARWDGYG_TGYFDYW	IGHV1-18*00(705),IGHV1-26*00(673),IGHV1-34*00(641)	IGHD2-3*00(45),IGHD2-7*00(45)	IGHJ2*00(105)	non_productive
G1-13371-BM-CTRL	CTRL	TGTGCAGTATGATTGTTCGTCCCTTACTGG	37	3	0.0164835	-0.0676713	CAV*LFVPYW	IGHV1-84*00(770),IGHV1-66*00(690)	IGHD2-4*00(35),IGHD2-3*00(34)	IGHJ3*00(160)	non_productive
G1-13371-BM-CTRL	CTRL	TGTGCAAGTCAAGGGGGGAGGACTGG	39	3	0.0164835	-0.0676713	CASQ_GEDW	IGHV1-53*00(330),IGHV1-72*00(330),IGHV1-61*00(314),IGHV1-62-3*00(314),IGHV1-69*00(314)		IGHJ3*00(180)	non_productive
G1-13371-BM-CTRL	CTRL	TGTGCCAGAAAAGGGAGTGATGGTTACTCTCATTACTATGCTATGGACTACTGG	42	2	0.010989	-0.0495699	CARKGSDGYSHYYAMDYW	IGHV2-2*00(780),IGHV2-4*00(732),IGHV2-5*00(716)	IGHD2-3*00(55)	IGHJ4*00(130)	productive
G1-13371-BM-CTRL	CTRL	TGTGCAACGGGGGTACGCGGTAGTAGCTACCCATATGCTATGGACTACTGG	45	2	0.010989	-0.0495699	CATGVRGSSYPYAMDYW	IGHV1-54*00(197),IGHV1-56*00(197),IGHV1-81*00(197),IGHV1-85*00(197),IGHV1-69*00(181)	IGHD1-1*00(65)	IGHJ4*00(245)	productive
G1-13371-BM-CTRL	CTRL	TGTGCAAGATGGTACTACTATAGTAAGGGGGAGGATGCTATGGACTACTGG	46	2	0.010989	-0.0495699	CARWYYYSKGEDAMDYW	IGHV1-54*00(440),IGHV1-76*00(408),IGHV1-77*00(408),IGHV1-80*00(408),IGHV1-82*00(392)	IGHD2-5*00(60),IGHD2-6*00(60)	IGHJ4*00(232)	productive
G1-13371-BM-CTRL	CTRL	TGTGCAAGACGAAGCGGGTATTACTACGGTAGTAGCTACTTTGACTACTGG	47	2	0.010989	-0.0495699	CARRSGYYYGSSYFDYW	IGHV1-64*00(715),IGHV1-53*00(651),IGHV1-69*00(651),IGHV1-74*00(641),IGHV1-72*00(635)	IGHD1-1*00(50)	IGHJ2*00(174)	productive
G1-13371-BM-CTRL	CTRL	TGTGCTAGACCTCACTACGGTAGTAGCCCGGCCTGGTTTGCTTACTGG	49	2	0.010989	-0.0495699	CARPHYGSSPAWFAYW	IGHV14-2*00(700),IGHV14-1*00(626)	IGHD1-1*00(70)	IGHJ3*00(210)	productive
G1-13371-BM-CTRL	CTRL	TGTGCAAGTTATGATGGTTACCCTTATTACTATGCTATGGACTACTGG	50	2	0.010989	-0.0495699	CASYDGYPYYYAMDYW	IGHV5-4*00(340),IGHV5-12*00(308)	IGHD2-3*00(60)	IGHJ4*00(210)	productive
G1-13371-BM-CTRL	CTRL	TGTACTACAGCGGATTACTACGGTAGTAGCCCCTGGTTTGCTTACTGG	51	2	0.010989	-0.0495699	CTTADYYGSSPWFAYW	IGHV14-1*00(210),IGHV14-4*00(210),IGHV14-2*00(184)	IGHD1-1*00(85)	IGHJ3*00(240)	productive
G1-13371-BM-CTRL	CTRL	TGTGCAAGATATCCTATCTATGATGGTTACTCCGATGTCTGG	53	2	0.010989	-0.0495699	CARYPIYDGYSDVW	IGHV1-81*00(339),IGHV1-85*00(323)	IGHD2-3*00(60)	IGHJ1*00(206)	productive
G1-13371-BM-CTRL	CTRL	TGTGCAAGATACTACGGTAGTAGCTACTGGTTTGCTTACTGG	54	2	0.010989	-0.0495699	CARYYGSSYWFAYW	IGHV1-78*00(495),IGHV1-77*00(463),IGHV1-39*00(431),IGHV1-42*00(431),IGHV1-80*00(431)	IGHD1-1*00(80)	IGHJ3*00(205)	productive
G1-13371-BM-CTRL	CTRL	TGTGCAAGAAGAGGGGCCTTGAACTGGTACTTCGATGTCTGG	55	2	0.010989	-0.0495699	CARRGALNWYFDVW	IGHV9-3*00(435),IGHV9-2*00(419),IGHV9-1*00(403)	IGHD2-5*00(25),IGHD5-7*00(25),IGHD5-8*00(25)	IGHJ1*00(137)	productive
G1-13371-BM-CTRL	CTRL	TGTGCAAGGGTTACTACGGTAGTACCTCTTGACTACTGG	59	2	0.010989	-0.0495699	CARVTTVVPLDYW	IGHV1-82*00(590),IGHV1-77*00(526)	IGHD1-1*00(70)	IGHJ2*00(65)	productive
G1-13371-BM-CTRL	CTRL	TGTGCAAGAGATGCTACTATGGTTCCTATGGACTACTGG	60	2	0.010989	-0.0495699	CARDATMVPMDYW	IGHV3-6*00(185),IGHV3-1*00(170),IGHV3-8*00(170)	IGHD2-7*00(55),IGHD2-8*00(50)	IGHJ4*00(225)	productive
G1-13371-BM-CTRL	CTRL	TGTGCAAGAGAGGCCTGGTTTGCTTACTGG	86	2	0.010989	-0.0495699	CAREAWFAYW	IGHV1-26*00(510),IGHV1-34*00(510),IGHV1-18*00(494),IGHV1-31*00(494),IGHV1-22*00(462)		IGHJ3*00(255)	productive
G1-13371-BM-CTRL	CTRL	TGTGCATCCTCACAGGGATTTTACTGG	92	2	0.010989	-0.0495699	CASSQGFYW	IGHV1-39*00(549)	IGHD3-1*00(25)	IGHJ2*00(185)	productive
G1-13371-BM-CTRL	CTRL	TGTGCAATCTGGGACGTGGACTACTGG	93	2	0.010989	-0.0495699	CAIWDVDYW	IGHV1-53*00(700)	IGHD4-1*00(45)	IGHJ2*00(200)	productive
G1-13371-BM-CTRL	CTRL	TGTACACTGGGACTTGACTACTGG	94	2	0.010989	-0.0495699	CTLGLDYW	IGHV1-5*00(332)	IGHD4-1*00(35)	IGHJ2*00(210)	productive
G1-13371-BM-CTRL	CTRL	NA	1	2	0.010989	-0.0495699	NA	IGHV1-4*00(428),IGHV1-52*00(428),IGHV1-61*00(428),IGHV1-64*00(428),IGHV1-74*00(428)	IGHD2-3*00(65)	IGHJ3*00(255)	germdj
G1-13371-BM-CTRL	CTRL	NA	2	2	0.010989	-0.0495699	NA	IGHV5-4*00(130),IGHV5-12*00(122),IGHV5-6*00(114)	IGHD2-4*00(80)	IGHJ3*00(110)	germdj
G1-13371-BM-CTRL	CTRL	NA	3	2	0.010989	-0.0495699	NA	IGHV5-2*00(380),IGHV5-9*00(332)	IGHD3-2*00(80)	IGHJ2*00(70)	germdj
G1-13371-BM-CTRL	CTRL	NA	4	2	0.010989	-0.0495699	NA	IGHV1-81*00(339),IGHV1-85*00(323)	IGHD2-3*00(55)	IGHJ1*00(206)	germdj
G1-13371-BM-CTRL	CTRL	NA	5	2	0.010989	-0.0495699	NA	IGHV9-3*00(435),IGHV9-2*00(419),IGHV9-1*00(403)		IGHJ1*00(137)	germdj
G1-13371-BM-CTRL	CTRL	TGTGCAAGAGACACAATGAGGAAATGTTACTGTGAGCTCAAACTAAAACCTCCTGCAGAGCACCCAAGACCAGCAGGGGGCGGAGAGAGCATAGTAATTTGGAAATTTGCAGACTGAGGACACAGCCATGTATTACTGTGCAGGAGACACCCATCTACTATGATTACGAGAGGGGCCGTTTGCTTACTGG	40	2	0.010989	-0.0495699	CARDTMRKCYCELKLKPPAEHPRPAGGGESIV_FGNLQTEDTAMYYCAGDTHLL*LREGPFAYW	IGHV5-4*00(130),IGHV5-12*00(122),IGHV5-6*00(114)	IGHD2-4*00(85)	IGHJ3*00(110)	non_productive
G1-13371-BM-CTRL	CTRL	TGTGCATGAGCGGGGCTTCTATGATGGTTAAGAGAGGCCTGGTTTGCTTACTGG	43	2	0.010989	-0.0495699	CA*AGLL*WLREAWFAYW	IGHV1-4*00(428),IGHV1-52*00(428),IGHV1-61*00(428),IGHV1-64*00(428),IGHV1-74*00(428)	IGHD2-3*00(65)	IGHJ3*00(255)	non_productive
G1-13371-BM-CTRL	CTRL	TGTGCAAGAGAGAGGCGGGTTACTACGGTAGATACTATGCTATGGACTACTGG	44	2	0.010989	-0.0495699	CARERRVTT_RYYAMDYW	IGHV1-64*00(330),IGHV1-59*00(314),IGHV1-61*00(314),IGHV1-62-3*00(314),IGHV1-69*00(314)	IGHD1-1*00(60)	IGHJ4*00(260)	non_productive
G1-13371-BM-CTRL	CTRL	TGTGCAAGATCAAGACTACGGTAGTAGCCCCTACTACTTTGACTACTGG	48	2	0.010989	-0.0495699	CARSRLR*_SPYYFDYW	IGHV1-53*00(562),IGHV1-72*00(546),IGHV1-55*00(530),IGHV1-62-3*00(530),IGHV1-64*00(530)	IGHD1-1*00(70)	IGHJ2*00(95)	non_productive
G1-13371-BM-CTRL	CTRL	TGTACTTCTTACGGTAGTACCCCTACTGGTACTTCGATGTCTGG	52	2	0.010989	-0.0495699	CTSYGST_YWYFDVW	IGHV14-4*00(410),IGHV14-2*00(395),IGHV14-1*00(378),IGHV14-3*00(363)	IGHD1-1*00(50)	IGHJ1*00(265)	non_productive
G1-13371-BM-CTRL	CTRL	TGTGCAAGGCTAGACAGCTCAGGCTACCCTCTGACTACTGG	56	2	0.010989	-0.0495699	CARLDSS_LPSDYW	IGHV5-2*00(380),IGHV5-9*00(332)	IGHD3-2*00(90)	IGHJ2*00(70)	non_productive
G1-13371-BM-CTRL	CTRL	TGTGCAAGATCGCGGGGGGAAAGGATGCTATGGACTACTGG	57	2	0.010989	-0.0495699	CARSRGE_DAMDYW	IGHV1-64*00(315),IGHV1-59*00(299),IGHV1-61*00(299),IGHV1-62-3*00(299),IGHV1-69*00(299)		IGHJ4*00(240)	non_productive
G1-13371-BM-CTRL	CTRL	TGTGCAAGAAGAAGTCGAGTAACCCCTGTTTGCTTACTGG	58	2	0.010989	-0.0495699	CARRSRV_PLFAYW	IGHV1-26*00(670)	IGHD2-3*00(35),IGHD5-1*00(35),IGHD2-7*00(30)	IGHJ3*00(220)	non_productive
G1-13371-BM-CTRL	CTRL	TGTGCAAGGCAGGGGGATTACGGGTTTGGGCTTACTGG	61	2	0.010989	-0.0495699	CARQGD_RVWAYW	IGHV5-17*00(517)	IGHD2-4*00(35)	IGHJ3*00(170)	non_productive
G1-13371-BM-CTRL	CTRL	TGTGCGAGATCCCCCTTACTACGGAGAACTACTGG	64	2	0.010989	-0.0495699	CARSPL_TENYW	IGHV3-3*00(335)	IGHD1-1*00(45),IGHD2-3*00(40)	IGHJ2*00(195)	non_productive
G1-13371-BM-CTRL	CTRL	TGTGCAAGAATGCCGCCCGGGACGGGGTATTACTACGGTAGTAGCTACTGGTACTTCGATGTCTGG	95	1	0.00549451	-0.0285934	CARMPPGTGYYYGSSYWYFDVW	IGHV1-39*00(295),IGHV1-19*00(279),IGHV1-42*00(279),IGHV1-78*00(279),IGHV1-77*00(263)	IGHD1-1*00(60)	IGHJ1*00(290)	productive
G1-13371-BM-CTRL	CTRL	TGTGCAAGAACCTACGGCGCTACGGTAGTAGGAGGTACTAGTGCTATGGACTACTGG	96	1	0.00549451	-0.0285934	CARTYGATVVGGTSAMDYW	IGHV1-22*00(430),IGHV1-26*00(382),IGHV1-34*00(382)	IGHD1-1*00(60)	IGHJ4*00(154)	productive
G1-13371-BM-CTRL	CTRL	TGTACAAGAGATCCGGATTACTACGGTAGTAGCCTCACTGTAGACTTCGATGTCTGG	97	1	0.00549451	-0.0285934	CTRDPDYYGSSLTVDFDVW	IGHV5-9-1*00(510),IGHV5-12*00(462),IGHV5-6*00(462)	IGHD1-1*00(85)	IGHJ1*00(215)	productive
G1-13371-BM-CTRL	CTRL	TGTGCAAGAAGATGGGTATGGTCTGTTACTGGGACGAAGGCTATGGACTACTGG	98	1	0.00549451	-0.0285934	CARRWVWSVTGTKAMDYW	IGHV1-18*00(240),IGHV1-26*00(224),IGHV1-31*00(224),IGHV1-34*00(224)	IGHD4-1*00(45)	IGHJ4*00(230)	productive
G1-13371-BM-CTRL	CTRL	TGTGCTAGAGGATACTACGGTAGTAGCCCCCACTGGTACTTCGATGTCTGG	101	1	0.00549451	-0.0285934	CARGYYGSSPHWYFDVW	IGHV14-3*00(210),IGHV14-2*00(194)	IGHD1-1*00(75)	IGHJ1*00(255)	productive
G1-13371-BM-CTRL	CTRL	TGTGCAATAGGGGAATTACGACGGGATTATTACTATGCTATGGACTACTGG	102	1	0.00549451	-0.0285934	CAIGELRRDYYYAMDYW	IGHV1-75*00(720)	IGHD2-4*00(45),IGHD2-7*00(40)	IGHJ4*00(190)	productive
G1-13371-BM-CTRL	CTRL	TGTGCAAGGACGGTAGTAGGGGGATATTACTATGCTATGGACTACTGG	104	1	0.00549451	-0.0285934	CARTVVGGYYYAMDYW	IGHV1-63*00(640)	IGHD1-1*00(50)	IGHJ4*00(280)	productive
G1-13371-BM-CTRL	CTRL	TGTGCAAGATCGGATTACTACGGTAGTAGGTACTACTTTGACTACTGG	105	1	0.00549451	-0.0285934	CARSDYYGSRYYFDYW	IGHV1-82*00(685)	IGHD1-1*00(80)	IGHJ2*00(235)	productive
G1-13371-BM-CTRL	CTRL	TGTGCAAGATCGAGGTACGGTAGTAGCTACGACTACTTTGACTACTGG	106	1	0.00549451	-0.0285934	CARSRYGSSYDYFDYW	IGHV1-58*00(110)	IGHD1-1*00(80)	IGHJ2*00(240)	productive
G1-13371-BM-CTRL	CTRL	TGTGCCTACTCTTATTACTACGGTAGTAGCTACTTTGACTACTGG	110	1	0.00549451	-0.0285934	CAYSYYYGSSYFDYW	IGHV14-2*00(370),IGHV14-1*00(360),IGHV14-4*00(360),IGHV14-3*00(354)	IGHD1-1*00(55)	IGHJ2*00(244)	productive
G1-13371-BM-CTRL	CTRL	TGTGCAAGATGGGGTTATGGTAACTACGTAGGGTTTGCTTACTGG	111	1	0.00549451	-0.0285934	CARWGYGNYVGFAYW	IGHV1-82*00(375),IGHV1-64*00(343),IGHV1-52*00(327),IGHV1-61*00(327),IGHV1-69*00(327)	IGHD2-8*00(80)	IGHJ3*00(225)	productive
G1-13371-BM-CTRL	CTRL	TGTGCAAGATGGGATGGTTACTCCTTCTATGCTATGGACTACTGG	112	1	0.00549451	-0.0285934	CARWDGYSFYAMDYW	IGHV9-2*00(90),IGHV9-3*00(90)	IGHD2-3*00(50)	IGHJ4*00(250)	productive
G1-13371-BM-CTRL	CTRL	TGTGCAAGATGGATACTACGGCCTTACTATGCTATGGACTACTGG	113	1	0.00549451	-0.0285934	CARWILRPYYAMDYW	IGHV1-63*00(664)	IGHD1-1*00(40),IGHD2-3*00(35)	IGHJ4*00(130)	productive
G1-13371-BM-CTRL	CTRL	TGTGCAAGATACGACGGTAGTAGTCTCTGGTACTTCGATGTCTGG	114	1	0.00549451	-0.0285934	CARYDGSSLWYFDVW	IGHV1-26*00(145),IGHV1-34*00(145),IGHV1-39*00(145),IGHV1-4*00(145),IGHV1-7*00(145)	IGHD1-1*00(50)	IGHJ1*00(250)	productive
G1-13371-BM-CTRL	CTRL	TGTGCAAGAGGGATTACTACGGTAGTAGCTAACTTTGACTACTGG	115	1	0.00549451	-0.0285934	CARGITTVVANFDYW	IGHV1-7*00(310),IGHV1-4*00(278)	IGHD1-1*00(95)	IGHJ2*00(225)	productive
G1-13371-BM-CTRL	CTRL	TGTGCTCGAATAGGATCGGCCCTTAGGGGGTTTGCTTACTGG	116	1	0.00549451	-0.0285934	CARIGSALRGFAYW	IGHV8-8*00(825)		IGHJ3*00(110)	productive
G1-13371-BM-CTRL	CTRL	TGTGCAAGAGGACTACGGTCCTCCTATGCTATGGACTACTGG	117	1	0.00549451	-0.0285934	CARGLRSSYAMDYW	IGHV1-22*00(385),IGHV1-26*00(353),IGHV1-34*00(353),IGHV1-18*00(337)	IGHD1-1*00(40)	IGHJ4*00(250)	productive
G1-13371-BM-CTRL	CTRL	TGTGCAAGAAGGAAGGACAGCTCAGGCTACTTTGACTACTGG	118	1	0.00549451	-0.0285934	CARRKDSSGYFDYW	IGHV1-63*00(685)	IGHD3-2*00(55)	IGHJ2*00(235)	productive
G1-13371-BM-CTRL	CTRL	TGTGCAAGATGGGGTCTTTTTGGGGCTATGGACTACTGG	122	1	0.00549451	-0.0285934	CARWGLFGAMDYW	IGHV1-43*00(290),IGHV1-42*00(274),IGHV1-39*00(258)		IGHJ4*00(190)	productive
G1-13371-BM-CTRL	CTRL	TGTGCAAGAGGGGTCTACTATGGTTACGACGCCTACTGG	123	1	0.00549451	-0.0285934	CARGVYYGYDAYW	IGHV1-80*00(800)	IGHD2-7*00(90)	IGHJ2*00(95)	productive
G1-13371-BM-CTRL	CTRL	TGTGCGAGAGATCACGCGGGAGCTATGGACTACTGG	129	1	0.00549451	-0.0285934	CARDHAGAMDYW	IGHV3-3*00(140)		IGHJ4*00(230)	productive
G1-13371-BM-CTRL	CTRL	TGTGCAAGATACTACTACGGTAGTAAAGACTACTGG	130	1	0.00549451	-0.0285934	CARYYYGSKDYW	IGHV1-81*00(425)	IGHD1-1*00(65)	IGHJ2*00(80)	productive
G1-13371-BM-CTRL	CTRL	TGTGCATATAACTGGGACCTCCGGGACTACTGG	160	1	0.00549451	-0.0285934	CAYNWDLRDYW	IGHV1-64*00(330),IGHV1-61*00(314),IGHV1-62-3*00(314),IGHV1-69*00(314),IGHV1-74*00(314)	IGHD4-1*00(54)	IGHJ4*00(205)	productive
G1-13371-BM-CTRL	CTRL	TGTGCAACACTCGGTAGTAGCTTTGACTACTGG	161	1	0.00549451	-0.0285934	CATLGSSFDYW	IGHV1-50*00(420),IGHV1-55*00(420),IGHV1-59*00(420),IGHV1-69*00(404),IGHV1-74*00(404)	IGHD1-1*00(45)	IGHJ2*00(220)	productive
G1-13371-BM-CTRL	CTRL	TGTTCCCCCTTCAAGGGCTACTGG	194	1	0.00549451	-0.0285934	CSPFKGYW	IGHV1-5*00(300)		IGHJ2*00(190)	productive
G1-13371-BM-CTRL	CTRL	TGTGCAGCCAGGGACTACTGG	196	1	0.00549451	-0.0285934	CAARDYW	IGHV1-42*00(335),IGHV1-19*00(303),IGHV1-39*00(303),IGHV1-43*00(303),IGHV1-78*00(303)		IGHJ2*00(200)	productive
G1-13371-BM-CTRL	CTRL	NA	6	1	0.00549451	-0.0285934	NA	IGHV1-80*00(800)	IGHD2-7*00(90)	IGHJ2*00(95)	germdj
G1-13371-BM-CTRL	CTRL	NA	7	1	0.00549451	-0.0285934	NA	IGHV7-1*00(223)	IGHD3-2*00(25),IGHD5-7*00(25),IGHD5-8*00(25)	IGHJ2*00(60)	germdj
G1-13371-BM-CTRL	CTRL	NA	8	1	0.00549451	-0.0285934	NA	IGHV8-2*00(255)		IGHJ4*00(240)	germdj
G1-13371-BM-CTRL	CTRL	TGTGCAAGGGGTTACCTACTATAGTAACTACTGCTATGCTATGGACTACTGG	99	1	0.00549451	-0.0285934	CARGYLL**_YCYAMDYW	IGHV1-62-3*00(505),IGHV1-72*00(489),IGHV1-53*00(473),IGHV1-55*00(473),IGHV1-64*00(473)	IGHD5-1*00(35),IGHD5-5*00(35),IGHD5-6*00(35)	IGHJ4*00(117)	non_productive
G1-13371-BM-CTRL	CTRL	TGTGCAAGATCGAGGGGATGGTTACCTCTATTACTATGCTATGGACTACTGG	100	1	0.00549451	-0.0285934	CARSRGWLP_YYYAMDYW	IGHV1-18*00(695),IGHV1-26*00(663)	IGHD2-3*00(45),IGHD2-7*00(40)	IGHJ4*00(230)	non_productive
G1-13371-BM-CTRL	CTRL	TGTGTGAGACAAATTACTACGGTAGTAGCTACTGGTACTTCGATGTCTGG	103	1	0.00549451	-0.0285934	CVRQITTV_SYWYFDVW	IGHV10-1*00(510),IGHV10-3*00(478)	IGHD1-1*00(55)	IGHJ1*00(165)	non_productive
G1-13371-BM-CTRL	CTRL	TGTGCAAGATAGGGTTATTACTACGGTGAGGGGTACTTCGATGTCTGG	107	1	0.00549451	-0.0285934	CAR*GYYYGEGYFDVW	IGHV1-19*00(595),IGHV1-22*00(579),IGHV1-63*00(579),IGHV1-85*00(579),IGHV1-42*00(574)	IGHD1-1*00(65)	IGHJ1*00(150)	non_productive
G1-13371-BM-CTRL	CTRL	TGTGCAAGACACAATGGTTACCCCTCCTCTATGCTATGGACTACTGG	108	1	0.00549451	-0.0285934	CARHNGYP_LYAMDYW	IGHV5-2*00(315),IGHV5-9*00(289)	IGHD2-3*00(40),IGHD2-7*00(40)	IGHJ4*00(250)	non_productive
G1-13371-BM-CTRL	CTRL	GGTGCTTGGAGAGAGCTCTCTCGGTAGGCATGCTATGGACTACTGG	109	1	0.00549451	-0.0285934	GAWRELSR_RHAMDYW	IGHV8-2*00(255)	IGHD2-5*00(30),IGHD2-6*00(30)	IGHJ4*00(240)	non_productive
G1-13371-BM-CTRL	CTRL	TGTGCAAGAGATTCGATGGCCTTATGCTATGGACTACTGG	121	1	0.00549451	-0.0285934	CARDSMA_YAMDYW	IGHV3-6*00(695)	IGHD2-3*00(25),IGHD2-5*00(25),IGHD2-6*00(25)	IGHJ4*00(245)	non_productive
G1-13371-BM-CTRL	CTRL	TGTGGAAGGGAAGGTTACGGCCTCCTTTGACTACTGG	127	1	0.00549451	-0.0285934	CGREGY_ASFDYW	IGHV1-11*00(554)	IGHD2-7*00(35),IGHD2-3*00(30)	IGHJ2*00(220)	non_productive
G1-13371-BM-CTRL	CTRL	TGTACGTGGCGGTAACTTTCCTGGTTTGCTTACTGG	131	1	0.00549451	-0.0285934	CTWR*LSWFAYW	IGHV1-23*00(510),IGHV1-15*00(494),IGHV1-81*00(452)	IGHD2-8*00(35),IGHD2-5*00(30),IGHD2-6*00(30)	IGHJ3*00(125)	non_productive
G1-13371-BM-CTRL	CTRL	TGTGCGAGAGACGGTAGTAGGGTATGGACTACTGG	140	1	0.00549451	-0.0285934	CARDGS_GMDYW	IGHV9-4*00(560)	IGHD1-1*00(50)	IGHJ4*00(220)	non_productive
G1-13371-BM-CTRL	CTRL	TGTGCAAGACACCATCGAGTACTTCGATGTCTGG	148	1	0.00549451	-0.0285934	CARHHR_YFDVW	IGHV5-2*00(390)	IGHD2-3*00(25)	IGHJ1*00(115)	non_productive
G1-13371-BM-CTRL	CTRL	TGTGCGAGTAACTCTACTTTGACTACTGG	189	1	0.00549451	-0.0285934	CASNS_FDYW	IGHV5-12*00(380),IGHV5-6*00(364),IGHV5-4*00(348),IGHV5-9-1*00(338)	IGHD2-5*00(35),IGHD2-6*00(35),IGHD2-8*00(30)	IGHJ2*00(235)	non_productive
G1-13371-BM-CTRL	CTRL	TGTGCATGATAGATGGTTACCACTTCGGG	190	1	0.00549451	-0.0285934	CA**M_YHFG	IGHV1-64*00(259),IGHV1-59*00(243),IGHV1-61*00(243),IGHV1-62-3*00(243),IGHV1-69*00(243)	IGHD2-3*00(45),IGHD2-7*00(43)	IGHJ2*00(165)	non_productive
G1-13371-BM-CTRL	CTRL	TGTGCAAGAAGGGCGATTTTGACTACTGG	191	1	0.00549451	-0.0285934	CARRA_FDYW	IGHV1-7*00(715),IGHV1-4*00(683)		IGHJ2*00(65)	non_productive
G1-13371-BM-CTRL	CTRL	TGTACGGGGGTTTCGACTACTGG	195	1	0.00549451	-0.0285934	CTGV_DYW	IGHV6-6*00(374),IGHV6-5*00(358)		IGHJ2*00(200)	non_productive
G1-13371-BM-CTRL	CTRL	TGTGCAAGAAACCCCACTGG	197	1	0.00549451	-0.0285934	CAR_PHW	IGHV1-55*00(320),IGHV1-59*00(320),IGHV1-61*00(320),IGHV1-62-3*00(320),IGHV1-69*00(320)		IGHJ3*00(160)	non_productive
PRE
D1-11407-BM-Pre	Pre	TGTGCAAGGGCCTTAGATGGTTACTACTGGTACTTCGATGTCTGG	1	6	0.0379747	-0.124209	CARALDGYYWYFDVW	IGHV1-78*00(475),IGHV1-77*00(443),IGHV1-42*00(427)	IGHD2-3*00(40),IGHD2-7*00(35)	IGHJ1*00(265)	productive
D1-11407-BM-Pre	Pre	TGTGCAAGACGGAGGGGTCTCCTTACTTTGACTACTGG	2	5	0.0316456	-0.109277	CARRRG_PYFDYW	IGHV5-9*00(325),IGHV5-2*00(298),IGHV5-15*00(293)	IGHD6-2*00(25)	IGHJ2*00(230)	non_productive
D1-11407-BM-Pre	Pre	TGTGCAAGAGAATCTTATTACTACGGTAGTCCGTTTGCTTACTGG	4	4	0.0253165	-0.0930709	CARESYYYGSPFAYW	IGHV1-82*00(579.3),IGHV1-77*00(515.3)	IGHD1-1*00(80)	IGHJ3*00(200)	productive
D1-11407-BM-Pre	Pre	TGTACTACACTTTACTACGGTAGTAGCTCCTGGTTTGCTTACTGG	5	4	0.0253165	-0.0930709	CTTLYYGSSSWFAYW	IGHV14-1*00(580),IGHV14-4*00(532)	IGHD1-1*00(85)	IGHJ3*00(240)	productive
D1-11407-BM-Pre	Pre	TGTGCAAGATCCTTCTATGATGGTTACGACTTTGACTACTGG	6	4	0.0253165	-0.0930709	CARSFYDGYDFDYW	IGHV1-55*00(325),IGHV1-59*00(325),IGHV1-61*00(325),IGHV1-62-3*00(325),IGHV1-69*00(325)	IGHD2-3*00(55)	IGHJ2*00(209)	productive
D1-11407-BM-Pre	Pre	TGTGCAAGATATGATGGTTACTTCCCCTGGTTTGCTTACTGG	7	4	0.0253165	-0.0930709	CARYDGYFPWFAYW	IGHV1-72*00(540),IGHV1-53*00(524),IGHV1-62-3*00(524),IGHV1-55*00(492),IGHV1-64*00(492)	IGHD2-3*00(60)	IGHJ3*00(240)	productive
D1-11407-BM-Pre	Pre	NA	0	4	0.0253165	-0.0930709	NA	IGHV1-55*00(325),IGHV1-59*00(325),IGHV1-61*00(325),IGHV1-62-3*00(325),IGHV1-69*00(325)	IGHD2-3*00(55)	IGHJ2*00(209)	germdj
D1-11407-BM-Pre	Pre	TGTGCCAGAGAAACTGGGACTGGTTTGCTTACTGG	9	4	0.0253165	-0.0930709	CARETG_WFAYW	IGHV2-2*00(685),IGHV2-4*00(611)	IGHD4-1*00(40)	IGHJ3*00(235)	non_productive
D1-11407-BM-Pre	Pre	TGTGTGAGACCCCCTTCCTACTATAGTAACCGTTATGCTATGGACTACTGG	17	3	0.0189873	-0.0752655	CVRPPSYYSNRYAMDYW	IGHV10-1*00(495),IGHV10-3*00(463)	IGHD2-5*00(70),IGHD2-6*00(70)	IGHJ4*00(245)	productive
D1-11407-BM-Pre	Pre	TGTGCCAGAAAAGGGGGATGGTTACCCGTCTTCGATGTCTGG	20	3	0.0189873	-0.0752655	CARKGGWLPVFDVW	IGHV2-9-1*00(314.7),IGHV2-6-8*00(283.7),IGHV2-9*00(278.7)	IGHD2-3*00(45),IGHD2-7*00(40)	IGHJ1*00(214.7)	productive
D1-11407-BM-Pre	Pre	TGTGCAAGGGGCCTTGGTATCAACTCCTGGTTTGCTTACTGG	21	3	0.0189873	-0.0752655	CARGLGINSWFAYW	IGHV1-52*00(590),IGHV1-61*00(590),IGHV1-74*00(569),IGHV1-59*00(558),IGHV1-69*00(558)	IGHD2-5*00(25),IGHD2-8*00(25),IGHD5-6*00(25)	IGHJ3*00(140)	productive
D1-11407-BM-Pre	Pre	TGTGCAAGATGGGATAGCTCAGGCCTCCATCCGTACTGG	22	3	0.0189873	-0.0752655	CARWDSSGLHPYW	IGHV1-55*00(270),IGHV1-59*00(270),IGHV1-61*00(270),IGHV1-62-3*00(270),IGHV1-69*00(270)	IGHD3-2*00(45)	IGHJ2*00(185)	productive
D1-11407-BM-Pre	Pre	TGTGCAAGACGAGACAGCTCAGGCTACTTTGACTACTGG	23	3	0.0189873	-0.0752655	CARRDSSGYFDYW	IGHV5-12*00(480),IGHV5-6*00(464),IGHV5-4*00(448),IGHV5-9-1*00(432)	IGHD3-2*00(60)	IGHJ2*00(235)	productive
D1-11407-BM-Pre	Pre	TGTGTTTATTACTACGGTAGTGACTTTGACTACTGG	25	3	0.0189873	-0.0752655	CVYYYGSDFDYW	IGHV1-50*00(585),IGHV1-59*00(585),IGHV1-74*00(569),IGHV1-69*00(553),IGHV1-61*00(537)	IGHD1-1*00(85)	IGHJ2*00(225)	productive
D1-11407-BM-Pre	Pre	TGTGCTCGAATGTTAGGTGGTTCC	32	3	0.0189873	-0.0752655	CARMLGGS	IGHV8-8*00(565)	IGHD2-7*00(25),IGHD4-1*00(25),IGHD5-5*00(25)	IGHJ2*00(155)	productive
D1-11407-BM-Pre	Pre	NA	1	3	0.0189873	-0.0752655	NA	IGHV10-1*00(495),IGHV10-3*00(463)	IGHD2-5*00(70),IGHD2-6*00(70)	IGHJ4*00(245)	germdj
D1-11407-BM-Pre	Pre	NA	2	3	0.0189873	-0.0752655	NA	IGHV1-50*00(585),IGHV1-59*00(585),IGHV1-74*00(569),IGHV1-69*00(553),IGHV1-61*00(537)	IGHD1-1*00(85)	IGHJ2*00(225)	germdj
D1-11407-BM-Pre	Pre	NA	3	3	0.0189873	-0.0752655	NA	IGHV1-52*00(590),IGHV1-61*00(590),IGHV1-74*00(569),IGHV1-59*00(558),IGHV1-69*00(558)	IGHD2-8*00(25),IGHD5-3*00(25),IGHD5-6*00(25)	IGHJ3*00(140)	germdj
D1-11407-BM-Pre	Pre	NA	4	3	0.0189873	-0.0752655	NA	IGHV5-12*00(480),IGHV5-6*00(464),IGHV5-4*00(448),IGHV5-9-1*00(432)	IGHD3-2*00(60)	IGHJ2*00(235)	germdj
D1-11407-BM-Pre	Pre	TGTGCAAAATGGGGAGTAACTACGGGGTTTTTATGCTATGGACTACTGG	18	3	0.0189873	-0.0752655	CAKWGVTT_GFYAMDYW	IGHV1-82*00(615)	IGHD2-5*00(50),IGHD2-6*00(50),IGHD2-8*00(45)	IGHJ4*00(130)	non_productive
D1-11407-BM-Pre	Pre	TGTGCAAGGCTACTACGGTAGTAGCTACGAAGGCTATGGACTACTGG	19	3	0.0189873	-0.0752655	CARLLR**_TKAMDYW	IGHV1-55*00(345),IGHV1-59*00(345),IGHV1-61*00(345),IGHV1-62-3*00(345),IGHV1-69*00(345)	IGHD1-1*00(95)	IGHJ4*00(230)	non_productive
D1-11407-BM-Pre	Pre	TGTGCATCCCAAAACTGGGCCCTTTTGCTTACTGG	26	3	0.0189873	-0.0752655	CASQNW_PFAYW	IGHV1-64*00(379),IGHV1-61*00(363),IGHV1-69*00(363),IGHV1-74*00(363),IGHV1-82*00(363)	IGHD4-1*00(35)	IGHJ3*00(75)	non_productive
D1-11407-BM-Pre	Pre	TGTGCAAGACGGGGCTGACTGG	33	3	0.0189873	-0.0752655	CARR_ADW	IGHV1-62-3*00(560),IGHV1-72*00(544),IGHV1-53*00(528),IGHV1-55*00(528),IGHV1-64*00(528)		IGHJ3*00(94)	non_productive
D1-11407-BM-Pre	Pre	TGTGCAAGATCCTCGGTAGTAGCTACTAACTGGTACTTCGATGTCTGG	36	2	0.0126582	-0.0553095	CARSSVVATNWYFDVW	IGHV1-19*00(590)	IGHD1-1*00(65)	IGHJ1*00(255)	productive
D1-11407-BM-Pre	Pre	TGTGCAAGTCGGGACTACGGTAGTTGGAACTACTTTGACTACTGG	38	2	0.0126582	-0.0553095	CASRDYGSWNYFDYW	IGHV1-69*00(515),IGHV1-74*00(494),IGHV1-52*00(483),IGHV1-59*00(483),IGHV1-61*00(483)	IGHD1-1*00(55)	IGHJ2*00(240)	productive
D1-11407-BM-Pre	Pre	TGTACAAGAGAGGACCCACTATCAGGGTACTACTTTGACTACTGG	39	2	0.0126582	-0.0553095	CTREDPLSGYYFDYW	IGHV1-5*00(680)	IGHD2-7*00(25),IGHD2-8*00(25),IGHD3-2*00(25)	IGHJ2*00(110)	productive
D1-11407-BM-Pre	Pre	TGCACCCTCCTCTCTTATTACTACGGTAGTCCTTTTGACTACTGG	40	2	0.0126582	-0.0553095	CTLLSYYYGSPFDYW	IGHV6-3*00(575)	IGHD1-1*00(80)	IGHJ2*00(95)	productive
D1-11407-BM-Pre	Pre	TGTGCAAGAGATGGAGTGGATGGCTGGTACTTCGATGTCTGG	41	2	0.0126582	-0.0553095	CARDGVDGWYFDVW	IGHV7-1*00(190)	IGHD2-3*00(25)	IGHJ1*00(250)	productive
D1-11407-BM-Pre	Pre	TGTGCAAGAACCTATTACTACGGTGGGGGGTTTGCTTACTGG	42	2	0.0126582	-0.0553095	CARTYYYGGGFAYW	IGHV5-12*00(185),IGHV5-4*00(185),IGHV5-6*00(185),IGHV5-16*00(169),IGHV5-9-1*00(169)	IGHD1-1*00(60)	IGHJ3*00(225)	productive
D1-11407-BM-Pre	Pre	TGTGCAAGGAACTACGGTAGTAGCTATACTTACTGG	45	2	0.0126582	-0.0553095	CARNYGSSYTYW	IGHV5-17*00(555)	IGHD1-1*00(80)	IGHJ3*00(145)	productive
D1-11407-BM-Pre	Pre	TGTGCAAGAGGTTACTACGGTAGTGAGGGCTACTGG	46	2	0.0126582	-0.0553095	CARGYYGSEGYW	IGHV1-81*00(296),IGHV1-85*00(280)	IGHD1-1*00(65)	IGHJ2*00(85)	productive
D1-11407-BM-Pre	Pre	TGTGCAAGAGGCACTATAGTAACTACGGTCTACTGG	47	2	0.0126582	-0.0553095	CARGTIVTTVYW	IGHV9-3*00(600)	IGHD2-5*00(75),IGHD2-6*00(75)	IGHJ2*00(190)	productive
D1-11407-BM-Pre	Pre	TGTGCAAGAAGGAATAGTAACTACGTTGACTACTGG	48	2	0.0126582	-0.0553095	CARRNSNYVDYW	IGHV1-82*00(260),IGHV1-54*00(228),IGHV1-56*00(228),IGHV1-64*00(228)	IGHD2-5*00(30),IGHD2-7*00(30),IGHD2-8*00(30)	IGHJ2*00(223)	productive
D1-11407-BM-Pre	Pre	TGTGCAAGATCGGGGGGTCCTTTTGCTTACTGG	58	2	0.0126582	-0.0553095	CARSGGPFAYW	IGHV1-82*00(145)		IGHJ3*00(215)	productive
D1-11407-BM-Pre	Pre	TGTGGACTTCGCTACTGGTACTTCGATGTCTGG	59	2	0.0126582	-0.0553095	CGLRYWYFDVW	IGHV1-55*00(670),IGHV1-64*00(606)		IGHJ1*00(185)	productive
D1-11407-BM-Pre	Pre	TGTACTCCTCGCCTACCTCCTATGGACTACTGG	60	2	0.0126582	-0.0553095	CTPRLPPMDYW	IGHV14-1*00(675),IGHV14-4*00(611)	IGHD5-5*00(34),IGHD2-5*00(30),IGHD2-6*00(30)	IGHJ4*00(210)	productive
D1-11407-BM-Pre	Pre	TGTACTACAACTAACTGGGACTACTGG	77	2	0.0126582	-0.0553095	CTTTNWDYW	IGHV14-1*00(330),IGHV14-4*00(330),IGHV14-2*00(304),IGHV14-3*00(288)	IGHD4-1*00(40)	IGHJ2*00(200)	productive
D1-11407-BM-Pre	Pre	NA	5	2	0.0126582	-0.0553095	NA	IGKV8-27*00(655)		IGKJ2*00(85)	germdj
D1-11407-BM-Pre	Pre	NA	6	2	0.0126582	-0.0553095	NA	IGHV14-1*00(675),IGHV14-4*00(611)	IGHD2-5*00(30),IGHD2-6*00(30),IGHD5-5*00(30)	IGHJ4*00(210)	germdj
D1-11407-BM-Pre	Pre	NA	7	2	0.0126582	-0.0553095	NA	IGHV1-78*00(575)		IGHJ2*00(225)	germdj
D1-11407-BM-Pre	Pre	NA	8	2	0.0126582	-0.0553095	NA	IGHV14-1*00(330),IGHV14-4*00(330),IGHV14-2*00(304),IGHV14-3*00(288)	IGHD4-1*00(40)	IGHJ2*00(200)	germdj
D1-11407-BM-Pre	Pre	TGTGCAAGAGGCACTACGGTAGTAGCTACCCTGGTTTGCTTACTGG	37	2	0.0126582	-0.0553095	CARGTTVV_LPWFAYW	IGHV1-39*00(690),IGHV1-42*00(642),IGHV1-31*00(626),IGHV1-43*00(610)	IGHD1-1*00(85)	IGHJ3*00(220)	non_productive
D1-11407-BM-Pre	Pre	TGTGCAAGACACGGTAGTAGCCCTGGTACTTCGATGTCTGG	43	2	0.0126582	-0.0553095	CARHGSS_WYFDVW	IGHV1-53*00(290),IGHV1-72*00(290),IGHV1-61*00(274),IGHV1-62-3*00(274),IGHV1-69*00(274)	IGHD1-1*00(55)	IGHJ1*00(250)	non_productive
D1-11407-BM-Pre	Pre	TGTGCAAGATAGTAGGGCTCACTTTGACTACTGG	52	2	0.0126582	-0.0553095	CAR**G_HFDYW	IGHV1-78*00(575)	IGHD2-5*00(30),IGHD2-6*00(30)	IGHJ2*00(225)	non_productive
D1-11407-BM-Pre	Pre	TGTGCAAGACCCGTTACGCTACTGG	78	2	0.0126582	-0.0553095	CARP_LRYW	IGHV1-54*00(615),IGHV1-76*00(551),IGHV1-77*00(551)	IGHD2-7*00(30)	IGHJ2*00(180)	non_productive
D1-11407-BM-Pre	Pre	TGTGCAAGATGGGGCTATCGCTATGATGGTTACTCTTACTGGTACTTCGATGTCTGG	80	1	0.00632911	-0.0320417	CARWGYRYDGYSYWYFDVW	IGHV3-8*00(705)	IGHD2-3*00(70)	IGHJ1*00(175)	productive
D1-11407-BM-Pre	Pre	TGTGCAAGAGGGGCCCATGACTACGGTAGTAGCTACTGGTACTTCGATGTCTGG	81	1	0.00632911	-0.0320417	CARGAHDYGSSYWYFDVW	IGHV1-55*00(710),IGHV1-64*00(630)	IGHD1-1*00(40)	IGHJ1*00(135)	productive
D1-11407-BM-Pre	Pre	TGTGCAAGATGCCCTTATTACTACGGTAGTAGCTATGCTATGGACTACTGG	82	1	0.00632911	-0.0320417	CARCPYYYGSSYAMDYW	IGHV1-26*00(255),IGHV1-31*00(255),IGHV1-34*00(255),IGHV1-77*00(223),IGHV1-81*00(223)	IGHD1-1*00(90)	IGHJ4*00(250)	productive
D1-11407-BM-Pre	Pre	TGTGCAAGAGAGGGAGGAGCGGCTTACTACGGGGACTACTTTGACTACTGG	83	1	0.00632911	-0.0320417	CAREGGAAYYGDYFDYW	IGHV1-63*00(265)	IGHD1-1*00(45),IGHD2-3*00(40)	IGHJ2*00(115)	productive
D1-11407-BM-Pre	Pre	TGTGCAAGAAAGAAGGATTACTACGGTAGTAGCCCCTCTTTTGCTTACTGG	84	1	0.00632911	-0.0320417	CARKKDYYGSSPSFAYW	IGHV5-9*00(280),IGHV5-2*00(264),IGHV5-15*00(248)	IGHD1-1*00(85)	IGHJ3*00(200)	productive
D1-11407-BM-Pre	Pre	TGTGCCAGACCCCATTACTACGGTAGTAGCCCCGCGTTTGCTTACTGG	85	1	0.00632911	-0.0320417	CARPHYYGSSPAFAYW	IGHV2-2*00(470),IGHV2-4*00(412)	IGHD1-1*00(85)	IGHJ3*00(215)	productive
D1-11407-BM-Pre	Pre	TGTGCACATTACTACGGTAGTAGCTACGGCTGGTACTTCGATGTCTGG	86	1	0.00632911	-0.0320417	CAHYYGSSYGWYFDVW	IGHV8-11*00(170),IGHV8-12*00(170),IGHV8-5*00(170),IGHV8-8*00(170),IGHV8-9*00(154)	IGHD1-1*00(105)	IGHJ1*00(250)	productive
D1-11407-BM-Pre	Pre	TGTGCAAGGTCCTATTGGTTACGACGGGGCCCGTACTTCGATGTCTGG	87	1	0.00632911	-0.0320417	CARSYWLRRGPYFDVW	IGHV5-17*00(530)	IGHD2-7*00(55)	IGHJ1*00(235)	productive
D1-11407-BM-Pre	Pre	TGTGCAAGAGGAGGGTGGTTACTACGTGACTGGTACTTCGATGTCTGG	88	1	0.00632911	-0.0320417	CARGGWLLRDWYFDVW	IGHV1-26*00(710),IGHV1-18*00(678),IGHV1-19*00(646),IGHV1-34*00(646),IGHV1-22*00(630)	IGHD2-3*00(60)	IGHJ1*00(205)	productive
D1-11407-BM-Pre	Pre	TGTGCAAGAGGAGAGGGGTTATGGTCCTACTGGTACTTCGATGTCTGG	89	1	0.00632911	-0.0320417	CARGEGLWSYWYFDVW	IGHV1-26*00(620),IGHV1-18*00(604),IGHV1-22*00(604),IGHV1-34*00(588),IGHV1-31*00(556)	IGHD2-7*00(30),IGHD2-8*00(30)	IGHJ1*00(265)	productive
D1-11407-BM-Pre	Pre	TGTGCAAGAGACTTCCCTTACTACGGTAGTAGCTACAAGGACTACTGG	90	1	0.00632911	-0.0320417	CARDFPYYGSSYKDYW	IGHV9-3*00(605)	IGHD1-1*00(95)	IGHJ2*00(200)	productive
D1-11407-BM-Pre	Pre	TGTGCAAGAGAGTGCTACGGTAGTACCTACTGGTACTTCGATGTCTGG	91	1	0.00632911	-0.0320417	CARECYGSTYWYFDVW	IGHV5-4*00(365),IGHV5-12*00(333)	IGHD1-1*00(35),IGHD3-1*00(30),IGHD3-2*00(30)	IGHJ1*00(214)	productive
D1-11407-BM-Pre	Pre	TGTGCAAGACCTATAGTAAGCCCCTACTACTACTTTGACTACTGG	92	1	0.00632911	-0.0320417	CARPIVSPYYYFDYW	IGHV1-69*00(775),IGHV1-59*00(727)	IGHD2-5*00(45),IGHD2-6*00(45)	IGHJ2*00(145)	productive
D1-11407-BM-Pre	Pre	TGTGCAAGAGATCGGGGTAACTACCCGGCCTGGTTTGCTTACTGG	93	1	0.00632911	-0.0320417	CARDRGNYPAWFAYW	IGHV5-4*00(310),IGHV5-12*00(278)	IGHD2-8*00(35),IGHD2-5*00(30),IGHD2-6*00(30)	IGHJ3*00(219)	productive
D1-11407-BM-Pre	Pre	TGTGCAAGAAGCGGTTTTATTACTACGGTAGTGAGTGACTACTGG	94	1	0.00632911	-0.0320417	CARSGFITTVVSDYW	IGHV1-64*00(305),IGHV1-52*00(289),IGHV1-59*00(289),IGHV1-62-3*00(289),IGHV1-69*00(289)	IGHD1-1*00(85)	IGHJ2*00(70)	productive
D1-11407-BM-Pre	Pre	TGTACAAGATTGATCTACTATGGTTACGACCCCTTTGACTACTGG	95	1	0.00632911	-0.0320417	CTRLIYYGYDPFDYW	IGHV1-15*00(550),IGHV1-23*00(534)	IGHD2-7*00(95)	IGHJ2*00(145)	productive
D1-11407-BM-Pre	Pre	TGTGCAATCCTATGGTCCCATTACTATGCTATGGACTACTGG	97	1	0.00632911	-0.0320417	CAILWSHYYAMDYW	IGHV1-58*00(605)	IGHD2-7*00(35),IGHD2-8*00(35)	IGHJ4*00(270)	productive
D1-11407-BM-Pre	Pre	TGTGCAAGATGGGGAGACTATGATTACGGAGGGGACTACTGG	98	1	0.00632911	-0.0320417	CARWGDYDYGGDYW	IGHV1-61*00(155),IGHV1-62-3*00(155),IGHV1-64*00(155),IGHV1-66*00(155),IGHV1-69*00(155)	IGHD2-4*00(60)	IGHJ4*00(205)	productive
D1-11407-BM-Pre	Pre	TGTGCAAGACAGAGGGAGTACAACTGGTACTTCGATGTCTGG	99	1	0.00632911	-0.0320417	CARQREYNWYFDVW	IGHV5-12*00(465),IGHV5-6*00(449),IGHV5-4*00(433),IGHV5-9-1*00(417)	IGHD5-7*00(30),IGHD5-8*00(30),IGHD6-1*00(30)	IGHJ1*00(165)	productive
D1-11407-BM-Pre	Pre	TGTGCAAGAACGGTTACGGATTACTATGCTATGGACTACTGG	100	1	0.00632911	-0.0320417	CARTVTDYYAMDYW	IGHV1-72*00(630),IGHV1-62-3*00(614)	IGHD2-7*00(35),IGHD2-3*00(30)	IGHJ4*00(270)	productive
D1-11407-BM-Pre	Pre	TGTGCAAACTACGGTAGTAGCCCGGCCTGGTTTGCTTACTGG	101	1	0.00632911	-0.0320417	CANYGSSPAWFAYW	IGHV1-64*00(730),IGHV1-72*00(650)	IGHD1-1*00(70)	IGHJ3*00(200)	productive
D1-11407-BM-Pre	Pre	TGCACAGGGGAGGGGGGTTACTTCCCCTGGTTTGCTTACTGG	102	1	0.00632911	-0.0320417	CTGEGGYFPWFAYW	IGHV6-3*00(458)	IGHD2-3*00(35),IGHD2-5*00(30),IGHD2-7*00(30)	IGHJ3*00(120)	productive
D1-11407-BM-Pre	Pre	TGTACTACAGTCTACTATGATTACGACGGGGACTACTGG	104	1	0.00632911	-0.0320417	CTTVYYDYDGDYW	IGHV14-1*00(210),IGHV14-4*00(210),IGHV14-2*00(184)	IGHD2-4*00(90)	IGHJ2*00(200)	productive
D1-11407-BM-Pre	Pre	TGTGCAAGAGTAGAGGCCCACTGGGTTGCTTACTGG	107	1	0.00632911	-0.0320417	CARVEAHWVAYW	IGHV1-59*00(664),IGHV1-50*00(632),IGHV1-69*00(616)	IGHD5-7*00(30),IGHD5-8*00(30),IGHD6-1*00(30)	IGHJ3*00(219)	productive
D1-11407-BM-Pre	Pre	TGTGCAAGTAGAGGGTTCTACTTCGATGTCTGG	126	1	0.00632911	-0.0320417	CASRGFYFDVW	IGHV5-4*00(260),IGHV5-12*00(244),IGHV5-6*00(228)	IGHD5-7*00(25),IGHD5-8*00(25),IGHD6-1*00(25)	IGHJ1*00(230)	productive
D1-11407-BM-Pre	Pre	TGTACTTCACTACTACGCCCCGGAGACTACTGG	127	1	0.00632911	-0.0320417	CTSLLRPGDYW	IGHV1-5*00(400)	IGHD1-1*00(35),IGHD2-3*00(35),IGHD2-8*00(30)	IGHJ2*00(200)	productive
D1-11407-BM-Pre	Pre	TGTGCCTGTAACTTCTGGTTTGCTTACTGG	142	1	0.00632911	-0.0320417	CACNFWFAYW	IGHV1-59*00(740),IGHV1-69*00(708)	IGHD2-5*00(30),IGHD2-6*00(30),IGHD2-8*00(30)	IGHJ3*00(225)	productive
D1-11407-BM-Pre	Pre	TGTGCAAGATATGATTACGACGACTGG	148	1	0.00632911	-0.0320417	CARYDYDDW	IGHV1-81*00(690)	IGHD2-4*00(40)	IGHJ2*00(184)	productive
D1-11407-BM-Pre	Pre	NA	11	1	0.00632911	-0.0320417	NA	IGHV1-15*00(550),IGHV1-23*00(534)	IGHD2-7*00(85)	IGHJ2*00(145)	germdj
D1-11407-BM-Pre	Pre	NA	12	1	0.00632911	-0.0320417	NA	IGHV1-64*00(305),IGHV1-52*00(289),IGHV1-59*00(289),IGHV1-62-3*00(289),IGHV1-69*00(289)	IGHD1-1*00(85)	IGHJ2*00(70)	germdj
D1-11407-BM-Pre	Pre	NA	13	1	0.00632911	-0.0320417	NA	IGHV14-1*00(210),IGHV14-4*00(210),IGHV14-2*00(184)	IGHD2-4*00(90)	IGHJ2*00(200)	germdj
D1-11407-BM-Pre	Pre	NA	14	1	0.00632911	-0.0320417	NA	IGHV5-12*00(465),IGHV5-6*00(449),IGHV5-4*00(433),IGHV5-9-1*00(417)	IGHD5-1*00(30)	IGHJ1*00(165)	germdj
D1-11407-BM-Pre	Pre	TGTGCAAGAGTAGGGGAAAACTGGGCGCTATGGTAACTACGACTGGTACTTCGATGTCTGG	79	1	0.00632911	-0.0320417	CARVGENWAL_GNYDWYFDVW	IGHV3-6*00(260),IGHV3-1*00(255),IGHV3-8*00(239)	IGHD2-8*00(70)	IGHJ1*00(125)	non_productive
D1-11407-BM-Pre	Pre	TGTACAAGAGACTACTATAGTAACTGGCCTGGTTTGCTTACTGG	96	1	0.00632911	-0.0320417	CTRDYYS_LAWFAYW	IGHV1-15*00(395),IGHV1-23*00(395),IGHV1-26*00(347),IGHV1-34*00(347)	IGHD2-5*00(70),IGHD2-6*00(70)	IGHJ3*00(125)	non_productive
D1-13289-BM-Pre	Pre	TGTGCAAGAGGGGGCGTTCATTACTACGGTAGTAGCTACGACTACTTTGACTACTGG	2	4	0.0336134	-0.114045	CARGGVHYYGSSYDYFDYW	IGHV1-81*00(546.3)	IGHD1-1*00(105)	IGHJ2*00(229.3)	productive
D1-13289-BM-Pre	Pre	TGTGCAAGAACCCCCTATGATTACGACGGGGGGTACTATGCTATGGACTACTGG	3	4	0.0336134	-0.114045	CARTPYDYDGGYYAMDYW	IGHV1-53*00(710)	IGHD2-4*00(70)	IGHJ4*00(180)	productive
D1-13289-BM-Pre	Pre	TGTGCTCGAATAGATCATGATACCCTTTATGCTATGGACTACTGG	4	4	0.0336134	-0.114045	CARIDHDTLYAMDYW	IGHV8-8*00(491),IGHV8-11*00(459)	IGHD2-3*00(25),IGHD2-4*00(25),IGHD5-6*00(25)	IGHJ4*00(245)	productive
D1-13289-BM-Pre	Pre	TGTACTACAGAAGAGGGCTGGGAGGACTATGCTATGGACTACTGG	5	4	0.0336134	-0.114045	CTTEEGWEDYAMDYW	IGHV14-1*00(480),IGHV14-4*00(448),IGHV14-2*00(422),IGHV14-3*00(422)	IGHD4-1*00(30)	IGHJ4*00(255)	productive
D1-13289-BM-Pre	Pre	TGTGCAAGAGGGGGGATTACGACAGGCTTACTGG	7	4	0.0336134	-0.114045	CARGGI_RQAYW	IGHV1-63*00(805)	IGHD2-4*00(45)	IGHJ3*00(125)	non_productive
D1-13289-BM-Pre	Pre	TGTGCAAGACCCCCTCGTTACTACGGTAGTCCCTGGTTTGCTTACTGG	11	3	0.0252101	-0.092786	CARPPRYYGSPWFAYW	IGHV1-9*00(355)	IGHD1-1*00(65)	IGHJ3*00(210)	productive
D1-13289-BM-Pre	Pre	TGTGCAAGAGACTATTTCGGTGGTTACTACTGGTTTGCTTACTGG	12	3	0.0252101	-0.092786	CARDYFGGYYWFAYW	IGHV1-58*00(355),IGHV1-77*00(339),IGHV1-56*00(323),IGHV1-78*00(323)	IGHD2-3*00(45)	IGHJ3*00(170)	productive
D1-13289-BM-Pre	Pre	TGTGCAAGAGGGAATGACTTTGCCTGGTTTGCTTACTGG	13	3	0.0252101	-0.092786	CARGNDFAWFAYW	IGHV1-85*00(300),IGHV1-81*00(284)		IGHJ3*00(245)	productive
D1-13289-BM-Pre	Pre	TGTACAAGATTAGATGATTACGACGACCCCGACTACTGG	14	3	0.0252101	-0.092786	CTRLDDYDDPDYW	IGHV5-9-1*00(405),IGHV5-6*00(373),IGHV5-12*00(357)	IGHD2-4*00(60)	IGHJ2*00(200)	productive
D1-13289-BM-Pre	Pre	TGTGCAAGATTCTATGACTCCTGGTTTGCTTACTGG	16	3	0.0252101	-0.092786	CARFYDSWFAYW	IGHV1-34*00(105),IGHV1-39*00(105),IGHV1-4*00(105),IGHV1-42*00(105),IGHV1-7*00(105)	IGHD2-3*00(35),IGHD2-4*00(30)	IGHJ3*00(240)	productive
D1-13289-BM-Pre	Pre	TGTACAAGAGAGAGAAACTGGGACGATGACTACTGG	17	3	0.0252101	-0.092786	CTRERNWDDDYW	IGHV1-5*00(615)	IGHD4-1*00(50)	IGHJ2*00(205)	productive
D1-13289-BM-Pre	Pre	TGTGCAAGACTTGCGTTTGCTTACTGG	28	3	0.0252101	-0.092786	CARLAFAYW	IGHV1-78*00(479),IGHV1-77*00(447),IGHV1-42*00(431)		IGHJ3*00(220)	productive
D1-13289-BM-Pre	Pre	NA	0	3	0.0252101	-0.092786	NA	IGHV1-34*00(105),IGHV1-39*00(105),IGHV1-4*00(105),IGHV1-42*00(105),IGHV1-7*00(105)	IGHD2-3*00(35),IGHD2-4*00(30)	IGHJ3*00(240)	germdj
D1-13289-BM-Pre	Pre	TGTGCCAAACATAGTACTATGGTAACTACGTCCTTATTACTATGCTATGGACTACTGG	10	3	0.0252101	-0.092786	CAKHSTMVTT_PYYYAMDYW	IGHV2-9*00(490),IGHV2-6-8*00(459),IGHV2-6*00(443),IGHV2-9-1*00(443)	IGHD2-8*00(85)	IGHJ4*00(275)	non_productive
D1-13289-BM-Pre	Pre	TGTGCAAGAGGGAAGTCTACTTTGACTACTGG	26	3	0.0252101	-0.092786	CARGK_YFDYW	IGHV1-54*00(560),IGHV1-76*00(512),IGHV1-77*00(512),IGHV1-56*00(496)		IGHJ2*00(150)	non_productive
D1-13289-BM-Pre	Pre	TGTGCAAGCTACTATGATTACGACGACGGGGCCTGGTTTGCTTACTGG	33	2	0.0168067	-0.0686719	CASYYDYDDGAWFAYW	IGHV3-6*00(729)	IGHD2-4*00(85)	IGHJ3*00(152)	productive
D1-13289-BM-Pre	Pre	TGTGCAAGCCCCGTCTACTACGGTAGTAGCTTTGCTATGGACTACTGG	34	2	0.0168067	-0.0686719	CASPVYYGSSFAMDYW	IGHV7-3*00(310)	IGHD1-1*00(80)	IGHJ4*00(219)	productive
D1-13289-BM-Pre	Pre	TGTACTACCAAGCATAGTAACTACGTAGACTGGTACTTCGATGTCTGG	35	2	0.0168067	-0.0686719	CTTKHSNYVDWYFDVW	IGHV14-1*00(275),IGHV14-4*00(275),IGHV14-2*00(254)	IGHD2-5*00(75),IGHD2-6*00(75)	IGHJ1*00(255)	productive
D1-13289-BM-Pre	Pre	TGTGCAAGATCTGACTACTATGACCCCCGAGATCCTTCTTACTGG	36	2	0.0168067	-0.0686719	CARSDYYDPRDPSYW	IGHV1-55*00(685)	IGHD2-4*00(45),IGHD2-7*00(40),IGHD2-8*00(40)	IGHJ3*00(195)	productive
D1-13289-BM-Pre	Pre	TGTGCAAGATCCCTAGGTTACTACAGTGCTATGGACTACTGG	39	2	0.0168067	-0.0686719	CARSLGYYSAMDYW	IGHV1-78*00(695)	IGHD2-3*00(45)	IGHJ4*00(235)	productive
D1-13289-BM-Pre	Pre	TGTGCAAGTCACTACGGTAGTCTGGACTACTGG	49	2	0.0168067	-0.0686719	CASHYGSLDYW	IGHV1-81*00(290),IGHV1-85*00(274)	IGHD1-1*00(55)	IGHJ4*00(210)	productive
D1-13289-BM-Pre	Pre	TGTGCAGCTTATTACTCCTTTGACTACTGG	65	2	0.0168067	-0.0686719	CAAYYSFDYW	IGHV1-74*00(535),IGHV1-52*00(519),IGHV1-59*00(519),IGHV1-61*00(519),IGHV1-69*00(519)		IGHJ2*00(229)	productive
D1-13289-BM-Pre	Pre	TGTGCAAGAGAAAGGCCGCGGTACTGG	68	2	0.0168067	-0.0686719	CARERPRYW	IGHV1-19*00(520),IGHV1-26*00(472),IGHV1-34*00(472),IGHV1-18*00(456),IGHV1-31*00(456)	IGHD2-5*00(25),IGHD2-6*00(25)	IGHJ2*00(185)	productive
D1-13289-BM-Pre	Pre	TGTGCAAGAGGGGATTACTAC	70	2	0.0168067	-0.0686719	CARGDYY	IGHV1-54*00(177),IGHV1-76*00(177),IGHV1-77*00(177),IGHV1-58*00(161),IGHV1-78*00(161)		IGHJ3*00(78)	productive
D1-13289-BM-Pre	Pre	NA	2	2	0.0168067	-0.0686719	NA	IGHV14-3*00(345),IGHV14-2*00(329),IGHV14-1*00(302),IGHV14-4*00(302)	IGHD2-3*00(95)	IGHJ2*00(85)	germdj
D1-13289-BM-Pre	Pre	NA	4	2	0.0168067	-0.0686719	NA	IGHV1-19*00(520),IGHV1-26*00(472),IGHV1-34*00(472),IGHV1-18*00(456),IGHV1-31*00(456)		IGHJ2*00(185)	germdj
D1-13289-BM-Pre	Pre	TGTGCTAGATGAGAGAGGGGGTCTATGATGGTTACTACGTGAGAGGCCTCTTTGACTACTGG	30	2	0.0168067	-0.0686719	CAR*ERGSMM_YYVRGLFDYW	IGHV14-3*00(345),IGHV14-2*00(329),IGHV14-1*00(302),IGHV14-4*00(302)	IGHD2-3*00(95)	IGHJ2*00(85)	non_productive
D1-13289-BM-Pre	Pre	TGTGCAAGATCCTTACTACTATGATTACGGTTCGTACTACTTTGACTACTGG	31	2	0.0168067	-0.0686719	CARSLLL*L_GSYYFDYW	IGHV1-55*00(332),IGHV1-59*00(332),IGHV1-61*00(332),IGHV1-62-3*00(332),IGHV1-69*00(332)	IGHD2-4*00(70)	IGHJ2*00(225)	non_productive
D1-13289-BM-Pre	Pre	TGTGCCAAACATGAATTACTACGGTAGTAGCTTTTACTTTGACTACTGG	32	2	0.0168067	-0.0686719	CAKHELLR_SSFYFDYW	IGHV2-9*00(605),IGHV2-6-8*00(558)	IGHD1-1*00(90)	IGHJ2*00(230)	non_productive
D1-13289-BM-Pre	Pre	TGTGCAAGAAGAGAGGTACTACGGGTTCCGGACCCTTACTGGTACTTCGATGTCTGG	71	1	0.00840336	-0.0401607	CARREVLRVPDPYWYFDVW	IGHV1-75*00(155),IGHV1-80*00(155),IGHV1-81*00(155),IGHV1-84*00(155),IGHV1-85*00(155)	IGHD1-1*00(40),IGHD2-3*00(35),IGHD5-1*00(35)	IGHJ1*00(215)	productive
D1-13289-BM-Pre	Pre	TGTGCTCGAAGAGAATATTACTACGGTAGTGGATACTATGCTATGGACTACTGG	72	1	0.00840336	-0.0401607	CARREYYYGSGYYAMDYW	IGHV8-12*00(740)	IGHD1-1*00(75)	IGHJ4*00(110)	productive
D1-13289-BM-Pre	Pre	TGTGCAAGAATCGCCAATTACTACGGTAGTCCCCTTTACTACTTTGACTACTGG	73	1	0.00840336	-0.0401607	CARIANYYGSPLYYFDYW	IGHV1-61*00(180),IGHV1-62-3*00(180),IGHV1-64*00(180),IGHV1-66*00(180),IGHV1-69*00(180)	IGHD1-1*00(70)	IGHJ2*00(245)	productive
D1-13289-BM-Pre	Pre	TGTGCAAGAAGGGAGGACCTACCCATGGGCATTAGGTATGCTATGGACTACTGG	74	1	0.00840336	-0.0401607	CARREDLPMGIRYAMDYW	IGHV1-72*00(480),IGHV1-53*00(464),IGHV1-62-3*00(464),IGHV1-61*00(432),IGHV1-64*00(432)	IGHD5-1*00(34),IGHD5-5*00(30),IGHD5-6*00(30)	IGHJ4*00(245)	productive
D1-13289-BM-Pre	Pre	TGTGCAAGACCCCATTACTACGGTAGTAGCTACTGGTACTTCGATGTCTGG	75	1	0.00840336	-0.0401607	CARPHYYGSSYWYFDVW	IGHV1-64*00(660),IGHV1-55*00(628),IGHV1-53*00(596),IGHV1-62-3*00(596),IGHV1-72*00(580)	IGHD1-1*00(55)	IGHJ1*00(260)	productive
D1-13289-BM-Pre	Pre	TGTGCAAGCGGTGAAACTGATTACTACGGTAGTATTTTTGACTACTGG	78	1	0.00840336	-0.0401607	CASGETDYYGSIFDYW	IGHV1-22*00(305),IGHV1-26*00(273),IGHV1-31*00(273),IGHV1-34*00(273)	IGHD1-1*00(75)	IGHJ2*00(215)	productive
D1-13289-BM-Pre	Pre	TGTGCAAGACACGAAGAGGACTACGGTAGTAGCTGGTTTGCTTACTGG	79	1	0.00840336	-0.0401607	CARHEEDYGSSWFAYW	IGHV1-62-2*00(775),IGHV1-71*00(775)	IGHD1-1*00(65)	IGHJ3*00(160)	productive
D1-13289-BM-Pre	Pre	TGTGCAAGAAGAGTCTACTATGATTACTCGGCCTGGTTTGCTTACTGG	80	1	0.00840336	-0.0401607	CARRVYYDYSAWFAYW	IGHV1-9*00(460)	IGHD2-4*00(70)	IGHJ3*00(155)	productive
D1-13289-BM-Pre	Pre	TGTGCTAGAGTAGATCCGGTCGTAGGGTATGCTATGGACTACTGG	82	1	0.00840336	-0.0401607	CARVDPVVGYAMDYW	IGHV14-3*00(255),IGHV14-2*00(239)	IGHD2-4*00(35),IGHD2-7*00(35),IGHD2-8*00(35)	IGHJ4*00(245)	productive
D1-13289-BM-Pre	Pre	TGTACAAGATCTACTATGGTTACGACGGCCTGGTTTGCTTACTGG	83	1	0.00840336	-0.0401607	CTRSTMVTTAWFAYW	IGHV5-9-1*00(330),IGHV5-6*00(314),IGHV5-12*00(298)	IGHD2-7*00(70)	IGHJ3*00(250)	productive
D1-13289-BM-Pre	Pre	TGTGCCAGACCCTATGGTAACTTTGCCTGGTTTGCTTACTGG	85	1	0.00840336	-0.0401607	CARPYGNFAWFAYW	IGHV2-2*00(725),IGHV2-4*00(651)	IGHD2-8*00(55)	IGHJ3*00(210)	productive
D1-13289-BM-Pre	Pre	TGTGCCAGAAATAGGTACTATGATTCCTACTTTGACTACTGG	86	1	0.00840336	-0.0401607	CARNRYYDSYFDYW	IGHV2-9-1*00(350)	IGHD2-4*00(50)	IGHJ2*00(235)	productive
D1-13289-BM-Pre	Pre	TGTGCAAGATCTGGGAAGAAGGGGGTGCCGTTTGCTTACTGG	87	1	0.00840336	-0.0401607	CARSGKKGVPFAYW	IGHV1-26*00(210),IGHV1-31*00(210),IGHV1-34*00(210),IGHV1-39*00(210),IGHV1-4*00(210)	IGHD3-1*00(25),IGHD5-7*00(25),IGHD5-8*00(25)	IGHJ3*00(210)	productive
D1-13289-BM-Pre	Pre	TGTGCAAGACGTATTTCTTATTACTACGGTTCTGACTACTGG	88	1	0.00840336	-0.0401607	CARRISYYYGSDYW	IGHV1-80*00(445),IGHV1-54*00(413),IGHV1-77*00(413),IGHV1-82*00(397),IGHV1-84*00(397)	IGHD1-1*00(65)	IGHJ2*00(205)	productive
D1-13289-BM-Pre	Pre	TGTACTACTCATTTCTACGGTGGAAACTACTTTGACTACTGG	89	1	0.00840336	-0.0401607	CTTHFYGGNYFDYW	IGHV14-1*00(545),IGHV14-4*00(513),IGHV14-3*00(492)	IGHD1-1*00(39)	IGHJ2*00(224)	productive
D1-13289-BM-Pre	Pre	TGTGTGAGACATCATAACTGGGCCTGGTTTGCTTACTGG	92	1	0.00840336	-0.0401607	CVRHHNWAWFAYW	IGHV10-3*00(124),IGHV10-1*00(120)	IGHD4-1*00(30)	IGHJ3*00(250)	productive
D1-13289-BM-Pre	Pre	TGTGCAAGATTGGGACTGGGCTGGTACTTCGATGTCTGG	93	1	0.00840336	-0.0401607	CARLGLGWYFDVW	IGHV1-72*00(655),IGHV1-62-3*00(639)	IGHD4-1*00(30)	IGHJ1*00(250)	productive
D1-13289-BM-Pre	Pre	TGTGCAAGACCCTACTATAGTAACTACGTAAACTACTGG	94	1	0.00840336	-0.0401607	CARPYYSNYVNYW	IGHV1-26*00(720),IGHV1-18*00(688),IGHV1-34*00(672),IGHV1-22*00(656),IGHV1-19*00(640)	IGHD2-5*00(100),IGHD2-6*00(100)	IGHJ2*00(120)	productive
D1-13289-BM-Pre	Pre	TGTGCAAGAGCGTACTATAGTAACTACGGGAAGGATTGG	95	1	0.00840336	-0.0401607	CARAYYSNYGKDW	IGHV1-55*00(289),IGHV1-59*00(289),IGHV1-61*00(289),IGHV1-62-3*00(289),IGHV1-69*00(289)	IGHD2-5*00(80),IGHD2-6*00(80)	IGHJ3*00(170)	productive
D1-13289-BM-Pre	Pre	TGTGCAAGAGAGGTTATGCCCTCCTGGTTTGCTTACTGG	96	1	0.00840336	-0.0401607	CAREVMPSWFAYW	IGHV3-6*00(535)	IGHD2-3*00(25),IGHD2-7*00(25)	IGHJ3*00(95)	productive
D1-13289-BM-Pre	Pre	TGTGCAAGAAGGGAGTACTACGGTAGTAGCGACTACTGG	97	1	0.00840336	-0.0401607	CARREYYGSSDYW	IGHV1-64*00(729)	IGHD1-1*00(75)	IGHJ2*00(130)	productive
D1-13289-BM-Pre	Pre	TGTGCCAAAGCCGATGGTTACTCCCTTGCTTACTGG	106	1	0.00840336	-0.0401607	CAKADGYSLAYW	IGHV2-4*00(285),IGHV2-5*00(285)	IGHD2-3*00(50)	IGHJ3*00(140)	productive
D1-13289-BM-Pre	Pre	TGTGCAAGATATAGTCCCTATGCTATGGACTACTGG	107	1	0.00840336	-0.0401607	CARYSPYAMDYW	IGHV1-59*00(680),IGHV1-50*00(664),IGHV1-69*00(648),IGHV1-74*00(642),IGHV1-61*00(600)	IGHD2-7*00(25),IGHD2-8*00(25),IGHD5-5*00(25)	IGHJ4*00(250)	productive
D1-13289-BM-Pre	Pre	TGTGCAAGAGAGCCTGGTTACTACTTCGATGTCTGG	108	1	0.00840336	-0.0401607	CAREPGYYFDVW	IGHV1-72*00(480),IGHV1-53*00(464),IGHV1-62-3*00(464),IGHV1-55*00(432),IGHV1-64*00(432)	IGHD2-3*00(35),IGHD2-7*00(35),IGHD3-2*00(30)	IGHJ1*00(220)	productive
D1-13289-BM-Pre	Pre	TGTGCAAGACTAGACTGGTACTTCGATGTCTGG	137	1	0.00840336	-0.0401607	CARLDWYFDVW	IGHV4-1*00(165)		IGHJ1*00(255)	productive
D1-13289-BM-Pre	Pre	TGTGGAAGGGGGGCGTACTTCGATGTCTGG	160	1	0.00840336	-0.0401607	CGRGAYFDVW	IGHV1-11*00(695)		IGHJ1*00(235)	productive
D1-13289-BM-Pre	Pre	TGTACAACTACTACGGTAGTAGGCTACTGG	161	1	0.00840336	-0.0401607	CTTTTVVGYW	IGHV1-5*00(690)	IGHD1-1*00(70)	IGHJ2*00(105)	productive
D1-13289-BM-Pre	Pre	TGTGCAAGACGGGAGGCTTACTGG	169	1	0.00840336	-0.0401607	CARREAYW	IGHV1-85*00(755)		IGHJ3*00(200)	productive
D1-13289-BM-Pre	Pre	NA	5	1	0.00840336	-0.0401607	NA	IGHV1-72*00(480),IGHV1-53*00(464),IGHV1-62-3*00(464),IGHV1-61*00(432),IGHV1-64*00(432)	IGHD5-1*00(34),IGHD5-5*00(30),IGHD5-6*00(30)	IGHJ4*00(245)	germdj
D1-13289-BM-Pre	Pre	NA	6	1	0.00840336	-0.0401607	NA	IGHV1-9*00(460)	IGHD2-4*00(70)	IGHJ3*00(155)	germdj
D1-13289-BM-Pre	Pre	NA	7	1	0.00840336	-0.0401607	NA	IGHV2-2*00(530),IGHV2-4*00(477)	IGHD2-4*00(39),IGHD1-1*00(35),IGHD2-5*00(35)	IGHJ1*00(235)	germdj
D1-13289-BM-Pre	Pre	NA	8	1	0.00840336	-0.0401607	NA	IGHV14-3*00(255),IGHV14-2*00(239)	IGHD2-7*00(30),IGHD5-5*00(30),IGHD5-6*00(30)	IGHJ4*00(245)	germdj
D1-13289-BM-Pre	Pre	NA	9	1	0.00840336	-0.0401607	NA	IGHV1-26*00(720),IGHV1-18*00(688),IGHV1-34*00(672),IGHV1-22*00(656),IGHV1-19*00(640)	IGHD2-5*00(100),IGHD2-6*00(100)	IGHJ2*00(120)	germdj
D1-13289-BM-Pre	Pre	NA	11	1	0.00840336	-0.0401607	NA	IGHV1-26*00(210),IGHV1-31*00(210),IGHV1-34*00(210),IGHV1-39*00(210),IGHV1-4*00(210)		IGHJ3*00(210)	germdj
D1-13289-BM-Pre	Pre	TGTGCTCACAGAGTCACTACGGTAGTAGCTACGTATGGTTTGCTTACTGG	76	1	0.00840336	-0.0401607	CAHRVTTV_SYVWFAYW	IGHV8-5*00(177),IGHV8-12*00(172),IGHV8-2*00(167),IGHV8-6*00(156)	IGHD1-1*00(100)	IGHJ3*00(145)	non_productive
D1-13289-BM-Pre	Pre	TGTGCAAGACCGGGGGTATAGTAACCTTACGGGGGCTATGGACTACTGG	77	1	0.00840336	-0.0401607	CARPGV**_LTGAMDYW	IGHV4-1*00(345)	IGHD2-5*00(45),IGHD2-6*00(45),IGHD2-3*00(40)	IGHJ4*00(100)	non_productive
D1-13289-BM-Pre	Pre	TGTGCCAGCAGCCTACTACGATTGACTGGTACTTCGATGTCTGG	84	1	0.00840336	-0.0401607	CASSLLR_DWYFDVW	IGHV2-2*00(530),IGHV2-4*00(477)	IGHD2-5*00(40),IGHD2-6*00(40),IGHD2-4*00(39)	IGHJ1*00(235)	non_productive
D1-13289-BM-Pre	Pre	TGTGCAAGAGGCGACTACGGTAGTAGATTTTGCTTACTGG	91	1	0.00840336	-0.0401607	CARGDYG_VDFAYW	IGHV1-47*00(750)	IGHD1-1*00(65)	IGHJ3*00(155)	non_productive
D1-13289-BM-Pre	Pre	TGTGCAAGAGTTTGGTCTACTGGTACTTCGATGTCTGG	98	1	0.00840336	-0.0401607	CARVWS_WYFDVW	IGHV3-6*00(452),IGHV3-8*00(447),IGHV3-1*00(431)		IGHJ1*00(235)	non_productive
D1-13289-BM-Pre	Pre	TGTGCAAGAAGTGGAGGCTGGGAGAGTTTGACTACTGG	99	1	0.00840336	-0.0401607	CARSGG_GEFDYW	IGHV1-63*00(696)	IGHD4-1*00(30),IGHD5-7*00(30),IGHD5-8*00(30)	IGHJ2*00(75)	non_productive
D1-13289-BM-Pre	Pre	TGTACTACGGGCTCTATTACTACGGTCCGGG	155	1	0.00840336	-0.0401607	CTTGS_LLRSG	IGHV14-1*00(690)	IGHD1-1*00(60)	IGHJ4*00(165)	non_productive
D1-13374-BM-Pre	Pre	TGTGCAAGAGATGGTTACCCGGCCTGGTTTGCTTACTGG	0	4	0.0851064	-0.20969	CARDGYPAWFAYW	IGHV9-3*00(810),IGHV9-1*00(778)	IGHD2-3*00(35),IGHD2-7*00(30)	IGHJ3*00(149)	productive
D1-13374-BM-Pre	Pre	TGTGCAAGAAAGATGGAGAATAGTAACTACGTCGGAGGGTTTGCTTACTGG	7	3	0.0638298	-0.17563	CARKMENSNYVGGFAYW	IGHV1-26*00(255),IGHV1-31*00(255),IGHV1-34*00(255),IGHV1-18*00(239),IGHV1-23*00(223)	IGHD2-5*00(65),IGHD2-6*00(65)	IGHJ3*00(225)	productive
D1-13374-BM-Pre	Pre	TGTGCAATATATGATTCCTTTGCTTACTGG	12	3	0.0638298	-0.17563	CAIYDSFAYW	IGHV1-74*00(480),IGHV1-52*00(455),IGHV1-61*00(455),IGHV1-59*00(439),IGHV1-69*00(439)		IGHJ3*00(195)	productive
D1-13374-BM-Pre	Pre	TGTGCAAGACCGGGCTACGGTAGTCCGTACTACTTTGACTACTGG	15	2	0.0425532	-0.13434	CARPGYGSPYYFDYW	IGHV4-1*00(660)	IGHD1-1*00(50),IGHD3-1*00(45)	IGHJ2*00(250)	productive
D1-13374-BM-Pre	Pre	TGTGCAAGATGGAATGGTTATCACCCCTGGTTTGCTTACTGG	16	2	0.0425532	-0.13434	CARWNGYHPWFAYW	IGHV1-55*00(580)	IGHD2-3*00(35),IGHD2-7*00(35)	IGHJ3*00(240)	productive
D1-13374-BM-Pre	Pre	TGTGCAAGAGGAGCGAGGAGATGGCCCCTTGACTACTGG	17	2	0.0425532	-0.13434	CARGARRWPLDYW	IGHV1-55*00(315),IGHV1-59*00(315),IGHV1-61*00(315),IGHV1-62-3*00(315),IGHV1-69*00(315)	IGHD2-3*00(25)	IGHJ2*00(210)	productive
D1-13374-BM-Pre	Pre	TGTGCAAGATCTGGCGGTAGTAGAGGTGCTTACTGG	19	2	0.0425532	-0.13434	CARSGGSRGAYW	IGHV1-81*00(645)	IGHD1-1*00(45)	IGHJ3*00(205)	productive
D1-13374-BM-Pre	Pre	TGTGCAAGACAGGATGCTATGGACTACTGG	31	2	0.0425532	-0.13434	CARQDAMDYW	IGHV5-9*00(370),IGHV5-15*00(338),IGHV5-2*00(332),IGHV5-6*00(322)		IGHJ4*00(240)	productive
D1-13374-BM-Pre	Pre	TGTGCAAAGATAGTTACTACGGTAGTAGCTACGGGCCTTTGACTACTGG	14	2	0.0425532	-0.13434	CAKIVTTV_*LRAFDYW	IGHV1-26*00(785),IGHV1-18*00(737),IGHV1-22*00(705),IGHV1-19*00(689)	IGHD1-1*00(100)	IGHJ2*00(80)	non_productive
D1-13374-BM-Pre	Pre	TGTGCCAAACGGGGGATCTACTATGATTACGACGGGGATGCTATGGACTACTGG	35	1	0.0212766	-0.081918	CAKRGIYYDYDGDAMDYW	IGHV2-9*00(370),IGHV2-6-8*00(350),IGHV2-6*00(334),IGHV2-3*00(333)	IGHD2-4*00(100)	IGHJ4*00(150)	productive
D1-13374-BM-Pre	Pre	TGTGCAAGATGGGGGGTCTATGATGGTTACCTCGCCTGGTTTGCTTACTGG	37	1	0.0212766	-0.081918	CARWGVYDGYLAWFAYW	IGHV1-82*00(565)	IGHD2-3*00(70)	IGHJ3*00(245)	productive
D1-13374-BM-Pre	Pre	TGTGCAAGAGGGGGTACTACGGTAGTAGCCCCTTGGTACTTCGATGTCTGG	38	1	0.0212766	-0.081918	CARGGTTVVAPWYFDVW	IGHV3-8*00(600)	IGHD1-1*00(75)	IGHJ1*00(200)	productive
D1-13374-BM-Pre	Pre	TGTGCTCGAATAGCTCCAACTGGGACGGATGCTATGGACTACTGG	41	1	0.0212766	-0.081918	CARIAPTGTDAMDYW	IGHV8-8*00(595)	IGHD4-1*00(50)	IGHJ4*00(240)	productive
D1-13374-BM-Pre	Pre	TGTGCTAGAATGAGGGAGGTTACGGCCTATGCTATGGACTACTGG	42	1	0.0212766	-0.081918	CARMREVTAYAMDYW	IGHV14-3*00(425),IGHV14-2*00(393)	IGHD2-7*00(35),IGHD2-3*00(30)	IGHJ4*00(250)	productive
D1-13374-BM-Pre	Pre	TGTGCCAGACAGCTCTATGATGGCAACTGGTACTTCGATGTCTGG	43	1	0.0212766	-0.081918	CARQLYDGNWYFDVW	IGHV2-9-1*00(590),IGHV2-6-8*00(537),IGHV2-9*00(516)	IGHD2-3*00(50)	IGHJ1*00(120)	productive
D1-13374-BM-Pre	Pre	TGTGCAGGAGACAGATGGTTACGGCGGGAGTACTTCGATGTCTGG	44	1	0.0212766	-0.081918	CAGDRWLRREYFDVW	IGHV12-3*00(215)	IGHD2-3*00(45),IGHD2-7*00(45)	IGHJ1*00(235)	productive
D1-13374-BM-Pre	Pre	TGTGCAAGAGGGGGAGGTTACGACGGGGCCCCGTTTGCTTACTGG	45	1	0.0212766	-0.081918	CARGGGYDGAPFAYW	IGHV1-78*00(795)	IGHD2-7*00(50)	IGHJ3*00(100)	productive
D1-13374-BM-Pre	Pre	TGTGCAAGAGATCACTATGATTCCTACTACTTTGACTACTGG	46	1	0.0212766	-0.081918	CARDHYDSYYFDYW	IGHV3-6*00(360)	IGHD2-4*00(45)	IGHJ2*00(245)	productive
D1-13374-BM-Pre	Pre	TGTGCAAGGAGAAGGGTAACTTTTCTTGACTACTGG	53	1	0.0212766	-0.081918	CARRRVTFLDYW	IGHV1-26*00(265),IGHV1-31*00(265),IGHV1-34*00(265),IGHV1-18*00(249),IGHV1-23*00(233)	IGHD2-8*00(35),IGHD2-5*00(30),IGHD2-6*00(30)	IGHJ2*00(155)	productive
D1-13374-BM-Pre	Pre	TGTGCAAGACCCGGTAGTAGCCCTTTTGACTACTGG	54	1	0.0212766	-0.081918	CARPGSSPFDYW	IGHV1-39*00(655)	IGHD1-1*00(50)	IGHJ2*00(215)	productive
D1-13374-BM-Pre	Pre	TGCACAGAGGGGGACAGGTACTACTTTGACTACTGG	55	1	0.0212766	-0.081918	CTEGDRYYFDYW	IGHV6-3*00(595)	IGHD3-2*00(25),IGHD4-1*00(25),IGHD5-8*00(25)	IGHJ2*00(250)	productive
D1-13374-BM-Pre	Pre	TGTGCTCAAATAGGAGGCTGGTTTGCTTACTGG	73	1	0.0212766	-0.081918	CAQIGGWFAYW	IGHV8-5*00(325),IGHV8-12*00(295),IGHV8-11*00(293)		IGHJ3*00(160)	productive
D1-13374-BM-Pre	Pre	TGTGCAAGAGAGGGAGCCAGAGGCTACTGG	99	1	0.0212766	-0.081918	CAREGARGYW	IGHV1-55*00(605),IGHV1-53*00(573),IGHV1-64*00(573),IGHV1-62-3*00(557),IGHV1-50*00(541)	IGHD5-7*00(30),IGHD5-8*00(30),IGHD6-1*00(30)	IGHJ2*00(190)	productive
D1-13374-BM-Pre	Pre	TGTGCCAGAGGCCCGTTTGCTTACTGG	104	1	0.0212766	-0.081918	CARGPFAYW	IGHV2-2*00(865),IGHV2-4*00(807),IGHV2-5*00(807)		IGHJ3*00(120)	productive
D1-13374-BM-Pre	Pre	TGTGCAAGAGGGGTGGAGGGGTACTGG	105	1	0.0212766	-0.081918	CARGVEGYW	IGHV9-3*00(800),IGHV9-2*00(736)		IGHJ2*00(80)	productive
D1-13374-BM-Pre	Pre	TGTGCAAGAGATGAGGACCCCTACTGG	106	1	0.0212766	-0.081918	CARDEDPYW	IGHV5-4*00(590),IGHV5-12*00(526)		IGHJ3*00(185)	productive
D1-13374-BM-Pre	Pre	NA	0	1	0.0212766	-0.081918	NA	IGHV2-9*00(370),IGHV2-6-8*00(350),IGHV2-6*00(334),IGHV2-3*00(333)	IGHD2-4*00(90)	IGHJ4*00(150)	germdj
D1-13374-BM-Pre	Pre	NA	1	1	0.0212766	-0.081918	NA	IGHV1-82*00(565)	IGHD2-3*00(70)	IGHJ3*00(245)	germdj
D1-13374-BM-Pre	Pre	NA	3	1	0.0212766	-0.081918	NA	IGHV2-9-1*00(590),IGHV2-6-8*00(537),IGHV2-9*00(516)	IGHD2-3*00(50)	IGHJ1*00(120)	germdj
D1-13374-BM-Pre	Pre	NA	4	1	0.0212766	-0.081918	NA	IGHV2-9-1*00(100)	IGHD2-5*00(90),IGHD2-6*00(90)	IGHJ4*00(165)	germdj
D1-13374-BM-Pre	Pre	TGTGCTCGCCTCATTACTACGGTAGTAGCTACGATGGTACTTCGATGTCTGG	36	1	0.0212766	-0.081918	CARLITTVV_LRWYFDVW	IGHV8-8*00(235),IGHV8-11*00(219)	IGHD1-1*00(55)	IGHJ1*00(248)	non_productive
D1-13374-BM-Pre	Pre	TGTGCAAGACTAGAGATAGAGGGCTATGAAGGGGTATGGACTACTGG	39	1	0.0212766	-0.081918	CARLEIEG_*RGMDYW	IGHV1-9*00(400)	IGHD2-3*00(30),IGHD2-4*00(30),IGHD3-1*00(30)	IGHJ4*00(105)	non_productive
D1-13374-BM-Pre	Pre	TGTGCAAGATTTGGAACGGCCCCTATGCTATGGACTACTGG	47	1	0.0212766	-0.081918	CARFGTA_YAMDYW	IGHV1-52*00(490),IGHV1-61*00(490),IGHV1-74*00(475),IGHV1-59*00(474),IGHV1-69*00(474)		IGHJ4*00(210)	non_productive
D1-13374-BM-Pre	Pre	TGTGCCAGAAGAGGCCTACTATAGTAACTACGAAGG	52	1	0.0212766	-0.081918	CARRGLL**LRR	IGHV2-9-1*00(100)	IGHD2-5*00(105),IGHD2-6*00(105)	IGHJ4*00(165)	non_productive
D1-3167-BM-Pre	Pre	TGTGCAAGAGAGGAAACGATCTATGATGGTTACTTTTACTGGTACTTCGATGTCTGG	0	6	0.0487805	-0.147338	CAREETIYDGYFYWYFDVW	IGHV1-19*00(657)	IGHD2-3*00(85)	IGHJ1*00(210)	productive
D1-3167-BM-Pre	Pre	NA	0	6	0.0487805	-0.147338	NA	IGHV1-19*00(657)	IGHD2-3*00(75)	IGHJ1*00(210)	germdj
D1-3167-BM-Pre	Pre	TGTGCAAGATTGGGGATTACCTACTACTTTGACTACTGG	1	5	0.0406504	-0.130193	CARLGITYYFDYW	IGHV1-77*00(515),IGHV1-78*00(483),IGHV1-80*00(483),IGHV1-76*00(467),IGHV1-82*00(467)	IGHD2-4*00(30)	IGHJ2*00(170)	productive
D1-3167-BM-Pre	Pre	TGTGCAAGATCCCCCTATTACTACTCCTTTGACTACTGG	2	5	0.0406504	-0.130193	CARSPYYYSFDYW	IGHV1-81*00(675),IGHV1-77*00(595)	IGHD1-1*00(30)	IGHJ2*00(109)	productive
D1-3167-BM-Pre	Pre	TGTGCAAGATCATGGCCCCCTTTTGCTTACTGG	4	5	0.0406504	-0.130193	CARSWPPFAYW	IGHV1-58*00(330),IGHV1-77*00(314),IGHV1-56*00(298)		IGHJ3*00(125)	productive
D1-3167-BM-Pre	Pre	TGTGCAAGAAGAGGTATGGTTCCCTTTGACTACTGG	9	4	0.0325203	-0.111411	CARRGMVPFDYW	IGHV9-3*00(720)	IGHD2-7*00(35),IGHD2-8*00(30),IGHD5-6*00(30)	IGHJ2*00(220)	productive
D1-3167-BM-Pre	Pre	TGTGCTAGATAGGGTAGGATGGTTACTTGGACTTTGACTACTGG	7	4	0.0325203	-0.111411	CAR*GRM_YLDFDYW	IGHV14-3*00(755)	IGHD2-3*00(50)	IGHJ2*00(155)	non_productive
D1-3167-BM-Pre	Pre	TGTGTGAGAGATAGGGGAGCTACGGTAGTAGCTAAACTACTGG	8	4	0.0325203	-0.111411	CVRDRGA_R**LNYW	IGHV10-3*00(470),IGHV10-1*00(423)	IGHD1-1*00(75)	IGHJ2*00(160)	non_productive
D1-3167-BM-Pre	Pre	TGTGCAAGACACGGTATTACTACGGTAGTAGCTACGAACTGGTACTTCGATGTCTGG	13	3	0.0243902	-0.0905749	CARHGITTVVATNWYFDVW	IGHV1-62-2*00(785),IGHV1-71*00(785)	IGHD1-1*00(110)	IGHJ1*00(105)	productive
D1-3167-BM-Pre	Pre	TGTGCAAGTAAGCATTACTACGGCCCCTTCTATGCTATGGACTACTGG	14	3	0.0243902	-0.0905749	CASKHYYGPFYAMDYW	IGHV1-53*00(430),IGHV1-72*00(414),IGHV1-62-3*00(398),IGHV1-64*00(398),IGHV1-69*00(398)	IGHD1-1*00(50)	IGHJ4*00(155)	productive
D1-3167-BM-Pre	Pre	TGTGCAAGAGGGGCTAACTGGGACGTGGACTATGCTATGGACTACTGG	15	3	0.0243902	-0.0905749	CARGANWDVDYAMDYW	IGHV1-82*00(785)	IGHD4-1*00(70)	IGHJ4*00(130)	productive
D1-3167-BM-Pre	Pre	TGTGCAAGATGTGATGGTTACTACGTTGGGTTTGCTTACTGG	16	3	0.0243902	-0.0905749	CARCDGYYVGFAYW	IGHV1-55*00(444.7),IGHV1-50*00(428.7),IGHV1-56*00(428.7),IGHV1-59*00(428.7),IGHV1-69*00(412.7)	IGHD2-3*00(75)	IGHJ3*00(180)	productive
D1-3167-BM-Pre	Pre	TGTACAAAATTTATTACTACGGAGGGGGGCTTTGACTACTGG	17	3	0.0243902	-0.0905749	CTKFITTEGGFDYW	IGHV6-5*00(804.3)	IGHD1-1*00(75)	IGHJ2*00(85)	productive
D1-3167-BM-Pre	Pre	TGTGCAAGAGCAGATGATTACGACGGGATTGACTACTGG	18	3	0.0243902	-0.0905749	CARADDYDGIDYW	IGHV1-64*00(415),IGHV1-52*00(399),IGHV1-61*00(399),IGHV1-69*00(399),IGHV1-74*00(389)	IGHD2-4*00(60)	IGHJ2*00(140)	productive
D1-3167-BM-Pre	Pre	TGTACAAGATGGCCCCCCATTTACTTTGACTACTGG	21	3	0.0243902	-0.0905749	CTRWPPIYFDYW	IGHV1-5*00(310)		IGHJ2*00(230)	productive
D1-3167-BM-Pre	Pre	NA	2	3	0.0243902	-0.0905749	NA	IGHV1-82*00(785)	IGHD4-1*00(65)	IGHJ4*00(130)	germdj
D1-3167-BM-Pre	Pre	NA	3	3	0.0243902	-0.0905749	NA	IGHV6-5*00(804.3)	IGHD1-1*00(65)	IGHJ2*00(85)	germdj
D1-3167-BM-Pre	Pre	TGTGCAAGATCCCCCTATGATTACGACGAGGGTTATGCTATGGACTACTGG	31	2	0.0162602	-0.0669762	CARSPYDYDEGYAMDYW	IGHV1-55*00(330),IGHV1-59*00(330),IGHV1-61*00(330),IGHV1-62-3*00(330),IGHV1-69*00(330)	IGHD2-4*00(70)	IGHJ4*00(245)	productive
D1-3167-BM-Pre	Pre	TGTGCTTACTACGGTAGTAGCTACGTCCCCTGGTTTGCTTACTGG	32	2	0.0162602	-0.0669762	CAYYGSSYVPWFAYW	IGHV1-39*00(705)	IGHD1-1*00(105)	IGHJ3*00(190)	productive
D1-3167-BM-Pre	Pre	TGTGCTCGACCCTCCCTGGCGAACCTCTGGTACTTCGATGTCTGG	33	2	0.0162602	-0.0669762	CARPSLANLWYFDVW	IGHV8-8*00(465),IGHV8-11*00(433),IGHV8-12*00(417),IGHV8-5*00(407)		IGHJ1*00(130)	productive
D1-3167-BM-Pre	Pre	TGTGCAAGATCGATCAGCAAGGGGAAGTACTACTTTGACTACTGG	34	2	0.0162602	-0.0669762	CARSISKGKYYFDYW	IGHV1-55*00(682)		IGHJ2*00(250)	productive
D1-3167-BM-Pre	Pre	TGTGCAAGACACGGTAGTAGCTACTGGTACTTCGATGTCTGG	35	2	0.0162602	-0.0669762	CARHGSSYWYFDVW	IGHV1-62-2*00(565),IGHV1-71*00(565)		IGHJ1*00(200)	productive
D1-3167-BM-Pre	Pre	TGTGCAAGAGATGCAGGCGATTACTATGCTATGGACTACTGG	36	2	0.0162602	-0.0669762	CARDAGDYYAMDYW	IGHV7-1*00(780)		IGHJ4*00(210)	productive
D1-3167-BM-Pre	Pre	TGTGCAAATTACTACGGTAGTCCTTATGCTATGGACTACTGG	37	2	0.0162602	-0.0669762	CANYYGSPYAMDYW	IGHV1-58*00(430)	IGHD1-1*00(70)	IGHJ4*00(120)	productive
D1-3167-BM-Pre	Pre	TGTGCAAGATCGGGAGATTACGACGGGGATGCTTACTGG	40	2	0.0162602	-0.0669762	CARSGDYDGDAYW	IGHV1-55*00(295),IGHV1-59*00(295),IGHV1-61*00(295),IGHV1-62-3*00(295),IGHV1-69*00(295)	IGHD2-4*00(50)	IGHJ3*00(205)	productive
D1-3167-BM-Pre	Pre	TGCCCCTATTACTACGGTAGTATCCCTGGTTTGCTTACTGG	38	2	0.0162602	-0.0669762	CPYYYGS_PWFAYW	IGHV1-4*00(514),IGHV1-74*00(514),IGHV1-82*00(484),IGHV1-69*00(482)	IGHD1-1*00(80)	IGHJ3*00(232)	non_productive
D1-3167-BM-Pre	Pre	TGTGCAAGATGAGGTATGGTTACCCTTTTGCTTACTGG	41	2	0.0162602	-0.0669762	CAR*GM_YPFAYW	IGHV1-53*00(545),IGHV1-72*00(529),IGHV1-55*00(513),IGHV1-62-3*00(513),IGHV1-64*00(513)	IGHD2-7*00(45),IGHD2-3*00(40)	IGHJ3*00(215)	non_productive
D1-3167-BM-Pre	Pre	TGTGCAACAAGGCTCCAGGGACTACTGG	74	2	0.0162602	-0.0669762	CATRL_RDYW	IGHV1-77*00(575),IGHV1-78*00(543),IGHV1-54*00(527),IGHV1-58*00(527),IGHV1-76*00(527)	IGHD3-2*00(25),IGHD5-7*00(25),IGHD5-8*00(25)	IGHJ2*00(122)	non_productive
D1-3167-BM-Pre	Pre	TGTGCAAGAGGCCCTTCGGGACTACTGG	75	2	0.0162602	-0.0669762	CARGP_RDYW	IGHV5-4*00(530),IGHV5-12*00(498)		IGHJ4*00(165)	non_productive
D1-3167-BM-Pre	Pre	TGTTTGAGCCAGG	78	2	0.0162602	-0.0669762	CL_AR	IGHV5-15*00(123),IGHV5-17*00(123)	IGHD3-2*00(25)	IGHJ2*00(165)	non_productive
D1-3167-BM-Pre	Pre	TGTGCAAGAGAGGGTCTTTATTACTACGGTAGTAGCTACGAGGATTTTGCTTACTGG	79	1	0.00813008	-0.0391235	CAREGLYYYGSSYEDFAYW	IGHV1-72*00(450),IGHV1-53*00(434),IGHV1-62-3*00(434),IGHV1-64*00(402),IGHV1-69*00(402)	IGHD1-1*00(120)	IGHJ3*00(155)	productive
D1-3167-BM-Pre	Pre	TGTGCTCGAATCACTACGGTAGTAGCTACTCCTGCCTGGTTTGCTTACTGG	81	1	0.00813008	-0.0391235	CARITTVVATPAWFAYW	IGHV8-8*00(265),IGHV8-11*00(249)	IGHD1-1*00(85)	IGHJ3*00(245)	productive
D1-3167-BM-Pre	Pre	TGTGCAATAAGCCGTGATTACGACGGGGATTACTATGCTATGGACTACTGG	82	1	0.00813008	-0.0391235	CAISRDYDGDYYAMDYW	IGHV1-74*00(565)	IGHD2-4*00(55)	IGHJ4*00(270)	productive
D1-3167-BM-Pre	Pre	TGTGCAAGATCCCGCCCTTATTACTACGGTAGTAGCCGTCTTGACTACTGG	83	1	0.00813008	-0.0391235	CARSRPYYYGSSRLDYW	IGHV1-55*00(260),IGHV1-59*00(260),IGHV1-61*00(260),IGHV1-62-3*00(260),IGHV1-69*00(260)	IGHD1-1*00(95)	IGHJ2*00(210)	productive
D1-3167-BM-Pre	Pre	TGTGCAAGAACCCTTACTACGGTAGTAGCTACGTGGTACTTCGATGTCTGG	84	1	0.00813008	-0.0391235	CARTLTTVVATWYFDVW	IGHV1-52*00(715),IGHV1-61*00(699)	IGHD1-1*00(50)	IGHJ1*00(199)	productive
D1-3167-BM-Pre	Pre	TGTACTACCATCTTCTACTATAGTAACTACCTCGCCTGGTTTGCTTACTGG	85	1	0.00813008	-0.0391235	CTTIFYYSNYLAWFAYW	IGHV14-1*00(330),IGHV14-4*00(330),IGHV14-2*00(309),IGHV14-3*00(293)	IGHD2-5*00(80),IGHD2-6*00(80),IGHD2-8*00(69)	IGHJ3*00(245)	productive
D1-3167-BM-Pre	Pre	TGTGCAAGATCGGTACGGGAGTACCTACGGGGGGTTTTTGACTACTGG	86	1	0.00813008	-0.0391235	CARSVREYLRGVFDYW	IGHV1-53*00(575)	IGHD5-1*00(58)	IGHJ2*00(215)	productive
D1-3167-BM-Pre	Pre	TGTGCAAGACGAGGGGATTACGACGGGGACTGGTACTTCGATGTCTGG	87	1	0.00813008	-0.0391235	CARRGDYDGDWYFDVW	IGHV5-12*00(395),IGHV5-6*00(379),IGHV5-4*00(363),IGHV5-9-1*00(347)	IGHD2-4*00(50)	IGHJ1*00(255)	productive
D1-3167-BM-Pre	Pre	TGTGCAAGAGGAGAAGATTACTACGGTAGTAGAAACTTTGACTACTGG	88	1	0.00813008	-0.0391235	CARGEDYYGSRNFDYW	IGHV1-52*00(120),IGHV1-59*00(120),IGHV1-62-3*00(120),IGHV1-64*00(120),IGHV1-69*00(120)	IGHD1-1*00(80)	IGHJ2*00(225)	productive
D1-3167-BM-Pre	Pre	TGTGCCCTTCCCTTCGACGGTAGTAGGACAGGGTTTGCTTACTGG	90	1	0.00813008	-0.0391235	CALPFDGSRTGFAYW	IGHV1-55*00(580),IGHV1-53*00(548),IGHV1-64*00(548),IGHV1-62-3*00(532),IGHV1-72*00(516)	IGHD1-1*00(50)	IGHJ3*00(145)	productive
D1-3167-BM-Pre	Pre	TGTGCAAGATTGAGGTGGTTACTACAGGGGTACTTTGACTACTGG	91	1	0.00813008	-0.0391235	CARLRWLLQGYFDYW	IGHV1-81*00(580),IGHV1-77*00(516),IGHV1-85*00(516)	IGHD2-3*00(50)	IGHJ2*00(230)	productive
D1-3167-BM-Pre	Pre	TGTGCAAGAGGGAGCCTATGGTTACGACAAAGAGGTGACTACTGG	92	1	0.00813008	-0.0391235	CARGSLWLRQRGDYW	IGHV1-81*00(305),IGHV1-85*00(289)	IGHD2-7*00(65)	IGHJ2*00(205)	productive
D1-3167-BM-Pre	Pre	TGTGCAAGAGAGGAATATGGTAACTCCCCCTGGTTTGCTTACTGG	93	1	0.00813008	-0.0391235	CAREEYGNSPWFAYW	IGHV1-18*00(290),IGHV1-26*00(274),IGHV1-31*00(274),IGHV1-34*00(274)	IGHD2-8*00(50)	IGHJ3*00(240)	productive
D1-3167-BM-Pre	Pre	TGTGTCAAGAGCCCGGACTACGGTAGGGGAAGGGACTACTGG	95	1	0.00813008	-0.0391235	CVKSPDYGRGRDYW	IGHV3-6*00(624)	IGHD1-1*00(50)	IGHJ2*00(200)	productive
D1-3167-BM-Pre	Pre	TGTGCTATTGATGGTCGGAGTTACTATGCTATGGACTACTGG	96	1	0.00813008	-0.0391235	CAIDGRSYYAMDYW	IGHV14-2*00(600),IGHV14-3*00(552)	IGHD2-3*00(35)	IGHJ4*00(120)	productive
D1-3167-BM-Pre	Pre	TGTGCCTTATGGTTACGACGAAAGGGCTACTTTGACTACTGG	97	1	0.00813008	-0.0391235	CALWLRRKGYFDYW	IGHV1-18*00(755),IGHV1-26*00(675)	IGHD2-7*00(65)	IGHJ2*00(150)	productive
D1-3167-BM-Pre	Pre	TGTGCAAGAAACCTGGCTGGGACTCCCTGGTTTGCTTACTGG	98	1	0.00813008	-0.0391235	CARNLAGTPWFAYW	IGHV1-53*00(590),IGHV1-55*00(558),IGHV1-64*00(558),IGHV1-72*00(558),IGHV1-62-3*00(542)	IGHD4-1*00(35)	IGHJ3*00(225)	productive
D1-3167-BM-Pre	Pre	TGTGCTAGTATTACTTCGGACTATGCTATGGACTACTGG	99	1	0.00813008	-0.0391235	CASITSDYAMDYW	IGHV14-2*00(225),IGHV14-3*00(209),IGHV14-1*00(204),IGHV14-4*00(204)	IGHD1-1*00(39)	IGHJ4*00(225)	productive
D1-3167-BM-Pre	Pre	TGTGCAATAGGGCTACTGGGACGTCCCTTTGACTACTGG	100	1	0.00813008	-0.0391235	CAIGLLGRPFDYW	IGHV1-74*00(460),IGHV1-52*00(450),IGHV1-61*00(450),IGHV1-69*00(450),IGHV1-59*00(434)	IGHD4-1*00(60)	IGHJ2*00(220)	productive
D1-3167-BM-Pre	Pre	TGTGCAAGACAGCTCAGGCCCTGGTTTGCTTACTGG	107	1	0.00813008	-0.0391235	CARQLRPWFAYW	IGHV1-77*00(319),IGHV1-26*00(303),IGHV1-34*00(303),IGHV1-58*00(303),IGHV1-78*00(303)	IGHD3-2*00(50)	IGHJ3*00(120)	productive
D1-3167-BM-Pre	Pre	TGTGCTAGAAGGGATTACGACTACTGG	190	1	0.00813008	-0.0391235	CARRDYDYW	IGHV14-3*00(695)	IGHD2-4*00(30)	IGHJ2*00(200)	productive
D1-3167-BM-Pre	Pre	TGTGCAGGAGACTTTGCTTACTGG	192	1	0.00813008	-0.0391235	CAGDFAYW	IGHV12-3*00(430)		IGHJ3*00(215)	productive
D1-3167-BM-Pre	Pre	NA	7	1	0.00813008	-0.0391235	NA	IGHV1-72*00(450),IGHV1-53*00(434),IGHV1-62-3*00(434),IGHV1-64*00(402),IGHV1-69*00(402)	IGHD1-1*00(120)	IGHJ3*00(155)	germdj
D1-3167-BM-Pre	Pre	NA	8	1	0.00813008	-0.0391235	NA	IGHV1-53*00(575)	IGHD5-1*00(55)	IGHJ2*00(215)	germdj
D1-3167-BM-Pre	Pre	NA	9	1	0.00813008	-0.0391235	NA	IGHV1-54*00(170),IGHV1-56*00(170),IGHV1-81*00(170),IGHV1-85*00(170),IGHV1-82*00(154)		IGHJ4*00(230)	germdj
D1-3167-BM-Pre	Pre	TGTGCAAGACGGGGGGGCAGGTAGTAGCTACTACTGGTACTTCGATGTCTGG	80	1	0.00813008	-0.0391235	CARRGGR**_YYWYFDVW	IGHV1-19*00(295),IGHV1-39*00(279),IGHV1-34*00(263),IGHV1-42*00(263),IGHV1-78*00(263)	IGHD1-1*00(55)	IGHJ1*00(265)	non_productive
D1-3167-BM-Pre	Pre	TGTGCCAGGTATGGTAACTACGAGGGTACTACTTTGACTACTGG	94	1	0.00813008	-0.0391235	CARYGNY_GYYFDYW	IGHV2-6-8*00(690),IGHV2-9*00(637)	IGHD2-8*00(65)	IGHJ2*00(235)	non_productive
D1-3167-BM-Pre	Pre	TGTGCAAGGTAGCGATAGTAACTACATTTTGCTTACTGG	101	1	0.00813008	-0.0391235	CAR*R**LHFAYW	IGHV1-12*00(655)	IGHD2-5*00(55),IGHD2-6*00(55)	IGHJ3*00(215)	non_productive
D1-3167-BM-Pre	Pre	TGTGCAACAGTAAATTTCATGGGCTATGGACTACTGG	105	1	0.00813008	-0.0391235	CATVNF_WAMDYW	IGHV1-54*00(170),IGHV1-56*00(170),IGHV1-81*00(170),IGHV1-85*00(170),IGHV1-82*00(154)	IGHD1-1*00(35)	IGHJ4*00(230)	non_productive
D1-3167-BM-Pre	Pre	TGTGCAAGATCTTAAGGTTTTGCTTACTGG	185	1	0.00813008	-0.0391235	CARS*GFAYW	IGHV1-80*00(440),IGHV1-54*00(408),IGHV1-77*00(408),IGHV1-84*00(408),IGHV1-82*00(392)		IGHJ3*00(215)	non_productive
D1-3167-BM-Pre	Pre	TGCACCAAATTGCTACTGG	193	1	0.00813008	-0.0391235	CTK_CYW	IGHV6-3*00(555)	IGHD1-1*00(25)	IGHJ2*00(70),IGHJ3*00(65)	non_productive
D1-3168-BM-Pre	Pre	TGTGCAAGAACGAGATACTACTGGTACTTCGATGTCTGG	1	7	0.0466667	-0.143021	CARTRYYWYFDVW	IGHV1-50*00(732.7)		IGHJ1*00(235)	productive
D1-3168-BM-Pre	Pre	TGTGCAAGAGAGGATACTACGGTAGTAGTCCTCTGGTACTTCGATGTCTGG	2	6	0.04	-0.128755	CAREDTTVVVLWYFDVW	IGHV1-50*00(375),IGHV1-55*00(375),IGHV1-59*00(375),IGHV1-61*00(359),IGHV1-69*00(359)	IGHD1-1*00(70)	IGHJ1*00(200)	productive
D1-3168-BM-Pre	Pre	TGTGCTAGTTGTGATGGTTACCATTTCGACTACTGG	4	5	0.0333333	-0.113373	CASCDGYHFDYW	IGHV14-2*00(570),IGHV14-3*00(522),IGHV14-4*00(517),IGHV14-1*00(501)	IGHD2-3*00(50)	IGHJ2*00(180)	productive
D1-3168-BM-Pre	Pre	TGTGCAAAAAAACCGTACTTTGACTACTGG	8	5	0.0333333	-0.113373	CAKKPYFDYW	IGHV1-82*00(710),IGHV1-80*00(630)	IGHD5-7*00(25),IGHD5-8*00(25),IGHD6-1*00(25)	IGHJ2*00(230)	productive
D1-3168-BM-Pre	Pre	TGTGCAAGATCGGGGGTTACTACGGTAGTCTGGTACTTCGATGTCTGG	9	4	0.0266667	-0.0966491	CARSGVTTVVWYFDVW	IGHV1-75*00(770)	IGHD1-1*00(65)	IGHJ1*00(150)	productive
D1-3168-BM-Pre	Pre	TGTGCAAGATGTGAGGTAACCTTATATTACTATGCTATGGACTACTGG	10	4	0.0266667	-0.0966491	CARCEVTLYYYAMDYW	IGHV1-63*00(175),IGHV1-9*00(159)	IGHD2-3*00(30),IGHD2-7*00(30),IGHD2-8*00(30)	IGHJ4*00(280)	productive
D1-3168-BM-Pre	Pre	TGTGCCAAAGGCCCTACCCCAAGGGCTACTGG	12	4	0.0266667	-0.0966491	CAKGP_PKGYW	IGHV2-9*00(605),IGHV2-6-8*00(547)	IGHD2-5*00(25),IGHD5-5*00(25),IGHD5-6*00(25)	IGHJ2*00(186)	non_productive
D1-3168-BM-Pre	Pre	TGTGCAAGATCGAATAGTAACTACGGGGCCTGGTTTGCTTACTGG	14	3	0.02	-0.0782405	CARSNSNYGAWFAYW	IGHV1-53*00(600)	IGHD2-5*00(60),IGHD2-6*00(60)	IGHJ3*00(250)	productive
D1-3168-BM-Pre	Pre	TGTGCAAGAAGAAGGAAGACAGCTCAGGCCTACTTTGACTACTGG	15	3	0.02	-0.0782405	CARRRKTAQAYFDYW	IGHV1-50*00(755),IGHV1-69*00(691)	IGHD3-2*00(65)	IGHJ2*00(155)	productive
D1-3168-BM-Pre	Pre	TGTACAAGACACTATGGTAACCCCTACTGGTACTTCGATGTCTGG	16	3	0.02	-0.0782405	CTRHYGNPYWYFDVW	IGHV1-15*00(420),IGHV1-23*00(420)	IGHD2-8*00(55)	IGHJ1*00(265)	productive
D1-3168-BM-Pre	Pre	TGTGCAAGATTACTACGGTCCTTGTACTACTTTGACTACTGG	17	3	0.02	-0.0782405	CARLLRSLYYFDYW	IGHV1-55*00(824.7)	IGHD1-1*00(45)	IGHJ2*00(115)	productive
D1-3168-BM-Pre	Pre	TGTGCAAGGCTCTACTATGGGACGGTCATGGACTACTGG	18	3	0.02	-0.0782405	CARLYYGTVMDYW	IGHV4-1*00(615)	IGHD2-7*00(50),IGHD2-8*00(50),IGHD2-4*00(45)	IGHJ4*00(215)	productive
D1-3168-BM-Pre	Pre	TGTGCAAGACACTATGATTATGCCTGGTTTGCTTACTGG	19	3	0.02	-0.0782405	CARHYDYAWFAYW	IGHV1-26*00(675),IGHV1-18*00(643),IGHV1-34*00(643),IGHV1-22*00(627),IGHV1-31*00(595)	IGHD2-4*00(50)	IGHJ3*00(245)	productive
D1-3168-BM-Pre	Pre	TGTACTACAAGGGGACGCCGGGGGTACTTTGACTACTGG	20	3	0.02	-0.0782405	CTTRGRRGYFDYW	IGHV14-4*00(685)	IGHD4-1*00(30)	IGHJ2*00(230)	productive
D1-3168-BM-Pre	Pre	TGTGCAAGCGACTACCCTTACTTTGACTACTGG	28	3	0.02	-0.0782405	CASDYPYFDYW	IGHV1-52*00(540),IGHV1-61*00(540),IGHV1-74*00(519),IGHV1-59*00(508),IGHV1-69*00(508)	IGHD5-5*00(40)	IGHJ2*00(230)	productive
D1-3168-BM-Pre	Pre	TGTGCTCCTTGGGGCTATGGTCTCTACTGG	32	3	0.02	-0.0782405	CAPWGYGLYW	IGHV14-3*00(675)	IGHD2-7*00(35),IGHD2-8*00(35),IGHD3-1*00(30)	IGHJ2*00(60)	productive
D1-3168-BM-Pre	Pre	NA	1	3	0.02	-0.0782405	NA	IGHV4-1*00(615)	IGHD2-7*00(50),IGHD2-8*00(50),IGHD2-4*00(45)	IGHJ4*00(215)	germdj
D1-3168-BM-Pre	Pre	NA	2	3	0.02	-0.0782405	NA	IGHV1-50*00(755),IGHV1-69*00(691)	IGHD3-2*00(65)	IGHJ2*00(155)	germdj
D1-3168-BM-Pre	Pre	NA	3	3	0.02	-0.0782405	NA	IGHV1-52*00(540),IGHV1-61*00(540),IGHV1-74*00(519),IGHV1-59*00(508),IGHV1-69*00(508)	IGHD5-5*00(35),IGHD1-1*00(30)	IGHJ2*00(230)	germdj
D1-3168-BM-Pre	Pre	TGTGCAAGACCCCATTACTACGGTAGTAGCTACGTAGGCTGGTACTTCGATGTCTGG	35	2	0.0133333	-0.0575665	CARPHYYGSSYVGWYFDVW	IGHV1-55*00(315),IGHV1-59*00(315),IGHV1-61*00(315),IGHV1-62-3*00(315),IGHV1-69*00(315)	IGHD1-1*00(120)	IGHJ1*00(250)	productive
D1-3168-BM-Pre	Pre	TGTGCAAGAGAGGCTGATTACGACGTGGAATATTACTATGCTATGGACTACTGG	36	2	0.0133333	-0.0575665	CAREADYDVEYYYAMDYW	IGHV1-19*00(577)	IGHD2-4*00(60)	IGHJ4*00(285)	productive
D1-3168-BM-Pre	Pre	TGTGCAAGATCCCGATCAGACTACGGTAGTAGCTCGTACTTTGACTACTGG	38	2	0.0133333	-0.0575665	CARSRSDYGSSSYFDYW	IGHV1-39*00(320),IGHV1-19*00(304),IGHV1-42*00(304),IGHV1-78*00(304),IGHV1-77*00(288)	IGHD1-1*00(75)	IGHJ2*00(230)	productive
D1-3168-BM-Pre	Pre	TGTGCAAGACGGCGCTACGGTAGTAGCTACGGCTATGCTATGGACTACTGG	39	2	0.0133333	-0.0575665	CARRRYGSSYGYAMDYW	IGHV1-18*00(665),IGHV1-26*00(633),IGHV1-34*00(601),IGHV1-22*00(585)	IGHD1-1*00(85)	IGHJ4*00(225)	productive
D1-3168-BM-Pre	Pre	TGTGTGGTGGCTACTACGGTAGTAGCTAAGAGGTACTTCGATGTCTGG	40	2	0.0133333	-0.0575665	CVVATTVVAKRYFDVW	IGHV1-78*00(745)	IGHD1-1*00(85)	IGHJ1*00(130)	productive
D1-3168-BM-Pre	Pre	TGTGCGGGGTGGTTACTACATAAGGGTGGGTACTACTTTGACTACTGG	41	2	0.0133333	-0.0575665	CAGWLLHKGGYYFDYW	IGHV1-72*00(605),IGHV1-62-3*00(589),IGHV1-53*00(573),IGHV1-55*00(541),IGHV1-64*00(541)	IGHD2-3*00(50)	IGHJ2*00(250)	productive
D1-3168-BM-Pre	Pre	TGTGCAAGTAGGGAGTACTATGATTACGACGCCTGGTTTGCTTACTGG	42	2	0.0133333	-0.0575665	CASREYYDYDAWFAYW	IGHV1-81*00(400),IGHV1-85*00(352)	IGHD2-4*00(75)	IGHJ3*00(135)	productive
D1-3168-BM-Pre	Pre	TGTGCAAGATATGGGGGATTACCTTGCTACTGGTACTTCGATGTCTGG	43	2	0.0133333	-0.0575665	CARYGGLPCYWYFDVW	IGHV1-82*00(805),IGHV1-80*00(709)	IGHD2-4*00(30)	IGHJ1*00(130)	productive
D1-3168-BM-Pre	Pre	TGTGCAAGAGAGGAGGCTATTACTACGGTAGTTGCTATGGACTACTGG	44	2	0.0133333	-0.0575665	CAREEAITTVVAMDYW	IGHV1-55*00(320),IGHV1-59*00(320),IGHV1-61*00(320),IGHV1-62-3*00(320),IGHV1-69*00(320)	IGHD1-1*00(75)	IGHJ4*00(235)	productive
D1-3168-BM-Pre	Pre	TGTGCAATTTACTACGGTAGTAGCTACAACTACTTTGACTACTGG	45	2	0.0133333	-0.0575665	CAIYYGSSYNYFDYW	IGHV1-76*00(500),IGHV1-54*00(452),IGHV1-77*00(452),IGHV1-80*00(436)	IGHD1-1*00(95)	IGHJ2*00(225)	productive
D1-3168-BM-Pre	Pre	TGTGCAAGATGGGGTCTAGTCCTGTACTACTTTGACTACTGG	46	2	0.0133333	-0.0575665	CARWGLVLYYFDYW	IGHV1-9*00(575)	IGHD3-2*00(30),IGHD5-8*00(30),IGHD6-2*00(30)	IGHJ2*00(250)	productive
D1-3168-BM-Pre	Pre	TGTGCAAGAGGATATATGATTACGACGGTCTTTGACTACTGG	47	2	0.0133333	-0.0575665	CARGYMITTVFDYW	IGHV1-52*00(215),IGHV1-59*00(215),IGHV1-62-3*00(215),IGHV1-64*00(215),IGHV1-69*00(215)	IGHD2-4*00(65)	IGHJ2*00(190)	productive
D1-3168-BM-Pre	Pre	TGTGCAAGAGATGGTTACTACTTTAGGTTTGCTTACTGG	48	2	0.0133333	-0.0575665	CARDGYYFRFAYW	IGHV1-69*00(620)	IGHD2-3*00(60)	IGHJ3*00(225)	productive
D1-3168-BM-Pre	Pre	TGTGCAAGATCTAGTCCGTACTACTTTGACTACTGG	51	2	0.0133333	-0.0575665	CARSSPYYFDYW	IGHV1-64*00(430),IGHV1-52*00(414),IGHV1-61*00(414),IGHV1-69*00(414),IGHV1-62-3*00(398)		IGHJ2*00(250)	productive
D1-3168-BM-Pre	Pre	TGTGCAAGACGGAGCTGGTATGCTATGGACTACTGG	52	2	0.0133333	-0.0575665	CARRSWYAMDYW	IGHV5-15*00(475)	IGHD3-1*00(30),IGHD3-2*00(30)	IGHJ4*00(135)	productive
D1-3168-BM-Pre	Pre	TGTGCAAGACCCCTCCCGGGGGTTGCTTACTGG	66	2	0.0133333	-0.0575665	CARPLPGVAYW	IGHV1-55*00(605),IGHV1-53*00(573),IGHV1-64*00(573),IGHV1-62-3*00(557),IGHV1-72*00(541)		IGHJ3*00(190)	productive
D1-3168-BM-Pre	Pre	TGTGCAAGACGAGCTAACTTTGACTACTGG	81	2	0.0133333	-0.0575665	CARRANFDYW	IGHV1-36*00(300)	IGHD3-1*00(30)	IGHJ2*00(225)	productive
D1-3168-BM-Pre	Pre	NA	5	2	0.0133333	-0.0575665	NA	IGKV8-24*00(400)		IGKJ1*00(195)	germdj
D1-3168-BM-Pre	Pre	NA	6	2	0.0133333	-0.0575665	NA	IGHV1-37*00(790),IGHV1-20*00(742)	IGHD3-2*00(70)	IGHJ3*00(85)	germdj
D1-3168-BM-Pre	Pre	NA	7	2	0.0133333	-0.0575665	NA	IGHV1-9*00(575)		IGHJ2*00(250)	germdj
D1-3168-BM-Pre	Pre	NA	8	2	0.0133333	-0.0575665	NA	IGHV1-55*00(605),IGHV1-53*00(573),IGHV1-64*00(573),IGHV1-62-3*00(557),IGHV1-72*00(541)		IGHJ3*00(190)	germdj
D1-3168-BM-Pre	Pre	TGTGCAAGAGGTTACTACGGTAGTAGCCCTCAACTGGTACTTCGATGTCTGG	37	2	0.0133333	-0.0575665	CARGYYGSS_LNWYFDVW	IGHV1-82*00(210),IGHV1-54*00(194),IGHV1-56*00(194),IGHV1-81*00(194),IGHV1-85*00(194)	IGHD1-1*00(80)	IGHJ1*00(235)	non_productive
D1-3168-BM-Pre	Pre	TGTGCCAGAAAACTACGGTAGTAAGGTTTGCTTACTGG	49	2	0.0133333	-0.0575665	CARKLR_VRFAYW	IGHV2-2*00(665),IGHV2-4*00(585)	IGHD1-1*00(60)	IGHJ3*00(225)	non_productive
D1-3168-BM-Pre	Pre	TGTGCCAGAAAAGGAGGATTATTACTACGGCCCTTCTGGTACTTCGATGTCTGG	84	1	0.00666667	-0.0334042	CARKGGLLLRPFWYFDVW	IGHV2-9-1*00(275),IGHV2-6-8*00(244)	IGHD1-1*00(60)	IGHJ1*00(250)	productive
D1-3168-BM-Pre	Pre	TGTGCAAGACGGCTAGGCTATGGTTTGGGATATTACTATGCTATGGACTACTGG	85	1	0.00666667	-0.0334042	CARRLGYGLGYYYAMDYW	IGHV1-55*00(260),IGHV1-59*00(260),IGHV1-61*00(260),IGHV1-62-3*00(260),IGHV1-69*00(260)	IGHD2-7*00(40),IGHD2-8*00(35)	IGHJ4*00(280)	productive
D1-3168-BM-Pre	Pre	TGTGCAAGACATAGCGGGAGGGCTGGGACGGATTACTATGCTATGGACTACTGG	86	1	0.00666667	-0.0334042	CARHSGRAGTDYYAMDYW	IGHV5-2*00(510)	IGHD4-1*00(40)	IGHJ4*00(270)	productive
D1-3168-BM-Pre	Pre	TGTGCAAGATCGGGTTATTACTACGGTAGTTACTGGTACTTCGATGTCTGG	87	1	0.00666667	-0.0334042	CARSGYYYGSYWYFDVW	IGHV1-72*00(630),IGHV1-62-3*00(614)	IGHD1-1*00(55)	IGHJ1*00(269)	productive
D1-3168-BM-Pre	Pre	TGTGCAAGAGGGGATTACTACGGTAGTAGAGGAGCCTGGTTTGCTTACTGG	88	1	0.00666667	-0.0334042	CARGDYYGSRGAWFAYW	IGHV1-26*00(280),IGHV1-31*00(280),IGHV1-34*00(280),IGHV1-18*00(264),IGHV1-81*00(248)	IGHD1-1*00(80)	IGHJ3*00(245)	productive
D1-3168-BM-Pre	Pre	TGTGCCAGACATCCCCCTTACGTCCACTATGCTATGGACTACTGG	89	1	0.00666667	-0.0334042	CARHPPYVHYAMDYW	IGHV2-6*00(730)	IGHD4-1*00(30)	IGHJ4*00(200)	productive
D1-3168-BM-Pre	Pre	TGTGCAAGAGTTGATGATGGTTACTTGTACTACTTTGACTACTGG	90	1	0.00666667	-0.0334042	CARVDDGYLYYFDYW	IGHV1-26*00(435),IGHV1-34*00(435),IGHV1-18*00(419),IGHV1-31*00(419),IGHV1-22*00(387)	IGHD2-3*00(60)	IGHJ2*00(250)	productive
D1-3168-BM-Pre	Pre	TGTGCAAGAACTGGTATTACTACGGTAGTAGGAGACTACTGG	92	1	0.00666667	-0.0334042	CARTGITTVVGDYW	IGHV1-59*00(680),IGHV1-50*00(648),IGHV1-69*00(632),IGHV1-74*00(606)	IGHD1-1*00(85)	IGHJ2*00(200)	productive
D1-3168-BM-Pre	Pre	TGTGCAAGAAGGGGTAACTACTTCGCCTGGTTTGCTTACTGG	93	1	0.00666667	-0.0334042	CARRGNYFAWFAYW	IGHV1-52*00(435),IGHV1-61*00(435),IGHV1-69*00(435),IGHV1-74*00(425),IGHV1-59*00(419)	IGHD2-8*00(45),IGHD2-5*00(40),IGHD2-6*00(40)	IGHJ3*00(245)	productive
D1-3168-BM-Pre	Pre	TGTGCAAGAAAACGTAGCTCCTACTGGTACTTCGATGTCTGG	94	1	0.00666667	-0.0334042	CARKRSSYWYFDVW	IGHV1-39*00(690)	IGHD1-1*00(40),IGHD3-1*00(35),IGHD3-2*00(35)	IGHJ1*00(265)	productive
D1-3168-BM-Pre	Pre	TGTGCCGAGATCTACTATGGGGGAGCTATGGACTACTGG	97	1	0.00666667	-0.0334042	CAEIYYGGAMDYW	IGHV1-9*00(415)	IGHD2-7*00(65),IGHD2-8*00(65),IGHD2-4*00(60)	IGHJ4*00(230)	productive
D1-3168-BM-Pre	Pre	TGTGCAAGTAGCTACGTAGACTATGCTATGGACTACTGG	98	1	0.00666667	-0.0334042	CASSYVDYAMDYW	IGHV1-78*00(535),IGHV1-77*00(503),IGHV1-39*00(471),IGHV1-42*00(471),IGHV1-80*00(471)	IGHD1-1*00(55)	IGHJ4*00(255)	productive
D1-3168-BM-Pre	Pre	TGTGCAAGGGGGGCATTTTACTATGCTATGGACTACTGG	99	1	0.00666667	-0.0334042	CARGAFYYAMDYW	IGHV1-9*00(695)		IGHJ4*00(265)	productive
D1-3168-BM-Pre	Pre	TGTGCAAGACCCTCCTACGGTTATGCTATGGACTACTGG	100	1	0.00666667	-0.0334042	CARPSYGYAMDYW	IGHV5-6*00(230),IGHV5-12*00(214),IGHV5-16*00(214),IGHV5-9-1*00(214),IGHV5-2*00(203)	IGHD1-1*00(35),IGHD5-5*00(30),IGHD5-6*00(30)	IGHJ4*00(215)	productive
D1-3168-BM-Pre	Pre	TGTGCCAAACTATATAGTAACTACGACGCTTACTGG	109	1	0.00666667	-0.0334042	CAKLYSNYDAYW	IGHV2-9*00(685),IGHV2-6-8*00(606)	IGHD2-5*00(65),IGHD2-6*00(65)	IGHJ3*00(144)	productive
D1-3168-BM-Pre	Pre	TGTGCAAGATGCCCTACTACGGTCTTTGACTACTGG	110	1	0.00666667	-0.0334042	CARCPTTVFDYW	IGHV1-26*00(290),IGHV1-31*00(290),IGHV1-34*00(290),IGHV1-18*00(274),IGHV1-81*00(258)	IGHD1-1*00(45)	IGHJ2*00(220)	productive
D1-3168-BM-Pre	Pre	TGTGCAAGATGCCAATGTGCCTGGTTTGCTTACTGG	111	1	0.00666667	-0.0334042	CARCQCAWFAYW	IGHV1-26*00(265),IGHV1-31*00(265),IGHV1-34*00(265),IGHV1-18*00(249),IGHV1-23*00(233)		IGHJ3*00(200)	productive
D1-3168-BM-Pre	Pre	TGTGCAAGAGATGGTTACTACGGCTTTGACTACTGG	112	1	0.00666667	-0.0334042	CARDGYYGFDYW	IGHV1-39*00(555),IGHV1-42*00(491)	IGHD2-3*00(65)	IGHJ2*00(220)	productive
D1-3168-BM-Pre	Pre	TGTGCAAGAGAGACGGGGACGGGGTTTGCTTACTGG	113	1	0.00666667	-0.0334042	CARETGTGFAYW	IGHV1-75*00(470)	IGHD4-1*00(30)	IGHJ3*00(225)	productive
D1-3168-BM-Pre	Pre	TGTACTTATTACTACGGTAGTAGCTTTGACTACTGG	114	1	0.00666667	-0.0334042	CTYYYGSSFDYW	IGHV14-1*00(715)	IGHD1-1*00(85)	IGHJ2*00(210)	productive
D1-3168-BM-Pre	Pre	TGTTCCCTACAGCTCAGGGACTTTGACTACTGG	133	1	0.00666667	-0.0334042	CSLQLRDFDYW	IGHV1-52*00(330),IGHV1-55*00(330),IGHV1-59*00(330),IGHV1-61*00(330),IGHV1-69*00(330)	IGHD3-2*00(50)	IGHJ2*00(95)	productive
D1-3168-BM-Pre	Pre	TGTGCAAGGGACTGGGACGGGTTTGCTTACTGG	141	1	0.00666667	-0.0334042	CARDWDGFAYW	IGHV15-2*00(305)	IGHD4-1*00(45)	IGHJ3*00(225)	productive
D1-3168-BM-Pre	Pre	TGTGCAAGAGGTGATTACTGGTTTGCTTACTGG	142	1	0.00666667	-0.0334042	CARGDYWFAYW	IGHV1-69*00(654),IGHV1-50*00(606),IGHV1-59*00(606)	IGHD2-4*00(30)	IGHJ3*00(235)	productive
D1-3168-BM-Pre	Pre	TGTGCAAGAGAAGATCCCTGGTTTGCTTACTGG	143	1	0.00666667	-0.0334042	CAREDPWFAYW	IGHV3-6*00(350),IGHV3-1*00(308)	IGHD2-4*00(25),IGHD2-7*00(25),IGHD2-8*00(25)	IGHJ3*00(130)	productive
D1-3168-BM-Pre	Pre	TGTACCCATTACTACGGCTACTTCGATGTCTGG	144	1	0.00666667	-0.0334042	CTHYYGYFDVW	IGHV1-9*00(235)		IGHJ1*00(233)	productive
D1-3168-BM-Pre	Pre	NA	12	1	0.00666667	-0.0334042	NA	IGHV1-9*00(415)	IGHD2-7*00(50),IGHD2-8*00(50),IGHD2-4*00(45)	IGHJ4*00(230)	germdj
D1-3168-BM-Pre	Pre	NA	15	1	0.00666667	-0.0334042	NA	IGHV5-4*00(310),IGHV5-12*00(278)	IGHD2-3*00(75)	IGHJ2*00(155)	germdj
D1-3168-BM-Pre	Pre	NA	16	1	0.00666667	-0.0334042	NA	IGHV3-6*00(350),IGHV3-1*00(308)		IGHJ3*00(130)	germdj
D1-3168-BM-Pre	Pre	TGTGCCAAAAAATTACTACGGTAGTAGCCCTCTTGACTACTGG	91	1	0.00666667	-0.0334042	CAKKLLR_SSPLDYW	IGHV2-5*00(640),IGHV2-4*00(608),IGHV2-2*00(576)	IGHD1-1*00(85)	IGHJ2*00(210)	non_productive
D1-3168-BM-Pre	Pre	TGTGCAAGAAGGTCCCCTATGGTAACTACGTTGACTACTGG	95	1	0.00666667	-0.0334042	CARRSPM_NYVDYW	IGHV1-54*00(175),IGHV1-56*00(175),IGHV1-81*00(175),IGHV1-85*00(175),IGHV1-84*00(159)	IGHD2-8*00(40),IGHD2-7*00(35)	IGHJ2*00(224)	non_productive
D1-3168-BM-Pre	Pre	TGTGCAAGAGGAAGGAGAGTATCTATGATGGTTACTGGGG	96	1	0.00666667	-0.0334042	CARGRRV_L*WLLG	IGHV5-4*00(310),IGHV5-12*00(278)	IGHD2-3*00(80)	IGHJ2*00(155)	non_productive
D1-3168-BM-Pre	Pre	TGTGCCAGTGGAGGGGCTACTGG	173	1	0.00666667	-0.0334042	CASG_GYW	IGHV2-6-8*00(370),IGHV2-9*00(355),IGHV2-6*00(344),IGHV2-9-1*00(328),IGHV2-3*00(323)		IGHJ2*00(190)	non_productive
D1-3168-BM-Pre	Pre	TGTGCAAGTGGGAAACTACGTGG	174	1	0.00666667	-0.0334042	CASG_TTW	IGHV1-19*00(595),IGHV1-26*00(547),IGHV1-34*00(531)	IGHD2-5*00(35),IGHD2-6*00(35),IGHD2-8*00(35)	IGHJ1*00(170)	non_productive
HETS
D1-13053-BM-Het	Het	TGTGCAAGAGATCAAGGGGATTACGACTTTGACTACTGG	0	37	0.493333	-0.348575	CARDQGDYDFDYW	IGHV3-1*00(545.6)		IGHJ2*00(183.8)	productive
D1-13053-BM-Het	Het	TGTGCAAGAGATCAAGGGGATTACGACTTTGACTACTGG	1	8	0.106667	-0.238725	CARDQGDYDFDYW	IGHV3-6*00(241.8)		IGHJ2*00(229)	productive
D1-13053-BM-Het	Het	TGTGCAAAACTACTATGGTTACTGG	5	5	0.0666667	-0.180537	CAKL_YGYW	IGHV1-50*00(615),IGHV1-59*00(615),IGHV1-74*00(599),IGHV1-69*00(583),IGHV1-61*00(551)	IGHD2-7*00(45),IGHD2-8*00(45),IGHD2-4*00(40)	IGHJ3*00(140)	non_productive
D1-13053-BM-Het	Het	TGTGCAAGATGGGATTACTACGGGAGTAGAGGGGGAAAGTTTGCTTACTGG	7	4	0.0533333	-0.15633	CARWDYYGSRGGKFAYW	IGHV1-4*00(800),IGHV1-7*00(768)	IGHD1-1*00(64)	IGHJ3*00(70)	productive
D1-13053-BM-Het	Het	TGTGCAAGATTGGGACCGATATAGTAACTCTCTGACTACTGG	8	4	0.0533333	-0.15633	CARLGPI**LSDYW	IGHV1-52*00(835)	IGHD2-5*00(50),IGHD2-6*00(50)	IGHJ2*00(65)	non_productive
D1-13053-BM-Het	Het	NA	0	3	0.04	-0.128755	NA	IGHV5-4*00(415),IGHV5-12*00(383),IGHV5-6*00(367)	IGHD1-1*00(95)	IGHJ1*00(250)	germdj
D1-13053-BM-Het	Het	TGACCCTTTATTACTACGGTAGTAGTCTGGTACTTCGATGTCTGG	12	3	0.04	-0.128755	*PFITTVVVWYFDVW	IGHV5-4*00(415),IGHV5-12*00(383),IGHV5-6*00(367)	IGHD1-1*00(95)	IGHJ1*00(250)	non_productive
D1-13053-BM-Het	Het	TGTGCAAGAGATTACTACGGTAGTAGCTACAGGTTTGCTTACTGG	15	2	0.0266667	-0.0966491	CARDYYGSSYRFAYW	IGHV1-81*00(405),IGHV1-85*00(357)	IGHD1-1*00(100)	IGHJ3*00(225)	productive
D1-13053-BM-Het	Het	TGTACAAGAGACGAGGACTACTGG	24	2	0.0266667	-0.0966491	CTRDEDYW	IGHV1-15*00(600),IGHV1-23*00(584)		IGHJ2*00(200)	productive
D1-13053-BM-Het	Het	TGTGCAAAGTATTACTACGGTAGTAGCTGATGCTTACTGG	16	2	0.0266667	-0.0966491	CAKYYYG_VADAYW	IGHV1-64*00(520),IGHV1-53*00(488),IGHV1-55*00(488),IGHV1-62-3*00(488),IGHV1-74*00(472)	IGHD1-1*00(95)	IGHJ3*00(205)	non_productive
D1-13053-BM-Het	Het	TGTGCAAGATCGATTTATTACTACGGTAGTAGCTACTGGTACTTCGATGTCTGG	25	1	0.0133333	-0.0575665	CARSIYYYGSSYWYFDVW	IGHV1-58*00(669)	IGHD1-1*00(75)	IGHJ1*00(245)	productive
D1-13053-BM-Het	Het	TGTGCAAGGGGCGATGGTTACCCGGCCTGGTTTGCTTACTGG	26	1	0.0133333	-0.0575665	CARGDGYPAWFAYW	IGHV1-66*00(315),IGHV1-59*00(283),IGHV1-61*00(283),IGHV1-62-3*00(283),IGHV1-69*00(283)	IGHD2-3*00(35),IGHD2-7*00(30)	IGHJ3*00(254)	productive
D1-13053-BM-Het	Het	TGTGCAAGAGAGTTTGCTTACTGG	38	1	0.0133333	-0.0575665	CAREFAYW	IGHV5-4*00(630)		IGHJ3*00(220)	productive
D1-13053-BM-Het	Het	NA	2	1	0.0133333	-0.0575665	NA	IGHV1-58*00(669)	IGHD1-1*00(70)	IGHJ1*00(245)	germdj
D1-13053-BM-Het	Het	TGTGCAAGTAGAGGACTACTGG	39	1	0.0133333	-0.0575665	CASR_DYW	IGHV15-2*00(545)		IGHJ2*00(60)	non_productive
D1-13328-BM-Het	Het	TGTGCTCGAAGAGAATATTACTACGGTAGTGGATACTATGCTATGGACTACTGG	0	121	0.840278	-0.146227	CARREYYYGSGYYAMDYW	IGHV8-12*00(449.5)	IGHD1-1*00(75)	IGHJ4*00(173.7)	productive
D1-13328-BM-Het	Het	TGTACTACATGAAGTTACGACGGGATGCTATGGACTACTGG	1	4	0.0277778	-0.0995422	CTT*SYD_DAMDYW	IGHV14-4*00(282),IGHV14-1*00(266),IGHV14-2*00(254),IGHV14-3*00(246)	IGHD2-4*00(35),IGHD2-7*00(35)	IGHJ4*00(120)	non_productive
D1-13328-BM-Het	Het	TGTGCAAGATGGTTACGACGGGATGCTATGGACTACTGG	4	3	0.0208333	-0.08065	CARWLRRDAMDYW	IGHV1-50*00(449.7),IGHV1-59*00(449.7),IGHV1-55*00(433.7),IGHV1-61*00(433.7),IGHV1-69*00(433.7)	IGHD2-7*00(50)	IGHJ4*00(240)	productive
D1-13328-BM-Het	Het	TGTGCAAGAGGGGGATGGTTACGACGGGATGCTATGGACTACTGG	12	2	0.0138889	-0.0593981	CARGGWLRRDAMDYW	IGHV1-55*00(305),IGHV1-59*00(305),IGHV1-61*00(305),IGHV1-62-3*00(305),IGHV1-69*00(305)	IGHD2-7*00(60)	IGHJ4*00(240)	productive
D1-13328-BM-Het	Het	TGTGCCAGAAAGGATGGTTACGACGGGATGCTATGGACTACTGG	13	2	0.0138889	-0.0593981	CARKDGY_RDAMDYW	IGHV2-2*00(370),IGHV2-4*00(322),IGHV2-5*00(322)	IGHD2-7*00(60)	IGHJ4*00(240)	non_productive
D1-13328-BM-Het	Het	TGTGCAAGACACTATGGTTACGACGGGATGCTATGGACTACTGG	14	2	0.0138889	-0.0593981	CARHYGY_RDAMDYW	IGHV5-2*00(595)	IGHD2-7*00(70)	IGHJ4*00(240)	non_productive
D1-13328-BM-Het	Het	TGTGCCAGAAATATGGTTACGACGGGATGCTATGGACTACTGG	15	2	0.0138889	-0.0593981	CARNMVT_RDAMDYW	IGHV2-9-1*00(340)	IGHD2-7*00(60)	IGHJ4*00(120)	non_productive
D1-13328-BM-Het	Het	TGTGCAAGACATGGTTACGACGGGATGCTATGGACTACTGG	16	2	0.0138889	-0.0593981	CARHGYD_DAMDYW	IGHV5-12*00(380),IGHV5-6*00(364),IGHV5-4*00(348),IGHV5-9-1*00(332)	IGHD2-7*00(60)	IGHJ4*00(240)	non_productive
D1-13328-BM-Het	Het	TGTGGCTACTATAGTAACTTTTTTTACTATGCTATGGACTACTGG	25	1	0.00694444	-0.0345126	CGYYSNFFYYAMDYW	IGHV1-26*00(705),IGHV1-18*00(657),IGHV1-22*00(657),IGHV1-34*00(657)	IGHD2-5*00(70),IGHD2-6*00(70)	IGHJ4*00(210)	productive
D1-13328-BM-Het	Het	TGTGCAAGGGAAGGCAGCTCAGGCTACCTTCTTGCTTACTGG	27	1	0.00694444	-0.0345126	CAREGSSGYLLAYW	IGHV15-2*00(510)	IGHD3-2*00(65)	IGHJ3*00(190)	productive
D1-13328-BM-Het	Het	TGTGCAAGAGATTACTACGGTAGTAGCGGGTCTGACTACTGG	28	1	0.00694444	-0.0345126	CARDYYGSSGSDYW	IGHV1-72*00(510),IGHV1-53*00(494),IGHV1-62-3*00(494),IGHV1-55*00(462),IGHV1-64*00(462)	IGHD1-1*00(85)	IGHJ2*00(205)	productive
D1-13328-BM-Het	Het	TGTGCAAGAGATGCAAGAGACTATGGTTACGACGGGATGCTATGGACTACTGG	24	1	0.00694444	-0.0345126	CARDARDYG_RRDAMDYW	IGHV7-1*00(815)	IGHD2-7*00(75)	IGHJ4*00(90)	non_productive
D1-13328-BM-Het	Het	TGTGCCAGACCCCTAGCGGGAGGTACTTCGATGTCTGG	29	1	0.00694444	-0.0345126	CARPLA_RYFDVW	IGHV2-6-8*00(275),IGHV2-9*00(270),IGHV2-6*00(264),IGHV2-9-1*00(264),IGHV2-3*00(242)	IGHD5-7*00(25),IGHD5-8*00(25),IGHD6-1*00(25)	IGHJ1*00(165)	non_productive
D1-13328-BM-Het	Het	TGTGCCAGAGGTTACGACGGGATGCTATGGACTACTGG	30	1	0.00694444	-0.0345126	CARGYD_DAMDYW	IGHV2-2*00(550)	IGHD2-7*00(50)	IGHJ4*00(135)	non_productive
D1-13351-BM-Het	Het	TGTGCAAGAGATCGGGTTTTAGGGACTATGCTATGGACTACTGG	0	103	0.565934	-0.322174	CARDRVL_DYAMDYW	IGHV5-4*00(448.3)	IGHD3-1*00(25)	IGHJ4*00(197)	non_productive
D1-13351-BM-Het	Het	TGTGCCAGAAAAGGGAGTGATGGTTACTCTCATTACTATGCTATGGACTACTGG	1	72	0.395604	-0.36686	CARKGSDGYSHYYAMDYW	IGHV2-2*00(487)	IGHD2-3*00(55)	IGHJ4*00(205.4)	productive
D1-13351-BM-Het	Het	NA	0	3	0.0164835	-0.0676713	NA	IGHV2-3*00(110)	IGHD3-1*00(25)	IGHJ4*00(255)	germdj
D1-13351-BM-Het	Het	TGTGCCAAAGAGATCGGGTTTTAGGGACTATGCTATGGACTACTGG	23	2	0.010989	-0.0495699	CAKEIGF*_DYAMDYW	IGHV2-3*00(110)	IGHD2-7*00(25),IGHD2-8*00(25),IGHD3-1*00(25)	IGHJ4*00(255)	non_productive
D1-13351-BM-Het	Het	TGTGCAAGAGGGGAGGACTACTATGGTTACTTTGACTACTGG	34	1	0.00549451	-0.0285934	CARGEDYYGYFDYW	IGHV1-72*00(375),IGHV1-53*00(359),IGHV1-62-3*00(359),IGHV1-61*00(343),IGHV1-69*00(343)	IGHD2-7*00(50),IGHD2-8*00(50)	IGHJ2*00(230)	productive
D1-13351-BM-Het	Het	TGTGTAAGAGATAGTAACTGGTACTTCGATGTCTGG	40	1	0.00549451	-0.0285934	CVRDSNWYFDVW	IGHV9-3*00(642)	IGHD2-5*00(30),IGHD2-7*00(30),IGHD2-8*00(30)	IGHJ1*00(239)	productive
D1-13369-BM-Het	Het	TGTGCAAGAGATGAGGACCCCTACTGG	0	93	0.699248	-0.250156	CARDEDPYW	IGHV5-4*00(559.1)		IGHJ3*00(168)	productive
D1-13369-BM-Het	Het	TGTGCAATTACTACGGTAGTAGCCCGTTTGCTTACTGG	3	7	0.0526316	-0.15497	CAITTV_SPFAYW	IGHV1-74*00(290)	IGHD1-1*00(75)	IGHJ3*00(175.7)	non_productive
D1-13369-BM-Het	Het	TGTGCAAGATCCCTTACTACGGTAGTAGCCCGTTTGCTTACTGG	11	4	0.0300752	-0.105385	CARSLTT_SSPFAYW	IGHV1-59*00(215),IGHV1-61*00(215),IGHV1-62-3*00(215),IGHV1-64*00(215),IGHV1-69*00(215)	IGHD1-1*00(80)	IGHJ3*00(220)	non_productive
D1-13369-BM-Het	Het	TGTACTTTATTACTACGGTAGTAGCCCGTTTGCTTACTGG	12	4	0.0300752	-0.105385	CTLLLR*_SPFAYW	IGHV14-1*00(350),IGHV14-4*00(350),IGHV14-2*00(335),IGHV14-3*00(319)	IGHD1-1*00(95)	IGHJ3*00(220)	non_productive
D1-13369-BM-Het	Het	TGTGCAAGATTATTACTACGGTAGTAGCCCGTTTGCTTACTGG	16	3	0.0225564	-0.0855279	CARLLLR_SSPFAYW	IGHV5-16*00(338.3)	IGHD1-1*00(90)	IGHJ3*00(130)	non_productive
D1-13369-BM-Het	Het	TGTGCCAGAGTGGAGGGGTCATATTACTACGGTAGTAGCTATGCTATGGACTACTGG	23	2	0.0150376	-0.0631158	CARVEGSYYYGSSYAMDYW	IGHV2-2*00(505),IGHV2-4*00(447)	IGHD1-1*00(85)	IGHJ4*00(210)	productive
D1-13369-BM-Het	Het	TGTGCAAGACTCATTACTACGGTAGTAGCCCGTTTGCTTACTGG	24	2	0.0150376	-0.0631158	CARLITT_SSPFAYW	IGHV5-2*00(285),IGHV5-9*00(264),IGHV5-6*00(248)	IGHD1-1*00(85)	IGHJ3*00(205)	non_productive
D1-13369-BM-Het	Het	TGTGCAAGGCCATTACTACGGTAGTAGCCCGTTTGCTTACTGG	25	2	0.0150376	-0.0631158	CARPLLR_SSPFAYW	IGHV5-17*00(355)	IGHD1-1*00(85)	IGHJ3*00(80)	non_productive
D1-13369-BM-Het	Het	TGTGCCAGACTTACTACGGTAGTAGCCCGTTTGCTTACTGG	27	2	0.0150376	-0.0631158	CARLTTV_SPFAYW	IGHV2-6*00(555),IGHV2-6-8*00(534),IGHV2-9-1*00(491)	IGHD1-1*00(80)	IGHJ3*00(165)	non_productive
D1-13369-BM-Het	Het	TGTGCAATTATTACTACGGTAGTAGCCCGTTTGCTTACTGG	28	2	0.0150376	-0.0631158	CAIITTV_SPFAYW	IGHV5-17*00(310)	IGHD1-1*00(95)	IGHJ3*00(220)	non_productive
D1-13369-BM-Het	Het	TGTGTACTACGGTAGTAGCCCGTTTGCTTACTGG	34	2	0.0150376	-0.0631158	CVLR**_PFAYW	IGHV1-11*00(435)	IGHD1-1*00(75)	IGHJ3*00(220)	non_productive
D1-13369-BM-Het	Het	TGTGCGAGAGGGTATTACTACGGTAGTAGCCCGTTTGCTTACTGG	46	1	0.0075188	-0.0367695	CARGYYYGSSPFAYW	IGHV3-3*00(265)	IGHD1-1*00(90)	IGHJ3*00(170)	productive
D1-13369-BM-Het	Het	TGTGCAATATATTACTACGGTAGTAGCGGGTCTGACTACTGG	47	1	0.0075188	-0.0367695	CAIYYYGSSGSDYW	IGHV1-74*00(405),IGHV1-52*00(375),IGHV1-61*00(375),IGHV1-69*00(375),IGHV1-64*00(359)	IGHD1-1*00(70)	IGHJ2*00(135)	productive
D1-13369-BM-Het	Het	TGTGCTAGATACTACGGTAGTAGCCCGTTTGCTTACTGG	52	1	0.0075188	-0.0367695	CARYYGSSPFAYW	IGHV14-2*00(200),IGHV14-3*00(184)	IGHD1-1*00(70)	IGHJ3*00(220)	productive
D1-13369-BM-Het	Het	TGTGCAAGTTACTACGGTAGTAGCCCGTTTGCTTACTGG	53	1	0.0075188	-0.0367695	CASYYGSSPFAYW	IGHV1-18*00(750)	IGHD1-1*00(80)	IGHJ3*00(170)	productive
D1-13369-BM-Het	Het	NA	1	1	0.0075188	-0.0367695	NA	IGKV9-123*00(305),IGKV9-124*00(284),IGKV9-120*00(268)	NA	IGKJ5*00(190)	germdj
D1-13369-BM-Het	Het	TGTGCCAAATTACTACGGTAGTAGCCCGTTTGCTTACTGG	48	1	0.0075188	-0.0367695	CAKLLR*_SPFAYW	IGHV2-3*00(430)	IGHD1-1*00(80)	IGHJ3*00(100)	non_productive
D1-13369-BM-Het	Het	TGTGCAAGATTACTACGGTAGTAGCCCGTTTGCTTACTGG	49	1	0.0075188	-0.0367695	CARLLR*_SPFAYW	IGHV1-36*00(240)	IGHD1-1*00(75)	IGHJ3*00(220)	non_productive
D1-13369-BM-Het	Het	TGTAGTAGATTACTACGGTAGTAGCCCGTTTGCTTACTGG	50	1	0.0075188	-0.0367695	CSRLLR*_SPFAYW	IGHV13-2*00(749)	IGHD1-1*00(45)	IGHJ3*00(185)	non_productive
D1-13369-BM-Het	Het	TGTATGAGCTACGGGGAGTAGCCCGTTTGCTTACTGG	57	1	0.0075188	-0.0367695	CMSYGE_SPFAYW	IGHV11-1*00(565),IGHV11-2*00(549)	IGHD3-1*00(35),IGHD1-1*00(30),IGHD3-2*00(30)	IGHJ3*00(220)	non_productive
D1-13369-BM-Het	Het	TGTGAGTCCCTGGTTTGCTTACTGG	78	1	0.0075188	-0.0367695	CESL_FAYW	IGHV2-5*00(585)		IGHJ3*00(110)	non_productive
D1-13469-BM-Het	Het	TGTGCAAGGAATTATAGTAACTTGCTTACTGG	0	86	0.597222	-0.307848	CARNY_*LAYW	IGHV15-2*00(463.5)	IGHD2-5*00(45),IGHD2-6*00(45)	IGHJ3*00(162.8)	non_productive
D1-13469-BM-Het	Het	TGTGCAATTACTACGGTAGTAGCTACGGATGCTATGGACTACTGG	1	46	0.319444	-0.364541	CAITTVVATDAMDYW	IGHV9-3*00(516.4)	IGHD1-1*00(100)	IGHJ4*00(160.9)	productive
D1-13469-BM-Het	Het	TGTGCCAGAAATACGGTAGTAGCTACGGATGCTATGGACTACTGG	2	9	0.0625	-0.173287	CARNTVVATDAMDYW	IGHV2-2*00(417.2)	IGHD1-1*00(75)	IGHJ4*00(203.3)	productive
D1-13469-BM-Het	Het	TGTGCCATTACTACGGTAGTAGCTACGGATGCTATGGACTACTGG	7	2	0.0138889	-0.0593981	CAITTVVATDAMDYW	IGHV2-3*00(287.5)	IGHD1-1*00(100)	IGHJ4*00(120)	productive
D1-13469-BM-Het	Het	TGTGCAAGGATCCTACTGGTACTTCGATGTCTGG	13	1	0.00694444	-0.0345126	CARILL_YFDVW	IGHV9-2*00(360),IGHV9-3*00(360),IGHV9-1*00(344)		IGHJ1*00(265)	non_productive
D1-13573-BM-Het	Het	TGTGCAAGACATGATATTTGGGCCTGGTTTGCTTACTGG	0	133	0.630332	-0.290904	CARHDIWAWFAYW	IGHV5-12*00(498.9)	IGHD2-3*00(25),IGHD2-4*00(25)	IGHJ3*00(208.3)	productive
D1-13573-BM-Het	Het	TGTGCCAGAAATTACTACGGTAGTAGCTTGACTACTGG	5	22	0.104265	-0.235725	CARNYY_**LDYW	IGHV2-9-1*00(585.8)	IGHD1-1*00(70)	IGHJ2*00(146.4)	non_productive
D1-13573-BM-Het	Het	TGTGCAAACTGGATCCTACTGGTACTTCGATGTCTGG	6	20	0.0947867	-0.223329	CANWIL_WYFDVW	IGHV1-72*00(451.6),IGHV1-62-3*00(439.2)	IGHD4-1*00(25)	IGHJ1*00(206.1)	non_productive
D1-13573-BM-Het	Het	TGTGCAAGATACTGGATCCTACTGGTACTTCGATGTCTGG	7	11	0.0521327	-0.153998	CARYWIL_WYFDVW	IGHV1-19*00(452.1)	IGHD4-1*00(25)	IGHJ1*00(143.6)	non_productive
D1-13573-BM-Het	Het	TGTGCCAAAAATGATTACTACGGTAGTAGCGTTACTACTTTGACTACTGG	20	3	0.014218	-0.0604727	CAKNDYYG_*RYYFDYW	IGHV2-5*00(590),IGHV2-4*00(526)	IGHD1-1*00(85)	IGHJ2*00(245)	non_productive
D1-13573-BM-Het	Het	TGTGCAAGACTAACTGGATCCTACTGGTACTTCGATGTCTGG	25	2	0.00947867	-0.0441584	CARLTGSYWYFDVW	IGHV5-12*00(115),IGHV5-4*00(115),IGHV5-6*00(115),IGHV5-2*00(104)	IGHD4-1*00(40)	IGHJ1*00(265)	productive
D1-13573-BM-Het	Het	NA	1	2	0.00947867	-0.0441584	NA	IGHV5-12*00(115),IGHV5-4*00(115),IGHV5-6*00(115),IGHV5-2*00(104)	IGHD4-1*00(40)	IGHJ1*00(265)	germdj
D1-13573-BM-Het	Het	NA	2	2	0.00947867	-0.0441584	NA	IGHV1-82*00(260),IGHV1-54*00(228),IGHV1-56*00(228),IGHV1-64*00(228)	IGHD1-1*00(90)	IGHJ3*00(155)	germdj
D1-13573-BM-Het	Het	TGTGCCAGTGAGGATCCTACTGGTACTTCGATGTCTGG	26	2	0.00947867	-0.0441584	CASEDP_WYFDVW	IGHV2-6-8*00(315),IGHV2-9*00(295),IGHV2-6*00(284),IGHV2-9-1*00(284)		IGHJ1*00(165)	non_productive
D1-13573-BM-Het	Het	TGTGCAATTTATTACTACGGTAGTAGTTTGCTTACTGG	27	2	0.00947867	-0.0441584	CAIYYY_**FAYW	IGHV1-82*00(260),IGHV1-54*00(228),IGHV1-56*00(228),IGHV1-64*00(228)	IGHD1-1*00(90)	IGHJ3*00(155)	non_productive
D1-13573-BM-Het	Het	TGTGCAAGTTATTACTACGGTAGTAGTTTGCTTACTGG	28	2	0.00947867	-0.0441584	CASYYY_**FAYW	IGHV5-2*00(375),IGHV5-9*00(327)	IGHD1-1*00(85)	IGHJ3*00(220)	non_productive
D1-13573-BM-Het	Het	TGTGCAAGACATGATATTTGGGCCTGGTTTGCTTACTGG	49	1	0.00473934	-0.0253643	CARHDIWAWFAYW	IGHV5-6*00(110)	IGHD2-3*00(25),IGHD2-4*00(25)	IGHJ3*00(250)	productive
D1-13573-BM-Het	Het	TGTGCAATTACCCTACATCCCCGGTTTGCTTACTGG	52	1	0.00473934	-0.0253643	CAITLHPRFAYW	IGHV1-74*00(240),IGHV1-59*00(235),IGHV1-61*00(235),IGHV1-62-3*00(235),IGHV1-69*00(235)	IGHD2-5*00(25),IGHD5-5*00(25),IGHD5-6*00(25)	IGHJ3*00(225)	productive
D1-13573-BM-Het	Het	TGTGCAATAGATCCCCGATGGTACTTCGATGTCTGG	53	1	0.00473934	-0.0253643	CAIDPRWYFDVW	IGHV1-84*00(755)	IGHD2-4*00(30),IGHD2-7*00(30),IGHD2-8*00(30)	IGHJ1*00(200)	productive
D1-13573-BM-Het	Het	NA	4	1	0.00473934	-0.0253643	NA	IGHV1-84*00(755)	IGHD3-1*00(25)	IGHJ1*00(200)	germdj
D1-13573-BM-Het	Het	NA	5	1	0.00473934	-0.0253643	NA	IGHV1-74*00(240),IGHV1-59*00(235),IGHV1-61*00(235),IGHV1-62-3*00(235),IGHV1-69*00(235)	IGHD2-5*00(25),IGHD5-5*00(25),IGHD5-6*00(25)	IGHJ3*00(225)	germdj
D1-13573-BM-Het	Het	TGTGCAAGACATTACTACGGTAGTAGCTACGTACTACTTTGACTACTGG	44	1	0.00473934	-0.0253643	CARHYYGS_ATYYFDYW	IGHV5-6*00(625)	IGHD1-1*00(100)	IGHJ2*00(250)	non_productive
D1-13573-BM-Het	Het	TGTGCAAGACTGGATCCTACTGGTACTTCGATGTCTGG	51	1	0.00473934	-0.0253643	CARLDP_WYFDVW	IGHV5-2*00(750)		IGHJ1*00(150)	non_productive
D1-13573-BM-Het	Het	TGTGCAAGGATCCTACTGGTACTTCGATGTCTGG	58	1	0.00473934	-0.0253643	CARILL_YFDVW	IGHV9-2*00(370),IGHV9-3*00(370),IGHV9-1*00(354)		IGHJ1*00(115)	non_productive
D1-13573-BM-Het	Het	TGTGCCAAAATGATTACGACTTTGACTACTGG	66	1	0.00473934	-0.0253643	CAKMI_DFDYW	IGHV2-4*00(410),IGHV2-5*00(410)		IGHJ2*00(229)	non_productive
D1-13573-BM-Het	Het	TGTACTAGACAGCTCAGGCTACGTCTACTGG	69	1	0.00473934	-0.0253643	CTRQL_GYVYW	IGHV14-1*00(380),IGHV14-4*00(380),IGHV14-2*00(374),IGHV14-3*00(358)	IGHD3-2*00(85)	IGHJ2*00(190)	non_productive
D1-2286-BM-Het	Het	TGTGCAAGAGATGCATTTCGATATGAGGACTGGGCTATGGACTACTGG	0	50	0.862069	-0.127948	CARDAFRYEDWAMDYW	IGHV7-1*00(479.1)	IGHD2-4*00(25),IGHD4-1*00(25),IGHD5-6*00(25)	IGHJ4*00(175.1)	productive
D1-2286-BM-Het	Het	TGTGCGAGAGATTACTACGGTAGTAGCTACTTGCTTACTGG	11	2	0.0344828	-0.116114	CARDYYG_*LLAYW	IGHV3-3*00(457.5)	IGHD1-1*00(90)	IGHJ3*00(105)	non_productive
D1-2286-BM-Het	Het	TGTGCAAGATAATACTACGGTAGTAGCTACTTGCTTACTGG	12	2	0.0344828	-0.116114	CAR*YYG_*LLAYW	IGHV1-26*00(780),IGHV1-19*00(684)	IGHD1-1*00(90)	IGHJ3*00(130)	non_productive
D1-2286-BM-Het	Het	TGTGCAAGAAGGGATGATGGTTACTACGGGTACTTCGATGTCTGG	26	1	0.0172414	-0.0700076	CARRDDGYYGYFDVW	IGHV9-2*00(190),IGHV9-3*00(190),IGHV9-1*00(174)	IGHD2-3*00(50)	IGHJ1*00(249)	productive
D1-2286-BM-Het	Het	TGTGCAAGATGGGGGAATGATTACGACGACGACCCCTCTTTGACTACTGG	25	1	0.0172414	-0.0700076	CARWGNDY_RRPLFDYW	IGHV1-4*00(411),IGHV1-34*00(395),IGHV1-52*00(395),IGHV1-61*00(395),IGHV1-64*00(395)	IGHD2-4*00(60)	IGHJ2*00(220)	non_productive
D1-2286-BM-Het	Het	TGTGCAAGACATACTACGGTAGTAGCTACTTGCTTACTGG	27	1	0.0172414	-0.0700076	CARHTTV_*LLAYW	IGHV5-2*00(455)	IGHD1-1*00(85)	IGHJ3*00(165)	non_productive
D1-2286-BM-Het	Het	TGTGCCAGAGAGACCACGGTAGTTCCCTTAACTACTGG	29	1	0.0172414	-0.0700076	CARETT_SSLNYW	IGHV2-2*00(686),IGHV2-4*00(644),IGHV2-5*00(628)	IGHD1-1*00(40)	IGHJ2*00(155)	non_productive
D1-2672-BM-Het	Het	TGTGCAAGAGAGTTTGCTTACTGG	0	163	0.699571	-0.249948	CAREFAYW	IGHV5-4*00(518.2)	NA	IGHJ3*00(179.3)	productive
D1-2672-BM-Het	Het	TGTGCAAGAAGAGAATATTACTACGGTAGTAGGGGGGGTTTGCTTACTGG	1	69	0.296137	-0.360379	CARREYYY_**GGFAYW	IGHV9-2*00(501.2)	IGHD1-1*00(85)	IGHJ3*00(174.5)	non_productive
D1-2672-BM-Het	Het	TGTGCAAGACGAGGATTGTACTACTTTGACTACTGG	7	1	0.00429185	-0.023395	CARRGLYYFDYW	IGHV5-6*00(305),IGHV5-12*00(289),IGHV5-9-1*00(289),IGHV5-2*00(278),IGHV5-4*00(273)	NA	IGHJ2*00(250)	productive
D1-2674-BM-Het	Het	TGTGCAAGAGAGGTACTACGGTAGTAGATTGCTTACTGG	1	39	0.309524	-0.362985	CAREVLR**IAYW	IGHV1-4*00(355.8),IGHV1-52*00(344.5),IGHV1-61*00(344.5),IGHV1-64*00(318.9)	IGHD1-1*00(70)	IGHJ3*00(198.3)	non_productive
D1-2674-BM-Het	Het	TGTGCAAGAGAGGTACTACGGTAGTAGATTGCTTACTGG	2	33	0.261905	-0.350893	CAREVLR**IAYW	IGHV1-26*00(384.7)	IGHD1-1*00(70)	IGHJ3*00(185.2)	non_productive
D1-2674-BM-Het	Het	TGTGCAAGAGAGGTACTACGGTAGTAGATTGCTTACTGG	3	30	0.238095	-0.341687	CAREVLR**IAYW	IGHV1-15*00(229.9),IGHV1-23*00(227.1)	IGHD1-1*00(70)	IGHJ3*00(188.8)	non_productive
D1-2674-BM-Het	Het	TGTGCAAGAGAGGTACTACGGTAGTAGATTGCTTACTGG	4	21	0.166667	-0.298627	CAREVLR**IAYW	IGHV1-19*00(390.1)	IGHD1-1*00(70)	IGHJ3*00(138.3)	non_productive
D1-2674-BM-Het	Het	TGTGCAAGACATGATATTTGGGCCTGGTTTGCTTACTGG	50	1	0.00793651	-0.0383832	CARHDIWAWFAYW	IGHV5-12*00(115),IGHV5-4*00(115),IGHV5-6*00(115)	IGHD2-3*00(25),IGHD2-4*00(25)	IGHJ3*00(250)	productive
D1-2674-BM-Het	Het	TGTGCAAGAGAGGTACTACGGTAGTAGATTGCTTACTGG	51	1	0.00793651	-0.0383832	CAREVLR**IAYW	IGHV1-59*00(285),IGHV1-64*00(285),IGHV1-50*00(269),IGHV1-55*00(269),IGHV1-74*00(259)	IGHD1-1*00(70)	IGHJ3*00(210)	non_productive
D1-2674-BM-Het	Het	TGTGCAAGAGTGGGTCTGG	97	1	0.00793651	-0.0383832	CAR_WVW	IGHV1-50*00(610),IGHV1-59*00(610),IGHV1-74*00(584),IGHV1-69*00(578),IGHV1-61*00(562)		IGHJ4*00(175)	non_productive
HOMO
D1-12935-BM-Homo	Homo	TGTGCCAGACCCCTAGCGGGAGGTACTTCGATGTCTGG	0	91	0.532164	-0.335691	CARPLA_RYFDVW	IGHV2-6-8*00(428.8),IGHV2-9*00(399)	IGHD5-7*00(25),IGHD5-8*00(25),IGHD6-1*00(25)	IGHJ1*00(181.5)	non_productive
D1-12935-BM-Homo	Homo	TGTGCAATATATTACTACGGTAGTAGCGGGTCTGACTACTGG	1	70	0.409357	-0.365624	CAIYYYGSSGSDYW	IGHV1-74*00(472.4)	IGHD1-1*00(70)	IGHJ2*00(136.5)	productive
D1-12935-BM-Homo	Homo	TGTGCAAGAGATTACTACGGTAGTAGCGGGTCTGACTACTGG	3	4	0.0233918	-0.0878449	CARDYYGSSGSDYW	IGHV1-53*00(275),IGHV1-72*00(275),IGHV1-59*00(259),IGHV1-62-3*00(259),IGHV1-69*00(259)	IGHD1-1*00(85)	IGHJ2*00(99)	productive
D1-12935-BM-Homo	Homo	TGTGCTATTATTTGCTTACTGG	5	3	0.0175439	-0.0709307	CAII_AYW	IGHV14-3*00(695)		IGHJ3*00(105)	non_productive
D1-12935-BM-Homo	Homo	TGTGCTCGAATATTATTTGCTTACTGG	14	1	0.00584795	-0.0300682	CARILFAYW	IGHV8-8*00(825)		IGHJ3*00(135)	productive
D1-12935-BM-Homo	Homo	TGTGCCAGAAATTACTACGGTAGTAGCTTGACTACTGG	9	1	0.00584795	-0.0300682	CARNYY_**LDYW	IGHV2-9-1*00(795)	IGHD1-1*00(70)	IGHJ2*00(145)	non_productive
D1-12935-BM-Homo	Homo	TGTGCAAGACGGCTACTGG	15	1	0.00584795	-0.0300682	CAR_GYW	IGHV5-12*00(455),IGHV5-6*00(439),IGHV5-4*00(423),IGHV5-9-1*00(407)		IGHJ2*00(170)	non_productive
D1-13194-BM-Homo	Homo	TGTGCAAGACAACTGGGACTGGTACTTCGATGTCTGG	14	4	0.571429	-0.31978	CARQLG_WYFDVW	IGHV5-2*00(210)	IGHD4-1*00(30)	IGHJ1*00(127.5)	non_productive
D1-13194-BM-Homo	Homo	NA	2	1	0.142857	-0.277987	NA	IGHV2-2*00(250)	IGHD4-1*00(45)	IGHJ1*00(205)	germdj
D1-13194-BM-Homo	Homo	TGTGCAAGAGATCGGGTTTTAGGGACTATGCTATGGACTACTGG	56	1	0.142857	-0.277987	CARDRVL_DYAMDYW	IGHV5-4*00(475),IGHV5-12*00(443),IGHV5-6*00(427)	IGHD3-1*00(25)	IGHJ4*00(255)	non_productive
D1-13194-BM-Homo	Homo	TGTGCCAGGCTAACTGGGACTGGTACTTCGATGTCTGG	58	1	0.142857	-0.277987	CARLTG_WYFDVW	IGHV2-2*00(250)	IGHD4-1*00(50)	IGHJ1*00(205)	non_productive
D1-13292-BM-Homo	Homo	TGTGCCTCGCTATGTTTGG	0	112	0.491228	-0.349188	CAS_YVW	IGHV5-2*00(478.6)	IGHD2-4*00(25),IGHD2-7*00(25),IGHD2-8*00(25)	IGHJ2*00(154.3)	non_productive
D1-13292-BM-Homo	Homo	TGTGCAAGAGGGAGGGCTTACTGG	1	37	0.162281	-0.295096	CARGRAYW	IGHV1-22*00(510.6)		IGHJ3*00(151.5)	productive
D1-13292-BM-Homo	Homo	TGTGCTCGAATAGGGCGAGGGTACTACTTTGACTACTGG	2	32	0.140351	-0.275594	CARIGRGYYFDYW	IGHV8-8*00(461.6)		IGHJ2*00(193.8)	productive
D1-13292-BM-Homo	Homo	TGTGCAAGATCAAGTGGGCCCCAGTTTGCTTACTGG	3	15	0.0657895	-0.179033	CARSSGPQFAYW	IGHV1-85*00(628.1)		IGHJ3*00(131.9)	productive
D1-13292-BM-Homo	Homo	TGTGCTTTTCTGGACGTTTACTGGTACTTCGATGTCTGG	5	6	0.0263158	-0.095726	CAFLDVYWYFDVW	IGHV14-3*00(513.3)	IGHD4-1*00(30)	IGHJ1*00(240.8)	productive
D1-13292-BM-Homo	Homo	TGTGCAAGAGGAGGGAAACTTCTTTTTGCTTACTGG	6	5	0.0219298	-0.0837699	CARGGKLLFAYW	IGHV1-22*00(727),IGHV1-26*00(653.4)		IGHJ3*00(151)	productive
D1-13292-BM-Homo	Homo	TGTGCAAGAATAACTGGGAAGGACTACTGG	10	3	0.0131579	-0.0569833	CARITGKDYW	IGHV1-55*00(440),IGHV1-50*00(424),IGHV1-56*00(424),IGHV1-59*00(424),IGHV1-69*00(408)	IGHD4-1*00(45)	IGHJ2*00(200)	productive
D1-13292-BM-Homo	Homo	NA	0	3	0.0131579	-0.0569833	NA	IGHV1-55*00(433.3)	IGHD2-3*00(25)	IGHJ2*00(245)	germdj
D1-13292-BM-Homo	Homo	TGTACAAGAGAACCTCATTACTACGGTGACTACTGG	13	2	0.00877193	-0.0415456	CTREPHYYGDYW	IGHV5-9-1*00(245),IGHV5-6*00(229)		IGHJ2*00(183)	productive
D1-13292-BM-Homo	Homo	TGTGCCCTCTATTTGTACTACTTTGACTACTGG	18	2	0.00877193	-0.0415456	CALYLYYFDYW	IGHV1-55*00(650)	IGHD5-7*00(25),IGHD5-8*00(25),IGHD6-1*00(25)	IGHJ2*00(250)	productive
D1-13292-BM-Homo	Homo	TGTGCAAGATCCAACTGGGTAGAGGACTACTGG	19	2	0.00877193	-0.0415456	CARSNWVEDYW	IGHV1-9*00(850)	IGHD4-1*00(35)	IGHJ2*00(95)	productive
D1-13292-BM-Homo	Homo	TGTGCAAGAGGGGATTACTACGGTGACTACTGG	20	2	0.00877193	-0.0415456	CARGDYYGDYW	IGHV1-64*00(450),IGHV1-55*00(418),IGHV1-61*00(418),IGHV1-62-3*00(418),IGHV1-69*00(418)		IGHJ2*00(213)	productive
D1-13292-BM-Homo	Homo	TGTGCAAGACGGAGGTGGGACGACTGGTACTTCGATGTCTGG	25	1	0.00438596	-0.0238129	CARRRWDDWYFDVW	IGHV1-50*00(830)	IGHD4-1*00(35)	IGHJ1*00(115)	productive
D1-13292-BM-Homo	Homo	TGTGCAAGAACCTACTATAGTAAACCCTGGTTTGCTTACTGG	26	1	0.00438596	-0.0238129	CARTYYSKPWFAYW	IGHV1-75*00(285),IGHV1-80*00(253),IGHV1-84*00(253)	IGHD2-5*00(65),IGHD2-6*00(65)	IGHJ3*00(240)	productive
D1-13292-BM-Homo	Homo	TGTGCAAGAGATGAGGACCCCTACTGG	35	1	0.00438596	-0.0238129	CARDEDPYW	IGHV5-4*00(645)		IGHJ3*00(185)	productive
D1-13292-BM-Homo	Homo	NA	3	1	0.00438596	-0.0238129	NA	IGHV1-75*00(285),IGHV1-80*00(253),IGHV1-84*00(253)	IGHD2-5*00(65),IGHD2-6*00(65)	IGHJ3*00(240)	germdj
D1-13292-BM-Homo	Homo	NA	4	1	0.00438596	-0.0238129	NA	IGHV1-85*00(685)		IGHJ3*00(210)	germdj
D1-13292-BM-Homo	Homo	TGTGCAAGAGATCGGGTTTTAGGGACTATGCTATGGACTACTGG	23	1	0.00438596	-0.0238129	CARDRVL_DYAMDYW	IGHV5-4*00(635),IGHV5-6*00(587),IGHV5-9-1*00(587),IGHV5-9*00(571)	IGHD3-1*00(25)	IGHJ4*00(255)	non_productive
D1-13292-BM-Homo	Homo	TGTGCAAGAGAGGTACTACGGTAGTAGATTGCTTACTGG	27	1	0.00438596	-0.0238129	CAREVLR**IAYW	IGHV1-15*00(129),IGHV1-23*00(129),IGHV14-2*00(113)	IGHD1-1*00(70)	IGHJ3*00(210)	non_productive
D1-13494-BM-Homo	Homo	TGTGCCAGAAAGGGGGGTTACTCCCCTTACTGGTACTTCGATGTCTGG	3	7	0.04	-0.128755	CARKGGYSPYWYFDVW	IGHV2-2*00(552.9)	IGHD2-3*00(35),IGHD2-5*00(30),IGHD2-7*00(30)	IGHJ1*00(192.1)	productive
D1-13494-BM-Homo	Homo	TGTGCAAGACAGAGGGGTGGTTACTCCCCTTACTGGTACTTCGATGTCTGG	5	6	0.0342857	-0.115647	CARQRGGYSPYWYFDVW	IGHV5-12*00(356)	IGHD2-3*00(40),IGHD2-7*00(35)	IGHJ1*00(208)	productive
D1-13494-BM-Homo	Homo	TGTGCAAGACACGGAGTATGGTTACGACGGACCTGGTTTGCTTACTGG	11	5	0.0285714	-0.101581	CARHGVWLRRTWFAYW	IGHV5-6*00(368)	IGHD2-7*00(65)	IGHJ3*00(144)	productive
D1-13494-BM-Homo	Homo	TGTGCAAGAACGATGATGGTTACTCCCCTTACTGGTACTTCGATGTCTGG	10	5	0.0285714	-0.101581	CARTMMVT_PYWYFDVW	IGHV5-12*00(507),IGHV5-4*00(465.4),IGHV5-9-1*00(449.4)	IGHD2-3*00(60)	IGHJ1*00(206)	non_productive
D1-13494-BM-Homo	Homo	TGTGCAAGAGGGATTATTACTACGGTAGTAGATTACTGGTACTTCGATGTCTGG	20	3	0.0171429	-0.0697058	CARGIITTVVDYWYFDVW	IGHV1-22*00(405),IGHV1-26*00(357),IGHV1-34*00(357)	IGHD1-1*00(90)	IGHJ1*00(260)	productive
D1-13494-BM-Homo	Homo	TGTGCTAGATATCTACTATGGTTACGACGGACCTGGTTTGCTTACTGG	22	3	0.0171429	-0.0697058	CARYLLWLRRTWFAYW	IGHV14-2*00(336.7),IGHV14-4*00(310.7),IGHV14-3*00(310)	IGHD2-7*00(95)	IGHJ3*00(160)	productive
D1-13494-BM-Homo	Homo	TGTGCCAGAAAGGGTGGTTACTCCCCTTACTGGTACTTCGATGTCTGG	23	3	0.0171429	-0.0697058	CARKGGYSPYWYFDVW	IGHV2-2*00(333.3)	IGHD2-3*00(40),IGHD2-7*00(35)	IGHJ1*00(260)	productive
D1-13494-BM-Homo	Homo	TGTGCAAGGGATTACTACGGTAGTAGGGTCTTTGACTACTGG	24	3	0.0171429	-0.0697058	CARDYYGSRVFDYW	IGHV5-17*00(280)	IGHD1-1*00(80)	IGHJ2*00(220)	productive
D1-13494-BM-Homo	Homo	TGTGCAAGATGGAATGATGGTTACTACTTCTTTGACTACTGG	25	3	0.0171429	-0.0697058	CARWNDGYYFFDYW	IGHV1-52*00(424.7),IGHV1-61*00(424.7),IGHV1-69*00(424.7),IGHV1-74*00(409.7),IGHV1-64*00(408.7)	IGHD2-3*00(55)	IGHJ2*00(124)	productive
D1-13494-BM-Homo	Homo	TGTGCAAGATCTCCAACTGGGTACTACTTTGACTACTGG	27	3	0.0171429	-0.0697058	CARSPTGYYFDYW	IGHV1-82*00(570)	IGHD4-1*00(30)	IGHJ2*00(250)	productive
D1-13494-BM-Homo	Homo	TGTGCAAGATGGCGGACTGGGACCGGTTTTGACTACTGG	28	3	0.0171429	-0.0697058	CARWRTGTGFDYW	IGHV1-75*00(334.7),IGHV1-80*00(302.7),IGHV1-84*00(302.7)	IGHD4-1*00(40)	IGHJ2*00(215)	productive
D1-13494-BM-Homo	Homo	TGTGCAAGAGATGGTAACTACTACTTTGACTACTGG	29	3	0.0171429	-0.0697058	CARDGNYYFDYW	IGHV1-82*00(414.7),IGHV1-54*00(366.7),IGHV1-64*00(366.7),IGHV1-77*00(366.7),IGHV1-80*00(366.7)	IGHD2-8*00(40)	IGHJ2*00(245)	productive
D1-13494-BM-Homo	Homo	TGTACAAGAGAGGAACCCCGGTTTGACTACTGG	36	3	0.0171429	-0.0697058	CTREEPRFDYW	IGHV1-5*00(500)		IGHJ2*00(215)	productive
D1-13494-BM-Homo	Homo	NA	0	3	0.0171429	-0.0697058	NA	IGHV14-2*00(336.7),IGHV14-4*00(310.7),IGHV14-3*00(310)	IGHD2-7*00(90)	IGHJ3*00(160)	germdj
D1-13494-BM-Homo	Homo	NA	1	3	0.0171429	-0.0697058	NA	IGHV1-5*00(500)		IGHJ2*00(215)	germdj
D1-13494-BM-Homo	Homo	TGTGCAAGAGAGAGGGAAATTAACTTTTTTTTGACTACTGG	26	3	0.0171429	-0.0697058	CAREREI_LFFDYW	IGHV1-80*00(385),IGHV1-84*00(369),IGHV1-69*00(353),IGHV1-75*00(353),IGHV1-77*00(353)	IGHD2-8*00(25),IGHD4-1*00(25),IGHD5-7*00(25)	IGHJ2*00(215)	non_productive
D1-13494-BM-Homo	Homo	TGTGCAAGACATGATGATGGTTACTCCCCTTACTGGTACTTCGATGTCTGG	45	2	0.0114286	-0.0511044	CARHDDGYSPYWYFDVW	IGHV5-9*00(475),IGHV5-2*00(431),IGHV5-6*00(427),IGHV5-17*00(422)	IGHD2-3*00(60)	IGHJ1*00(260)	productive
D1-13494-BM-Homo	Homo	TGTGCAAGAGACTATGATGGTTACTCCCCTTACTGGTACTTCGATGTCTGG	46	2	0.0114286	-0.0511044	CARDYDGYSPYWYFDVW	IGHV6-6*00(132.5),IGHV6-7*00(132.5),IGHV6-4*00(129),IGHV13-2*00(120)	IGHD2-3*00(70)	IGHJ1*00(130)	productive
D1-13494-BM-Homo	Homo	TGTGCAAGGTATAGTTACGGAAGGAGTTCCGTCTACTTTGACTACTGG	48	2	0.0114286	-0.0511044	CARYSYGRSSVYFDYW	IGHV1-52*00(380),IGHV1-61*00(380),IGHV1-69*00(380),IGHV1-74*00(375),IGHV1-64*00(364)	IGHD2-5*00(35),IGHD2-6*00(35),IGHD2-8*00(35)	IGHJ2*00(205)	productive
D1-13494-BM-Homo	Homo	TGTGCAAGGCCCCCCTACGGTAGTAGCTTGGCCTGGTTTGCTTACTGG	49	2	0.0114286	-0.0511044	CARPPYGSSLAWFAYW	IGHV5-17*00(225),IGHV5-15*00(210)	IGHD1-1*00(70)	IGHJ3*00(242)	productive
D1-13494-BM-Homo	Homo	TGTGCAAGATCTCCTATCTACTATGGTAAATCCTACTTTGACTACTGG	50	2	0.0114286	-0.0511044	CARSPIYYGKSYFDYW	IGHV1-64*00(520),IGHV1-53*00(488),IGHV1-55*00(488),IGHV1-62-3*00(488),IGHV1-72*00(472)	IGHD2-8*00(70),IGHD2-7*00(60)	IGHJ2*00(235)	productive
D1-13494-BM-Homo	Homo	TGTGCAAGACACTTCGGTTACTCCCCTTACTGGTACTTCGATGTCTGG	51	2	0.0114286	-0.0511044	CARHFGYSPYWYFDVW	IGHV5-12*00(180),IGHV5-4*00(180),IGHV5-6*00(180),IGHV5-16*00(164),IGHV5-9-1*00(164)	IGHD2-3*00(35),IGHD2-5*00(30),IGHD2-7*00(30)	IGHJ1*00(260)	productive
D1-13494-BM-Homo	Homo	TGTGCAAGACAGGGGGGTTACTCCCCTTACTGGTACTTCGATGTCTGG	52	2	0.0114286	-0.0511044	CARQGGYSPYWYFDVW	IGHV5-12*00(335),IGHV5-6*00(319),IGHV5-4*00(303),IGHV5-9-1*00(303)	IGHD2-3*00(35),IGHD2-5*00(30),IGHD2-7*00(30)	IGHJ1*00(215)	productive
D1-13494-BM-Homo	Homo	TGTGCAAGAGATGATGGTTACTCCCCTTACTGGTACTTCGATGTCTGG	53	2	0.0114286	-0.0511044	CARDDGYSPYWYFDVW	IGHV5-16*00(310)	IGHD2-3*00(60)	IGHJ1*00(260)	productive
D1-13494-BM-Homo	Homo	TGTGCCAGAAAACTATGGTTACGACGGACCTGGTTTGCTTACTGG	55	2	0.0114286	-0.0511044	CARKLWLRRTWFAYW	IGHV2-2*00(625),IGHV2-4*00(545)	IGHD2-7*00(75)	IGHJ3*00(240)	productive
D1-13494-BM-Homo	Homo	TGTGCAATAAGCGGAGGGGTAATCGACTGGTACTTCGATGTCTGG	56	2	0.0114286	-0.0511044	CAISGGVIDWYFDVW	IGHV1-74*00(335),IGHV1-59*00(325),IGHV1-61*00(325),IGHV1-62-3*00(325),IGHV1-69*00(325)	IGHD2-4*00(30)	IGHJ1*00(255)	productive
D1-13494-BM-Homo	Homo	TGTGCAAGTGGTTACTACGGTAGTAGCTCGGGCTTCGATGTCTGG	57	2	0.0114286	-0.0511044	CASGYYGSSSGFDVW	IGHV1-53*00(240),IGHV1-72*00(240),IGHV1-61*00(224),IGHV1-62-3*00(224),IGHV1-69*00(224)	IGHD1-1*00(85)	IGHJ1*00(220)	productive
D1-13494-BM-Homo	Homo	TGTGCAAGAGATTACTACGGTAGTAGCTACGCTATGGACTACTGG	58	2	0.0114286	-0.0511044	CARDYYGSSYAMDYW	IGHV5-4*00(555),IGHV5-12*00(507)	IGHD1-1*00(80)	IGHJ4*00(214)	productive
D1-13494-BM-Homo	Homo	TGTGCAAGAGAACTGGGACGTCGAGGCTGGTACTTCGATGTCTGG	59	2	0.0114286	-0.0511044	CARELGRRGWYFDVW	IGHV5-4*00(350),IGHV5-12*00(318)	IGHD4-1*00(60)	IGHJ1*00(250)	productive
D1-13494-BM-Homo	Homo	TGTGCAAGATCCGATCCCGGGGGCTGGTACTTCGATGTCTGG	61	2	0.0114286	-0.0511044	CARSDPGGWYFDVW	IGHV1-64*00(500),IGHV1-53*00(468),IGHV1-55*00(468),IGHV1-62-3*00(468),IGHV1-82*00(452)		IGHJ1*00(250)	productive
D1-13494-BM-Homo	Homo	TGTGCAAGATATAGTAATCACGTCTCCTGGTTTGCTTACTGG	62	2	0.0114286	-0.0511044	CARYSNHVSWFAYW	IGHV1-55*00(550),IGHV1-53*00(518),IGHV1-56*00(518),IGHV1-62-3*00(518),IGHV1-64*00(518)	IGHD1-1*00(35),IGHD2-5*00(35),IGHD2-6*00(35)	IGHJ3*00(155)	productive
D1-13494-BM-Homo	Homo	TGTGCAAGACTATGGTTACGACGGACCTGGTTTGCTTACTGG	63	2	0.0114286	-0.0511044	CARLWLRRTWFAYW	IGHV5-6*00(585)	IGHD2-7*00(70)	IGHJ3*00(240)	productive
D1-13494-BM-Homo	Homo	TGTGCAAGAAAGGACTATGATGGGACTAACTTTGACTACTGG	64	2	0.0114286	-0.0511044	CARKDYDGTNFDYW	IGHV1-58*00(620)	IGHD2-3*00(45),IGHD2-4*00(40)	IGHJ2*00(225)	productive
D1-13494-BM-Homo	Homo	TGTACTACAACTGGGACCAAGCCTGCCTGGTTTGCTTACTGG	65	2	0.0114286	-0.0511044	CTTTGTKPAWFAYW	IGHV14-4*00(775),IGHV14-1*00(727)	IGHD4-1*00(40)	IGHJ3*00(160)	productive
D1-13494-BM-Homo	Homo	TGTGCAAGAGTGGAATGTACGTACTACTTTGACTACTGG	67	2	0.0114286	-0.0511044	CARVECTYYFDYW	IGHV5-4*00(405)		IGHJ2*00(135)	productive
D1-13494-BM-Homo	Homo	TGTGCAAGAGACTATAGTAACTACAGGTTTGCTTACTGG	68	2	0.0114286	-0.0511044	CARDYSNYRFAYW	IGHV1-39*00(565)	IGHD2-5*00(70),IGHD2-6*00(70)	IGHJ3*00(225)	productive
D1-13494-BM-Homo	Homo	TGTGCAAGAGGTTACGACGATGCTATGGACTACTGG	71	2	0.0114286	-0.0511044	CARGYDDAMDYW	IGHV1-80*00(567)	IGHD2-7*00(50)	IGHJ4*00(95)	productive
D1-13494-BM-Homo	Homo	TGTGCAAGAGAGGACTATGGGTTTGACTACTGG	80	2	0.0114286	-0.0511044	CAREDYGFDYW	IGHV1-80*00(592),IGHV1-82*00(544)	IGHD2-7*00(35),IGHD2-8*00(35),IGHD2-4*00(30)	IGHJ2*00(215)	productive
D1-13494-BM-Homo	Homo	TGTGCAAGAGGAGCTGGCTTTGACTACTGG	91	2	0.0114286	-0.0511044	CARGAGFDYW	IGHV1-64*00(785)	IGHD3-1*00(30),IGHD3-2*00(30)	IGHJ2*00(177)	productive
D1-13494-BM-Homo	Homo	NA	3	2	0.0114286	-0.0511044	NA	IGHV1-64*00(520),IGHV1-53*00(488),IGHV1-55*00(488),IGHV1-62-3*00(488),IGHV1-72*00(472)	IGHD2-8*00(65)	IGHJ2*00(235)	germdj
D1-13494-BM-Homo	Homo	NA	4	2	0.0114286	-0.0511044	NA	IGHV1-64*00(500),IGHV1-53*00(468),IGHV1-55*00(468),IGHV1-62-3*00(468),IGHV1-82*00(452)		IGHJ1*00(250)	germdj
D1-13494-BM-Homo	Homo	TGTGCAAGATAAGGAGTAACTACGGGGGGGGAACTACTTTGACTACTGG	47	2	0.0114286	-0.0511044	CAR*GVTT_GGNYFDYW	IGHV1-56*00(462),IGHV1-77*00(462),IGHV1-55*00(430),IGHV1-75*00(430)	IGHD2-5*00(50),IGHD2-6*00(50),IGHD2-8*00(45)	IGHJ2*00(240)	non_productive
D1-13494-BM-Homo	Homo	TGTGCCAAACCGATGGTTACTCCCCTTACTGGTACTTCGATGTCTGG	54	2	0.0114286	-0.0511044	CAKPMVTP_YWYFDVW	IGHV2-3*00(610)	IGHD2-3*00(45),IGHD2-7*00(40)	IGHJ1*00(260)	non_productive
D1-13494-BM-Homo	Homo	TGTGCAAGACTGCCGATCCGATGGTTACTCGTTTGCTTACTGG	60	2	0.0114286	-0.0511044	CARLPIR_GYSFAYW	IGHV5-12*00(410),IGHV5-6*00(394),IGHV5-4*00(378),IGHV5-9-1*00(362)	IGHD2-3*00(50)	IGHJ3*00(220)	non_productive
D1-13494-BM-Homo	Homo	TGTGCCAGTCGGGGGGTTACTACGTAGTTTGCTTACTGG	66	2	0.0114286	-0.0511044	CASRGVTT*FAYW	IGHV2-9-1*00(145),IGHV2-6-8*00(134),IGHV2-6*00(129)	IGHD2-3*00(60)	IGHJ3*00(220)	non_productive
D1-13494-BM-Homo	Homo	TGTGCAAGAGGGCTACGGTAGTAGCTCGTAGTCTGG	72	2	0.0114286	-0.0511044	CARGLR**LVVW	IGHV1-59*00(205),IGHV1-61*00(205),IGHV1-62-3*00(205),IGHV1-64*00(205),IGHV1-69*00(205)	IGHD1-1*00(70)	IGHJ1*00(185)	non_productive
D1-13494-BM-Homo	Homo	TGTGCTCACCCCACCTCCCTCTATGGTAACTACGTAGGCTACTGGTACTTCGATGTCTGG	98	1	0.00571429	-0.0295131	CAHPTSLYGNYVGYWYFDVW	IGHV8-12*00(585),IGHV8-5*00(542)	IGHD2-8*00(85)	IGHJ1*00(155)	productive
D1-13494-BM-Homo	Homo	TGTGCCAGACATTCAGGGGGTAGTAGCTACTCCTACTGGTACTTCGATGTCTGG	99	1	0.00571429	-0.0295131	CARHSGGSSYSYWYFDVW	IGHV2-6*00(435),IGHV2-6-8*00(414),IGHV2-9*00(393)	IGHD1-1*00(60)	IGHJ1*00(195)	productive
D1-13494-BM-Homo	Homo	TGTGCAAGACCCCACTATGATGGTTACTCCCCTTACTGGTACTTCGATGTCTGG	100	1	0.00571429	-0.0295131	CARPHYDGYSPYWYFDVW	IGHV5-15*00(655)	IGHD2-3*00(70)	IGHJ1*00(200)	productive
D1-13494-BM-Homo	Homo	TGTGCAAGACGTTTCTATGATGGTTACTCCCCTTACTGGTACTTCGATGTCTGG	101	1	0.00571429	-0.0295131	CARRFYDGYSPYWYFDVW	IGHV5-2*00(395)	IGHD2-3*00(75)	IGHJ1*00(170)	productive
D1-13494-BM-Homo	Homo	TGTGCAAGAGCGGGGTACTACGGTAGTAGCTTCTACTGGTACTTCGATGTCTGG	102	1	0.00571429	-0.0295131	CARAGYYGSSFYWYFDVW	IGHV1-52*00(130),IGHV1-59*00(130),IGHV1-62-3*00(130),IGHV1-64*00(130),IGHV1-69*00(130)	IGHD1-1*00(80)	IGHJ1*00(260)	productive
D1-13494-BM-Homo	Homo	TGTGCCAAAAATTCATACTACGGTAGTAGCTACTGGTACTTCGATGTCTGG	103	1	0.00571429	-0.0295131	CAKNSYYGSSYWYFDVW	IGHV2-4*00(440),IGHV2-5*00(424)	IGHD1-1*00(45)	IGHJ1*00(235)	productive
D1-13494-BM-Homo	Homo	TGTGCAAGATCTATCTACTATGGTAACCCCTACTATGCTATGGACTACTGG	104	1	0.00571429	-0.0295131	CARSIYYGNPYYAMDYW	IGHV1-53*00(315),IGHV1-72*00(315),IGHV1-61*00(299),IGHV1-62-3*00(299),IGHV1-69*00(299)	IGHD2-8*00(75)	IGHJ4*00(260)	productive
D1-13494-BM-Homo	Homo	TGTGCAAGAGATGAGGGCTATGATTACGACGTGGAGGCTATGGACTACTGG	105	1	0.00571429	-0.0295131	CARDEGYDYDVEAMDYW	IGHV3-6*00(560)	IGHD2-4*00(75)	IGHJ4*00(230)	productive
D1-13494-BM-Homo	Homo	TGTGCAAGAGAGTCCTATTACTACGGTAGTAGTTCCTGGTTTGCTTACTGG	106	1	0.00571429	-0.0295131	CARESYYYGSSSWFAYW	IGHV3-4*00(100),IGHV3-6*00(100),IGHV3-1*00(90)	IGHD1-1*00(85)	IGHJ3*00(240)	productive
D1-13494-BM-Homo	Homo	TGTGCTAGACTTGACTACGGTAGTAGTTACTGGTACTTCGATGTCTGG	108	1	0.00571429	-0.0295131	CARLDYGSSYWYFDVW	IGHV14-2*00(310),IGHV14-3*00(294),IGHV14-1*00(284),IGHV14-4*00(284)	IGHD1-1*00(40)	IGHJ1*00(119)	productive
D1-13494-BM-Homo	Homo	TGTGCAAGATCGGGATATAGTAACTACGTGGCCTGGTTTGCTTACTGG	109	1	0.00571429	-0.0295131	CARSGYSNYVAWFAYW	IGHV1-61*00(125),IGHV1-62-3*00(125),IGHV1-64*00(125),IGHV1-66*00(125),IGHV1-69*00(125)	IGHD2-5*00(70),IGHD2-6*00(70)	IGHJ3*00(250)	productive
D1-13494-BM-Homo	Homo	TGTGCAAGAGATGCTGGTTACTCCCCTTACTGGTACTTCGATGTCTGG	110	1	0.00571429	-0.0295131	CARDAGYSPYWYFDVW	IGHV7-1*00(830)	IGHD2-3*00(40),IGHD2-7*00(35)	IGHJ1*00(115)	productive
D1-13494-BM-Homo	Homo	TGTGCAAGAGAGGGGGTACTACGGTACCTCTATGCTATGGACTACTGG	111	1	0.00571429	-0.0295131	CAREGVLRYLYAMDYW	IGHV1-12*00(590)	IGHD1-1*00(50)	IGHJ4*00(250)	productive
D1-13494-BM-Homo	Homo	TGTACTACTATGATTACGACGGGGCCCTACTGGTACTTCGATGTCTGG	112	1	0.00571429	-0.0295131	CTTMITTGPYWYFDVW	IGHV14-1*00(220),IGHV14-4*00(220),IGHV14-2*00(199)	IGHD2-4*00(65)	IGHJ1*00(195)	productive
D1-13494-BM-Homo	Homo	TGTACAAGAGGGGATGGTTACTCCCCTTACTGGTACTTCGATGTCTGG	113	1	0.00571429	-0.0295131	CTRGDGYSPYWYFDVW	IGHV5-9-1*00(600)	IGHD2-3*00(50)	IGHJ1*00(260)	productive
D1-13494-BM-Homo	Homo	TGTGCCAGAAAGAGATGGTTACGACGGACCTGGTTTGCTTACTGG	116	1	0.00571429	-0.0295131	CARKRWLRRTWFAYW	IGHV2-2*00(138)	IGHD2-7*00(60)	IGHJ3*00(240)	productive
D1-13494-BM-Homo	Homo	TGTGCAAGGGGTAGTAGCTACGGCTACTGGTACTTCGATGTCTGG	117	1	0.00571429	-0.0295131	CARGSSYGYWYFDVW	IGHV3-6*00(358),IGHV3-8*00(358),IGHV3-1*00(342)	IGHD1-1*00(65)	IGHJ1*00(270)	productive
D1-13494-BM-Homo	Homo	TGTGCAAGACCCCTATGGTTACGACGGACCTGGTTTGCTTACTGG	118	1	0.00571429	-0.0295131	CARPLWLRRTWFAYW	IGHV5-12*00(250),IGHV5-4*00(234),IGHV5-6*00(234),IGHV5-16*00(218),IGHV5-9-1*00(218)	IGHD2-7*00(70)	IGHJ3*00(240)	productive
D1-13494-BM-Homo	Homo	TGTGCAAGACGGGGGAGTAACTACAGGTGGTACTTCGATGTCTGG	119	1	0.00571429	-0.0295131	CARRGSNYRWYFDVW	IGHV1-63*00(625)	IGHD2-5*00(45),IGHD2-6*00(45),IGHD2-8*00(40)	IGHJ1*00(245)	productive
D1-13494-BM-Homo	Homo	TGTGCAAGACGAGGTTACTCCCCTTACTGGTACTTCGATGTCTGG	120	1	0.00571429	-0.0295131	CARRGYSPYWYFDVW	IGHV5-6*00(820)	IGHD2-3*00(35),IGHD2-5*00(30),IGHD2-7*00(30)	IGHJ1*00(115)	productive
D1-13494-BM-Homo	Homo	TGTGCAAGAGGGGCCTACTATGGTAACTCCTGGTTTGCTTACTGG	121	1	0.00571429	-0.0295131	CARGAYYGNSWFAYW	IGHV1-81*00(735)	IGHD2-8*00(70),IGHD2-5*00(69),IGHD2-6*00(69)	IGHJ3*00(180)	productive
D1-13494-BM-Homo	Homo	TGTACAAGAGAGGCGATCTATGATGGTTACTTTGGGGCTTACTGG	122	1	0.00571429	-0.0295131	CTREAIYDGYFGAYW	IGHV1-15*00(420),IGHV1-23*00(420)	IGHD2-3*00(85)	IGHJ3*00(200)	productive
D1-13494-BM-Homo	Homo	TGTGCAAGACCCCAAACTGGGACGGGGTACTTCGATGTCTGG	124	1	0.00571429	-0.0295131	CARPQTGTGYFDVW	IGHV1-4*00(270),IGHV1-7*00(238)	IGHD4-1*00(50)	IGHJ1*00(240)	productive
D1-13494-BM-Homo	Homo	TGTGCAAGATCCGGGATAGCGGTAGTAGCCGACTACTGG	127	1	0.00571429	-0.0295131	CARSGIAVVADYW	IGHV1-80*00(330),IGHV1-84*00(330),IGHV1-56*00(314),IGHV1-75*00(298),IGHV1-77*00(298)	IGHD1-1*00(50)	IGHJ2*00(170)	productive
D1-13494-BM-Homo	Homo	TGTGCAAGACCCAACTGGGACGGGGGGTTTGCTTACTGG	128	1	0.00571429	-0.0295131	CARPNWDGGFAYW	IGHV1-52*00(120),IGHV1-59*00(120),IGHV1-62-3*00(120),IGHV1-64*00(120),IGHV1-69*00(120)	IGHD4-1*00(50)	IGHJ3*00(225)	productive
D1-13494-BM-Homo	Homo	TGTGCAAGACATAGGGGACGGACCTGGTTTGCTTACTGG	129	1	0.00571429	-0.0295131	CARHRGRTWFAYW	IGHV5-12*00(200),IGHV5-4*00(200),IGHV5-6*00(200),IGHV5-16*00(184),IGHV5-9-1*00(184)	IGHD4-1*00(30)	IGHJ3*00(240)	productive
D1-13494-BM-Homo	Homo	TGTGCAAGAGAAGGGGCCTATGATTACCTTGACTACTGG	130	1	0.00571429	-0.0295131	CAREGAYDYLDYW	IGHV5-6*00(230),IGHV5-12*00(214),IGHV5-16*00(214),IGHV5-9-1*00(214)	IGHD2-3*00(35),IGHD2-4*00(35),IGHD2-5*00(30)	IGHJ2*00(214)	productive
D1-13494-BM-Homo	Homo	TGTGCCTTATCTACTATGGTTACCTTTGACTACTGG	136	1	0.00571429	-0.0295131	CALSTMVTFDYW	IGHV1-64*00(250),IGHV1-61*00(234),IGHV1-62-3*00(234),IGHV1-69*00(234),IGHV1-74*00(234)	IGHD2-7*00(75)	IGHJ2*00(220)	productive
D1-13494-BM-Homo	Homo	TGTGCATGGGGGGTAGCTTGGTACTTCGATGTCTGG	137	1	0.00571429	-0.0295131	CAWGVAWYFDVW	IGHV1-50*00(370),IGHV1-55*00(370),IGHV1-59*00(370),IGHV1-69*00(354),IGHV1-74*00(354)	IGHD1-1*00(30)	IGHJ1*00(245)	productive
D1-13494-BM-Homo	Homo	TGTGCAAGCGGTATAGTAACTACGATTGACTACTGG	138	1	0.00571429	-0.0295131	CASGIVTTIDYW	IGHV1-80*00(545),IGHV1-77*00(492),IGHV1-82*00(481),IGHV1-54*00(476)	IGHD2-5*00(65),IGHD2-6*00(65)	IGHJ2*00(80)	productive
D1-13494-BM-Homo	Homo	TGTGCAAGGGACTGGGAAGGGTACTTCGATGTCTGG	139	1	0.00571429	-0.0295131	CARDWEGYFDVW	IGHV1-82*00(585)	IGHD4-1*00(35)	IGHJ1*00(240)	productive
D1-13494-BM-Homo	Homo	TGTGCAAGATTTGGTTACGGGGGGTTTGCTTACTGG	140	1	0.00571429	-0.0295131	CARFGYGGFAYW	IGHV1-76*00(430),IGHV1-54*00(398),IGHV1-77*00(382)	IGHD2-7*00(40),IGHD2-3*00(35)	IGHJ3*00(225)	productive
D1-13494-BM-Homo	Homo	TGTGCAAGAGATGATTACGACTGGGGGGACTACTGG	141	1	0.00571429	-0.0295131	CARDDYDWGDYW	IGHV1-7*00(560),IGHV1-4*00(544)	IGHD2-4*00(55)	IGHJ4*00(205)	productive
D1-13494-BM-Homo	Homo	TGTGCAAGAGGGGCGGGGTACTTCGATGTCTGG	182	1	0.00571429	-0.0295131	CARGAGYFDVW	IGHV1-55*00(355),IGHV1-59*00(355),IGHV1-61*00(355),IGHV1-62-3*00(355),IGHV1-69*00(355)		IGHJ1*00(240)	productive
D1-13494-BM-Homo	Homo	TGTGCAAGAGGGGGATACTACGGTACTTACTGG	183	1	0.00571429	-0.0295131	CARGGYYGTYW	IGHV1-18*00(635),IGHV1-26*00(603),IGHV1-34*00(571),IGHV1-19*00(555),IGHV1-22*00(555)	IGHD1-1*00(50)	IGHJ3*00(195)	productive
D1-13494-BM-Homo	Homo	TGTGCAAGTTGGGGGGATGGTTACACGGGG	206	1	0.00571429	-0.0295131	CASWGDGYTG	IGHV1-9*00(345)	IGHD2-3*00(45),IGHD2-7*00(40)	IGHJ4*00(155)	productive
D1-13494-BM-Homo	Homo	TGTGCAAGATCGGGGTACTTCGATGTCTGG	207	1	0.00571429	-0.0295131	CARSGYFDVW	IGHV1-80*00(325),IGHV1-84*00(325),IGHV1-56*00(309),IGHV1-75*00(293),IGHV1-77*00(293)		IGHJ1*00(240)	productive
D1-13494-BM-Homo	Homo	TGTGCAATGGGACGGTTTGACTACTGG	214	1	0.00571429	-0.0295131	CAMGRFDYW	IGHV1-74*00(345),IGHV1-52*00(340),IGHV1-59*00(340),IGHV1-62-3*00(340),IGHV1-69*00(340)	IGHD4-1*00(30)	IGHJ2*00(125)	productive
D1-13494-BM-Homo	Homo	TGTGCAAGACAGTACTTCGATGTCTGG	215	1	0.00571429	-0.0295131	CARQYFDVW	IGHV1-52*00(404),IGHV1-61*00(404),IGHV1-69*00(404),IGHV1-74*00(394),IGHV1-64*00(388)		IGHJ1*00(235)	productive
D1-13494-BM-Homo	Homo	TGTGAGGATAGTAACTACTACTGG	220	1	0.00571429	-0.0295131	CEDSNYYW	IGHV1-81*00(425),IGHV1-23*00(372)	IGHD2-5*00(45),IGHD2-6*00(45)	IGHJ2*00(195)	productive
D1-13494-BM-Homo	Homo	TGTACTTTATTACTACGGTACTGG	221	1	0.00571429	-0.0295131	CTLLLRYW	IGHV14-1*00(385),IGHV14-4*00(385),IGHV14-2*00(370),IGHV14-3*00(354)	IGHD1-1*00(60)	IGHJ2*00(185)	productive
D1-13494-BM-Homo	Homo	TGTGCAAGGGGTGACTACTGG	222	1	0.00571429	-0.0295131	CARGDYW	IGHV3-6*00(835)		IGHJ2*00(95)	productive
D1-13494-BM-Homo	Homo	NA	7	1	0.00571429	-0.0295131	NA	IGHV5-2*00(395)	IGHD2-3*00(75)	IGHJ1*00(170)	germdj
D1-13494-BM-Homo	Homo	NA	8	1	0.00571429	-0.0295131	NA	IGHV1-53*00(315),IGHV1-72*00(315),IGHV1-61*00(299),IGHV1-62-3*00(299),IGHV1-69*00(299)	IGHD2-8*00(70)	IGHJ4*00(260)	germdj
D1-13494-BM-Homo	Homo	NA	9	1	0.00571429	-0.0295131	NA	IGHV1-72*00(430),IGHV1-53*00(414),IGHV1-62-3*00(414),IGHV1-61*00(398),IGHV1-69*00(398)	IGHD2-3*00(39)	IGHJ1*00(235)	germdj
D1-13494-BM-Homo	Homo	NA	10	1	0.00571429	-0.0295131	NA	IGHV1-15*00(420),IGHV1-23*00(420)	IGHD2-3*00(75)	IGHJ3*00(200)	germdj
D1-13494-BM-Homo	Homo	NA	11	1	0.00571429	-0.0295131	NA	IGHV1-64*00(250),IGHV1-61*00(234),IGHV1-62-3*00(234),IGHV1-69*00(234),IGHV1-74*00(234)	IGHD2-7*00(70)	IGHJ2*00(220)	germdj
D1-13494-BM-Homo	Homo	NA	12	1	0.00571429	-0.0295131	NA	IGHV1-78*00(215),IGHV1-19*00(199),IGHV1-39*00(199),IGHV1-77*00(199)	IGHD2-4*00(85)	IGHJ2*00(195)	germdj
D1-13494-BM-Homo	Homo	TGTGCCAGAAAAGGATAACTGGGACGGGGATGCTATGGACTACTGG	115	1	0.00571429	-0.0295131	CARKG*LG_GDAMDYW	IGHV2-9-1*00(575),IGHV2-6-8*00(512),IGHV2-6*00(501)	IGHD4-1*00(55)	IGHJ4*00(175)	non_productive
D1-13494-BM-Homo	Homo	TGTGCAGGCCTTATGGTTACGCCGGGGACTACTTTGACTACTGG	123	1	0.00571429	-0.0295131	CAGLMVT_GDYFDYW	IGHV1-53*00(285),IGHV1-72*00(285),IGHV1-62-3*00(269),IGHV1-69*00(269),IGHV1-74*00(269)	IGHD2-7*00(50)	IGHJ2*00(240)	non_productive
D1-13494-BM-Homo	Homo	TGTGCAAGAATCTATGAGGTTAGAGTACTTCGATGTCTGG	125	1	0.00571429	-0.0295131	CARIYEV_EYFDVW	IGHV1-72*00(430),IGHV1-53*00(414),IGHV1-62-3*00(414),IGHV1-61*00(398),IGHV1-69*00(398)	IGHD2-3*00(44)	IGHJ1*00(235)	non_productive
D1-13494-BM-Homo	Homo	TGTGCAAAATTTCTACTATGATTACGACAACTACTGG	133	1	0.00571429	-0.0295131	CAKFLL_DYDNYW	IGHV1-78*00(215),IGHV1-19*00(199),IGHV1-39*00(199),IGHV1-77*00(199)	IGHD2-4*00(85)	IGHJ2*00(195)	non_productive
D1-13494-BM-Homo	Homo	TGTGCAAGGGCAGCTACAAGTACTTCGATGTCTGG	146	1	0.00571429	-0.0295131	CARAAT_YFDVW	IGHV1-52*00(80),IGHV1-55*00(80),IGHV1-61*00(80),IGHV1-62-3*00(80),IGHV1-64*00(80)		IGHJ1*00(243)	non_productive
D1-13494-BM-Homo	Homo	TGTGCAAGACGGAGATTACTACGGTAGTAAT	204	1	0.00571429	-0.0295131	CARRR_YYGSN	IGHV5-6*00(430),IGHV5-12*00(414),IGHV5-9-1*00(398),IGHV5-4*00(382),IGHV5-9*00(382)	IGHD1-1*00(75)	IGHJ2*00(155)	non_productive
D1-13494-BM-Homo	Homo	TGTGGAACCTGGGACGGGACTACTGG	217	1	0.00571429	-0.0295131	CGTW_RDYW	IGHV1-11*00(390)	IGHD4-1*00(40)	IGHJ2*00(200)	non_productive
D1-13494-BM-Homo	Homo	TGTGCACGTTGGCTTACTGG	223	1	0.00571429	-0.0295131	CAR_AYW	IGHV1-52*00(250),IGHV1-59*00(250),IGHV1-61*00(250),IGHV1-62-3*00(250),IGHV1-69*00(250)		IGHJ3*00(204)	non_productive
