# Supplementary material for: Interleukin-7 receptor α mutational activation can initiate precursor B-cell acute lymphoblastic leukemia
Source: Nat Commun. 2021 Dec 14;12:7268. doi: 10.1038/s41467-021-27197-5 (PMC8671594; doi:10.1038/s41467-021-27197-5)
Supplement: Supplementary file 5 — Supplementary Data 3 [file 41467_2021_27197_MOESM5_ESM.xlsx]

## Sheet: Supplementary Data 3
Supplementary Data 3. Ordered list of genes represented in figure 3a, showing differences between control and leukemia samples.
gene_symbol	gene_name	log2FC	adj.p-value
ENSMUSG00000033701	Acbd6	0.80558	0.000141749
ENSMUSG00000032018	Sc5d	0.894836	0.000380831
ENSMUSG00000025525	Apool	0.665336	0.000497021
ENSMUSG00000054226	Tprkb	0.851092	0.000361544
ENSMUSG00000026279	Thap4	0.864404	0.000138595
ENSMUSG00000068290	Ddrgk1	1.20296	5.42954e-05
ENSMUSG00000039795	Zfand1	1.09018	0.000180847
ENSMUSG00000024645	Timm21	1.19051	7.34299e-05
ENSMUSG00000023353	Agap3	1.03692	0.000242464
ENSMUSG00000040097	Flywch1	0.94057	0.000551899
ENSMUSG00000017176	Nt5c3b	1.12373	0.000239595
ENSMUSG00000041124	Msantd4	1.05074	8.30994e-05
ENSMUSG00000036580	Spg20	1.08993	0.000570832
ENSMUSG00000026519	Tmem63a	1.09118	0.000563471
ENSMUSG00000041308	Sntb2	0.972503	0.000329551
ENSMUSG00000018995	Nars2	0.849868	0.000450332
ENSMUSG00000048307	Ankrd46	0.854916	0.000428816
ENSMUSG00000029993	Nfu1	0.857863	0.000584252
ENSMUSG00000021245	Mlh3	0.932704	0.00029364
ENSMUSG00000021306	Gpr137b	1.17845	0.000530509
ENSMUSG00000057363	Uxs1	0.88354	0.000603267
ENSMUSG00000042570	Mier2	0.878391	0.000337265
ENSMUSG00000029534	St7	1.07128	0.000264679
ENSMUSG00000024423	Impact	1.43993	1.2768e-05
ENSMUSG00000049295	Zfp219	1.59678	3.722e-05
ENSMUSG00000027198	Ext2	1.43082	9.35013e-06
ENSMUSG00000026223	Itm2c	1.57783	0.000160348
ENSMUSG00000033883	D3Ertd254e	1.12346	5.06198e-05
ENSMUSG00000050605	Zfp61	1.03817	0.000386712
ENSMUSG00000028218	Fam92a	1.46046	0.000584551
ENSMUSG00000063235	Ptpmt1	1.46558	0.000495575
ENSMUSG00000027430	Dtd1	1.92461	1.27541e-05
ENSMUSG00000032193	Ldlr	1.58499	0.000428816
ENSMUSG00000048905	4930539E08Rik	1.6883	9.35324e-05
ENSMUSG00000098234	Snhg6	1.67054	7.10012e-05
ENSMUSG00000054321	Taf4b	1.71904	3.92381e-05
ENSMUSG00000001482	Def8	1.4758	0.000624748
ENSMUSG00000025068	Gsto1	2.15101	0.00017559
ENSMUSG00000018428	Akap1	2.08277	0.000253785
ENSMUSG00000028261	Ndufaf4	1.79947	0.00016985
ENSMUSG00000042082	Arsb	1.64276	0.000366051
ENSMUSG00000006589	Aprt	2.20076	3.4934e-05
ENSMUSG00000034424	Gcsh	2.06331	6.53176e-05
ENSMUSG00000002319	Ipo4	1.70941	0.000581735
ENSMUSG00000038372	Gmds	1.6514	0.000475671
ENSMUSG00000038368	Focad	1.91087	8.68703e-05
ENSMUSG00000028461	Ccdc107	1.38038	1.20402e-05
ENSMUSG00000019528	Gyg	1.48841	3.39621e-05
ENSMUSG00000024952	Rps6ka4	1.7264	0.000115432
ENSMUSG00000061981	Flot2	1.3511	0.000352404
ENSMUSG00000031480	Thsd1	1.5695	6.03588e-06
ENSMUSG00000006736	Tspan31	1.91096	2.53681e-07
ENSMUSG00000059713	Rcan3	2.30441	9.54156e-08
ENSMUSG00000025791	Pgm2	2.28841	3.61565e-06
ENSMUSG00000049090	Zadh2	1.99017	1.1773e-05
ENSMUSG00000023915	Tnfrsf21	2.19403	7.7335e-05
ENSMUSG00000046598	Bdh1	2.04903	1.0694e-05
ENSMUSG00000015112	Slc25a13	2.41209	4.65933e-06
ENSMUSG00000044328	Trp53i13	2.28798	0.000153936
ENSMUSG00000024521	Pmaip1	2.44035	0.00018975
ENSMUSG00000039958	Etfbkmt	1.88349	0.000548517
ENSMUSG00000074671	Tspyl3	1.04505	0.000428816
ENSMUSG00000026975	Dph7	1.26897	2.88455e-05
ENSMUSG00000028152	Tspan5	0.997627	5.42954e-05
ENSMUSG00000008435	Rdh13	1.13841	0.000242464
ENSMUSG00000078546	Zfp995	1.22518	2.82632e-05
ENSMUSG00000041650	Pcca	0.952347	0.000212733
ENSMUSG00000047749	Zc3hav1l	1.23426	0.000602713
ENSMUSG00000051675	Trim32	1.13236	0.00058051
ENSMUSG00000074527	Gm14296	1.09827	0.000280085
ENSMUSG00000019883	Echdc1	1.51571	7.60592e-05
ENSMUSG00000061778	Mospd2	0.981146	0.000361541
ENSMUSG00000035847	Ids	1.03195	0.000474393
ENSMUSG00000071266	Zfp946	0.817089	0.000249671
ENSMUSG00000029263	Pigg	0.854645	0.000482273
ENSMUSG00000044475	Ascc1	1.29593	2.65295e-05
ENSMUSG00000054519	Zfp867	1.12857	0.00050394
ENSMUSG00000036504	Phpt1	1.47439	0.000148338
ENSMUSG00000024273	2700062C07Rik	1.1246	0.000450332
ENSMUSG00000091021	Gm17300	0.980759	0.000503019
ENSMUSG00000004451	Ralb	1.96581	3.33847e-07
ENSMUSG00000026047	Kdelc1	1.93694	4.84654e-07
ENSMUSG00000028221	Tmem55a	1.88033	1.14662e-08
ENSMUSG00000028223	Decr1	1.41452	0.000267987
ENSMUSG00000040213	Kyat3	1.44343	0.000365112
ENSMUSG00000025218	Poll	1.43716	7.44502e-05
ENSMUSG00000022094	Slc39a14	1.71855	7.81762e-05
ENSMUSG00000049881	2810025M15Rik	1.73744	0.000638459
ENSMUSG00000028743	Akr7a5	1.64226	0.000606537
ENSMUSG00000037847	Nmrk1	1.65639	0.000247051
ENSMUSG00000057329	Bcl2	1.89835	0.000496517
ENSMUSG00000033863	Klf9	1.86437	8.77637e-05
ENSMUSG00000041684	Bivm	2.7596	5.45131e-07
ENSMUSG00000069743	Zfp820	2.61449	3.08063e-08
ENSMUSG00000019917	Sept10	2.64634	1.20402e-05
ENSMUSG00000042215	Bag2	2.97431	6.36139e-06
ENSMUSG00000032578	Cish	3.36965	1.0694e-05
ENSMUSG00000047409	Ctdspl	2.23405	0.000187823
ENSMUSG00000021876	Rnase4	2.96318	7.34299e-05
ENSMUSG00000041598	Cdc42ep4	3.52606	0.00050394
ENSMUSG00000030811	Fbxl19	0.935966	0.000144951
ENSMUSG00000029234	Tmem165	0.873309	0.000463792
ENSMUSG00000027010	Slc25a12	1.03851	0.000167149
ENSMUSG00000027889	Ampd2	0.987008	0.000352742
ENSMUSG00000062762	Ei24	1.18057	0.000262977
ENSMUSG00000092203	1110038B12Rik	1.53385	1.37124e-05
ENSMUSG00000021576	Pdcd6	1.14108	0.000422899
ENSMUSG00000015776	Med22	1.41848	3.32387e-05
ENSMUSG00000042043	Tbca	1.296	0.000114641
ENSMUSG00000038607	Gng10	1.78859	1.11383e-05
ENSMUSG00000061838	Suclg2	1.35225	0.000549675
ENSMUSG00000000823	Zfp512b	1.36918	0.000384106
ENSMUSG00000002881	Nab1	1.34951	3.3656e-05
ENSMUSG00000072704	Smim10l1	1.29709	3.59404e-05
ENSMUSG00000023186	Vwa5a	1.30209	0.000418792
ENSMUSG00000025324	Atp10a	1.57749	2.30563e-05
ENSMUSG00000016520	Lnx2	1.10247	4.93136e-06
ENSMUSG00000031878	Nae1	0.857456	0.000119814
ENSMUSG00000034109	Golim4	0.992726	2.53623e-05
ENSMUSG00000029587	Zfp12	0.959039	0.000384106
ENSMUSG00000026123	Plekhb2	0.807836	0.000594395
ENSMUSG00000040112	Mrps35	0.664012	0.000439836
ENSMUSG00000045896	Paip2b	0.914719	0.000280085
ENSMUSG00000025986	Slc39a10	0.894889	0.00049468
ENSMUSG00000030231	Plekha5	1.39342	1.66051e-05
ENSMUSG00000003452	Bicd1	1.13646	0.000638143
ENSMUSG00000090000	Ier3ip1	0.966601	0.000608146
ENSMUSG00000024346	Pfdn1	1.10977	0.000424133
ENSMUSG00000035199	Arl6ip5	1.181	6.53176e-05
ENSMUSG00000027655	Dhx35	0.790869	0.000489585
ENSMUSG00000008301	Phax	1.22495	0.000174201
ENSMUSG00000043061	Tmem18	1.23606	0.000125867
ENSMUSG00000024644	Cndp2	1.40782	4.37124e-05
ENSMUSG00000072964	Bhlhb9	1.14076	1.02851e-05
ENSMUSG00000037656	Slc20a2	1.02018	0.000391516
ENSMUSG00000038545	Cul7	1.48734	0.00042273
ENSMUSG00000026600	Soat1	1.19185	0.00033898
ENSMUSG00000026727	Rsu1	1.08654	0.000489384
ENSMUSG00000031467	Agpat5	1.37551	2.98529e-05
ENSMUSG00000066595	Mfsd7b	1.34919	8.77637e-05
ENSMUSG00000003153	Slc2a3	1.3204	9.60658e-05
ENSMUSG00000016757	Ttll12	1.43262	0.000380831
ENSMUSG00000032290	Ptpn9	1.70517	0.000126223
ENSMUSG00000026187	Xrcc5	1.55637	0.00017236
ENSMUSG00000097769	Snhg4	1.45848	6.20777e-05
ENSMUSG00000027551	Zfp64	1.47769	6.90219e-05
ENSMUSG00000040234	Tm7sf3	1.48544	9.39269e-05
ENSMUSG00000001576	Ergic1	1.95695	3.41648e-05
ENSMUSG00000036880	Acaa2	1.45987	0.000226361
ENSMUSG00000024270	Slc39a6	1.73856	0.000126223
ENSMUSG00000049804	Armcx4	2.77961	4.38388e-08
ENSMUSG00000038119	Cdon	2.92948	4.38388e-08
ENSMUSG00000044252	Osbpl1a	3.155	3.04848e-06
ENSMUSG00000024597	Slc12a2	1.88665	0.00029177
ENSMUSG00000034101	Ctnnd1	2.35165	0.000371749
ENSMUSG00000060470	Adgrg3	2.97081	7.06271e-05
ENSMUSG00000102918	Pcdhgc3	2.76161	1.1773e-05
ENSMUSG00000037710	Cisd1	2.08796	0.000212806
ENSMUSG00000034926	Dhcr24	2.62007	0.000371778
ENSMUSG00000023951	Vegfa	2.77347	4.59266e-05
ENSMUSG00000000811	Txnrd3	3.71196	1.0694e-05
ENSMUSG00000079037	Prnp	3.7458	1.11383e-05
ENSMUSG00000026603	Smyd2	3.4384	1.84274e-07
ENSMUSG00000024064	Galnt14	4.58105	7.24798e-09
ENSMUSG00000002190	Clgn	4.61455	1.64151e-06
ENSMUSG00000056671	Prelid2	4.64875	9.12909e-11
ENSMUSG00000033855	Ston1	4.97397	2.20278e-09
ENSMUSG00000022231	Sema5a	4.72267	8.35906e-05
ENSMUSG00000020176	Grb10	5.80794	0.000234699
ENSMUSG00000048087	Gm4737	7.77426	8.76137e-10
ENSMUSG00000013076	Amotl1	4.72304	6.64005e-07
ENSMUSG00000030616	Sytl2	4.26108	1.14317e-05
ENSMUSG00000031342	Gpm6b	4.99168	4.31785e-05
ENSMUSG00000020900	Myh10	4.49143	3.24756e-05
ENSMUSG00000024112	Cacna1h	6.28504	9.34636e-05
ENSMUSG00000073684	Faap20	1.27981	1.66051e-05
ENSMUSG00000017405	Nek8	1.34421	2.61014e-05
ENSMUSG00000021094	Dhrs7	1.2656	2.98499e-05
ENSMUSG00000036975	Tmem177	1.05676	1.55494e-05
ENSMUSG00000078681	Tm2d3	0.930227	0.000504588
ENSMUSG00000027610	Gss	0.952026	0.000575239
ENSMUSG00000040813	Tex264	0.996963	0.000497021
ENSMUSG00000063383	Zfp947	1.34885	0.00013131
ENSMUSG00000078894	2210418O10Rik	1.0919	0.000298551
ENSMUSG00000040220	Gas8	0.92937	0.000606537
ENSMUSG00000078879	Zfp973	0.878284	5.91251e-05
ENSMUSG00000037816	Fbxw17	1.43861	7.37422e-06
ENSMUSG00000031521	Aga	1.10979	8.4429e-05
ENSMUSG00000078878	Gm14305	1.32877	0.000542029
ENSMUSG00000087590	Epb41l4aos	1.50872	0.000108222
ENSMUSG00000026578	Ccdc181	1.08793	0.000349354
ENSMUSG00000037750	Fam222b	0.761096	0.000428816
ENSMUSG00000110277	Gm45871	1.02156	0.000237397
ENSMUSG00000095362	Gm14325	1.28565	0.000123024
ENSMUSG00000078870	Gm14410	1.39542	3.6133e-05
ENSMUSG00000063275	Hacd1	1.30755	0.000213467
ENSMUSG00000041649	Klf8	1.84072	0.000428816
ENSMUSG00000031387	Renbp	1.79305	0.000450332
ENSMUSG00000063455	D630045J12Rik	1.79965	0.000452945
ENSMUSG00000030498	Gas2	1.80756	0.000184099
ENSMUSG00000041625	Ggact	1.91976	0.00029177
ENSMUSG00000022940	Pigp	1.989	8.1736e-06
ENSMUSG00000033065	Pfkm	1.61928	0.000330523
ENSMUSG00000097039	Pvt1	2.2689	9.98643e-06
ENSMUSG00000032456	Nmnat3	1.90711	0.000413044
ENSMUSG00000044026	Slc35g1	1.93522	0.000352742
ENSMUSG00000033386	Frrs1	1.39846	0.000550071
ENSMUSG00000014786	Slc9a5	1.85352	0.000346141
ENSMUSG00000042155	Klhl23	2.15104	0.000542224
ENSMUSG00000023495	Pcbp4	2.61768	4.09596e-06
ENSMUSG00000025086	Trub1	1.3032	0.000267987
ENSMUSG00000022671	Mzt2	1.28281	0.000125867
ENSMUSG00000039018	Mtg1	0.962267	0.000302133
ENSMUSG00000040511	Pvr	1.42536	8.77637e-05
ENSMUSG00000064372	mt-Tp	1.25216	0.000562168
ENSMUSG00000032431	Crtap	1.52711	0.000169173
ENSMUSG00000051557	Pusl1	1.52232	0.000350011
ENSMUSG00000026988	Wdsub1	0.963756	0.00042273
ENSMUSG00000079283	2310009B15Rik	0.876134	0.000326916
ENSMUSG00000078898	Zfp968	0.980658	0.00050394
ENSMUSG00000062101	Zfp119b	1.09807	0.000594395
ENSMUSG00000035062	Zc4h2	1.29267	0.000357783
ENSMUSG00000053644	Aldh7a1	1.70575	0.000188405
ENSMUSG00000030086	Chchd6	1.95891	3.41422e-05
ENSMUSG00000036941	Elac1	1.68773	9.0667e-05
ENSMUSG00000060600	Eno3	1.45653	0.000380831
ENSMUSG00000078887	Gm6710	1.43728	0.000204957
ENSMUSG00000099703	Gm28285	2.0456	0.000137845
ENSMUSG00000097080	1700086O06Rik	1.81877	0.000126256
ENSMUSG00000051890	Klhdc1	1.77727	7.10012e-05
ENSMUSG00000025268	Maged2	1.89358	0.000154772
ENSMUSG00000025656	Arhgef9	2.82762	0.000363885
ENSMUSG00000052911	Lamb2	3.05473	0.000293036
ENSMUSG00000037211	Spry1	2.62764	0.000365112
ENSMUSG00000043110	Lrrn4	2.73715	0.000139855
ENSMUSG00000022793	B4galt4	3.16466	0.000102527
ENSMUSG00000070960	Gm19680	1.31897	0.00029177
ENSMUSG00000032403	2300009A05Rik	1.1977	0.000117315
ENSMUSG00000009894	Snap47	1.68104	0.000175931
ENSMUSG00000051444	Bbs12	1.53602	0.00013002
ENSMUSG00000033871	Ppargc1b	1.78737	5.811e-05
ENSMUSG00000032415	Ube2cbp	1.64304	1.49474e-05
ENSMUSG00000042073	Abhd14b	1.8862	2.32067e-05
ENSMUSG00000027134	Lpcat4	1.57801	0.000362291
ENSMUSG00000025271	Pfkfb1	1.37528	0.000247051
ENSMUSG00000037499	Nenf	2.13935	4.37124e-05
ENSMUSG00000028982	Slc25a33	1.9442	0.000141749
ENSMUSG00000042050	Wdr60	1.71567	0.000365112
ENSMUSG00000007207	Stx1a	2.04697	3.61987e-06
ENSMUSG00000103309	BC037039	1.2004	0.00056153
ENSMUSG00000097867	Lppos	1.44023	0.000278452
ENSMUSG00000026730	Pter	2.61751	2.99693e-05
ENSMUSG00000042210	Abhd14a	1.93023	0.000571968
ENSMUSG00000031562	Dctd	2.2429	0.000614702
ENSMUSG00000021951	Eef1akmt1	2.64011	0.000227738
ENSMUSG00000042097	Zfp239	2.5283	0.000425845
ENSMUSG00000031709	Tbc1d9	3.62227	0.000431319
ENSMUSG00000104435	Gm37422	3.99678	1.78499e-06
ENSMUSG00000072949	Acot1	3.67913	0.00057355
ENSMUSG00000034898	Filip1	4.14878	0.000118323
ENSMUSG00000029752	Asns	4.28489	0.000289059
ENSMUSG00000022912	Pros1	4.3822	1.23288e-06
ENSMUSG00000038264	Sema7a	3.03782	8.77637e-05
ENSMUSG00000062661	Ncs1	3.26277	0.000555581
ENSMUSG00000060568	Fam78b	4.8421	0.000542181
ENSMUSG00000103094	Gm37558	-1.09128	0.000287015
ENSMUSG00000086130	Gm16211	-0.911461	0.000321521
ENSMUSG00000050503	Fbxl22	-1.24282	0.000444611
ENSMUSG00000041073	Nacad	-1.38828	0.000118323
ENSMUSG00000034799	Unc13a	-1.53747	0.000376557
ENSMUSG00000102856	Gm37084	-1.37346	0.000545585
ENSMUSG00000106714	Gm42546	-1.43902	0.000563211
ENSMUSG00000048895	Cdk5r1	-1.99793	5.42954e-05
ENSMUSG00000085379	2310058D17Rik	-1.33795	0.000634009
ENSMUSG00000104125	Gm37488	-1.10621	0.000315556
ENSMUSG00000105416	Gm42553	-0.953115	0.000489384
ENSMUSG00000047180	Neurl3	-2.55697	1.90501e-06
ENSMUSG00000111375	Btbd8	-2.2112	1.17674e-05
ENSMUSG00000030745	Il21r	-2.2661	0.000404821
ENSMUSG00000102151	Gm37472	-1.23655	0.000475218
ENSMUSG00000110148	5830408C22Rik	-1.22041	0.000573991
ENSMUSG00000025857	Dnaaf5	-1.30795	2.8811e-05
ENSMUSG00000043415	Otud1	-1.49138	0.000486392
ENSMUSG00000069911	Fam196b	-2.12467	5.74768e-05
ENSMUSG00000102844	Gm38034	-1.81745	0.000475542
ENSMUSG00000041779	Tram2	-2.6344	3.60368e-07
ENSMUSG00000030465	Psd3	-3.02378	0.000408041
ENSMUSG00000026637	Traf5	-1.22986	0.000630321
ENSMUSG00000097860	Gm26857	-1.98684	1.75118e-07
ENSMUSG00000030793	Pycard	-1.17959	1.38189e-05
ENSMUSG00000039568	Ubald1	-1.0409	6.63273e-05
ENSMUSG00000041762	Gpr155	-1.69916	0.000244767
ENSMUSG00000006362	Cbfa2t3	-1.65028	8.52059e-05
ENSMUSG00000030068	Gm20696	-1.71597	0.000545983
ENSMUSG00000101970	1810026B05Rik	-0.904302	0.000256682
ENSMUSG00000067567	Hdac8	-0.78378	0.000606537
ENSMUSG00000036533	Cdc42ep3	-1.28408	0.000241535
ENSMUSG00000038080	Kdm1b	-1.72317	1.27541e-05
ENSMUSG00000027878	Notch2	-1.45095	0.000489384
ENSMUSG00000028266	Lmo4	-2.49622	6.68538e-05
ENSMUSG00000022914	Brwd1	-3.62553	0.000551899
ENSMUSG00000092274	Neat1	-2.8889	5.42954e-05
ENSMUSG00000025014	Dntt	-7.24991	7.7335e-05
ENSMUSG00000076934	Iglv1	-5.06894	1.0694e-05
ENSMUSG00000025821	Zfp282	0.722855	0.000439836
ENSMUSG00000027854	Sike1	0.763185	0.000482298
ENSMUSG00000009535	Rnmt	0.8355	0.000460925
ENSMUSG00000021400	Wrnip1	0.8135	0.00059577
ENSMUSG00000078899	Gm4631	1.08542	0.000137572
ENSMUSG00000035469	Rcbtb1	1.41881	3.61565e-06
ENSMUSG00000024442	0610009O20Rik	1.04992	0.000329804
ENSMUSG00000019843	Fyn	1.25105	0.000278452
ENSMUSG00000049339	Fam134a	0.711949	0.000337265
ENSMUSG00000029208	Guf1	0.797308	0.000649788
ENSMUSG00000025917	Cops5	0.872298	0.000405358
ENSMUSG00000011114	Tbrg1	1.11101	0.000368593
ENSMUSG00000021608	Lpcat1	1.30458	0.000287015
ENSMUSG00000057561	Eif1a	1.30803	0.000487776
ENSMUSG00000024098	Twsg1	1.17188	0.000136232
ENSMUSG00000017386	Traf4	1.40975	0.000570832
ENSMUSG00000046982	Tshz1	1.36223	0.000487776
ENSMUSG00000037172	E330009J07Rik	1.77474	0.000157103
ENSMUSG00000026509	Capn2	2.44085	6.38822e-07
ENSMUSG00000030268	Bcat1	2.30717	6.60265e-05
ENSMUSG00000055723	Rras2	2.19708	0.000257079
ENSMUSG00000027351	Spred1	2.408	0.000126256
ENSMUSG00000030084	Plxna1	2.80146	0.000268386
ENSMUSG00000047879	Usp14	1.02341	0.00026106
ENSMUSG00000049550	Clip1	1.10087	0.000436704
ENSMUSG00000030447	Cyfip1	1.54023	1.90501e-06
ENSMUSG00000030189	Ybx3	1.41537	0.000367228
ENSMUSG00000074578	Zfas1	1.3568	0.000115432
ENSMUSG00000004085	Map3k20	1.30563	0.000136386
ENSMUSG00000060803	Gstp1	1.87165	7.58703e-05
ENSMUSG00000050965	Prkca	1.41535	2.32207e-06
ENSMUSG00000038437	Mllt6	1.79914	4.76827e-07
ENSMUSG00000040618	Pck2	1.52806	0.000337265
ENSMUSG00000026520	Pycr2	2.2243	6.53176e-05
ENSMUSG00000054408	Spcs3	1.24598	0.000133052
ENSMUSG00000029777	Gars	1.41238	0.000326916
ENSMUSG00000031633	Slc25a4	1.58214	6.15273e-05
ENSMUSG00000020857	Nme2	1.74539	0.000533959
ENSMUSG00000022439	Parvg	1.50132	0.000450332
ENSMUSG00000067870	Rpl31-ps8	1.36079	0.000126256
ENSMUSG00000026260	Ndufa10	1.09455	0.000540008
ENSMUSG00000026618	Iars2	1.09977	0.000290158
ENSMUSG00000041408	Wapl	1.4695	0.000175611
ENSMUSG00000058603	Rpl28-ps1	1.09336	0.00013002
ENSMUSG00000032383	Ppib	1.19638	0.000195501
ENSMUSG00000004264	Phb2	1.1497	0.000434507
ENSMUSG00000031672	Got2	1.21575	0.000480918
ENSMUSG00000025583	Rptor	0.859829	0.000525453
ENSMUSG00000030082	Sec61a1	0.792685	0.000652533
ENSMUSG00000001424	Snd1	0.941273	0.00014439
ENSMUSG00000100755	Rps23-ps1	1.39679	0.000629904
ENSMUSG00000078193	Gm2000	1.36341	0.000520806
ENSMUSG00000040785	Ttc3	1.39871	4.58826e-06
ENSMUSG00000037815	Ctnna1	1.22365	0.000416091
ENSMUSG00000022043	Trim35	1.15163	0.000608072
ENSMUSG00000030201	Lrp6	0.918932	0.000175611
ENSMUSG00000024513	Mbd2	1.09261	0.000131397
ENSMUSG00000026478	Lamc1	1.34395	0.000137845
ENSMUSG00000028434	Epb41l4b	2.40415	2.08309e-06
ENSMUSG00000071757	Zhx2	2.36647	0.000475218
ENSMUSG00000020027	Socs2	4.2203	1.14662e-08
ENSMUSG00000016028	Celsr1	3.81769	3.08063e-08
ENSMUSG00000020108	Ddit4	1.93052	0.000322935
ENSMUSG00000024646	Cyb5a	2.79316	0.000242464
ENSMUSG00000022498	Txndc11	-1.68485	4.44486e-05
ENSMUSG00000030729	Pgm2l1	-1.29207	0.000288271
ENSMUSG00000038025	Phf2	-0.91103	0.000633069
ENSMUSG00000020455	Trim11	-0.94204	0.000331829
ENSMUSG00000014850	Msh3	-0.717863	0.000428816
ENSMUSG00000069662	Marcks	-1.21872	0.000425751
ENSMUSG00000030766	Arhgap17	-1.44138	8.26164e-05
ENSMUSG00000021366	Hivep1	-1.78439	5.35124e-06
ENSMUSG00000030213	Atf7ip	-0.895168	0.000486392
ENSMUSG00000026987	Baz2b	-0.914395	0.00042273
ENSMUSG00000069729	Arid1b	-1.0591	6.11095e-05
ENSMUSG00000026872	Zeb2	-1.33208	0.000337265
ENSMUSG00000043263	Ifi209	-2.55563	0.000216099
ENSMUSG00000043019	Edem3	-2.21912	1.62168e-07
ENSMUSG00000012848	Rps5	1.33062	0.000497615
ENSMUSG00000000740	Rpl13	1.2379	0.000521108
ENSMUSG00000040952	Rps19	1.40116	0.000488519
ENSMUSG00000069682	Gm10275	1.40401	0.000480918
ENSMUSG00000008668	Rps18	1.53355	0.000187823
ENSMUSG00000057841	Rpl32	1.51413	0.000117315
ENSMUSG00000007892	Rplp1	1.4245	0.000408041
ENSMUSG00000049517	Rps23	1.39189	0.000460925
ENSMUSG00000012405	Rpl15	1.533	0.000637433
ENSMUSG00000045128	Rpl18a	1.2038	0.00029177
ENSMUSG00000034892	Rps29	1.25016	0.000445153
ENSMUSG00000062328	Rpl17	1.31041	0.000575239
ENSMUSG00000024608	Rps14	1.54233	8.53094e-05
ENSMUSG00000102070	Gm28661	0.900414	0.000384106
ENSMUSG00000067038	Rps12-ps3	1.46051	0.00042273
ENSMUSG00000047675	Rps8	1.35182	0.000494079
ENSMUSG00000044533	Rps2	1.74572	0.000262303
ENSMUSG00000063457	Rps15	1.1693	0.000365112
ENSMUSG00000059070	Rpl18	1.24076	0.000579042
ENSMUSG00000025508	Rplp2	1.16135	0.000603267
ENSMUSG00000052146	Rps10	1.2436	0.000428816
ENSMUSG00000020460	Rps27a	1.43083	0.000651935
ENSMUSG00000046330	Rpl37a	1.17107	0.000241535
ENSMUSG00000073702	Rpl31	1.25972	0.000183292
ENSMUSG00000037805	Rpl10a	1.75361	0.000123874
ENSMUSG00000025794	Rpl14	1.56468	0.000442437
ENSMUSG00000057666	Gapdh	1.51027	5.42954e-05
ENSMUSG00000067288	Rps28	1.25632	0.00037064
ENSMUSG00000025967	Eef1b2	1.50718	7.60592e-05
ENSMUSG00000030432	Rpl28	1.31667	4.94302e-05
ENSMUSG00000048758	Rpl29	1.31357	0.00043214
ENSMUSG00000025362	Rps26	1.57192	7.79686e-05
ENSMUSG00000032294	Pkm	1.41984	0.000337265
ENSMUSG00000075370	Igll1	1.76146	0.000496517
ENSMUSG00000028936	Rpl22	1.15645	0.000445153
ENSMUSG00000036427	Gpi1	1.28054	7.86481e-05
ENSMUSG00000057863	Rpl36	1.66737	0.000115233
ENSMUSG00000068735	Trp53i11	1.3156	0.000537314
ENSMUSG00000001472	Tcf25	1.08141	0.000475218
ENSMUSG00000098274	Rpl24	1.27655	0.000489384
ENSMUSG00000041841	Rpl37	1.39943	0.000471394
ENSMUSG00000079435	Rpl36a	1.56503	4.18718e-05
ENSMUSG00000039001	Rps21	1.25959	0.000475218
ENSMUSG00000035000	Dpp4	0.889142	0.000180675
ENSMUSG00000026728	Vim	1.30969	8.77637e-05
ENSMUSG00000097415	AU020206	1.38156	0.000330143
ENSMUSG00000029322	Plac8	2.50745	0.000166205
ENSMUSG00000060733	Ipmk	2.53278	2.51377e-07
ENSMUSG00000067274	Rplp0	1.56286	8.52059e-05
ENSMUSG00000032518	Rpsa	1.44092	0.000428816
ENSMUSG00000043716	Rpl7	1.17683	0.000378877
ENSMUSG00000060036	Rpl3	1.62813	8.66807e-05
ENSMUSG00000092341	Malat1	-1.82792	0.000329804
ENSMUSG00000062380	Tubb3	8.08701	2.98751e-06
ENSMUSG00000104222	Gm7292	6.99229	5.52109e-15
ENSMUSG00000076749	Tcrg-C1	7.48003	7.07488e-06
ENSMUSG00000021796	Bmpr1a	7.6639	0.000278461
ENSMUSG00000041734	Kirrel	9.49562	1.64092e-05
ENSMUSG00000037362	Nov	10.328	3.04848e-06
ENSMUSG00000010529	Gm266	8.34093	0.000150732
ENSMUSG00000022856	Tmem41a	1.66207	0.000525402
ENSMUSG00000079608	Stard6	1.67735	1.02851e-05
ENSMUSG00000020834	Dhrs13	2.15135	9.12163e-05
ENSMUSG00000107838	Gm45769	1.7963	0.000140479
ENSMUSG00000107770	Gm44126	1.77285	8.77637e-05
ENSMUSG00000112805	AC153504.2	1.85638	0.000360838
ENSMUSG00000110949	Nudt8	2.08228	0.000169173
ENSMUSG00000051590	Map3k19	2.46806	0.000239595
ENSMUSG00000030424	Zfp939	1.91816	0.000450332
ENSMUSG00000049404	Rarres1	3.19307	0.000226361
ENSMUSG00000072115	Ang	2.75838	5.82114e-05
ENSMUSG00000110129	Gm45453	1.91762	0.000126223
ENSMUSG00000097906	Gm9625	1.84619	0.000115432
ENSMUSG00000085024	C230035I16Rik	2.46105	1.05928e-05
ENSMUSG00000035355	Kcnh4	1.8895	0.000622708
ENSMUSG00000063018	2010204K13Rik	2.4806	0.000475218
ENSMUSG00000024430	Cabyr	2.37583	0.000157326
ENSMUSG00000073633	Fbxo36	1.67058	0.000336762
ENSMUSG00000098164	Gm5493	0.963606	0.000643703
ENSMUSG00000101373	Zfp813-ps	1.50444	0.000102527
ENSMUSG00000099528	2410012E07Rik	3.01514	3.53871e-05
ENSMUSG00000019732	Calr3	2.13675	0.000278461
ENSMUSG00000024533	Spire1	4.29064	0.000302133
ENSMUSG00000027298	Tyro3	3.38345	0.000342397
ENSMUSG00000028655	Mfsd2a	3.58527	0.00054544
ENSMUSG00000056481	Cd248	4.54269	0.000357783
ENSMUSG00000096956	Snhg18	4.25677	9.33053e-06
ENSMUSG00000097766	5730420D15Rik	4.24071	3.33847e-07
ENSMUSG00000031736	Crnde	4.39103	4.55464e-06
ENSMUSG00000101262	Gm8326	2.24166	0.000487776
ENSMUSG00000021797	9230112D13Rik	3.9612	0.000369556
ENSMUSG00000058216	Gstp3	3.4087	0.00021186
ENSMUSG00000100490	Gm28455	2.60833	1.66051e-05
ENSMUSG00000059383	Gfral	3.37606	0.000210445
ENSMUSG00000109990	Gm45543	3.19327	0.00019175
ENSMUSG00000113016	AL513022.2	7.91692	1.98316e-07
ENSMUSG00000027792	Bche	7.19329	0.000226361
ENSMUSG00000028885	Smpdl3b	3.45816	0.000322935
ENSMUSG00000092192	Dyx1c1	4.06164	6.82212e-05
ENSMUSG00000066475	Gm10268	2.32137	0.000237247
ENSMUSG00000084800	Gm12205	1.80706	0.000139775
ENSMUSG00000005681	Apoa2	1.39321	0.000363885
ENSMUSG00000093675	Gm20618	7.10044	1.10689e-05
ENSMUSG00000104962	Trgj1	6.10523	1.02314e-05
ENSMUSG00000102893	Gm37855	6.21618	0.000194835
ENSMUSG00000069372	Ctxn3	5.79063	0.000489585
ENSMUSG00000090779	Gm17110	5.22406	0.000589668
ENSMUSG00000025431	Crisp1	6.12294	0.000568201
ENSMUSG00000036816	Atoh7	5.58292	0.000199116
ENSMUSG00000033200	Tpsg1	5.02971	0.000118946
ENSMUSG00000111540	CT030247.5	5.03391	4.07662e-05
ENSMUSG00000109222	Gm10297	4.61779	0.000239595
ENSMUSG00000082171	Rpl27-ps2	4.72725	2.23898e-05
ENSMUSG00000091366	Gm17040	4.12583	0.000208086
ENSMUSG00000085533	Gm12146	3.87996	0.000575239
ENSMUSG00000071181	3830408C21Rik	2.2007	7.87845e-05
ENSMUSG00000097714	Gm20109	2.74456	0.000611556
ENSMUSG00000106225	Gm43564	3.90454	0.000118541
ENSMUSG00000065934	Gm25630	3.34594	1.27541e-05
ENSMUSG00000105503	Gm42982	-1.30712	0.00030897
ENSMUSG00000029673	Auts2	-1.54632	2.30089e-05
ENSMUSG00000108365	Gm44951	-1.91121	0.000113213
ENSMUSG00000108655	Gm44949	-1.66484	0.000100561
ENSMUSG00000097368	Gm10390	-1.46957	1.08652e-05
ENSMUSG00000051212	Gpr183	-1.60712	4.31785e-05
ENSMUSG00000102376	Gm37975	-1.75885	3.1308e-05
ENSMUSG00000087442	Gm14453	-2.27774	4.31729e-06
ENSMUSG00000085667	Gm12992	-1.12821	0.000461855
ENSMUSG00000086728	Man2c1os	-0.761722	0.00054826
ENSMUSG00000111030	AC151971.3	-0.965565	0.000630321
ENSMUSG00000112254	AC124414.1	-1.0479	0.000648974
ENSMUSG00000101942	Gm19582	-1.38219	0.000230937
ENSMUSG00000109249	Gm44610	-1.04624	0.000455556
ENSMUSG00000104467	Gm37660	-1.28416	0.000486392
ENSMUSG00000105071	Gm43336	-1.68713	0.000520806
ENSMUSG00000104947	Gm43721	-1.85767	0.00050394
ENSMUSG00000102143	Gm38057	-1.83596	0.000256682
ENSMUSG00000110751	AC163350.1	-1.51886	0.000445153
ENSMUSG00000109640	Gm45413	-1.41952	0.000382002
ENSMUSG00000087131	Gm16152	-2.05315	0.00057239
ENSMUSG00000097779	4833407H14Rik	-2.0412	0.000450332
ENSMUSG00000068740	Celsr2	-2.54888	5.66636e-05
ENSMUSG00000097300	Gm26835	-2.53719	7.06271e-05
ENSMUSG00000020689	Itgb3	-2.90712	0.000230937
ENSMUSG00000029603	Dtx1	-3.66273	5.79832e-06
ENSMUSG00000039109	F13a1	-2.9569	0.000622708
ENSMUSG00000109652	Gm45555	-1.55846	0.000139855
ENSMUSG00000104383	Gm37553	-1.3763	0.000249671
ENSMUSG00000102329	Gm10851	-1.8377	7.61744e-05
ENSMUSG00000109585	Gm45358	-1.73411	0.000256682
ENSMUSG00000091558	Gm17227	-1.73002	0.000263979
ENSMUSG00000112881	AC139376.1	-1.73203	0.000297336
ENSMUSG00000086727	4931428L18Rik	-1.57869	0.000420288
ENSMUSG00000108633	Gm44694	-1.17825	0.000126256
ENSMUSG00000089707	Slain1os	-1.80173	0.000367175
ENSMUSG00000025279	Dnase1l3	-1.71558	0.000230937
ENSMUSG00000081783	Gm15599	-2.31864	1.27541e-05
ENSMUSG00000108321	Gm44649	-1.71158	1.76902e-05
ENSMUSG00000086220	Gm16599	-1.67629	0.000520806
ENSMUSG00000109096	Gm44888	-1.57135	0.000155368
ENSMUSG00000058818	Pirb	-1.55692	1.90723e-05
ENSMUSG00000086953	Aknaos	-1.58736	0.000210574
ENSMUSG00000100320	Gm29417	-1.22409	0.000439836
ENSMUSG00000000531	Grasp	-1.57575	7.87845e-05
ENSMUSG00000038451	Spsb2	-1.41481	0.000152993
ENSMUSG00000097791	Gm17315	-1.48067	0.000525402
ENSMUSG00000103303	Gm37802	-2.79442	9.32883e-05
ENSMUSG00000033544	Angptl1	-2.80262	0.000139855
ENSMUSG00000101964	Gm28693	-2.42048	0.000133404
ENSMUSG00000102960	Gm37943	-2.2464	0.000253785
ENSMUSG00000058897	Col25a1	-2.26203	0.000612648
ENSMUSG00000087266	Gm15991	-2.62738	3.96061e-05
ENSMUSG00000021390	Ogn	-1.94302	0.000589668
ENSMUSG00000071036	Gm10309	-2.32092	0.000137845
ENSMUSG00000109910	Gm45240	-1.85904	0.000489384
ENSMUSG00000087678	Gm14120	-2.73243	6.2907e-05
ENSMUSG00000032724	Abtb2	-2.24033	2.23898e-05
ENSMUSG00000030786	Itgam	-2.91103	4.31729e-06
ENSMUSG00000045730	Adrb2	-2.29838	0.000428816
ENSMUSG00000090174	Gm10612	-2.73738	9.52696e-06
ENSMUSG00000024867	Pip5k1b	-3.02402	1.50249e-05
ENSMUSG00000049866	Arl4c	-3.76332	0.000602742
ENSMUSG00000112202	AC160031.2	-1.14593	0.000545585
ENSMUSG00000105691	Gm42876	-0.938177	0.000455556
ENSMUSG00000092275	Gm20465	-1.18894	0.000380831
ENSMUSG00000042035	Igsf3	-1.37339	0.000326916
ENSMUSG00000032656	March3	-1.42941	0.000475218
ENSMUSG00000060509	Xcr1	-1.31307	0.000315556
ENSMUSG00000097902	Gm26531	-1.41185	7.87845e-05
ENSMUSG00000113752	AC159244.3	-1.35208	0.000494841
ENSMUSG00000110278	Gm5608	-1.08889	0.000406392
ENSMUSG00000097434	Gm16630	-1.3333	0.000457892
ENSMUSG00000103207	Gm9874	-1.29735	0.000492214
ENSMUSG00000031596	Slc7a2	-0.935063	0.000210445
ENSMUSG00000039238	Zfp750	-1.19328	0.000448907
ENSMUSG00000086379	1700026D11Rik	-1.44582	3.72923e-05
ENSMUSG00000036168	Ccdc38	-1.55748	3.54955e-06
ENSMUSG00000073002	Vamp5	-1.62253	9.12608e-05
ENSMUSG00000041930	Fam222a	-1.76979	0.00016985
ENSMUSG00000103525	Gm37262	-1.36602	0.000315556
ENSMUSG00000000562	Adora3	-1.15558	0.000416266
ENSMUSG00000105153	Gm3143	-1.20367	0.000175381
ENSMUSG00000106607	Gm43178	-1.21751	0.000406392
ENSMUSG00000097344	Gm26732	-1.41051	0.000418158
ENSMUSG00000053040	Aph1c	-1.23063	0.000148157
ENSMUSG00000072845	Tmprss11a	-1.05023	0.000100561
ENSMUSG00000104121	Gm37485	-1.16136	0.00051432
ENSMUSG00000020155	Kcnmb1	-1.34562	0.000416018
ENSMUSG00000049041	Olfr398	-1.27185	0.000608146
ENSMUSG00000097149	G630030J09Rik	-0.84012	0.000210445
ENSMUSG00000088357	Gm24011	-1.7748	0.000606537
ENSMUSG00000026317	Cln8	-1.42352	0.000460925
ENSMUSG00000030214	Plbd1	-1.67453	0.000105164
ENSMUSG00000106427	Gm42820	-2.03782	1.71188e-06
ENSMUSG00000057577	Gm10025	-1.26971	0.000633069
ENSMUSG00000104174	Gm37701	-1.49687	0.000374927
ENSMUSG00000021376	Tpmt	-1.99775	2.27978e-05
ENSMUSG00000109899	Gm6012	-2.17234	0.000134247
ENSMUSG00000037406	Htra4	-2.05361	0.000635726
ENSMUSG00000112824	AC164624.1	-2.65546	0.000119277
ENSMUSG00000075394	Hoxc4	-2.02419	0.000141749
ENSMUSG00000089712	Gm15889	-2.28933	5.66636e-05
ENSMUSG00000109984	Gm45281	-1.60091	0.00056853
ENSMUSG00000072624	Gm5460	-1.48803	0.000254339
ENSMUSG00000111069	AC093926.2	-1.63201	0.000141749
ENSMUSG00000042216	Sgsm1	-1.71659	3.53645e-05
ENSMUSG00000053580	Tanc2	-1.81382	0.000458465
ENSMUSG00000085732	Gm4279	-1.91435	0.000126223
ENSMUSG00000031255	Sytl4	-2.24759	0.000152482
ENSMUSG00000093119	Gm25640	-1.80269	0.000637433
ENSMUSG00000105728	Gm42819	-2.51219	2.8811e-05
ENSMUSG00000038967	Pdk2	-2.97619	6.36139e-06
ENSMUSG00000109799	Gm45515	-2.09345	0.000290158
ENSMUSG00000084274	Gm12504	-2.1823	5.42954e-05
ENSMUSG00000083186	Gm11805	-2.55908	1.38709e-06
ENSMUSG00000029163	Emilin1	-3.0212	4.28341e-05
ENSMUSG00000078490	Cfap74	-2.34598	7.10012e-05
ENSMUSG00000041444	Arhgap32	-3.32715	1.10937e-07
ENSMUSG00000105985	Gm42993	-2.89764	8.25567e-07
ENSMUSG00000104969	Gm43445	-2.94937	4.56091e-05
ENSMUSG00000025754	Agbl1	-3.84302	0.000510143
ENSMUSG00000087326	Gm12503	-3.79212	3.41648e-05
ENSMUSG00000031442	Mcf2l	-4.21324	2.66519e-07
ENSMUSG00000036902	Neto2	-3.87762	6.11304e-05
ENSMUSG00000076937	Iglc2	-6.55761	7.74017e-08
ENSMUSG00000094546	Ighv1-26	-5.9472	3.36191e-07
ENSMUSG00000076940	Iglv2	-5.77456	5.79832e-06
ENSMUSG00000021596	Mctp1	-4.5278	8.77637e-05
ENSMUSG00000044037	Als2cl	-3.8521	2.71614e-05
ENSMUSG00000076666	Ighv14-4	-4.63415	3.58857e-05
ENSMUSG00000036611	Eepd1	-2.99689	0.000160043
ENSMUSG00000039782	Cpeb2	-3.58908	0.000634009
ENSMUSG00000089762	Ier5l	-3.90101	2.20843e-05
ENSMUSG00000085884	Gm15342	-4.31827	0.000520806
ENSMUSG00000020160	Meis1	-4.2353	0.000489585
ENSMUSG00000070645	Ren1	-3.57654	0.000259459
ENSMUSG00000041468	Gpr12	-6.23822	0.000136037
ENSMUSG00000003559	As3mt	-5.94798	0.000450332
ENSMUSG00000038132	Rbm24	-9.03199	9.22033e-06
ENSMUSG00000063171	Rps4l	-6.78212	1.31244e-05
ENSMUSG00000076677	Ighv6-3	-4.89061	6.63273e-05
ENSMUSG00000095127	Ighv1-82	-5.61358	0.000352404
ENSMUSG00000094088	Ighv1-64	-5.74645	1.1773e-05
ENSMUSG00000095571	Ighv5-17	-5.1336	0.000164206
ENSMUSG00000095589	Ighv1-55	-6.02501	2.62337e-05
ENSMUSG00000095981	Ighv10-1	-5.14168	3.06425e-05
ENSMUSG00000076680	Ighv6-6	-5.19501	3.4593e-06
ENSMUSG00000094694	Ighv1-9	-6.17416	0.000160348
ENSMUSG00000095700	Ighv10-3	-5.6267	3.26104e-06
ENSMUSG00000104452	Ighv8-8	-6.56813	0.000487959
ENSMUSG00000076672	Ighv3-6	-6.32457	0.000112885
ENSMUSG00000094689	Ighv1-81	-5.64816	0.00042273
ENSMUSG00000093896	Ighv1-76	-5.40738	0.000323043
ENSMUSG00000096020	Ighv1-75	-6.24178	0.000577218
ENSMUSG00000076655	Ighv4-1	-5.85554	0.000408041
ENSMUSG00000096410	Ighv1-19	-6.78097	0.000154772
ENSMUSG00000076695	Ighv1-18	-6.94289	0.000208459
ENSMUSG00000105152	Gm42864	-1.56442	0.000273991
ENSMUSG00000102981	Gm38322	-1.71794	0.000134247
ENSMUSG00000020102	Slc16a7	-1.56676	0.000460452
ENSMUSG00000105289	Gm43483	-1.36596	0.000653242
ENSMUSG00000110835	AC153862.1	-1.3444	0.00063528
ENSMUSG00000106032	Gm42463	-1.67241	4.31785e-05
ENSMUSG00000029843	Slc13a4	-1.47377	1.99693e-05
ENSMUSG00000106211	Gm42842	-1.32146	0.000630321
ENSMUSG00000093877	Olfr1348	-1.26178	0.000418485
ENSMUSG00000103747	Gm38236	-1.37057	0.000541341
ENSMUSG00000060029	4930473A02Rik	-1.20253	0.00020938
ENSMUSG00000110462	Gm45755	-1.44005	0.000249671
ENSMUSG00000027955	Fam198b	-1.44277	0.000636514
ENSMUSG00000046790	Olfr1341	-1.15897	0.000363885
ENSMUSG00000107133	Gm42787	-1.30247	0.000378877
ENSMUSG00000045009	Prrt3	-1.78965	8.28607e-05
ENSMUSG00000102800	Gm37479	-1.20183	0.000641247
ENSMUSG00000072708	Olfr381	-1.02671	0.000536396
ENSMUSG00000110180	Gm45656	-1.02353	0.00042902
ENSMUSG00000111301	AC151971.7	-1.36299	0.000224874
ENSMUSG00000113425	AC159813.1	-1.31211	0.000380831
ENSMUSG00000087122	4930403D09Rik	-1.43863	0.00020938
ENSMUSG00000035258	Abi3bp	-1.30938	0.000611556
ENSMUSG00000112396	AC122829.2	-1.44772	0.000460452
ENSMUSG00000021483	Cdk20	-1.5714	0.000523174
ENSMUSG00000083193	4930595D18Rik	-2.06199	0.000348955
ENSMUSG00000113255	AC123954.1	-1.99079	0.000487776
ENSMUSG00000096964	Gm6345	-1.69645	8.52059e-05
ENSMUSG00000026971	Itgb6	-1.62329	0.000391516
ENSMUSG00000092371	Gm20511	-1.44473	0.000616583
ENSMUSG00000110238	Gm19269	-1.87505	0.000212733
ENSMUSG00000081838	Gm13038	-1.64598	0.000456634
ENSMUSG00000038768	9130409I23Rik	-1.85777	0.00042273
ENSMUSG00000025432	Avil	-1.47828	0.000309639
ENSMUSG00000087181	Gm13570	-1.64224	0.000337265
ENSMUSG00000090824	Olfr1344	-2.04928	9.3237e-05
ENSMUSG00000085521	4930526A20Rik	-1.80972	0.000648974
ENSMUSG00000099207	Gm10637	-2.02071	0.000443038
ENSMUSG00000103233	Gm37159	-1.98624	0.00050394
ENSMUSG00000038058	Nod1	-1.83853	0.000365112
ENSMUSG00000004631	Sgce	-2.10002	0.000504013
ENSMUSG00000107811	Gm44000	-2.00864	1.14151e-05
ENSMUSG00000113697	CT868720.1	-2.18039	0.000119277
ENSMUSG00000098039	Gm26925	-1.52806	5.91924e-05
ENSMUSG00000037577	Ephx3	-1.50689	6.11304e-05
ENSMUSG00000085185	BC028777	-1.24876	0.000450332
ENSMUSG00000029361	Nos1	-1.54305	0.000575239
ENSMUSG00000086603	Gm13620	-1.45099	0.000155368
ENSMUSG00000080115	Mettl21b	-1.4158	0.000183945
ENSMUSG00000086636	Gm12949	-1.1038	0.000471394
ENSMUSG00000036634	Mag	-1.45243	0.000439836
ENSMUSG00000006411	Nectin4	-1.76742	0.0005986
ENSMUSG00000100022	Gm29590	-2.12283	0.00014378
ENSMUSG00000094902	Igkv10-95	-1.82861	5.52601e-05
ENSMUSG00000075025	Gm10804	-1.67881	0.000542029
ENSMUSG00000062272	Olfr1129	-1.65021	0.000439836
ENSMUSG00000062132	Arhgap33os	-1.58689	0.000148157
ENSMUSG00000087108	Gm16093	-1.57167	0.000184099
ENSMUSG00000105350	4930537H20Rik	-0.755209	0.000369777
ENSMUSG00000104216	Gm37987	-1.2643	0.000563189
ENSMUSG00000022543	4930451G09Rik	-1.35737	0.000629904
ENSMUSG00000021678	F2rl1	-1.42433	8.03244e-05
ENSMUSG00000054940	Olfr137	-1.71645	0.000191304
ENSMUSG00000110697	Gm45802	-2.5644	3.6133e-05
ENSMUSG00000094420	Igkv10-96	-3.15419	3.17449e-06
ENSMUSG00000082653	Gm15897	-2.96804	0.000396748
ENSMUSG00000108714	Gm21057	-2.99931	5.50526e-05
ENSMUSG00000076564	Igkv12-46	-3.13828	0.00043214
ENSMUSG00000093894	Ighv1-53	-3.9311	7.24402e-05
ENSMUSG00000020713	Gh	-3.29753	0.000448643
ENSMUSG00000106219	5830416I19Rik	-2.80136	0.000141749
ENSMUSG00000086424	Gm15569	-2.81206	3.53871e-05
ENSMUSG00000100071	Gm28707	-2.23302	0.000641247
ENSMUSG00000108961	Gm32540	-2.14086	0.00042273
ENSMUSG00000026866	Kynu	-2.91291	8.87162e-05
ENSMUSG00000080976	Gm11490	-2.66506	0.000118946
ENSMUSG00000106320	Gm42992	-3.08833	4.72384e-06
ENSMUSG00000088001	Gm22883	-2.56786	0.000248058
ENSMUSG00000042770	Hebp1	-3.16864	0.000467578
ENSMUSG00000059901	Adamts14	-3.13949	0.000150424
ENSMUSG00000032340	Neo1	-2.73301	8.4429e-05
ENSMUSG00000111425	AC107638.1	-2.2542	0.000115432
ENSMUSG00000087348	Gm15582	-1.69683	9.35324e-05
ENSMUSG00000032024	Clmp	-1.90771	9.98643e-06
ENSMUSG00000094832	Gm21846	-1.86653	2.05263e-05
ENSMUSG00000062960	Kdr	-2.77981	3.1882e-06
ENSMUSG00000082596	Gm14227	-2.07365	0.000228935
ENSMUSG00000092829	Gm23159	-2.01091	5.7696e-05
ENSMUSG00000089987	Gpx2-ps1	-2.14858	1.49474e-05
ENSMUSG00000083909	Gm15842	-1.50031	0.000298551
ENSMUSG00000097840	Gm26756	-1.87693	0.000124033
ENSMUSG00000037887	Dusp8	-1.64322	0.000144951
ENSMUSG00000064759	Gm25475	-1.63555	9.94922e-05
ENSMUSG00000086546	Gm13709	-2.22746	0.000405358
ENSMUSG00000020042	Btbd11	-1.75666	0.000287015
ENSMUSG00000042249	Grk3	-1.77704	0.000363885
ENSMUSG00000025997	Ikzf2	-2.31011	3.41648e-05
ENSMUSG00000042808	Gpx2	-2.13105	0.000196546
ENSMUSG00000077271	Gm22781	-2.0364	6.94514e-05
ENSMUSG00000097586	Gm26528	-1.74139	0.00030747
ENSMUSG00000070378	Olfr403	-1.71425	0.000294239
ENSMUSG00000106321	Gm43674	-1.4149	0.00023941
ENSMUSG00000048378	Olfr1394	-1.85384	0.000108351
ENSMUSG00000093859	Gm7882	-1.49334	0.000254336
ENSMUSG00000087159	Gm15246	-1.18655	0.000393263
ENSMUSG00000050815	Olfr1441	-1.10332	4.24807e-05
ENSMUSG00000105720	Gm42440	-1.37438	0.000571968
ENSMUSG00000042918	Mamstr	-1.44119	0.000113213
ENSMUSG00000105011	Gm43210	-1.38048	0.000313392
ENSMUSG00000052363	Zdhhc19	-1.45917	5.2101e-05
ENSMUSG00000092268	Gm20540	-0.892582	0.00065136
ENSMUSG00000107291	3110031N09Rik	-1.43693	8.52059e-05
ENSMUSG00000077902	Gm25787	-1.20034	0.000502962
ENSMUSG00000104568	Gm43255	-1.21801	0.000139855
ENSMUSG00000110622	Gm16486	-3.97605	7.7335e-05
ENSMUSG00000095416	Ighv1-12	-4.19295	3.23766e-07
ENSMUSG00000104101	Gm37881	-4.05819	0.000364632
ENSMUSG00000015890	Amdhd1	-4.25876	0.000107368
ENSMUSG00000076652	Ighv7-3	-4.93214	3.06425e-05
ENSMUSG00000108771	Gm45210	-3.30557	0.000450332
ENSMUSG00000108514	2310001K20Rik	-4.05226	8.52059e-05
ENSMUSG00000102196	Gm38171	-1.91202	0.000405358
ENSMUSG00000096490	Igkv10-94	-3.00027	0.000175611
ENSMUSG00000087009	Nphs1os	-2.62514	0.00042902
ENSMUSG00000038236	Hoxa7	-3.51727	4.93646e-06
ENSMUSG00000086763	Plxna4os1	-2.52021	0.000393263
ENSMUSG00000085519	Gm13703	-2.6046	1.92397e-05
ENSMUSG00000027544	Nfatc2	-2.75325	0.000517691
ENSMUSG00000095467	Gm22243	-2.63089	0.000126796
ENSMUSG00000108078	Gm8744	-2.35564	0.000471394
ENSMUSG00000092510	Gm18343	-1.95661	0.000543994
ENSMUSG00000084446	n-R5s207	-1.57169	0.000603267
ENSMUSG00000038253	Hoxa5	-2.19417	8.35906e-05
ENSMUSG00000021846	Peli2	-1.85521	0.000475218
ENSMUSG00000037202	Prf1	-2.15056	0.000175381
ENSMUSG00000113682	AC153152.4	-2.06609	0.000153277
ENSMUSG00000113053	CT033792.1	-1.97469	0.000151543
ENSMUSG00000104566	Mir7227	-1.64726	0.00045434
ENSMUSG00000109917	Gm45671	-2.37867	0.000247051
ENSMUSG00000087938	Gm26049	-1.75422	0.000611556
ENSMUSG00000113147	AC160931.1	-1.92107	0.000475218
ENSMUSG00000089145	Gm25265	-1.97996	3.55e-05
ENSMUSG00000083100	Gm6044	-2.0422	0.000439836
ENSMUSG00000086669	AA645442	-1.72318	0.000298551
ENSMUSG00000043488	Frmd8os	-1.97816	0.00042273
ENSMUSG00000086851	A430108G06Rik	-1.38152	0.000387381
ENSMUSG00000046610	Oacyl	-1.33988	0.000608146
ENSMUSG00000108912	E230020D15Rik	-1.5124	0.000488734
ENSMUSG00000029675	Eln	-1.53416	7.94918e-05
ENSMUSG00000051860	Samd7	-1.85189	9.12608e-05
ENSMUSG00000100426	Gm4208	-1.90403	1.45083e-05
ENSMUSG00000090232	Gm16132	-1.39414	0.000523395
ENSMUSG00000063116	Olfr410	-1.22509	0.000160882
ENSMUSG00000083822	Hmgb1-ps5	-1.27852	0.000473061
ENSMUSG00000054247	Gm9939	-1.30835	0.000488978
ENSMUSG00000031772	Cntnap4	-1.20796	0.000290158
ENSMUSG00000082247	Gm16074	-1.06267	0.000570832
ENSMUSG00000109453	4930405G09Rik	-1.98874	0.000520806
ENSMUSG00000112592	AC153517.1	-1.85359	0.000306098
ENSMUSG00000086863	Gm15543	-2.13409	9.60658e-05
ENSMUSG00000039838	Slc45a1	-1.87008	0.000647341
ENSMUSG00000074946	Olfr1313	-1.60352	0.000522143
ENSMUSG00000085696	Hoxaas3	-2.20672	3.4593e-06
ENSMUSG00000090053	Palm2	-1.68501	6.53176e-05
ENSMUSG00000076621	Ighj1	-6.2469	0.000428816
ENSMUSG00000017897	Eya2	-5.87513	2.65266e-05
ENSMUSG00000075592	Nynrin	-6.50146	4.09596e-06
ENSMUSG00000028602	Tnfrsf8	-4.46104	0.00055079
ENSMUSG00000094134	Ighv5-15	-5.51828	0.0001867
ENSMUSG00000041809	Efhc1	-3.45639	0.000643703
ENSMUSG00000025810	Nrp1	-4.42288	6.82212e-05
ENSMUSG00000096078	Ighv1-62-2	-5.74685	8.52059e-05
ENSMUSG00000096672	Ighv1-63	-4.78974	0.000155267
ENSMUSG00000094087	Ighv1-61	-4.94156	0.000619468
ENSMUSG00000094198	Ighv1-50	-6.13329	3.61987e-06
ENSMUSG00000096577	Ighv1-71	-5.74615	1.26577e-05
ENSMUSG00000095442	Ighv1-4	-5.35499	2.65266e-05
ENSMUSG00000016239	Lonrf3	-6.19306	5.42954e-05
ENSMUSG00000027624	Epb41l1	-4.96667	1.64151e-06
ENSMUSG00000095130	Ighv1-39	-5.864	8.91345e-07
ENSMUSG00000094652	Ighv1-42	-5.82157	1.38709e-06
ENSMUSG00000096499	Ighv1-5	-6.78398	9.98643e-06
ENSMUSG00000031870	Pgr	-7.22956	1.60824e-05
ENSMUSG00000094561	Ighv1-22	-6.7061	0.000638459
ENSMUSG00000096805	Ighv9-1	-6.75843	7.89069e-06
ENSMUSG00000001507	Itga3	-5.3649	0.000169173
ENSMUSG00000022429	Dmc1	-4.92775	4.41148e-06
ENSMUSG00000076710	Ighv1-49	-4.68104	0.000239595
ENSMUSG00000094322	Ighv9-4	-5.86441	3.3169e-06
ENSMUSG00000094051	Ighv1-36	-5.93832	1.93641e-06
ENSMUSG00000084854	Gm12678	-7.40224	2.8454e-07
ENSMUSG00000032207	Lipc	-6.03465	1.84274e-07
ENSMUSG00000108722	Gm44944	-5.65411	0.000239595
ENSMUSG00000039167	Adgrl4	-6.10289	8.88374e-05
ENSMUSG00000103254	Ighv1-15	-6.03188	4.37124e-05
ENSMUSG00000094787	Ighv1-54	-5.28008	2.20323e-06
ENSMUSG00000095204	Ighv1-52	-5.25225	4.89705e-05
ENSMUSG00000095197	Ighv1-59	-5.59948	0.000242464
ENSMUSG00000095210	Ighv5-9-1	-5.2541	0.000364632
ENSMUSG00000027474	Ccm2l	-4.41514	0.000155368
ENSMUSG00000095200	Ighv1-7	-5.5021	0.000342397
ENSMUSG00000095642	Ighv14-3	-5.59537	0.0001867
ENSMUSG00000076671	Ighv13-2	-5.80852	0.00011128
ENSMUSG00000102524	Ighv1-2	-4.78939	6.82212e-05
ENSMUSG00000096326	Ighv1-78	-5.47674	3.06425e-05
ENSMUSG00000094075	Ighv1-80	-5.35829	7.38401e-06
ENSMUSG00000076674	Ighv3-8	-5.26753	6.27163e-05
ENSMUSG00000106386	Gm42991	-5.5561	4.59202e-06
ENSMUSG00000031125	3830403N18Rik	-5.16035	0.000141749
ENSMUSG00000106157	4930555A03Rik	-5.2825	4.65933e-06
ENSMUSG00000097068	Gm26760	-5.63557	0.000180362
ENSMUSG00000106045	Gm42996	-5.36823	5.13835e-07
ENSMUSG00000093955	Ighv1-34	-6.19265	1.14662e-08
ENSMUSG00000090226	Gm16110	-5.05347	0.000626148
ENSMUSG00000102364	Ighv8-5	-5.21038	8.1736e-06
ENSMUSG00000022755	Adgrg7	-5.30385	4.05899e-05
ENSMUSG00000038227	Hoxa9	-4.98911	2.20323e-06
ENSMUSG00000035580	Kcnh8	-4.89035	4.67105e-06
ENSMUSG00000101258	Gm29477	-4.368	0.000617099
ENSMUSG00000090743	Gm17213	-3.43692	0.000137845
ENSMUSG00000085003	Pip5k1bos	-4.53973	8.77637e-05
ENSMUSG00000081984	Dnajb3	-4.36963	2.32067e-05
ENSMUSG00000104936	2610011E03Rik	-4.51803	0.000199116
ENSMUSG00000102154	Gm37469	-4.25227	0.000150118
ENSMUSG00000098733	Gm27833	-4.30203	0.000295305
ENSMUSG00000036131	Frmd7	-3.47927	0.000405358
ENSMUSG00000032360	Hcrtr2	-3.49028	4.28341e-05
ENSMUSG00000096515	Igkv14-100	-2.7945	0.000457931
ENSMUSG00000103317	Gm38359	-2.07521	0.000288271
ENSMUSG00000064294	Aox3	-1.27348	0.00042873
ENSMUSG00000109872	Gm45312	-1.55231	0.000575985
ENSMUSG00000022582	Ly6g	-2.45576	0.000278452
ENSMUSG00000074628	Tldc2	-2.7598	0.00042273
ENSMUSG00000106570	C230071H17Rik	-4.2306	2.45014e-05
ENSMUSG00000034057	Myrfl	-3.59101	7.06271e-05
ENSMUSG00000049985	Ankrd55	-3.6939	1.26787e-07
ENSMUSG00000000365	Rnf17	-3.71426	7.17622e-05
ENSMUSG00000026420	Il24	-4.07091	1.11383e-05
ENSMUSG00000021647	Cartpt	-2.91075	0.000473383
ENSMUSG00000022085	Pebp4	-2.96759	0.000378877
ENSMUSG00000108841	Frmpd2	-3.18069	0.000370887
ENSMUSG00000039110	Mycbpap	-3.12221	4.62842e-05
ENSMUSG00000058728	Cd300c	-3.00584	0.000455556
ENSMUSG00000030553	Pgpep1l	-3.36242	0.000482273
ENSMUSG00000039209	Rpl39l	-3.81772	0.000247527
ENSMUSG00000106557	Gm42442	-4.48171	1.45083e-05
ENSMUSG00000000942	Hoxa4	-3.82739	1.35017e-06
ENSMUSG00000095923	Ighv1-37	-3.34354	8.68703e-05
ENSMUSG00000103340	Ighv1-1	-3.32279	9.98643e-06
ENSMUSG00000090429	Gm17271	-3.10629	5.811e-05
ENSMUSG00000101189	1700029M03Rik	-3.13515	0.000428816
ENSMUSG00000024043	Arhgap28	-2.96176	6.72665e-05
ENSMUSG00000096215	Smim22	-2.90986	0.000329804
ENSMUSG00000028836	Slc30a2	-3.88987	2.05223e-05
ENSMUSG00000085509	Gm11521	-3.37589	0.000126223
ENSMUSG00000111864	AC173346.1	-3.51132	3.17449e-06
ENSMUSG00000043668	Tox3	-3.49877	7.47556e-07
ENSMUSG00000043468	Adam30	-3.83567	6.53176e-05
ENSMUSG00000104099	Gm37312	-4.21217	1.79439e-07
ENSMUSG00000043219	Hoxa6	-4.38222	1.14662e-08
ENSMUSG00000105773	4930563F08Rik	-4.17735	1.71129e-07
ENSMUSG00000108993	Gm44846	-3.11835	0.000589668
ENSMUSG00000086872	Gm14225	-2.83301	0.000317905
ENSMUSG00000079012	Serpina3m	-2.55946	0.000274096
ENSMUSG00000077545	Gm22018	-3.12169	4.38528e-06
ENSMUSG00000021373	Cap2	-3.33925	0.000380831
ENSMUSG00000056468	5730596B20Rik	-3.48521	1.75118e-07
ENSMUSG00000062103	Olfr924	-2.52066	0.000523395
ENSMUSG00000113586	CT025611.1	-2.5497	0.000349746
ENSMUSG00000042662	Dusp15	-2.86439	1.74701e-05
ENSMUSG00000065429	Mir345	-2.34728	0.000152843
ENSMUSG00000084616	Gm25047	-3.02753	1.82615e-06
ENSMUSG00000087564	Gm11817	-2.72227	3.74715e-07
ENSMUSG00000085723	Gm15915	-2.55047	0.000212733
ENSMUSG00000084935	Gm14161	-1.96537	0.000502963
ENSMUSG00000101848	4933417E11Rik	-2.23999	0.000365112
ENSMUSG00000104987	2810432F15Rik	-2.93903	4.65933e-06
ENSMUSG00000110840	AC134607.1	-3.04009	3.51404e-06
ENSMUSG00000079001	4930404H24Rik	-2.85448	0.000126223
ENSMUSG00000031451	Gas6	-4.03379	0.000155648
ENSMUSG00000105140	Gm43127	-4.85345	8.54786e-06
ENSMUSG00000070532	Ccdc190	-5.04532	0.000136232
ENSMUSG00000106177	Gm43491	-4.57776	5.52601e-05
ENSMUSG00000110629	4930567H12Rik	-4.25093	0.000278452
ENSMUSG00000030737	Slco2b1	-3.03356	0.000182075
ENSMUSG00000079560	Hoxa3	-3.56226	0.000164206
ENSMUSG00000102901	Ighv5-1	-3.69431	0.000443677
ENSMUSG00000086491	Gm13291	-3.75774	0.000349354
ENSMUSG00000024749	Tmc1	-3.56078	0.000123653
ENSMUSG00000095866	Ighv2-4	-3.66896	0.000520806
ENSMUSG00000084905	Gm12081	-4.31021	1.27638e-05
ENSMUSG00000087698	Gm13031	-3.48173	0.000320692
ENSMUSG00000113856	AC165247.1	-3.03421	0.000386675
ENSMUSG00000099971	Gm28287	-3.07002	0.0004215
ENSMUSG00000105296	Gm19708	-3.80018	0.000335679
ENSMUSG00000109013	Gm44723	-2.28185	0.000213823
ENSMUSG00000083409	Gm11340	-2.28735	0.000108222
ENSMUSG00000047861	Foxi1	-3.58142	0.000548098
ENSMUSG00000074575	Kcng1	-4.23777	0.00042273
ENSMUSG00000068099	1500009C09Rik	-3.36707	0.000467553
ENSMUSG00000028631	Kcnq4	-3.57185	0.000169173
ENSMUSG00000092021	Gbp11	-3.62939	0.000545585
ENSMUSG00000084918	Gm12708	-3.03453	0.000148157
ENSMUSG00000102801	Gm37478	-2.95298	2.11969e-05
ENSMUSG00000030433	Sbk2	-3.06548	0.000337265
ENSMUSG00000103873	Ighv1-38	-4.18565	7.87845e-05
ENSMUSG00000092035	Peg10	-4.9644	4.23748e-05
ENSMUSG00000102952	Ighv1-25	-2.79243	0.000202392
ENSMUSG00000105123	Ighv1-79	-3.28669	9.60658e-05
ENSMUSG00000102587	Ighv1-13	-3.30696	0.000380831
ENSMUSG00000105760	Gm43211	-3.4302	0.000155267
ENSMUSG00000108531	Gm45108	-4.31285	1.00151e-06
ENSMUSG00000103248	Gm38087	-3.92966	0.000186641
ENSMUSG00000098894	Gm27234	-3.0519	2.67357e-05
ENSMUSG00000102785	Gm2447	-2.96306	0.000525453
ENSMUSG00000084085	Gm16140	-3.41598	7.68598e-05
ENSMUSG00000105500	Gm42591	-3.69373	6.50949e-06
ENSMUSG00000110473	Gm29705	-3.92914	8.88374e-05
ENSMUSG00000105470	Gm42589	-4.39142	4.65933e-06
ENSMUSG00000022116	4930449E01Rik	-4.38488	9.98643e-06
ENSMUSG00000085720	Gm7854	-4.54587	0.000141749
ENSMUSG00000087160	Gm16336	-3.88788	0.000108731
ENSMUSG00000105495	Gm42995	-5.05708	1.07169e-07
ENSMUSG00000106395	Gm42439	-4.64736	3.61565e-06
ENSMUSG00000106516	Gm42441	-4.34364	6.4374e-06
ENSMUSG00000042372	Dmrt3	-6.16913	2.43277e-10
ENSMUSG00000095761	Ighv1-20	-5.44531	4.38388e-08
ENSMUSG00000105907	Gm34333	-5.67542	8.80124e-11
ENSMUSG00000106356	Gm42438	-5.34274	1.4482e-09
ENSMUSG00000028264	Spaca1	-5.10072	4.38388e-08
ENSMUSG00000105726	Gm42443	-5.00677	8.12756e-11
ENSMUSG00000072720	Myo18b	-4.75337	9.22342e-10
ENSMUSG00000090119	Gm8185	-4.01601	5.96302e-05
ENSMUSG00000054690	Emcn	-4.28354	2.17518e-06
ENSMUSG00000090027	Gm15740	-3.91713	0.000126025
ENSMUSG00000076670	Ighv3-5	-4.56773	5.60742e-06
ENSMUSG00000096649	Ighv1-31	-4.78995	1.84274e-07
ENSMUSG00000079146	Gm15353	-5.18935	2.03534e-06
ENSMUSG00000086770	Gm15351	-4.91472	2.51377e-07
ENSMUSG00000094862	Ighv1-56	-5.06291	5.45131e-07
ENSMUSG00000094940	Ighv1-84	-5.42066	7.9644e-08
