# Supplementary material for: Interleukin-7 receptor α mutational activation can initiate precursor B-cell acute lymphoblastic leukemia
Source: Nat Commun. 2021 Dec 14;12:7268. doi: 10.1038/s41467-021-27197-5 (PMC8671594; doi:10.1038/s41467-021-27197-5)
Supplement: Supplementary file 6 — Supplementary Data 4 [file 41467_2021_27197_MOESM6_ESM.xlsx]

## Sheet: Supplementary Data 4
Supplementary Data 4. Complete list of RNAseq differentially expressed genes.
	Pre-leukemic_vs_Ctrl		IL-7RmutHet_vs_Ctrl		IL-7RmutHom_vs_Ctrl
gene_name	log2FC	p.adj	log2FC	p.adj	log2FC	p.adj
Nov	7.09009	0.0214229	10.3279	3.04848e-06	10.381	4.35271e-05
Kirrel	4.23959	0.999907	9.49562	1.64092e-05	10.5135	6.889e-05
Gm266	5.47721	0.700103	8.34093	0.000150732	7.25342	0.00276086
Tubb3	5.93761	0.0110397	8.08701	2.98751e-06	8.10065	4.35443e-05
Rnu11	9.5008	0.154784	7.96215	0.00337443	5.90899	0.0458959
AL513022.2	5.82897	0.00103318	7.91692	1.98316e-07	8.89559	1.39333e-06
Gm4737	6.91285	2.84763e-07	7.77426	8.76137e-10	8.40166	8.46108e-09
Bmpr1a	0.584656	0.999907	7.6639	0.000278461	4.80854	0.0233112
Tcrg-C1	6.07243	0.00860034	7.48003	7.07488e-06	9.26685	9.87312e-06
Bche	2.48274	0.999907	7.19329	0.000226361	8.56006	0.00036507
Vat1l	4.63388	0.999907	7.15669	0.00259521	7.64678	0.00661377
Gm20618	1.60428	0.999907	7.10044	1.10689e-05	4.79414	0.00286987
Gm7292	6.75386	1.51657e-13	6.99229	5.52109e-15	7.22112	1.28618e-13
Pcp4	2.09323	0.999907	6.65796	0.0156238	5.07459	0.105266
Zfp462	-0.104211	0.999907	6.45678	0.00801609	5.1839	0.0572153
Crhbp	5.2677	0.999907	6.42816	0.00561409	5.83297	0.0271494
Cacna1h	1.51797	0.999907	6.28504	9.34636e-05	4.13959	0.0105089
Gm37855	2.12656	0.999907	6.21618	0.000194835	7.02942	0.00050069
Serpinb9c	0.505905	0.999907	6.19483	0.00317213	6.0551	0.0124587
Crisp1	2.09323	0.999907	6.12294	0.000568201	5.17373	0.00799741
Trgj1	5.29506	0.00554481	6.10523	1.02314e-05	7.71695	1.10357e-05
Pdilt	1.51478	0.999907	6.10293	0.00191045	1.96285	0.341239
Tcrg-C2	6.04531	0.332188	6.09932	0.00195552	7.03057	0.00324984
D330045A20Rik	-0.68955	0.999907	6.06824	0.0146091	5.78886	0.0446428
Rnase11	1.10071	0.999907	5.99416	0.0041531	6.60888	0.00806111
Trpc4	1.0257	0.999907	5.97426	0.00348959	5.42762	0.0190382
Foxf2	0.132107	0.999907	5.94632	0.00397396	5.13799	0.0266395
Grb10	1.50981	0.999907	5.80794	0.000234699	3.42795	0.0284437
Ctxn3	0.970291	0.999907	5.79063	0.000489585	2.58236	0.11401
Gm44109	0.505905	0.999907	5.76404	0.00106263	5.4343	0.00673976
Gnai1	1.21441	0.999907	5.73589	0.0206888	3.6041	0.204624
Eda2r	1.70136	0.999907	5.63971	0.0075641	3.51452	0.129944
Atoh7	0.505905	0.999907	5.58292	0.000199116	3.48545	0.0201782
Acsbg1	0.96503	0.999907	5.52691	0.00158255	5.52145	0.00653545
Lrrc4c	0.054075	0.999907	5.46589	0.0112911	7.10323	0.0081371
Dyrk4	2.0675	0.999907	5.41306	0.00157565	5.0958	0.00898352
H19	3.7438	0.999907	5.33837	0.0270874	6.90332	0.0198271
Rnase12	0.963219	0.999907	5.29211	0.00137843	5.956	0.00282101
Adgrf1	0.764642	0.999907	5.28431	0.00768259	3.52671	0.106491
Gldc	4.98326	0.613532	5.24917	0.00253358	5.3311	0.00854769
Gm17110	0.272809	0.999907	5.22406	0.000589668	3.03778	0.0480189
Gpm6a	1.80261	0.999907	5.21195	0.0344264	6.49344	0.0303871
Umod	1.24222	0.999907	5.20268	0.0107262	-0.0377385	0.988944
1700018A04Rik	0.653299	0.999907	5.16386	0.00950188	4.43061	0.0497738
Serpinb9e	0.505905	0.999907	5.12344	0.00148811	4.19063	0.0176853
Ttc29	0.505905	0.999907	5.04438	0.00329341	2.0978	0.251135
CT030247.5	2.16575	0.999907	5.03391	4.07662e-05	5.11143	0.00032484
Tpsg1	0.0527622	0.999907	5.02971	0.000118946	2.86733	0.0240257
A830039N20Rik	0.188913	0.999907	4.99696	0.0107653	0.239146	0.92477
Gpm6b	0.250566	0.999907	4.99168	4.31785e-05	3.15096	0.00870829
Rnase9	0.800945	0.999907	4.98875	0.00494899	5.10523	0.0137379
Popdc3	-0.055726	0.999907	4.98054	0.00474595	4.42908	0.0263913
Ston1	1.12867	0.999907	4.97397	2.20278e-09	5.30366	2.51799e-08
Robo2	0.505905	0.999907	4.93337	0.0171472	2.09361	0.380045
Amph	0.336524	0.999907	4.91719	0.0490525	4.87562	0.0993558
Gucy2g	3.37897	0.999907	4.90845	0.0139755	0.967317	0.687734
Nkain1	-0.445072	0.999907	4.86506	0.000766461	4.96983	0.00322751
Trpm3	0.336306	0.999907	4.86323	0.00442467	-0.0778469	0.971313
Fam78b	1.73514	0.999907	4.8421	0.000542181	6.66845	0.000255312
Npy2r	0.188913	0.999907	4.80602	0.0210095	3.25356	0.173056
Crxos	2.01132	0.999907	4.75366	0.00279733	4.52815	0.0128967
Rpl27-ps2	0.65422	0.999907	4.72725	2.23898e-05	4.71661	0.000239871
Amotl1	2.83789	0.0267043	4.72304	6.64005e-07	5.30698	3.63186e-06
Sema5a	1.16718	0.999907	4.72267	8.35906e-05	-2.16127	0.0524975
Gp2	1.38586	0.999907	4.68443	0.0146449	0.0903702	0.97186
Trmt112-ps2	2.53915	0.999907	4.66936	0.0336896	6.83818	0.0136362
Enpep	2.52579	0.999907	4.66223	0.00420097	2.36022	0.176555
Prelid2	1.61957	0.0159801	4.64874	9.12909e-11	4.27335	1.19395e-08
Gm10297	3.39206	0.431231	4.61779	0.000239595	2.43961	0.0458383
Clgn	2.99579	0.0227099	4.61455	1.64151e-06	4.97302	1.16528e-05
Galnt14	0.228422	0.999907	4.58105	7.24798e-09	3.89717	2.10624e-06
Syndig1l	2.95381	0.999907	4.54312	0.000754792	4.79136	0.00262146
Cd248	1.67462	0.999907	4.54269	0.000357783	5.00601	0.000980433
Gm45449	1.27622	0.999907	4.5329	0.0015653	3.74484	0.0174025
Myh10	2.96933	0.209924	4.49143	3.24756e-05	3.1316	0.00420059
Crisp3	0.553848	0.999907	4.48635	0.00733118	3.52465	0.0588147
Cbr3	0.655302	0.999907	4.48236	0.00317449	3.32825	0.0443432
Calr4	1.80999	0.999907	4.47394	0.0193864	3.32831	0.128347
Adam3	0.261427	0.999907	4.4227	0.008433	3.91238	0.0401476
Pla2g7	0.933828	0.999907	4.40876	0.0318214	2.61666	0.275282
Crnde	0.747252	0.999907	4.39103	4.55464e-06	4.00312	0.000157005
D430036J16Rik	-0.165239	0.999907	4.38412	0.0472219	2.98626	0.251865
Pros1	1.26571	0.999907	4.3822	1.23288e-06	4.12476	4.20934e-05
Gm12751	2.59372	0.999907	4.373	0.0012469	4.59	0.00403996
Cdkn2a	2.37571	0.999907	4.33281	0.0828797	5.25058	0.080691
1700071M16Rik	0.963619	0.999907	4.29343	0.0020526	2.00047	0.167789
Spire1	1.67132	0.999907	4.29064	0.000302133	5.88279	0.000138169
Asns	1.91752	0.999907	4.28489	0.000289059	4.57992	0.00103443
Trav15-2-dv6-2	3.97841	0.999907	4.27484	0.0232966	4.64923	0.0378647
Ryk	1.09258	0.999907	4.2747	0.00371482	4.09695	0.0153296
Kcnma1	-0.327469	0.999907	4.27389	0.0353156	-0.48542	0.856076
Jhy	0.875901	0.999907	4.26627	0.0685547	2.21526	0.436007
Sytl2	1.89082	0.999907	4.26108	1.14317e-05	3.65664	0.00052891
Snhg18	0.990503	0.999907	4.25677	9.33053e-06	-3.16059	0.00133687
S100a6	-0.0243427	0.999907	4.25497	0.0222668	5.12504	0.0231029
Gm11361	1.09789	0.999907	4.24918	0.00476123	3.61325	0.0324711
Hs3st2	0.188913	0.999907	4.24364	0.0619087	5.58277	0.0437466
5730420D15Rik	2.01363	0.170037	4.24071	3.33847e-07	4.21472	8.27886e-06
Sost	0.188913	0.999907	4.23484	0.00356666	3.52289	0.0294003
Socs2	2.24048	0.00430279	4.2203	1.14662e-08	4.31731	2.06425e-07
Radil	0.149729	0.999907	4.2061	0.00357994	2.29808	0.135769
Kpna2-ps	3.02341	0.999907	4.18178	0.0181866	3.38717	0.0951392
Sema5b	0.186515	0.999907	4.16666	0.0329419	2.55723	0.261928
2610028E06Rik	1.15747	0.999907	4.1497	0.0184258	0.82455	0.70144
Filip1	0.343373	0.999907	4.14878	0.000118323	3.02017	0.00688792
Ltbp2	0.357587	0.999907	4.14512	0.0312923	4.5238	0.0480197
Gm17040	2.28403	0.999907	4.12583	0.000208086	3.56601	0.00350131
Pcdh1	0.0415198	0.999907	4.06449	0.0518412	2.30205	0.356036
Dyx1c1	1.80738	0.999907	4.06164	6.82212e-05	4.7279	0.000149027
Cdhr2	3.17443	0.999907	4.03043	0.0822077	4.85138	0.0819313
CT010575.2	0.759301	0.999907	4.01874	0.00737258	0.76102	0.663261
Vmn1r200	0.505905	0.999907	4.01741	0.0563173	2.78937	0.263602
Serpinb9f	0.188913	0.999907	4.01407	0.0285661	3.66559	0.0864356
Gm37422	0.304439	0.999907	3.99678	1.78499e-06	3.99598	2.8692e-05
B3galt1	1.28728	0.999907	3.98543	0.0692162	3.81073	0.144479
Gm28822	0.505905	0.999907	3.97033	0.00555003	2.14098	0.168361
Lta	2.18206	0.999907	3.9699	0.0472755	5.56514	0.0246792
Gm11385	1.28728	0.999907	3.9694	0.0203691	4.33313	0.0332578
Gm30043	0.505905	0.999907	3.96741	0.00242743	3.1322	0.028991
9230112D13Rik	0.188913	0.999907	3.9612	0.000369556	1.33722	0.213008
Gm38182	1.08265	0.999907	3.92625	0.00143875	3.83554	0.00690779
Zfp711	0.822898	0.999907	3.92348	0.0742185	2.87803	0.27331
Gm43564	1.396	0.999907	3.90454	0.000118541	3.97552	0.000735128
Htra3	1.36148	0.999907	3.90405	0.102109	5.0387	0.0809102
Dynlrb2	-0.12808	0.999907	3.89283	0.00540182	2.81945	0.0665249
Gm12146	0.36753	0.999907	3.87996	0.000575239	2.5881	0.0265664
Gm37256	-0.335162	0.999907	3.87588	0.00116778	1.41655	0.243501
Sel1l3	-0.101663	0.999907	3.87031	0.00715156	2.24921	0.153829
Pde8a	2.76251	0.999907	3.8689	0.00284337	4.8238	0.00278902
Pnp2	0.188775	0.999907	3.83335	0.00599367	5.38572	0.00267391
Lhfpl3	0.188913	0.999907	3.82694	0.0153463	3.69966	0.0439905
Gsr	0.48935	0.999907	3.81902	0.0010052	3.71056	0.0054662
Celsr1	2.32866	0.00184229	3.81769	3.08063e-08	4.20891	2.06425e-07
Wnt5b	2.41992	0.999907	3.81226	0.00189906	5.38995	0.000756643
H2-Ea-ps	-0.202959	0.999907	3.80912	0.00872633	2.26676	0.157866
Lysmd2	1.4201	0.999907	3.80534	0.00566364	3.39549	0.0294913
Gm12610	1.22631	0.999907	3.78138	0.0164391	3.93037	0.0344331
Kcnt2	-0.27613	0.999907	3.75456	0.054144	3.78119	0.10206
Prnp	0.74669	0.999907	3.7458	1.11383e-05	4.26722	3.88541e-05
Gm45544	0.505905	0.999907	3.74541	0.00376082	2.7491	0.0511068
Pabpc5	1.73706	0.999907	3.72543	0.0242892	3.94473	0.0438447
Gm12609	2.86487	0.999907	3.71357	0.0279889	4.49168	0.028222
Txnrd3	0.442808	0.999907	3.71196	1.0694e-05	3.42244	0.000277749
Stk39	1.7389	0.999907	3.70405	0.134144	3.13584	0.293741
Gm18212	1.58299	0.999907	3.70225	0.0112352	2.26118	0.166345
Rnf32	0.662644	0.999907	3.69997	0.0184391	3.47314	0.056794
Nlrp10	0.878432	0.999907	3.68998	0.00566371	3.84215	0.0140126
Acot1	-0.1684	0.999907	3.67913	0.00057355	2.75089	0.0152711
Gm17999	0.970291	0.999907	3.66962	0.000926155	2.19259	0.0537556
Trav15n-2	3.15138	0.999907	3.6685	0.0204403	3.99315	0.0338
Trav15d-2-dv6d-2	3.15138	0.999907	3.6685	0.0204403	3.99315	0.0338
Gm336	1.42538	0.999907	3.65395	0.0292807	3.75951	0.0574033
Spin4	1.36739	0.999907	3.65389	0.0125127	3.50458	0.0387364
Gm45263	1.63786	0.999907	3.64403	0.0272554	4.58034	0.0229592
Apol7b	2.3623	0.999907	3.64108	0.0999766	3.5062	0.186247
Tbc1d9	-0.386733	0.999907	3.62227	0.000431319	3.37313	0.00365632
Pex11a	-1.34574	0.999907	3.6165	0.0195099	0.0995262	0.962726
Mfsd2a	2.15772	0.999907	3.58527	0.00054544	5.11058	0.000187724
Gm45264	-0.12808	0.999907	3.56024	0.0264995	4.1643	0.0312889
Gm44335	0.739408	0.999907	3.52649	0.0644425	4.8153	0.0390916
Cdc42ep4	0.216186	0.999907	3.52606	0.00050394	2.39784	0.0224234
Hpgd	-0.144798	0.999907	3.52572	0.047836	1.19251	0.586601
Vax2	0.547166	0.999907	3.51593	0.0590103	-0.356583	0.886437
Gm9922	2.29309	0.999907	3.51568	0.0310087	2.70404	0.15378
Trgj2	4.05046	0.999907	3.48939	0.0290877	4.08254	0.0338999
Gm7420	0.50598	0.999907	3.48817	0.00424105	2.34158	0.076343
Zdhhc2	0.314104	0.999907	3.48357	0.00295132	3.4058	0.0117651
Magi1	1.54571	0.999907	3.48019	0.0299651	1.9789	0.289874
AC154550.1	1.23025	0.999907	3.46663	0.0272306	3.24467	0.0768272
Gm43650	3.47758	0.999907	3.46577	0.0154098	3.11247	0.058989
Smpdl3b	0.377136	0.999907	3.45816	0.000322935	3.5189	0.00162634
Tbc1d16	0.159446	0.999907	3.45804	0.00728158	3.62791	0.0164568
Zmat4	0.8629	0.999907	3.44593	0.00335938	3.00927	0.0224679
Slc47a2	0.100845	0.999907	3.44106	0.00137166	2.10532	0.0597841
1110032F04Rik	1.65055	0.999907	3.43881	0.0206885	4.25442	0.0188078
Smyd2	0.240669	0.999907	3.4384	1.84274e-07	3.66217	2.51759e-06
Gm4459	0.188913	0.999907	3.43662	0.0473044	2.72769	0.181051
AC159641.1	-0.162836	0.999907	3.43281	0.00418779	3.93322	0.00661377
Gm14930	2.57186	0.999907	3.42596	0.0400121	4.84097	0.0194781
Rd3l	1.60993	0.999907	3.42218	0.105221	0.993499	0.715122
Socs3	1.18551	0.999907	3.41794	0.00279733	3.96021	0.00435497
Gstp3	0.188913	0.999907	3.4087	0.00021186	3.61395	0.000862903
Tmc5	0.526569	0.999907	3.40017	0.0314275	1.43361	0.444894
Ankrd29	0.290318	0.999907	3.39528	0.00145223	2.26618	0.0437404
Gm45165	1.53176	0.999907	3.39495	0.0115137	3.47683	0.0273416
Gm45262	0.188913	0.999907	3.39175	0.00707195	3.16284	0.0282731
Mt2	0.653299	0.999907	3.39102	0.102733	6.44458	0.0158922
Tyro3	0.171022	0.999907	3.38345	0.000342397	3.96485	0.000600871
Gfral	1.94584	0.999907	3.37606	0.000210445	1.61211	0.0646973
Cish	1.25137	0.999907	3.36965	1.0694e-05	3.62005	6.38856e-05
Tenm4	1.84129	0.999907	3.36937	0.0882396	3.31319	0.161089
Pde11a	1.06741	0.999907	3.36543	0.000877808	4.22812	0.000855212
Tnfsf11	0.687473	0.999907	3.36356	0.0101059	6.08413	0.000840044
Gm25630	1.06215	0.999907	3.34594	1.27541e-05	2.70979	0.000882305
Elovl4	1.02861	0.999907	3.34276	0.0332929	3.1115	0.090922
Gm15412	0.188913	0.999907	3.34182	0.0151515	2.49819	0.109878
Ros1	2.81845	0.999907	3.33551	0.0245973	1.21587	0.488697
Spats2	0.505905	0.999907	3.32905	0.0922956	3.26933	0.167289
Lmo7	2.62564	0.999907	3.32522	0.0731434	2.72849	0.217031
Gm42628	1.97297	0.999907	3.31876	0.0103825	1.35573	0.353146
Crtam	0.0028932	0.999907	3.30915	0.0153913	2.3696	0.126341
Gm27197	-0.12808	0.999907	3.30589	0.154774	3.35506	0.229767
Gjc2	0.422265	0.999907	3.29895	0.0337354	3.689	0.046546
Foxc1	0.586632	0.999907	3.29298	0.00906989	4.42818	0.00539488
Pcdh19	0.135306	0.999907	3.2856	0.173205	3.42731	0.238449
Gm26743	0.188913	0.999907	3.27272	0.0626398	2.37683	0.255308
4921528I07Rik	1.09295	0.999907	3.26817	0.0518998	-0.0162911	0.994847
Bves	0.0883721	0.999907	3.26301	0.0249496	2.78704	0.0985941
Ncs1	-0.646647	0.999907	3.26277	0.000555581	3.92909	0.000777182
Raet1e	0.978349	0.999907	3.25373	0.0112519	1.48308	0.305065
Rab11b-ps2	1.4437	0.999907	3.24997	0.113392	4.81562	0.0547896
Pcdh11x	2.231	0.999907	3.24937	0.189889	5.41291	0.0725627
Gm15414	0.750384	0.999907	3.24721	0.0136301	1.79635	0.226307
Gm15433	0.707213	0.999907	3.24583	0.0423554	0.346488	0.870957
Sema6d	0.765207	0.999907	3.2306	0.10566	5.51545	0.0277788
Gm15442	0.888698	0.999907	3.21715	0.0444806	1.02298	0.603819
Gm15128	0.682919	0.999907	3.21641	0.0539002	-0.292705	0.896204
Lama3	0.0415198	0.999907	3.20161	0.026306	1.3596	0.423389
Gm45543	0.188913	0.999907	3.19327	0.00019175	2.2233	0.011566
Rarres1	1.61513	0.999907	3.19307	0.000226361	3.7076	0.000449401
Ablim2	1.16813	0.999907	3.19297	0.016479	0.663146	0.680881
Pcdh9	2.62193	0.999907	3.18925	0.00896591	2.2326	0.0995035
Myadml2os	0.836518	0.999907	3.18432	0.0126693	1.78893	0.213144
Mchr1	0.505905	0.999907	3.1768	0.00274652	1.68449	0.132694
Rnf150	0.6569	0.999907	3.16963	0.00933939	2.40567	0.0778717
Trav14n-2	1.30591	0.999907	3.16838	0.0203691	4.25706	0.0123008
Trav14d-2	1.30591	0.999907	3.16838	0.0203691	4.25706	0.0123008
B4galt4	0.0703847	0.999907	3.16466	0.000102527	3.34254	0.000502605
Car3	0.132502	0.999907	3.15672	0.006256	4.07249	0.00474438
Osbpl1a	1.22527	0.999907	3.15499	3.04848e-06	2.70735	0.000192818
9130208D14Rik	1.40766	0.999907	3.15439	0.00795772	4.65049	0.00262586
Lifr	0.505448	0.999907	3.14844	0.0171936	3.11329	0.0437692
Pmepa1	1.97834	0.999907	3.14562	0.00154705	2.83044	0.0111845
Foxq1	1.21477	0.999907	3.14521	0.0314973	2.14737	0.20663
Gspt2	2.25341	0.999907	3.12145	0.149999	2.475	0.347418
AC135633.1	0.188913	0.999907	3.12073	0.0284356	1.13671	0.502867
Gm25107	2.09087	0.999907	3.12008	0.050615	2.12199	0.260713
Prl2c5	0.822898	0.999907	3.11864	0.00311559	2.63866	0.0248829
Gm6472	2.90758	0.999907	3.10667	0.0443641	3.29752	0.0721811
Myl7	0.822898	0.999907	3.0974	0.00951363	2.55876	0.0579312
Epdr1	0.536084	0.999907	3.09428	0.0792235	3.4505	0.102028
Gm15979	1.71834	0.999907	3.08898	0.00111599	1.93568	0.0487979
Dmwd	0.31885	0.999907	3.08592	0.00619743	2.54955	0.0433896
Gm24911	0.822898	0.999907	3.08514	0.0221817	1.33723	0.395486
Rimkla	-0.178387	0.999907	3.08275	0.0084748	2.42581	0.0639492
Arhgef33	0.182949	0.999907	3.07516	0.00441189	2.92409	0.0180507
Pcdhb21	0.187505	0.999907	3.07469	0.0205287	1.93232	0.203652
Klf12	1.58451	0.999907	3.07193	0.0923429	3.61965	0.0991379
B930095G15Rik	-0.146704	0.999907	3.07118	0.0666373	3.05852	0.124788
Bend7	1.15265	0.999907	3.06674	0.075585	-0.606013	0.788679
Gm4149	0.729353	0.999907	3.05676	0.000700204	3.01116	0.00378188
Lamb2	1.07619	0.999907	3.05473	0.000293036	2.7993	0.00303143
Vmn2r98	0.187599	0.999907	3.05237	0.0646572	0.652893	0.760546
Trpc2	2.8959	0.999907	3.04518	0.0977002	1.16741	0.614022
Sema7a	1.15874	0.999907	3.03782	8.77637e-05	4.15421	4.20935e-05
4933432K03Rik	0.741366	0.999907	3.03718	0.0158196	2.61284	0.0705086
Syt1	0.188913	0.999907	3.01851	0.0519467	2.95345	0.108152
C1ql3	0.929498	0.999907	3.0154	0.0219987	2.91187	0.0584196
Gprin1	1.68438	0.999907	3.01526	0.0709886	3.65385	0.0692938
Ephb4	0.886653	0.999907	3.01516	0.166087	3.54024	0.17625
2410012E07Rik	-0.355544	0.999907	3.01514	3.53871e-05	2.1458	0.00389653
Gm29626	0.188913	0.999907	3.01114	0.0280903	0.635386	0.709627
Trav15n-1	0.243345	0.999907	3.01044	0.100452	2.63585	0.230236
H2afb3	0.750384	0.999907	2.99906	0.0436149	3.29343	0.0628846
Gm45265	0.0398539	0.999907	2.99817	0.0720983	2.9994	0.131023
Gm5357	-0.395442	0.999907	2.99544	0.0624697	-1.27416	0.516401
Gm4294	1.91618	0.999907	2.98475	0.0820778	-0.0339605	0.988944
Gm4873	0.530477	0.999907	2.97667	0.00279288	2.65613	0.0177871
Bag2	0.285536	0.999907	2.97431	6.36139e-06	2.23829	0.000973786
Adgrg3	-0.692527	0.999907	2.97081	7.06271e-05	3.55409	0.000116602
Lrrc3b	0.188913	0.999907	2.96855	0.0370321	4.14199	0.0191231
Rnase4	0.213416	0.999907	2.96318	7.34299e-05	3.48018	0.000147916
Gm12697	0.188913	0.999907	2.96309	0.0251964	0.239146	0.890424
Nckap1	0.537821	0.999907	2.95364	0.00559517	2.79696	0.0220214
AC153940.1	2.192	0.999907	2.94998	0.0592187	0.796626	0.687022
Gm24727	0.746425	0.999907	2.93455	0.00576275	2.35813	0.046176
n-R5s90	0.822898	0.999907	2.93232	0.0528132	2.05349	0.251709
Gm26574	0.717372	0.999907	2.9306	0.0234142	0.82456	0.596574
Mypn	1.60428	0.999907	2.93045	0.00588825	3.82257	0.00417064
Cdon	0.416908	0.999907	2.92948	4.38388e-08	2.70847	3.63186e-06
Prkaa2	2.27223	0.999907	2.9198	0.136972	2.50145	0.291535
Gbp2b	1.34612	0.999907	2.91957	0.128727	4.15889	0.0744359
Gm22482	0.7112	0.999907	2.91482	0.00108791	3.92158	0.000628611
Gm1113	-0.445072	0.999907	2.90642	0.000793101	2.39339	0.0114304
1700021F07Rik	1.36216	0.999907	2.90624	0.0219697	1.41647	0.335897
2210008F06Rik	0.653299	0.999907	2.90078	0.00389194	4.86316	0.000448984
Pkd1l2	1.03126	0.999907	2.89866	0.0170521	1.93369	0.162062
Rpl36a-ps2	4.89009	0.999907	2.89481	0.361164	6.92464	0.0690663
Trpc3	1.21477	0.999907	2.88349	0.0161497	3.01579	0.0330693
Zfp365	0.152794	0.999907	2.88331	0.027213	2.88263	0.06038
Phlda3	0.283273	0.999907	2.88263	0.0543743	2.0517	0.247316
Gm9710	0.505905	0.999907	2.87482	0.0031049	2.14859	0.0425749
Ikzf4	0.206822	0.999907	2.8682	0.00581282	3.26693	0.009004
Gm29231	0.505905	0.999907	2.86586	0.0494988	2.16429	0.208446
Areg	0.67787	0.999907	2.86049	0.0527745	2.74574	0.116383
AC152949.2	1.38245	0.999907	2.84696	0.000908304	3.00082	0.00300807
AL645704.1	0.188913	0.999907	2.84684	0.0231339	2.58883	0.0754878
Gm6740	1.42375	0.999907	2.83254	0.053839	2.24566	0.195951
Gm6755	1.42375	0.999907	2.83254	0.053839	2.24566	0.195951
Rps2-ps13	0.960889	0.999907	2.83088	0.0229385	2.37449	0.0990279
Arhgef9	0.573479	0.999907	2.82762	0.000363885	2.80133	0.0021551
Spock2	-0.407057	0.999907	2.82705	0.00639587	2.31475	0.0457246
Tff2	0.336306	0.999907	2.82344	0.036032	0.306999	0.863225
6430710C18Rik	0.188913	0.999907	2.82304	0.0266993	1.61634	0.274615
Tdrd9	1.48983	0.999907	2.81911	0.0293531	1.76934	0.23885
S100a16	0.505905	0.999907	2.81641	0.069831	0.635386	0.752024
Krt28	0.750384	0.999907	2.81319	0.0215898	1.95674	0.164196
Gm12136	-0.128121	0.999907	2.80504	0.00616596	3.11868	0.0107454
Plxna1	0.475221	0.999907	2.80146	0.000268386	2.8312	0.00150038
Upp2	1.06431	0.999907	2.79401	0.0139755	2.64815	0.0442751
Cyb5a	0.505422	0.999907	2.79316	0.000242464	1.89352	0.0148882
Gm13502	3.99561	0.999907	2.78938	0.126686	5.39717	0.0201813
Apol10b	0.884217	0.999907	2.78719	0.0525396	1.41438	0.412829
Gm27151	0.188913	0.999907	2.78272	0.00878412	0.239146	0.856687
Armcx4	1.07979	0.22837	2.77961	4.38388e-08	3.04624	3.29592e-07
Edar	-0.105873	0.999907	2.77597	0.066924	0.683338	0.72492
Tcrg-C3	3.10093	0.999907	2.77367	0.0720688	2.931	0.11128
Vegfa	1.46579	0.999907	2.77347	4.59266e-05	3.22201	0.000104553
Zmat3	0.41247	0.999907	2.77318	0.00733983	2.57845	0.0294913
Mt1	0.776795	0.999907	2.7704	0.169635	5.905	0.0213454
Gng4	1.33853	0.999907	2.76877	0.0732412	2.3229	0.206942
Chac1	1.573	0.999907	2.76334	0.0206136	1.91889	0.160837
Pcdhgc3	0.904273	0.999907	2.76161	1.1773e-05	2.70027	0.000174687
Bivm	0.530538	0.999907	2.7596	5.45131e-07	2.44693	4.35443e-05
Ang	0.725984	0.999907	2.75838	5.82114e-05	3.44939	6.30703e-05
Sobp	1.10928	0.999907	2.75728	0.0062053	3.32445	0.00701393
4930517O19Rik	0.54202	0.999907	2.75682	0.0863098	2.23864	0.244245
AL513022.1	1.09845	0.999907	2.75491	0.00110209	3.3459	0.00138455
Gm20109	-0.79776	0.999907	2.74456	0.000611556	1.20769	0.128364
Arhgef12	0.112019	0.999907	2.73999	0.00441386	2.05666	0.0514148
Gm43802	3.15252	0.999907	2.73916	0.156847	6.10263	0.0147891
Zfp935	5.45788	0.999907	2.73805	0.166314	2.1143	0.380457
Lrrn4	0.0550516	0.999907	2.73715	0.000139855	2.58127	0.00152137
Gm37270	0.136832	0.999907	2.73206	0.0612603	2.49944	0.149129
Rnf128	0.690639	0.999907	2.72757	0.117292	2.84504	0.173224
Gm28778	1.45171	0.999907	2.72443	0.0673825	-0.403777	0.839173
Gm38063	0.188913	0.999907	2.71753	0.00568488	1.5245	0.153642
Vps37d	1.07241	0.999907	2.71554	0.0192673	1.11012	0.41011
Gm37317	0.73878	0.999907	2.71069	0.0205336	0.742529	0.59643
Prelid3a	0.455681	0.999907	2.70887	0.00141135	3.28183	0.00177226
Pcdh20	0.188913	0.999907	2.70735	0.123731	2.44973	0.246498
Alpl	1.28834	0.999907	2.70733	0.107835	3.29671	0.103792
Zxda	0.562443	0.999907	2.7033	0.111201	1.55594	0.454176
Snord123	0.822898	0.999907	2.7028	0.00122862	-0.22524	0.812604
Gm7808	1.49311	0.999907	2.69841	0.00377454	2.52598	0.0174461
n-R5s171	0.653299	0.999907	2.69327	0.0188102	1.65725	0.205272
Plb1	0.13878	0.999907	2.6932	0.00326671	1.73903	0.0764409
Fzd8	-0.517586	0.999907	2.69121	0.131486	3.48696	0.104941
Kif6	0.750384	0.999907	2.68982	0.00991258	1.05064	0.370751
Cbln2	0.929001	0.999907	2.68733	0.127837	2.65143	0.211112
Mir6394	0.653299	0.999907	2.68572	0.0124484	1.21587	0.317863
Tmem121	-1.58139	0.999907	2.68126	0.00123326	2.69101	0.00530336
Icam4	0.956962	0.999907	2.68017	0.00772765	2.69437	0.0211446
Pcdh18	0.188913	0.999907	2.67842	0.136223	0.239146	0.923669
Stc2	0.750384	0.999907	2.67654	0.0599709	2.72146	0.107641
Arsj	0.188913	0.999907	2.67642	0.00678541	1.03163	0.344849
Gm43089	0.188913	0.999907	2.67566	0.00234146	0.896728	0.335118
4930480K02Rik	0.505905	0.999907	2.67414	0.0311676	1.80584	0.210802
B4galt2	0.0791228	0.999907	2.67091	0.00565617	3.35419	0.00507949
Gm8773	2.22365	0.999907	2.66975	0.0486885	3.90737	0.0206886
Ttc39c	0.667648	0.999907	2.66961	0.077027	1.28048	0.488211
Notumos	0.138983	0.999907	2.66543	0.0117227	1.2984	0.275185
Insc	0.653299	0.999907	2.66416	0.0424659	-0.0778469	0.966436
AC122428.2	-0.750606	0.999907	2.66191	0.0948713	2.04394	0.286384
Gm13662	0.822898	0.999907	2.65909	0.00178932	1.52147	0.0862489
Pgf	1.82832	0.999907	2.65843	0.077298	3.50178	0.0553265
Gm28188	-0.776258	0.999907	2.65543	0.00620866	2.31002	0.0351526
3300005D01Rik	-0.25933	0.999907	2.64873	0.0208426	4.00844	0.00670922
Sept10	0.307508	0.999907	2.64634	1.20402e-05	2.83128	7.44878e-05
Eef1akmt1	0.662311	0.999907	2.64011	0.000227738	3.02176	0.000512129
Wwtr1	0.186558	0.999907	2.63931	0.140147	1.50418	0.496106
Lrrc36	-0.614671	0.999907	2.63637	0.0983987	1.44525	0.459409
Pcdhb15	1.06738	0.999907	2.63552	0.075585	0.00140122	0.999517
Gm9747	-0.270322	0.999907	2.63356	0.372733	1.83059	0.619392
Gm15602	0.0441998	0.999907	2.63035	0.0130774	2.08489	0.0828072
Gm11353	0.532908	0.999907	2.62855	0.0156166	2.71324	0.0339743
Pcdhb11	0.750384	0.999907	2.62845	0.0265441	2.47244	0.0740979
Spry1	-0.381379	0.999907	2.62764	0.000365112	2.47587	0.00297781
Olfm1	0.201584	0.999907	2.62678	0.188502	4.7176	0.0541435
Ankrd13b	0.401006	0.999907	2.6244	0.00126667	4.35919	0.000121344
Dhcr24	0.896922	0.999907	2.62007	0.000371778	3.12461	0.00056958
Maoa	1.06419	0.999907	2.61792	0.000656163	2.40822	0.00555104
Pcbp4	0.231267	0.999907	2.61768	4.09596e-06	2.90032	1.93078e-05
Pter	0.68175	0.999907	2.61751	2.99693e-05	2.94827	9.7547e-05
Zfp820	0.622173	0.999907	2.61449	3.08063e-08	2.52057	1.59059e-06
Gm26965	1.11979	0.999907	2.60955	0.0576332	4.0557	0.0190079
Gm28455	-0.134275	0.999907	2.60833	1.66051e-05	1.69133	0.00470156
AC102312.4	0.970291	0.999907	2.60216	0.0453071	3.27187	0.0380328
Serpinb5	0.750384	0.999907	2.59871	0.0836458	2.40447	0.179892
1700028I16Rik	1.28728	0.999907	2.59788	0.0521688	3.06645	0.0565072
Cd36	2.13769	0.999907	2.59567	0.311338	1.32122	0.685881
Vpreb2	0.97851	0.999907	2.59524	0.00945514	3.08195	0.0111163
Gm43551	0.822898	0.999907	2.59466	0.0210891	2.24823	0.0837074
Cfap58	0.783714	0.999907	2.59452	0.018335	1.34612	0.285361
Epha6	0.822898	0.999907	2.58421	0.0301563	1.37991	0.322789
Mpzl1	0.0034839	0.999907	2.58361	0.000919775	3.00249	0.00159814
Trp63	-0.372558	0.999907	2.58352	0.1143	1.84385	0.352385
Gm10291	1.40084	0.999907	2.58348	0.00145061	2.18336	0.0148463
Wwc1	-0.569091	0.999907	2.58107	0.074194	1.17092	0.508707
Gm7364	0.505905	0.999907	2.57354	0.0409584	3.04342	0.0444027
A930036I15Rik	0.188913	0.999907	2.57349	0.00644078	0.635386	0.552093
Rtn4rl1	0.455598	0.999907	2.56582	0.00421182	3.6784	0.00160583
Lexm	0.866026	0.999907	2.55846	0.00665998	1.94846	0.0624118
Kctd15	1.63786	0.999907	2.55584	0.0607015	3.64628	0.0304651
Gm26747	0.822898	0.999907	2.55021	0.0303343	1.69136	0.21638
Ipmk	0.395353	0.999907	2.53278	2.51377e-07	1.91144	0.00011473
Zfp239	0.363678	0.999907	2.5283	0.000425845	3.31972	0.00029776
Gm43126	2.67363	0.999907	2.52237	0.0749713	2.49322	0.139822
Gm15754	1.43468	0.999907	2.51538	0.0534499	3.36305	0.0350523
Lrch2	3.07613	0.999907	2.51092	0.39359	2.87444	0.417093
Rpp25	0.273327	0.999907	2.5102	0.0918165	2.85641	0.109915
Plac8	1.12	0.999907	2.50745	0.000166206	2.89753	0.000364374
Ptpn22	-0.448268	0.999907	2.5009	0.00262826	2.01771	0.0276019
Myo3b	0.7165	0.999907	2.48775	0.0496745	0.531596	0.742853
Gm3972	0.188913	0.999907	2.48697	0.00663502	1.59017	0.113162
Gimap3	0.272167	0.999907	2.48532	0.0458431	3.22977	0.0336448
Osr2	-0.487897	0.999907	2.48459	0.251322	3.02765	0.244482
Spink6	0.822898	0.999907	2.48143	0.0916493	0.796626	0.67063
2010204K13Rik	0.329336	0.999907	2.48061	0.000475218	2.94482	0.000741775
Rragd	0.654344	0.999907	2.4768	0.024463	2.25644	0.0780557
Scd1	1.21266	0.999907	2.47479	0.00976465	1.92358	0.0736715
Cbx3-ps7	0.747943	0.999907	2.47302	0.0500387	2.39796	0.10828
Rprm	0.188913	0.999907	2.47078	0.00791368	2.00835	0.0540041
Gm9847	0.583637	0.999907	2.46849	0.00482064	2.06623	0.0349364
Map3k19	0.0359303	0.999907	2.46806	0.000239595	2.16215	0.00352474
Pakap	0.0468722	0.999907	2.46764	0.00389134	2.02725	0.0329371
C230035I16Rik	0.485075	0.999907	2.46105	1.05928e-05	2.52142	0.000100817
Nid1	1.87986	0.999907	2.45726	0.0164391	2.38839	0.0453013
Gm3527	0.750384	0.999907	2.45321	0.0536343	0.819628	0.602584
4930470P17Rik	0.822898	0.999907	2.45292	0.0932715	1.03163	0.571392
BC100530	-0.275473	0.999907	2.45067	0.0215898	0.355242	0.792415
Gm44456	1.90873	0.999907	2.45021	0.0150944	1.75914	0.123919
H2afy3	1.1871	0.999907	2.44854	0.000841592	3.10791	0.00075954
4930597A21Rik	0.713912	0.999907	2.44815	0.00117679	1.16718	0.128751
Cd244	0.117766	0.999907	2.44808	0.00474115	2.43131	0.0154268
Gm7237	0.661003	0.999907	2.4466	0.00718503	1.0271	0.30633
Capn2	0.770057	0.999907	2.44085	6.38821e-07	2.05427	7.77634e-05
Pmaip1	0.187219	0.999907	2.44035	0.00018975	1.82297	0.00792037
Trav13d-1	0.188913	0.999907	2.43812	0.0109717	2.27409	0.0394092
Gm12783	0.269387	0.999907	2.43606	0.0257954	0.576025	0.667637
Tbx19	0.331038	0.999907	2.43592	0.118916	3.28382	0.0821308
Sln	1.41062	0.999907	2.43549	0.271783	4.60566	0.0848725
Camkk1	0.419481	0.999907	2.43385	0.0329516	3.02364	0.0293771
Rxfp3	0.878187	0.999907	2.43009	0.0173581	0.554795	0.652424
Gm13080	1.30601	0.999907	2.42765	0.00595032	1.84784	0.058545
Fibcd1	0.433391	0.999907	2.42585	0.190427	3.29647	0.139606
Gm22973	1.10522	0.999907	2.42568	0.0164867	1.91152	0.098055
Aldh5a1	0.236364	0.999907	2.425	0.082293	3.37531	0.0475322
Gm11756	1.06737	0.999907	2.42492	0.0145725	1.6747	0.136034
Prl2c3	2.12656	0.999907	2.42417	0.0461869	1.70334	0.234196
Gm14021	0.188913	0.999907	2.42234	0.101445	1.73347	0.332724
Gm13461	0.838328	0.999907	2.42036	0.0399505	0.98526	0.486279
Itln1	-0.12808	0.999907	2.41487	0.0279542	2.83607	0.0322545
Gm43326	-0.12808	0.999907	2.4141	0.0675162	0.502635	0.76993
Gm45750	1.17559	0.999907	2.4139	0.0136606	0.306999	0.80154
Slc25a13	0.578893	0.999907	2.41209	4.65933e-06	2.52245	4.35444e-05
Spred1	-0.145144	0.999907	2.408	0.000126256	2.6687	0.000403302
Epb41l4b	1.20311	0.301012	2.40415	2.08309e-06	2.27302	5.88489e-05
Snx24	0.157323	0.999907	2.40313	0.0548212	2.79181	0.0628948
Prtg	1.6342	0.999907	2.40211	0.0278269	2.69724	0.0385851
Gm24761	1.22458	0.999907	2.39745	0.13563	-0.454454	0.833849
Gm9794	1.36771	0.999907	2.39432	0.030376	2.42816	0.0625321
Gm11258	1.06747	0.999907	2.39272	0.00707129	2.13912	0.0341587
Mum1l1	1.40771	0.999907	2.38939	0.303885	-0.591341	0.850565
Ddx25	0.00734727	0.999907	2.38908	0.031813	1.78813	0.167334
Fam131b	-0.216609	0.999907	2.38867	0.1334	0.223662	0.919304
S100a4	0.224771	0.999907	2.38223	0.0833723	2.59759	0.114748
Shroom2	0.334199	0.999907	2.38145	0.0939443	1.55548	0.366186
Trav9d-4	0.653299	0.999907	2.37708	0.0235596	2.09361	0.085521
AI481877	0.775015	0.999907	2.37681	0.00944684	1.614	0.113377
Cabyr	0.653669	0.999907	2.37582	0.000157326	1.45959	0.019483
Synm	0.299825	0.999907	2.37545	0.116801	1.25799	0.500787
Mir6546	0.653299	0.999907	2.37467	0.0145725	3.31916	0.00710908
Vrtn	0.86803	0.999907	2.37397	0.0960519	5.45118	0.00517607
Rps12-ps4	2.17033	0.999907	2.37349	0.00592355	1.91243	0.0464844
Zhx2	-0.0196688	0.999907	2.36647	0.000475218	1.3865	0.0418541
Pcdhb20	0.433709	0.999907	2.366	0.128843	0.506693	0.807324
C530044C16Rik	-0.445072	0.999907	2.3654	0.0311656	2.26044	0.079082
A830019L24Rik	2.07768	0.999907	2.3652	0.172885	2.83455	0.174754
Gm25436	1.33203	0.999907	2.36075	0.00366809	2.76897	0.00515427
Gm15413	1.69741	0.999907	2.3599	0.108598	1.38667	0.441434
Fah	0.737631	0.999907	2.35972	0.00068224	2.39935	0.0030357
Gm17430	1.45733	0.999907	2.35954	0.0536095	1.40018	0.33719
Tmem255a	0.496881	0.999907	2.35709	0.0139883	2.83806	0.0148548
Gm12176	1.58958	0.999907	2.35607	0.00224224	2.07274	0.0163247
AC154552.9	1.31485	0.999907	2.35518	0.0107342	1.1744	0.255568
Car2	0.860428	0.999907	2.35379	0.0516755	3.47952	0.021152
Ctnnd1	0.417512	0.999907	2.35165	0.000371749	2.72827	0.000700029
Prok1	0.640595	0.999907	2.35029	0.0112953	-0.0873867	0.943003
Gm8172	1.53527	0.999907	2.34791	0.00697094	2.17402	0.0288905
Gm7497	0.822898	0.999907	2.34646	0.0864294	0.940993	0.581596
Spire2	-0.372558	0.999907	2.34422	0.0210775	1.96859	0.0931972
Pcsk4	0.454409	0.999907	2.3385	0.00101514	3.1175	0.000630732
Rhoj	0.109821	0.999907	2.33814	0.29327	0.136515	0.965881
Spry4	0.172973	0.999907	2.33056	0.011421	2.28524	0.0330472
Slc4a8	0.378691	0.999907	2.33027	0.100953	3.13209	0.0691461
Gm14927	0.358492	0.999907	2.32713	0.071078	2.23733	0.145066
Plekhg1	0.649378	0.999907	2.32692	0.135464	2.16864	0.247391
Gm10268	0.522092	0.999907	2.32137	0.000237247	1.68725	0.010294
6330562C20Rik	0.0505374	0.999907	2.31928	0.0263012	2.75582	0.0288724
Trpc5os	0.433391	0.999907	2.3136	0.0249814	2.38308	0.050031
6720469O03Rik	-0.372558	0.999907	2.31011	0.0276284	0.458761	0.726324
Pcdhb19	0.390341	0.999907	2.30959	0.0783292	-0.251811	0.886903
Bcat1	1.00133	0.999907	2.30717	6.60265e-05	2.47541	0.000300859
Gm27149	1.52039	0.999907	2.30629	0.0526011	3.62905	0.0159961
Slc35f2	0.437558	0.999907	2.30616	0.00113321	3.21318	0.000500666
Rcan3	0.408364	0.999907	2.30441	9.54155e-08	1.93528	1.66988e-05
Acvr1	1.2577	0.999907	2.30391	0.0508168	2.73517	0.0537711
Rab39b	0.781172	0.999907	2.30363	0.01311	1.62264	0.121208
Htr1f	0.188913	0.999907	2.30316	0.0100068	1.61211	0.106522
9330198I05Rik	0.578419	0.999907	2.30001	0.0112064	1.83374	0.0735015
Gm6061	1.73119	0.999907	2.29837	0.133232	3.7355	0.0470147
Gm37911	0.188913	0.999907	2.29744	0.0465464	0.635386	0.659434
Gm14411	0.00683364	0.999907	2.29436	0.0565987	2.3473	0.100622
Fgd2	0.637204	0.999907	2.29375	0.0414942	3.20471	0.0214512
Gstt1	0.298044	0.999907	2.28893	0.00193638	2.31453	0.00713865
Pgm2	0.546933	0.999907	2.28841	3.61565e-06	2.4319	2.85972e-05
Igdcc4	-0.236197	0.999907	2.28812	0.0251975	2.18303	0.0676957
Trp53i13	0.338038	0.999907	2.28798	0.000153937	1.95749	0.00307575
Kbtbd11	0.555898	0.999907	2.28568	0.14606	2.61536	0.166532
Gm43594	0.188913	0.999907	2.28232	0.0755585	1.84988	0.226794
Sez6l	-0.445072	0.999907	2.28165	0.0932383	2.90157	0.0771957
Slc1a4	1.0852	0.999907	2.2796	0.00776059	3.0881	0.00432603
Gm26851	0.188913	0.999907	2.27875	0.0495388	1.42787	0.299681
Gm9923	0.913851	0.999907	2.27643	0.203269	1.91962	0.378653
Robo1	2.09488	0.999907	2.27602	0.105627	0.637252	0.726386
Gm4952	1.43468	0.999907	2.27535	0.0127238	2.67745	0.0152976
Cfap46	2.97377	0.999907	2.27121	0.0677094	3.66071	0.0195629
Pvt1	0.358433	0.999907	2.2689	9.98643e-06	2.43183	6.21438e-05
Gm44340	1.15281	0.999907	2.26762	0.112298	-0.537339	0.774683
n-R5s98	0.653299	0.999907	2.26579	0.00678722	1.73347	0.0619913
Gatsl3	0.168321	0.999907	2.26426	0.00331614	2.7044	0.00419543
Gm20445	0.897777	0.999907	2.26169	0.116438	3.23717	0.0646436
Gm2451	0.234361	0.999907	2.26072	0.0458018	3.42347	0.0163331
Tcrg-V4	0.188913	0.999907	2.25782	0.0806454	3.88545	0.0180246
Trav13-2	2.02737	0.999907	2.25411	0.0524438	1.50712	0.273796
Snora75	2.42482	0.999907	2.25395	0.0872274	-0.474463	0.783868
Marveld1	-0.175458	0.999907	2.25369	0.0362673	2.97437	0.0244943
Gm14393	1.28574	0.999907	2.25288	0.0133885	2.84841	0.0111243
Gm2274	0.456488	0.999907	2.25279	0.122886	1.47929	0.4065
Gm13584	0.653299	0.999907	2.25231	0.0832052	3.20003	0.0444709
Gm15575	-0.739511	0.999907	2.25178	0.0101452	1.85851	0.0607295
Nkapl	0.116399	0.999907	2.24957	0.00773421	2.1812	0.0252185
Dctd	0.491851	0.999907	2.2429	0.000614702	3.12441	0.000265826
Gm8326	1.40705	0.999907	2.24166	0.000487776	1.34139	0.0388294
AC068459.2	0.691416	0.999907	2.23895	0.107258	2.15867	0.195527
Trav13-1	0.970291	0.999907	2.23841	0.0522985	1.21587	0.378045
Tro	-0.276676	0.999907	2.23739	0.0527704	1.2469	0.366079
Frem2	-1.24882	0.999907	2.23645	0.166696	2.69857	0.165596
Vmn2r-ps25	0.188913	0.999907	2.23616	0.0892436	1.86098	0.237288
7330423F06Rik	-0.909458	0.999907	2.23568	0.017521	1.61485	0.132364
Gm23071	1.33406	0.999907	2.23471	0.0128715	2.8434	0.0103876
Ctdspl	-0.0067338	0.999907	2.23405	0.000187823	1.79062	0.00532403
Nipal2	0.188913	0.999907	2.23278	0.0618904	1.65187	0.244829
Satb2	0.420698	0.999907	2.23262	0.00653688	2.56688	0.00943419
Fam183b	0.188913	0.999907	2.23234	0.169168	1.72207	0.384363
Plppr2	0.863822	0.999907	2.23144	0.0208426	1.51694	0.170662
Cdsn	-0.12808	0.999907	2.23116	0.142407	0.714634	0.71603
Lyplal1	1.32636	0.999907	2.2272	0.00671053	3.16694	0.00276086
Igfbp2	0.188913	0.999907	2.22534	0.125695	1.57213	0.373323
Lrrc4b	0.335362	0.999907	2.22452	0.0892437	-0.793324	0.631321
Pycr2	0.245588	0.999907	2.2243	6.53177e-05	2.02877	0.00105106
Vipr1	-0.143207	0.999907	2.22396	0.0844474	2.42545	0.116086
Gm4204	0.197533	0.999907	2.22135	0.0339045	2.24043	0.0698925
Fosl2	-0.133235	0.999907	2.21639	0.00428104	2.0061	0.0224321
Chd7	0.294007	0.999907	2.21575	0.00151388	2.38867	0.00396525
Ogdhl	0.841615	0.999907	2.21428	0.00439405	2.73795	0.00436955
Fstl1	0.661333	0.999907	2.21324	0.122866	2.86272	0.0980727
Prss12	0.00914571	0.999907	2.21277	0.0518135	1.43945	0.285852
Pcdhb18	0.25738	0.999907	2.20951	0.106048	0.449611	0.804693
Gm9761	1.09622	0.999907	2.20886	0.266195	3.35682	0.158767
Inppl1	0.303663	0.999907	2.20765	0.00178932	1.74415	0.0235827
Spin2c	0.644101	0.999907	2.20654	0.0424967	2.74238	0.037408
Gm44400	0.188913	0.999907	2.20393	0.022653	1.52147	0.171394
Aprt	0.344917	0.999907	2.20076	3.4934e-05	2.67306	5.25437e-05
3830408C21Rik	1.39641	0.566075	2.2007	7.87845e-05	2.77025	7.83669e-05
Gimap4	0.364087	0.999907	2.19946	0.0908859	2.78974	0.0758713
Mgat4d	0.188913	0.999907	2.19792	0.00606454	0.386247	0.677853
Rras2	0.591278	0.999907	2.19708	0.000257079	2.32549	0.00102264
Kcnq1	1.10253	0.999907	2.19512	0.00442213	2.46249	0.00774875
Gm6654	0.0820165	0.999907	2.19423	0.0757513	2.53553	0.0870565
Tnfrsf21	0.264205	0.999907	2.19403	7.7335e-05	2.82168	6.30703e-05
Gm11707	0.873206	0.999907	2.19137	0.0347358	2.01756	0.0973647
Gm15416	1.23698	0.999907	2.18681	0.0452207	1.54396	0.229341
Vmn2r110	0.358512	0.999907	2.18664	0.0932336	0.355242	0.839325
Gpr84	0.231984	0.999907	2.18619	0.173924	1.36456	0.492297
Gm807	0.0415198	0.999907	2.18386	0.0661391	0.355242	0.821447
Pon1	1.36216	0.999907	2.18304	0.0563274	1.20447	0.379474
Gm26888	0.284488	0.999907	2.18206	0.00777897	1.32887	0.140455
Gm18562	0.92493	0.999907	2.17714	0.0201359	0.232651	0.847294
Rpl3-ps2	0.677194	0.999907	2.17515	0.00101849	2.16548	0.00474251
Enthd1	1.45925	0.999907	2.17049	0.0618662	2.30111	0.0968523
Gm44167	0.188913	0.999907	2.16933	0.172799	1.81509	0.3485
Zap70	0.399433	0.999907	2.1669	0.0325829	1.36139	0.249737
Rpl36-ps2	0.821221	0.999907	2.16681	0.0134644	1.63098	0.100262
Lrtm2	1.22644	0.999907	2.1646	0.0338543	1.65322	0.164737
Ndufa4l2	-0.142345	0.999907	2.15996	0.0145725	1.64234	0.101754
Arfgef3	1.02826	0.999907	2.15168	0.200578	1.93264	0.34426
Depdc7	-0.168906	0.999907	2.15148	0.0469337	2.877	0.0304909
Dhrs13	-0.0423415	0.999907	2.15135	9.12163e-05	2.14448	0.0007174
Klhl23	0.26845	0.999907	2.15104	0.000542224	2.43267	0.00121954
Gsto1	0.294788	0.999907	2.15101	0.00017559	3.13516	4.38269e-05
Notch3	0.00859785	0.999907	2.14835	0.115661	1.66146	0.313891
Mvb12b	-1.7099	0.999907	2.14726	0.00902813	2.40969	0.0141115
Gm10240	0.285055	0.999907	2.14692	0.135345	0.370978	0.849042
Gm13370	0.285055	0.999907	2.14692	0.135345	0.370978	0.849042
Nenf	0.103524	0.999907	2.13935	4.37124e-05	1.90934	0.000950085
Gm24188	0.580785	0.999907	2.1392	0.00190156	2.06246	0.00907902
Calr3	0.31844	0.999907	2.13675	0.000278461	2.72684	0.000242456
Gm4518	0.296544	0.999907	2.13403	0.0147279	1.9389	0.0544754
Gm29106	0.0313977	0.999907	2.13324	0.00631749	2.46976	0.00884215
Tbc1d4	0.675973	0.999907	2.13287	0.0291502	3.2681	0.00908553
Enam	1.89906	0.999907	2.13217	0.0111549	1.82411	0.056488
Gm5070	-0.287077	0.999907	2.13132	0.0230944	0.847535	0.441989
Gm44205	0.873465	0.999907	2.12628	0.126421	2.60144	0.120029
Vash2	0.35682	0.999907	2.12305	0.0175184	4.18915	0.000924813
Tubg2	0.433238	0.999907	2.1221	0.0470722	1.88836	0.133742
Gtsf1	0.327288	0.999907	2.11819	0.126339	1.65988	0.322374
Gm24673	0.588913	0.999907	2.11787	0.0266423	0.539146	0.644833
Gm23108	0.588913	0.999907	2.11787	0.0266423	0.539146	0.644833
Fam195a	0.146863	0.999907	2.11747	0.0044254	2.4328	0.00682068
Gpr150	0.816632	0.999907	2.11696	0.00141791	2.87374	0.000762836
D130052B06Rik	1.64423	0.999907	2.11611	0.0860795	2.00789	0.172679
2900076G11Rik	1.24599	0.999907	2.11589	0.0190333	2.38204	0.0272592
Gm14020	0.188913	0.999907	2.11515	0.0990678	0.819628	0.611684
Gm28050	0.787022	0.999907	2.11227	0.0254454	2.60943	0.0232909
Olfr91	0.505905	0.999907	2.11052	0.0195349	1.42787	0.166832
Pkia	1.77624	0.999907	2.1102	0.155382	1.14772	0.533776
Gm45507	-0.0482959	0.999907	2.11	0.0882193	-0.000967989	0.999586
Gm10392	-0.0843697	0.999907	2.10929	0.0204322	2.27795	0.0349364
Pdcd1lg2	-0.528969	0.999907	2.1062	0.0498621	1.62822	0.198612
Catsperd	0.0561325	0.999907	2.10593	0.0105987	1.49043	0.106362
Esx1	0.0918276	0.999907	2.10415	0.108645	0.945645	0.56311
Trav9n-2	1.1059	0.999907	2.10375	0.0199652	0.932963	0.372559
Trav9d-2	1.1059	0.999907	2.10375	0.0199652	0.932963	0.372559
Morn4	0.188913	0.999907	2.10206	0.0765568	2.83557	0.0497358
Gli3	-0.0605813	0.999907	2.10139	0.194255	-0.397872	0.85647
Gm23964	1.05096	0.999907	2.10063	0.0085431	1.77625	0.0485655
Lrrtm2	0.259957	0.999907	2.09973	0.0129575	0.301873	0.77214
Gm45912	-0.614671	0.999907	2.09961	0.034321	3.57945	0.00621096
AC163621.4	0.188913	0.999907	2.09911	0.0322582	1.40011	0.220065
Cdc42bpb	0.470844	0.999907	2.09855	0.0215898	3.11744	0.00771694
Gm8730	0.821497	0.999907	2.09836	0.00198774	1.88999	0.0133394
Plxna2	0.928128	0.999907	2.09511	0.0652065	0.953131	0.491298
Rbp1	0.598148	0.999907	2.09262	0.0895048	3.17085	0.0373238
Gm9892	0.638799	0.999907	2.09125	0.0624061	2.44064	0.0700308
Trav14-2	0.505905	0.999907	2.09048	0.0493541	1.88329	0.133458
Mrc1	0.490604	0.999907	2.08813	0.0252222	3.036	0.0102686
Cisd1	0.6807	0.999907	2.08796	0.000212806	2.4997	0.000334186
Gm3211	0.822898	0.999907	2.08682	0.011009	0.502635	0.600927
Upk1b	-1.47093	0.999907	2.08615	0.27274	0.374156	0.884591
Serpinb9d	0.188913	0.999907	2.08545	0.113641	1.55529	0.329227
Akap1	0.275339	0.999907	2.08277	0.000253785	2.73334	0.000169351
Nudt8	0.292567	0.999907	2.08228	0.000169173	2.51215	0.000255599
Gm8424	1.24599	0.999907	2.08176	0.0267397	2.00835	0.0681335
Gm45236	1.71539	0.999907	2.081	0.171642	2.29624	0.210323
Spsb1	0.675292	0.999907	2.08039	0.0268412	2.41083	0.0329647
Gm14637	0.188913	0.999907	2.07687	0.0790705	0.239146	0.881017
Chrdl1	-0.12808	0.999907	2.07621	0.0403091	1.29512	0.276561
Cldn12	0.472867	0.999907	2.07483	0.0119594	1.72243	0.066365
A930104D05Rik	0.0415198	0.999907	2.07237	0.106366	1.51617	0.328904
Hcrt	0.360877	0.999907	2.07002	0.0405947	1.40202	0.236961
Gm15471	-0.169098	0.999907	2.06914	0.0071765	1.61866	0.0588796
Megf10	1.94382	0.999907	2.06778	0.0458504	1.58471	0.193226
Gm8979	1.19335	0.999907	2.06539	0.0143448	2.83372	0.00769985
Doc2g	0.370667	0.999907	2.06455	0.00188984	1.96538	0.00968233
Gm14139	1.78526	0.999907	2.06447	0.0788085	0.984439	0.493616
Gcsh	0.178051	0.999907	2.06331	6.53177e-05	2.41684	0.000135005
2610203C20Rik	0.188913	0.999907	2.05971	0.0607899	1.37004	0.295608
Gm15104	0.358512	0.999907	2.05882	0.0191839	0.861445	0.39799
Gm2666	0.748188	0.999907	2.05574	0.099578	0.623609	0.696713
Rps10-ps2	0.945769	0.999907	2.05463	0.00145729	1.83666	0.0111789
Nnat	0.611989	0.999907	2.05204	0.18909	1.98433	0.29409
Slc16a5	1.31359	0.999907	2.04984	0.0281083	1.99494	0.0684405
Fzd2	0.653299	0.999907	2.04933	0.0701847	1.86609	0.166036
Bdh1	0.814367	0.999907	2.04903	1.0694e-05	2.85263	3.63186e-06
Cdkn2b	1.09502	0.999907	2.04807	0.20391	2.01471	0.302006
Stx1a	0.278221	0.999907	2.04697	3.61987e-06	1.39599	0.00143861
Gm11378	0.188913	0.999907	2.04604	0.0816834	1.33723	0.345199
Gm28285	0.295857	0.999907	2.0456	0.000137845	1.61773	0.00468215
Bag3	-0.84592	0.999907	2.0414	0.160314	2.86445	0.102542
Gm14931	0.919983	0.999907	2.0408	0.10786	1.97092	0.195527
Gm4961	0.0929764	0.999907	2.03651	0.0146811	1.44227	0.127026
Relt	1.20279	0.999907	2.03591	0.0185731	2.46406	0.0188384
Stac	1.17329	0.999907	2.03472	0.445823	-0.135647	0.97066
Gm16838	0.505905	0.999907	2.03467	0.0753403	1.61211	0.237337
Gm12147	-0.12808	0.999907	2.03369	0.0171463	1.8756	0.0575119
Gm3468	1.07503	0.999907	2.03144	0.20558	-1.1044	0.583943
1700061E17Rik	0.510787	0.999907	2.0313	0.0674388	0.239146	0.873569
Wdr93	-0.12808	0.999907	2.03016	0.0368345	0.318394	0.800016
Galnt6	-0.467331	0.999907	2.02844	0.201352	2.24111	0.241231
Stac2	1.72369	0.999907	2.02844	0.068178	3.55182	0.0131952
6530403H02Rik	0.188913	0.999907	2.02734	0.0381639	1.52147	0.183497
B630019A10Rik	0.727331	0.999907	2.02636	0.0272013	1.58903	0.134867
Rtkn	0.4326	0.999907	2.02592	0.246154	1.83229	0.388941
Nkain4	-0.12808	0.999907	2.0242	0.183546	1.08775	0.56859
Gm20568	0.633388	0.999907	2.02314	0.00446148	1.19682	0.118675
B230110C06Rik	0.188913	0.999907	2.02223	0.0751313	3.23906	0.0232124
Sapcd1	0.388751	0.999907	2.02024	0.0175392	0.730473	0.460953
Kcna5	2.15787	0.999907	2.01886	0.398125	1.86119	0.521885
Gm37140	0.443091	0.999907	2.01686	0.0991412	1.74346	0.234664
Gm21972	1.45223	0.999907	2.01583	0.0724886	0.506222	0.725392
Rapgef4os2	0.0538515	0.999907	2.01439	0.219142	-0.589285	0.785544
Lhx2	0.000943339	0.999907	2.01396	0.318974	3.11357	0.196641
Dst	0.798053	0.999907	2.01227	0.0514855	2.24728	0.0686196
CR974589.1	1.03549	0.999907	2.01067	0.0412145	2.12941	0.0684288
Pcdhb9	0.188913	0.999907	2.00794	0.0647505	1.33723	0.303349
Ccnd2	1.9987	0.999907	2.00712	0.0942298	4.19451	0.0084777
S100a2	0.505905	0.999907	2.00452	0.0398452	1.52147	0.182515
Grm3	0.285998	0.999907	2.00415	0.0149268	1.14772	0.218306
Gm4081	-0.12808	0.999907	2.0039	0.0493541	0.502635	0.695649
Fbxo15	-0.12808	0.999907	2.00356	0.0115473	1.37436	0.122386
Rhod	-0.617036	0.999907	2.00256	0.0531135	2.32546	0.061127
Wtip	0.653299	0.999907	2.00087	0.0982391	5.65448	0.00140317
Sema4a	1.12672	0.999907	2.00019	0.0787229	2.97414	0.0346247
Mir466b-6	0.319328	0.999907	1.99986	0.0419455	0.798254	0.500775
Gm25943	0.319328	0.999907	1.99986	0.0419455	0.798254	0.500775
Mir466b-4	0.319328	0.999907	1.99986	0.0419455	0.798254	0.500775
Gm8013	0.751296	0.999907	1.99731	0.00138253	2.5189	0.00129556
Gm4575	0.785269	0.999907	1.99661	0.0117249	3.08345	0.00302911
Pnp	0.105144	0.999907	1.99501	0.00482311	2.73217	0.00253583
Exoc3l4	-0.909458	0.999907	1.99464	0.025971	0.955122	0.36135
Stfa1	0.800692	0.999907	1.99379	0.0785792	0.898876	0.518445
Itm2a	0.726845	0.999907	1.99231	0.0274701	2.1463	0.0453013
9330182L06Rik	1.09652	0.999907	1.99187	0.0443248	1.29098	0.268656
Cyp2j8	0.505905	0.999907	1.99187	0.0606079	0.714634	0.586734
Slc47a1	0.0275467	0.999907	1.99078	0.0204403	-0.615378	0.545222
Zadh2	0.336321	0.999907	1.99016	1.1773e-05	1.89643	0.000223365
Wscd1	2.39574	0.999907	1.98939	0.292124	1.1988	0.613398
Pigp	0.146996	0.999907	1.989	8.1736e-06	1.52893	0.000954968
Gm28982	0.825263	0.999907	1.98819	0.0062621	1.16733	0.14124
2810047C21Rik1	0.188913	0.999907	1.98282	0.162863	0.239146	0.902448
Vmn2r1	0.431026	0.999907	1.98067	0.0224094	1.9632	0.0534554
Gm12715	1.4388	0.999907	1.98029	0.0873755	3.67743	0.0138904
Gm7901	1.75426	0.999907	1.97907	0.014025	3.07791	0.00355304
Gm8093	-0.218344	0.999907	1.97821	0.0603754	1.0532	0.406694
Rprl3	2.39096	0.999907	1.97792	0.0284289	0.523691	0.635627
1700024P16Rik	1.55808	0.999907	1.97725	0.118506	1.23359	0.426055
AC122428.5	0.505905	0.999907	1.97544	0.0323272	1.42775	0.183852
B230311B06Rik	0.695511	0.999907	1.97502	0.143833	0.0421001	0.983124
Tifab	0.583191	0.999907	1.97395	0.00236997	2.50477	0.00210203
C77370	-0.276184	0.999907	1.97119	0.188089	1.3734	0.455886
4930444G20Rik	0.199088	0.999907	1.97089	0.0317981	1.38194	0.195779
Gm43108	0.188913	0.999907	1.97007	0.287435	3.58846	0.106524
Gm44380	0.188913	0.999907	1.97007	0.287435	3.58846	0.106524
Gm6139	0.484365	0.999907	1.96711	0.0596028	0.282341	0.839032
Ralb	0.479531	0.999907	1.96581	3.33847e-07	2.1244	3.54061e-06
Gm11295	0.829186	0.999907	1.96479	0.0138503	3.16431	0.0028272
Gm16677	1.1621	0.999907	1.96232	0.00221981	1.1371	0.0916071
Gm27174	1.1621	0.999907	1.96232	0.00221981	1.1371	0.0916071
Slc7a5	0.243228	0.999907	1.96181	0.00306004	2.54232	0.00234599
Trav3-3	0.822898	0.999907	1.96162	0.0715802	1.86609	0.15017
Apoo-ps	-0.781174	0.999907	1.96109	0.269755	-0.0917154	0.970815
Gm3629	0.694416	0.999907	1.95983	0.0646701	1.09621	0.390655
Gm8203	0.188913	0.999907	1.95895	0.343109	4.13483	0.0945166
Chchd6	0.0506918	0.999907	1.9589	3.41422e-05	2.31968	6.40748e-05
Hs3st1	0.466513	0.999907	1.95858	0.10492	2.81037	0.0567089
Gm12669	0.709216	0.999907	1.95719	0.0531135	0.684117	0.583621
Ergic1	0.185398	0.999907	1.95695	3.41648e-05	2.18828	0.000116479
AA414768	0.0209336	0.999907	1.9568	0.0186338	2.24608	0.0244089
Gm12380	1.40759	0.999907	1.95676	0.0189867	1.74135	0.0705763
Trav13d-2	1.1059	0.999907	1.9567	0.109464	2.53836	0.085485
Trav13n-2	1.1059	0.999907	1.9567	0.109464	2.53836	0.085485
Fggy	0.638791	0.999907	1.95497	0.0156106	2.58022	0.0103413
Gm15454	0.628267	0.999907	1.95494	0.0531135	1.91726	0.109205
Srm	0.502572	0.999907	1.95444	0.0307362	3.1996	0.00678604
Rpsa-ps5	0.134105	0.999907	1.94952	0.0100055	1.7781	0.0404115
Gm13271	1.02153	0.999907	1.94674	0.0157386	3.24447	0.00267028
Mmp2	0.750384	0.999907	1.94599	0.0900727	-0.32906	0.830955
Gm18828	1.3521	0.999907	1.94456	0.137428	0.799288	0.630176
Slc25a33	0.356631	0.999907	1.9442	0.000141749	2.72824	5.04862e-05
Mir467d	0.188913	0.999907	1.94347	0.0612561	0.185643	0.894458
Spocd1	0.822898	0.999907	1.94327	0.0656039	0.898876	0.484447
Gm7561	0.879263	0.999907	1.94222	0.017093	2.74019	0.00791696
Gm8055	0.913442	0.999907	1.94198	0.110904	1.25726	0.396495
A930005N03Rik	1.3995	0.999907	1.94111	0.161307	2.22131	0.18248
Gm11379	-0.12808	0.999907	1.94016	0.0121244	2.11831	0.021058
AC158636.1	-0.459685	0.999907	1.93903	0.0313346	2.45272	0.0256947
Gm16184	0.970253	0.999907	1.93807	0.00231076	1.92002	0.00906581
Shmt2	0.424332	0.999907	1.9379	0.00462818	2.71686	0.00209171
Kdelc1	0.250902	0.999907	1.93694	4.84654e-07	1.9087	1.18838e-05
Gm8234	0.708675	0.999907	1.93617	0.0404669	1.83628	0.0988437
Slc35g1	0.247193	0.999907	1.93522	0.000352742	1.98283	0.00167207
Cldn14	0.970291	0.999907	1.93515	0.0275274	1.41647	0.163756
Neurog3	1.28728	0.999907	1.93472	0.155889	-0.311222	0.866841
2900079G21Rik	-1.36117	0.999907	1.9328	0.131406	1.33206	0.393676
Gm15472	-0.783887	0.999907	1.93176	0.0504855	1.53492	0.18771
Mgmt	0.199601	0.999907	1.93135	0.126723	0.0240599	0.989475
Gm26092	0.188913	0.999907	1.93084	0.0731897	0.166897	0.909672
Mir669a-1	0.188913	0.999907	1.93084	0.0731897	0.166897	0.909672
Ddit4	-0.20778	0.999907	1.93052	0.000322935	1.28095	0.0191378
Abhd14a	-0.00226599	0.999907	1.93023	0.000571968	2.47949	0.000487961
Gm14435	1.26547	0.999907	1.92978	0.0160629	1.31393	0.149225
Zfp385a	0.143774	0.999907	1.92618	0.0908856	1.9354	0.156218
Gm16470	-0.178203	0.999907	1.92504	0.00349324	2.34053	0.00393184
Lxn	0.585912	0.999907	1.92498	0.00167657	2.2222	0.00282712
Dtd1	0.371808	0.999907	1.92461	1.27541e-05	1.98903	0.00011234
Gm37356	0.188913	0.999907	1.92382	0.030376	1.11088	0.283954
Gm14165	1.516	0.999907	1.92172	0.0211664	0.84009	0.386448
Ggact	0.576496	0.999907	1.91976	0.00029177	1.77862	0.00283129
Npnt	1.19779	0.999907	1.91936	0.252815	2.53977	0.207066
Zfp939	0.683895	0.999907	1.91816	0.000450332	1.59089	0.00756727
Gm45453	0.088701	0.999907	1.91762	0.000126223	1.79057	0.00149609
Abhd15	-0.440121	0.999907	1.91728	0.0531135	2.39115	0.0461118
Gm42634	0.188913	0.999907	1.91607	0.294722	2.36655	0.281135
Gm43836	0.188913	0.999907	1.91607	0.294722	2.36655	0.281135
Tcea3	0.800692	0.999907	1.91527	0.0175033	1.71899	0.0647172
Gm7899	1.83503	0.999907	1.91177	0.0828797	1.62104	0.218114
Tspan31	0.132377	0.999907	1.91096	2.53681e-07	2.00774	3.63186e-06
Focad	0.241041	0.999907	1.91087	8.68703e-05	2.36464	0.000104553
Prkar2a	0.453394	0.999907	1.90894	0.0643029	2.70248	0.0336611
Gm45476	0.188913	0.999907	1.90805	0.0560305	1.03163	0.388993
Gm23543	0.336306	0.999907	1.90743	0.126341	2.06185	0.16875
Pglyrp2	-0.133059	0.999907	1.90733	0.0226674	1.71145	0.0780921
Nmnat3	-0.018491	0.999907	1.90711	0.000413044	1.57551	0.00722338
Gm29254	1.74157	0.999907	1.90705	0.0330359	0.0432595	0.971922
Rps18-ps1	1.07332	0.999907	1.90583	0.0123137	1.49993	0.0818687
Ms4a8a	0.333573	0.999907	1.90307	0.085229	1.15073	0.390216
Gm26834	-0.12808	0.999907	1.90298	0.0578102	2.9401	0.0195799
Gm13653	1.58228	0.999907	1.90204	0.0139755	1.86649	0.0383136
Gm28901	0.64687	0.999907	1.90169	0.134172	2.47016	0.106503
Mir669j	-0.12808	0.999907	1.9011	0.0291829	0.318394	0.774053
Uck2	0.61528	0.999907	1.89968	0.0019982	2.35508	0.00209382
Bcl2	-0.826051	0.999907	1.89835	0.000496517	1.79494	0.00375774
Gm20610	0.897777	0.999907	1.89538	0.0326142	0.714634	0.500978
Tnfsf4	0.598016	0.999907	1.89532	0.341791	2.82337	0.234471
Zdhhc1	0.0510071	0.999907	1.89499	0.0192838	1.52435	0.100708
Mir669a-3	0.496888	0.999907	1.8943	0.181252	0.356023	0.853369
Maged2	0.454293	0.999907	1.89358	0.000154772	1.67448	0.00254335
Spats2l	1.33759	0.999907	1.89027	0.0559226	1.06162	0.36935
Tekt4	0.188913	0.999907	1.89012	0.0640885	0.898876	0.468455
Gm10481	0.027737	0.999907	1.88989	0.0617815	2.38279	0.0515844
Kcnh4	0.479639	0.999907	1.8895	0.000622708	1.85472	0.00353294
Slc12a2	0.397565	0.999907	1.88665	0.00029177	1.70251	0.00335634
Mc1r	1.33309	0.999907	1.88636	0.0800014	3.1781	0.0197247
Tcrg-V7	0.188913	0.999907	1.88628	0.043095	1.33723	0.221871
Abhd14b	0.240759	0.999907	1.8862	2.32067e-05	1.89993	0.000225969
Etfbkmt	0.251777	0.999907	1.88349	0.000548517	1.29347	0.0224655
Gm20574	0.970291	0.999907	1.8834	0.0344331	1.91771	0.0682241
Gm11754	0.364315	0.999907	1.88273	0.0954008	0.86685	0.535083
Gm25451	0.188913	0.999907	1.88257	0.0290501	0.502635	0.634284
Gm31532	1.03352	0.999907	1.88257	0.0748943	2.43797	0.0571194
Gm24741	0.906795	0.999907	1.88168	0.0235134	1.28343	0.179695
Tmem55a	0.388337	0.999907	1.88033	1.14662e-08	2.01636	1.39841e-07
Gm7039	0.04948	0.999907	1.87911	0.00409286	0.982567	0.16172
Slc25a15	0.735317	0.999907	1.87815	0.000773801	2.25537	0.00106212
Gm13680	0.67894	0.999907	1.87793	0.00264522	1.69496	0.0161859
Rmnd1	0.957058	0.999907	1.87636	0.00135237	0.840444	0.161057
Rdh10	0.118861	0.999907	1.8758	0.0318214	1.89333	0.0660058
Tcrg-V6	0.970291	0.999907	1.87417	0.0260477	2.31395	0.0238929
Csf1	0.0417163	0.999907	1.87313	0.0174871	1.79795	0.0498801
Gstp1	0.245537	0.999907	1.87165	7.58703e-05	1.98814	0.000364374
Gm21541	0.907359	0.999907	1.87017	0.293223	0.819628	0.720568
Snhg3	0.299991	0.999907	1.86911	0.00223513	2.17897	0.0034126
Npc1l1	-0.12808	0.999907	1.86856	0.0523623	1.01497	0.378236
Gm4202	1.99886	0.999907	1.86705	0.315361	3.63794	0.102516
AC159263.3	0.929001	0.999907	1.86609	0.0641369	1.5109	0.206745
Epgn	1.0428	0.999907	1.86561	0.0325479	1.75248	0.0865919
Klf9	0.239599	0.999907	1.86437	8.77637e-05	1.17611	0.0127175
Pcdhb17	0.0493434	0.999907	1.86164	0.16375	-0.799832	0.637786
Gm9729	0.580785	0.999907	1.86077	0.122588	0.930632	0.533432
Gm5855	0.0412448	0.999907	1.86052	0.0308765	1.45546	0.146418
Gm44696	1.38437	0.999907	1.85858	0.0644465	2.17785	0.0711395
Vpreb1	0.230686	0.999907	1.8567	0.000770208	1.73355	0.00567221
AC153504.2	-0.212609	0.999907	1.85638	0.000360838	1.83508	0.00217104
Slc9a5	0.283862	0.999907	1.85352	0.000346141	1.46051	0.00827846
Pde10a	-0.632565	0.999907	1.85231	0.130972	0.301065	0.856421
Platr3	0.505905	0.999907	1.85124	0.0434323	0.819628	0.45598
Gm7251	0.934808	0.999907	1.84865	0.00987377	1.88523	0.0244398
Gm12117	0.822898	0.999907	1.8484	0.0778885	1.8756	0.133863
Gm26695	0.77896	0.999907	1.84665	0.102908	1.09761	0.427928
Gm9625	0.684263	0.999907	1.84619	0.000115432	1.73953	0.00129332
Gm8704	0.705905	0.999907	1.84558	0.0220356	2.36789	0.0168469
Gm3922	0.705905	0.999907	1.84558	0.0220356	2.36789	0.0168469
Gm9522	2.44563	0.999907	1.84377	0.445781	-0.516175	0.872886
Gm6863	0.998095	0.999907	1.84239	0.0317326	1.22873	0.218406
Gm16054	0.188913	0.999907	1.84196	0.0652661	1.12498	0.348054
Klf8	0.860885	0.999907	1.84072	0.000428816	1.50111	0.00796196
Fgfbp3	1.36975	0.999907	1.83984	0.0370085	1.945	0.062969
Skor1	-0.275473	0.999907	1.83962	0.0488957	1.18646	0.283127
Ptms	-1.07957	0.999907	1.83732	0.192063	2.24301	0.18569
Mir669g	-0.12808	0.999907	1.83573	0.0681399	0.185643	0.89133
B230359F08Rik	1.92886	0.999907	1.83487	0.0673596	1.61182	0.176271
Ramp2	-0.1431	0.999907	1.83425	0.232077	4.01683	0.0355682
Adamts1	0.505905	0.999907	1.83112	0.108313	0.318394	0.835703
Gm1141	0.464615	0.999907	1.82696	0.0344329	1.32664	0.187949
Gm44793	0.456596	0.999907	1.82574	0.0767297	0.395449	0.769037
Gm27782	0.774696	0.999907	1.82545	0.0594409	1.71917	0.134337
Gm16146	0.313265	0.999907	1.82544	0.0354947	0.358487	0.744216
Rbms3	-0.444331	0.999907	1.82527	0.0260063	0.807879	0.401412
Gm6762	0.994489	0.999907	1.8249	0.0348865	1.57343	0.119666
Lap3	0.391794	0.999907	1.82413	0.00136718	2.6113	0.00049403
Chit1	-0.422866	0.999907	1.82369	0.054647	0.314732	0.799653
AC117232.4	1.13989	0.999907	1.82298	0.0465262	1.17536	0.277288
CT030170.4	0.274147	0.999907	1.82207	0.00956358	1.99904	0.0167614
Gm13607	0.188913	0.999907	1.8208	0.0670071	0.239146	0.857902
Gm14648	1.81304	0.999907	1.8198	0.177383	1.25463	0.449631
Gm13394	1.33691	0.999907	1.81922	0.12032	1.9828	0.158551
Myc	0.394137	0.999907	1.81891	0.0265441	3.44714	0.00228753
1700086O06Rik	-0.0164244	0.999907	1.81877	0.000126256	1.50509	0.00333614
Trav15d-1-dv6d-1	2.29892	0.999907	1.81753	0.402229	0.505591	0.861542
Gm17641	-0.288405	0.999907	1.81694	0.229	2.51224	0.166619
Gm2606	2.19722	0.999907	1.81589	0.2047	-0.0301248	0.988357
AC139186.1	0.348713	0.999907	1.81586	0.0624162	1.34325	0.245818
Slc18b1	0.411184	0.999907	1.81404	0.00971195	1.25756	0.107693
Xirp2	0.188913	0.999907	1.81309	0.0791739	0.239146	0.863882
Gm10420	0.0536627	0.999907	1.81254	0.00483461	1.72306	0.0193538
Gm20646	0.188913	0.999907	1.81211	0.0414834	0.239146	0.838121
Pemt	-0.251632	0.999907	1.81177	0.00112531	2.18553	0.00147892
Crct1	0.505905	0.999907	1.81117	0.0955331	0.287097	0.844947
Prkch	1.15238	0.999907	1.81056	0.30367	0.376912	0.874594
Camkv	-1.19922	0.999907	1.80992	0.233265	1.83524	0.31847
Acacb	0.19562	0.999907	1.80972	0.00540182	1.25869	0.0769782
Gm13464	1.80814	0.999907	1.80953	0.0116685	1.28572	0.110652
1700030K09Rik	0.41777	0.999907	1.80847	0.0236112	1.64407	0.0767233
Gm12537	1.53336	0.999907	1.80838	0.2683	1.69076	0.394695
Akap7	-0.0377862	0.999907	1.80798	0.0238008	0.869349	0.350603
Gas2	0.272599	0.999907	1.80756	0.000184099	1.56208	0.00327213
Gm11738	-0.432303	0.999907	1.80707	0.187791	2.56374	0.12108
Gm12205	0.0654856	0.999907	1.80706	0.000139775	1.38797	0.00564847
Ighv1-62-1	-0.133538	0.999907	1.80643	0.126421	1.8305	0.197045
H2-Eb2	-0.159904	0.999907	1.80451	0.044669	2.21113	0.0417454
Trav15-1-dv6-1	2.97025	0.999907	1.8043	0.2733	1.00266	0.630057
Rps8-ps2	0.0909825	0.999907	1.80408	0.0207116	1.35021	0.131202
Gm14438	0.0909825	0.999907	1.80408	0.0207116	1.35021	0.131202
Timp1	0.285998	0.999907	1.80279	0.0729168	-0.595736	0.637727
Bri3bp	0.210516	0.999907	1.80242	0.00077062	2.37671	0.000528428
Ntng2	0.169035	0.999907	1.80136	0.0495388	1.86815	0.0861614
Trim66	0.729275	0.999907	1.79967	0.0336745	2.36079	0.0233047
D630045J12Rik	0.511044	0.999907	1.79965	0.000452945	1.80183	0.00244034
Ndufaf4	0.319825	0.999907	1.79947	0.00016985	2.0778	0.000371621
Mllt6	0.343167	0.999907	1.79914	4.76827e-07	1.68717	2.0135e-05
Rapgef4	-0.740184	0.999907	1.79874	0.294187	-0.968108	0.65637
Pde8b	0.370944	0.999907	1.79756	0.00524428	0.811537	0.244878
Gm45769	0.095367	0.999907	1.7963	0.000140479	1.30515	0.00774799
Six5	-0.849356	0.999907	1.79476	0.00731544	1.49664	0.0463382
Slitrk3	0.295015	0.999907	1.79335	0.233156	0.106809	0.960506
Renbp	0.266215	0.999907	1.79305	0.000450332	1.30998	0.0146518
Gm15631	0.188913	0.999907	1.79285	0.148055	1.52147	0.310727
Gm12034	-0.393787	0.999907	1.79215	0.118391	2.12198	0.123817
Ccdc88b	0.0962812	0.999907	1.79209	0.0037376	1.69186	0.016625
Pls1	0.0690676	0.999907	1.79121	0.196638	1.94517	0.244505
Gkap1	-0.0326641	0.999907	1.79026	0.0191377	1.01938	0.24321
Gm35000	0.841202	0.999907	1.7902	0.139243	1.56846	0.283149
Gng10	0.261653	0.999907	1.78859	1.11383e-05	1.78744	0.000138313
Ppargc1b	0.0108798	0.999907	1.78737	5.811e-05	2.23176	6.31456e-05
Gm9385	0.744989	0.999907	1.78676	0.0582897	-0.206254	0.871048
Qrfp	0.485061	0.999907	1.78575	0.16867	2.76537	0.079082
Gm11979	1.47979	0.999907	1.78521	0.00280288	1.03004	0.10379
Pecr	0.159006	0.999907	1.7841	0.00269975	1.96877	0.00568616
2610042L04Rik	0.413982	0.999907	1.78388	0.10795	0.17713	0.907609
Fam213a	-0.103351	0.999907	1.78302	0.00121354	2.02715	0.00238563
Rps13-ps5	0.616218	0.999907	1.78136	0.0614082	0.542898	0.64979
Raet1d	0.444204	0.999907	1.77841	0.00529733	1.58569	0.0281237
Klhdc1	0.234277	0.999907	1.77727	7.10012e-05	1.34605	0.00397027
Rps25-ps1	1.44104	0.999907	1.77695	0.129794	2.01839	0.152317
Tmem215	0.188913	0.999907	1.77505	0.12832	0.239146	0.880306
E330009J07Rik	0.511017	0.999907	1.77473	0.000157103	1.59722	0.00229433
Rps6ka6	2.40054	0.999907	1.77425	0.505216	1.81554	0.573351
Gm44126	0.804993	0.999907	1.77285	8.77637e-05	2.24617	8.16518e-05
Ptgis	0.897777	0.999907	1.77186	0.076532	1.19012	0.322269
Gm7722	0.314045	0.999907	1.77178	0.00423491	1.0974	0.100247
Gm5559	1.79783	0.999907	1.77147	0.0209018	2.01157	0.0286052
Fndc3c1	-0.771099	0.999907	1.77119	0.309828	2.94472	0.157776
Gm3558	0.982793	0.999907	1.76661	0.0792784	0.81477	0.509632
Gm281	0.188913	0.999907	1.76659	0.0627773	0.635386	0.589561
Aldh3a1	-0.0309942	0.999907	1.76651	0.187973	0.822371	0.629301
Ifitm2	-0.0964018	0.999907	1.76606	0.0176997	2.12121	0.0187233
Syt14	0.96472	0.999907	1.76487	0.0948713	1.91904	0.12986
Gm42922	-0.0988292	0.999907	1.76451	0.0302958	1.96494	0.0431795
4930570N18Rik	0.323102	0.999907	1.7644	0.0169278	1.68619	0.0494787
Gm42775	-0.275473	0.999907	1.76384	0.0463619	0.880456	0.405844
Acy3	0.0681174	0.999907	1.76241	0.0837886	0.155056	0.911471
Igll1	0.0525971	0.999907	1.76146	0.000496517	1.74551	0.00281061
Vash1	0.282345	0.999907	1.76142	0.341102	1.83184	0.413655
Gm14412	0.650921	0.999907	1.76004	0.06618	0.496947	0.682068
Gm14149	0.805336	0.999907	1.75895	0.0712531	0.0459294	0.973297
AC133083.2	-0.26064	0.999907	1.75757	0.0112754	-0.163434	0.852204
Slc2a9	0.0691073	0.999907	1.7565	0.00792248	1.89236	0.0154184
Maged1	0.938641	0.999907	1.75553	0.0655481	1.32808	0.241321
Gm11703	0.515385	0.999907	1.75551	0.0697593	0.849419	0.471414
Gm12608	0.261427	0.999907	1.7541	0.13667	2.52183	0.077583
Rpl10a	0.289754	0.999907	1.75361	0.000123874	1.93029	0.000410764
Slc39a11	0.29399	0.999907	1.75051	0.00106895	2.43851	0.000468479
AC159326.1	1.91278	0.999907	1.749	0.387139	2.03676	0.40209
Lfng	0.472017	0.999907	1.74855	0.00107702	2.38046	0.000570583
Gm12091	0.34955	0.999907	1.74849	0.00424996	1.42201	0.0363297
Vmn2r96	-0.69825	0.999907	1.74819	0.303944	-0.307744	0.894192
Gm37650	0.114034	0.999907	1.74653	0.0654447	1.86098	0.0997948
Rps2	0.22646	0.999907	1.74572	0.000262303	2.08181	0.000409853
Nme2	0.220036	0.999907	1.74539	0.000533959	2.00976	0.001045
Gm24315	-0.790643	0.999907	1.74508	0.260912	0.691468	0.730564
Pinlyp	0.904367	0.999907	1.74488	0.268232	1.45687	0.449987
Eno1	0.393416	0.999907	1.74423	0.0023328	2.54908	0.000732085
6530402F18Rik	0.295012	0.999907	1.74391	0.0182023	1.94056	0.0276626
Slc39a6	0.137625	0.999907	1.73856	0.000126223	1.80835	0.000663919
2810025M15Rik	0.722332	0.999907	1.73744	0.000638459	2.15011	0.000717989
AC099934.5	0.7889	0.999907	1.73742	0.0184742	1.86571	0.0329371
A930004D18Rik	0.00362426	0.999907	1.73695	0.125695	3.6664	0.0129797
Anxa9	-0.456245	0.999907	1.7364	0.0252093	2.24564	0.018437
AC154734.1	0.970291	0.999907	1.73415	0.0252987	0.397642	0.676566
Gm44652	0.326833	0.999907	1.73282	0.0469337	0.838279	0.422997
AC122332.1	0.653299	0.999907	1.73174	0.119347	1.61211	0.227121
Gm20521	-1.97662	0.999907	1.73148	0.34272	2.24011	0.305669
Kctd19	-0.12808	0.999907	1.7308	0.0640551	0.306999	0.802811
Gm10044	-0.0574105	0.999907	1.73036	0.0292902	0.198015	0.848983
Smarca1	0.634215	0.999907	1.7299	0.28044	0.783933	0.703247
Mif	0.26341	0.999907	1.72965	0.00357994	2.42975	0.00157095
Gm27219	1.46153	0.999907	1.72874	0.0706303	2.47238	0.0359297
Car12	0.318149	0.999907	1.72826	0.0132703	3.37637	0.000679328
Rps6ka4	0.348779	0.999907	1.7264	0.000115432	1.76788	0.000696448
Gm37797	1.28728	0.999907	1.72566	0.115171	0.153026	0.919666
Olfr194	1.36216	0.999907	1.72551	0.0487709	1.96434	0.0608079
E130018N17Rik	-0.592465	0.999907	1.72546	0.0705099	2.34647	0.0440711
Gm44179	-0.243516	0.999907	1.724	0.165289	1.84657	0.216717
Gm10645	-0.501354	0.999907	1.7235	0.0298375	1.58458	0.0872329
Tceal3	0.188913	0.999907	1.72314	0.225565	0.714634	0.695806
Fstl5	0.0158186	0.999907	1.722	0.122025	1.14232	0.400093
Tmc7	0.46669	0.999907	1.71981	0.0355174	0.0903834	0.93571
Taf4b	0.170919	0.999907	1.71904	3.92381e-05	2.09441	5.77347e-05
Gm11687	0.06396	0.999907	1.71891	0.0167112	1.6765	0.0452931
Slc39a14	0.00150084	0.999907	1.71855	7.81762e-05	2.29284	4.51476e-05
Gm10154	1.41414	0.999907	1.71827	0.0634431	1.5629	0.155239
Gm26811	-0.0166258	0.999907	1.71745	0.00273361	1.03563	0.0888002
Abcb1b	0.108465	0.999907	1.71745	0.00778156	2.58316	0.00225622
Gm12901	0.48356	0.999907	1.71644	0.12645	1.5386	0.254735
Wdr60	-0.0754562	0.999907	1.71567	0.000365112	1.94655	0.000807682
Gm16867	1.3691	0.999907	1.71483	0.0801755	1.56666	0.180162
Tmod1	-0.147277	0.999907	1.71468	0.0618185	1.14114	0.297607
Gm26645	0.188913	0.999907	1.71079	0.125112	0.239146	0.874951
Fam69b	-0.214943	0.999907	1.71049	0.0157877	1.31767	0.102502
Gm4366	-0.20002	0.999907	1.71022	0.129923	2.18948	0.10758
B4galnt1	-0.158271	0.999907	1.70997	0.0209489	2.62415	0.00625158
Ipo4	0.209514	0.999907	1.70941	0.000581735	2.29805	0.000338788
Gm9043	0.0415198	0.999907	1.70722	0.0475579	1.04273	0.307623
Aldh7a1	0.314221	0.999907	1.70575	0.000188405	1.56103	0.00232643
Ptpn9	0.182046	0.999907	1.70517	0.000126223	1.87848	0.000417892
Gm8734	0.188913	0.999907	1.70399	0.0803782	2.00835	0.0861147
Gm7129	-0.267037	0.999907	1.70096	0.187141	1.16652	0.462518
Lrfn4	0.48647	0.999907	1.69952	0.00998015	1.95	0.0139166
Gnb4	-0.0947204	0.999907	1.69784	0.0364041	1.74157	0.0695821
Gm43805	-0.0555655	0.999907	1.69277	0.0738105	1.63112	0.148598
Gm6543	0.819292	0.999907	1.69065	0.0368552	1.52122	0.109052
4930429P21Rik	-0.733259	0.999907	1.68967	0.0525396	0.623584	0.55963
4930539E08Rik	0.156104	0.999907	1.6883	9.35324e-05	1.37547	0.00303238
Akap3	0.0415198	0.999907	1.68782	0.108443	0.982356	0.445585
Gja4	-0.445072	0.999907	1.68782	0.270461	1.48724	0.426644
Elac1	0.122562	0.999907	1.68773	9.0667e-05	1.50997	0.00160247
1700042O10Rik	-0.00457945	0.999907	1.68734	0.0862833	1.2426	0.293026
Gm23571	-0.488577	0.999907	1.68732	0.0414647	-0.438345	0.671102
Gm11207	1.0206	0.999907	1.68645	0.0417884	1.7035	0.0818864
Rpl22-ps1	0.855135	0.999907	1.68589	0.0320055	0.530115	0.578843
Gm8976	1.10066	0.999907	1.68258	0.0948085	2.41134	0.050298
Snap47	0.418743	0.999907	1.68104	0.000175931	1.45574	0.0031221
Kif7	-0.150756	0.999907	1.6792	0.00388504	1.1829	0.0610409
Gm6938	0.188913	0.999907	1.678	0.0694556	0.239146	0.847157
Serpinb1a	-0.259386	0.999907	1.67764	0.0246052	2.30744	0.0132923
Stard6	0.178378	0.999907	1.67735	1.02851e-05	1.66126	0.000138169
Car13	0.552814	0.999907	1.67686	0.0164857	1.94726	0.0206341
Rab42	1.01917	0.999907	1.67594	0.00473993	1.23537	0.057771
Pcdhb16	0.124269	0.999907	1.67525	0.183752	-0.874225	0.581176
Gm37878	0.336306	0.999907	1.67294	0.121629	0.898876	0.50038
Gm4654	-0.00472585	0.999907	1.67262	0.0712413	1.42678	0.196143
Gm10358	1.12269	0.999907	1.672	0.196095	1.11618	0.484447
Papln	-0.216336	0.999907	1.67164	0.0311045	0.658471	0.475578
Kazald1	0.284106	0.999907	1.67144	0.000658358	1.28043	0.0147504
Fbxo36	0.173791	0.999907	1.67058	0.000336761	1.57588	0.00278331
Snhg6	0.312682	0.999907	1.67054	7.10012e-05	1.82009	0.000286961
AC122546.1	0.860251	0.999907	1.66981	0.0980437	0.775264	0.534957
Gm17173	0.297122	0.999907	1.66785	0.281654	2.7611	0.136874
Amd-ps4	1.05638	0.999907	1.66766	0.128406	1.07713	0.4223
Rpl36	0.246976	0.999907	1.66736	0.000115233	1.78039	0.00050069
Gm13508	0.433412	0.999907	1.66655	0.0394485	1.63786	0.085855
Gm43591	-0.733326	0.999907	1.66646	0.304573	0.928307	0.651609
Tmem150cos	0.753412	0.999907	1.66603	0.162654	0.695285	0.646943
Gm9795	1.58353	0.999907	1.66389	0.179814	0.641791	0.687269
Aldh1l1	0.893753	0.999907	1.66334	0.412569	-0.385382	0.886872
Gm9354	0.973065	0.999907	1.66271	0.0275031	1.87784	0.0373092
Tmem41a	0.337195	0.999907	1.66207	0.000525402	2.10554	0.000502605
Gm20553	-0.32578	0.999907	1.66197	0.147355	1.54814	0.262471
Rpl3-ps1	1.52098	0.999907	1.66032	0.114144	2.82847	0.0312464
Mansc1	0.353916	0.999907	1.65958	0.00213121	2.10905	0.001854
Gm15453	0.664909	0.999907	1.65956	0.0222489	1.97242	0.0245612
Mrln	0.750384	0.999907	1.65844	0.0629538	1.99999	0.0625402
Cpne2	-0.0458758	0.999907	1.65792	0.0698803	2.22199	0.0461843
Mgat4b	0.0790822	0.999907	1.65714	0.00583193	1.69837	0.0155216
AC147240.1	0.188913	0.999907	1.65703	0.12733	0.635386	0.645504
Nmrk1	0.497156	0.999907	1.65639	0.000247051	2.03439	0.000307091
Gm12242	1.37665	0.999907	1.65571	0.036032	0.941067	0.311219
Olfr168	1.11768	0.999907	1.65521	0.114422	1.21587	0.338427
Igkv14-118-2	0.263956	0.999907	1.65365	0.0116685	0.565172	0.451245
Phf20-ps	1.83366	0.999907	1.65296	0.0260597	1.86896	0.035561
Fam136a	0.435465	0.999907	1.65265	0.00434364	2.06033	0.00410622
Dleu7	0.136282	0.999907	1.65173	0.0574636	2.27112	0.033622
Gmds	0.360455	0.999907	1.6514	0.000475671	1.99064	0.000665508
Shmt1	0.247831	0.999907	1.65108	0.00563365	2.36401	0.00222294
Rtn1	0.238569	0.999907	1.65099	0.343604	2.47664	0.232974
Fam84b	0.284836	0.999907	1.65031	0.0033049	1.53556	0.0163432
Pdzd2	1.74264	0.999907	1.65027	0.139496	0.72519	0.60656
Gm25588	-0.623294	0.999907	1.64977	0.00808121	0.839551	0.220848
Ddx4	1.27056	0.999907	1.64957	0.100624	0.841571	0.496339
Ahnak	-0.641192	0.999907	1.64944	0.0201223	1.71155	0.0405059
Tmem156	0.165787	0.999907	1.64942	0.0320539	2.12023	0.0243629
C1qbp	0.342504	0.999907	1.64905	0.00731581	2.45063	0.00228753
Itpripl2	-0.0599558	0.999907	1.64842	0.00266235	1.60888	0.0109768
Dnah7a	0.162275	0.999907	1.64809	0.183128	1.18381	0.436644
Usp43	0.721525	0.999907	1.64616	0.254162	1.45958	0.406999
Snhg15	-0.00177372	0.999907	1.64597	0.00125052	2.06589	0.00122096
Slc19a1	0.0424938	0.999907	1.64532	0.000661096	2.39329	0.000194753
Nudt19	0.312176	0.999907	1.6444	0.000755776	1.94695	0.0011654
Gm8623	-0.618304	0.999907	1.6439	0.0395149	1.787	0.0598066
Rapgef5	0.184115	0.999907	1.64305	0.00336184	1.12952	0.061946
Ube2cbp	0.523334	0.999907	1.64304	1.49474e-05	1.9079	4.29188e-05
Pfn2	0.258832	0.999907	1.643	0.144463	1.45194	0.285446
Arsb	0.350035	0.999907	1.64276	0.000366051	2.06574	0.000362767
Akr7a5	0.272693	0.999907	1.64226	0.000606537	1.45006	0.00660883
Gm28959	-1.22321	0.999907	1.64216	0.255598	0.281398	0.885825
Gm16027	1.77039	0.999907	1.6411	0.151647	0.647526	0.657199
Gm37189	0.433391	0.999907	1.64057	0.166231	2.13742	0.134077
Gm17535	0.466961	0.999907	1.64037	0.11317	-0.580245	0.659744
Scamp5	0.243527	0.999907	1.63964	0.0519574	2.68247	0.0129551
Anxa5	0.321973	0.999907	1.6394	0.00227592	1.47376	0.0148626
Armcx1	0.549824	0.999907	1.63807	0.0418851	1.57301	0.0974125
Gm45182	0.188913	0.999907	1.63775	0.0612929	0.239146	0.837372
Wdr63	0.626537	0.999907	1.63761	0.177363	2.00066	0.171207
Tbc1d30	0.419605	0.999907	1.63455	0.0881428	2.6476	0.0273396
Nme4	0.16579	0.999907	1.63424	0.013508	2.27802	0.0066531
Rps12-ps1	1.20465	0.999907	1.63414	0.0494088	1.34747	0.169496
Olfr315	-0.592465	0.999907	1.63407	0.114394	-0.542233	0.682021
Gm29529	1.10984	0.999907	1.6329	0.0648859	1.95386	0.0662823
Map9	-0.238054	0.999907	1.63261	0.00282161	1.9205	0.00399367
AL607105.1	0.0480894	0.999907	1.6323	0.0126782	2.30292	0.00582802
Gm10020	0.621821	0.999907	1.63214	0.00121	1.49592	0.00862106
Gm36999	0.994862	0.999907	1.63161	0.188663	1.64735	0.271772
Gm11515	0.0193136	0.999907	1.63129	0.0385953	1.09948	0.233879
Trim46	0.614588	0.999907	1.63074	0.0273253	0.946251	0.270217
Gphn	0.119557	0.999907	1.62985	0.00175776	1.61787	0.00732497
1700016K19Rik	0.970291	0.999907	1.62847	0.126626	2.61974	0.0457293
Rpl3	0.254409	0.999907	1.62813	8.66807e-05	1.78529	0.000318526
Jade2	-0.173623	0.999907	1.62759	0.000828421	1.31609	0.0128628
Gm15460	1.3896	0.999907	1.62699	0.0451887	0.533771	0.592811
Gm13603	0.188913	0.999907	1.62672	0.0752867	0.239146	0.845752
Gtf2ird1	0.302932	0.999907	1.62551	0.0145725	1.4963	0.0512743
Gm4070	0.905078	0.999907	1.6253	0.0939549	2.93443	0.0178074
Gm9064	0.580785	0.999907	1.62286	0.145597	0.761143	0.586857
Mcub	0.134227	0.999907	1.62229	0.0282434	1.24347	0.146925
Tmem74	0.57812	0.999907	1.62157	0.0561454	2.75966	0.0116974
AC107681.1	-0.762065	0.999907	1.62114	0.208031	0.661131	0.689508
Fbxo17	0.15944	0.999907	1.62016	0.0289992	1.9834	0.0275909
Pfkm	0.0538113	0.999907	1.61928	0.000330523	1.54594	0.00256842
Gimap8	0.0632781	0.999907	1.61921	0.0112352	1.32303	0.0674936
Gm25101	1.17891	0.999907	1.61876	0.179634	-0.0370573	0.983419
Gm43803	0.336306	0.999907	1.61561	0.0982836	1.84899	0.115326
n-R5s136	-0.204777	0.999907	1.61445	0.0666665	2.00062	0.0597822
Sowahc	0.131172	0.999907	1.61382	0.00317449	1.57581	0.0125437
Trio	-0.330171	0.999907	1.61373	0.0381642	1.83454	0.0487503
Mgat4a	0.240096	0.999907	1.61274	0.012561	1.39937	0.0582502
Gm11942	-0.0775463	0.999907	1.61216	0.0334522	1.56167	0.0796956
Platr21	-0.12808	0.999907	1.6113	0.0462822	-0.711832	0.464535
Zfp248	0.463595	0.999907	1.6112	0.00303664	1.55754	0.0127566
Slc29a2	0.50316	0.999907	1.61074	0.00122916	2.60826	0.000150057
Tpst2	0.16007	0.999907	1.61071	0.000916819	2.03376	0.000857496
Yipf7	1.30949	0.999907	1.61034	0.0555473	0.171001	0.879675
9030617O03Rik	0.339937	0.999907	1.60963	0.149424	1.71681	0.200917
Gm24806	-0.202959	0.999907	1.6093	0.140522	0.311368	0.832593
Gm15063	0.154299	0.999907	1.60929	0.02964	1.70467	0.0515844
Lims2	-0.275473	0.999907	1.60757	0.105091	0.43449	0.735545
Fuom	0.0771853	0.999907	1.6074	0.0112233	0.916087	0.196443
Trav9-2	0.188913	0.999907	1.60735	0.0733902	0.239146	0.842468
Svip	0.34568	0.999907	1.60634	0.185612	0.730681	0.635913
Gm24201	2.06704	0.999907	1.59933	0.0830959	0.81915	0.467391
Gna12	0.0772846	0.999907	1.59876	0.00995551	1.54739	0.0314726
Mir7664	0.336306	0.999907	1.5984	0.0913097	1.13662	0.319747
Zfp219	0.274893	0.999907	1.59678	3.722e-05	1.55784	0.000427373
Gm26073	-0.445072	0.999907	1.59657	0.127912	0.153026	0.916191
AC102312.3	0.188913	0.999907	1.59527	0.161895	1.81271	0.18628
Gm43689	0.50827	0.999907	1.5941	0.00987377	2.21421	0.00486168
Gm7331	0.799161	0.999907	1.59291	0.0112099	2.00646	0.00954721
Dfnb59	0.404871	0.999907	1.59218	0.0473151	-0.118732	0.912805
Cfap70	0.49379	0.999907	1.59214	0.230124	1.51268	0.348032
Ly6f	0.188913	0.999907	1.59179	0.226105	1.65725	0.297606
Ppp1r21	0.367753	0.999907	1.59176	0.00071506	1.48799	0.00533605
Rpl31-ps11	0.756267	0.999907	1.59135	0.00351428	0.902338	0.120898
Gm23988	-0.275473	0.999907	1.59122	0.137367	0.250249	0.863686
Gm29707	0.188913	0.999907	1.59106	0.0380735	2.8102	0.00578011
Elovl6	0.220866	0.999907	1.59101	0.0096194	2.00405	0.0082235
Grhl2	0.812235	0.999907	1.59069	0.020168	1.33148	0.0909258
Gm15494	1.73748	0.999907	1.59023	0.154498	-0.346888	0.816701
Gm36935	0.188913	0.999907	1.58982	0.0833128	0.239146	0.846591
Gpr62	-0.600059	0.999907	1.5898	0.0352786	1.99025	0.0304622
Cnr1	-0.033406	0.999907	1.58878	0.202237	1.96218	0.190422
Lpar5	0.487892	0.999907	1.58859	0.0016164	2.7211	0.000121797
Gm6426	0.849595	0.999907	1.58635	0.0299647	0.8347	0.329308
Eno4	0.588378	0.999907	1.58624	0.0818212	1.16449	0.286393
AC113158.1	0.545776	0.999907	1.58621	0.0311947	1.74326	0.0465538
Gm33370	0.993083	0.999907	1.58567	0.0834266	2.76985	0.0176045
Ldlr	0.105148	0.999907	1.58499	0.000428816	2.23578	0.000156991
Gfra2	-0.188211	0.999907	1.58479	0.00222584	2.00098	0.00206081
Stpg2	-0.0847506	0.999907	1.58455	0.123047	1.70102	0.167952
Scel	0.750384	0.999907	1.5838	0.307181	3.83019	0.0440548
AC159910.1	0.505905	0.999907	1.58378	0.111326	0.635386	0.612162
Spata45	0.970291	0.999907	1.5835	0.0450375	2.00119	0.0370319
Slc25a4	0.469236	0.999907	1.58214	6.15273e-05	1.70883	0.000265826
Tead1	0.413325	0.999907	1.58027	0.24476	1.2232	0.463587
4933411K16Rik	-0.275473	0.999907	1.57948	0.122869	1.92194	0.118539
Lpcat4	0.124797	0.999907	1.57801	0.000362291	1.64795	0.00149576
Itm2c	0.184374	0.999907	1.57783	0.000160348	1.64361	0.000807682
Atp10a	0.0962075	0.999907	1.57749	2.30564e-05	1.87739	4.5754e-05
Pls3	1.3759	0.999907	1.57698	0.432872	0.628592	0.810984
Gm5586	1.30114	0.999907	1.57568	0.0950226	1.25495	0.268451
Gm26967	0.895412	0.999907	1.57512	0.148378	0.827369	0.541312
Hspa9	0.191873	0.999907	1.57478	0.000975773	1.91214	0.00122096
AC091458.3	1.01156	0.999907	1.57464	0.10331	0.673157	0.577855
Pkd1l3	0.519167	0.999907	1.57356	0.00352751	1.59024	0.0112671
Gm29593	0.653299	0.999907	1.57318	0.208608	2.11807	0.159769
Gm3636	0.815279	0.999907	1.57225	0.360448	1.07167	0.617928
Rps26	0.263471	0.999907	1.57192	7.79686e-05	1.82939	0.000166311
Gm13624	-0.0577105	0.999907	1.57024	0.0924338	0.623468	0.593444
Gm15934	-0.12808	0.999907	1.56993	0.222554	1.29512	0.410911
Thsd1	0.740193	0.893462	1.5695	6.03588e-06	1.4293	0.000199142
Gm20390	0.530158	0.999907	1.56771	0.0218367	2.21325	0.0103017
Ercc5	0.448157	0.999907	1.56734	0.00290318	0.402523	0.480581
Rpl36a	0.179445	0.999907	1.56503	4.18718e-05	1.65478	0.000231337
Rpl14	0.208064	0.999907	1.56468	0.000442437	1.85211	0.000706338
Fxyd1	-0.445072	0.999907	1.56422	0.059819	2.15416	0.0349
Gm14056	1.68074	0.999907	1.56421	0.0804035	1.11111	0.300918
Rplp0	0.279234	0.999907	1.56286	8.52059e-05	1.80772	0.000192818
Nhsl1	0.268665	0.999907	1.56249	0.058169	1.03947	0.289371
Gm9755	1.09694	0.999907	1.56221	0.288475	1.23813	0.493537
Rpl23a-ps5	0.657605	0.999907	1.56218	0.0407221	0.978503	0.275794
Actn3	0.795873	0.999907	1.56183	0.0365219	2.08403	0.0234565
Tspan17	0.872616	0.999907	1.56101	0.0319357	1.08532	0.199889
Tmem136	-0.22598	0.999907	1.56082	0.0939433	-0.263279	0.833365
Pus7	0.121464	0.999907	1.56082	0.00307377	2.35069	0.000793801
Hopx	0.117141	0.999907	1.55876	0.0313032	1.4803	0.0810877
Tstd3	0.60895	0.999907	1.55785	0.00126181	1.69443	0.00326507
Gm4613	0.132165	0.999907	1.55674	0.176818	1.11761	0.429777
Xrcc5	0.265435	0.999907	1.55637	0.00017236	1.79839	0.000372202
Gm42528	0.67787	0.999907	1.55629	0.166573	1.75941	0.19365
Gm2445	-0.629569	0.999907	1.55626	0.0361884	1.81702	0.0417669
Farp1	-0.167004	0.999907	1.55568	0.0668247	1.20201	0.233869
Zbtb16	0.159738	0.999907	1.5554	0.34818	-1.22941	0.547064
Atic	0.309991	0.999907	1.554	0.0104478	2.26051	0.00389172
Mybbp1a	0.386706	0.999907	1.55398	0.0071765	2.47192	0.00139143
Ace	0.809831	0.999907	1.55348	0.0864635	0.570742	0.616102
Gm24195	1.07497	0.999907	1.55339	0.0794265	1.96463	0.0663239
Gm13841	0.804761	0.999907	1.55283	0.0634055	1.15406	0.245672
Gm8210	0.804761	0.999907	1.55283	0.0634055	1.15406	0.245672
Kdelc2	0.251511	0.999907	1.55251	0.00357994	2.10725	0.00201432
C1qtnf6	0.289068	0.999907	1.55089	0.169797	1.38374	0.312308
Gm6161	1.38562	0.999907	1.54922	0.14889	2.78764	0.0366693
AC153862.2	-0.186571	0.999907	1.54811	0.135387	2.49939	0.0494652
Gm43065	-0.15324	0.999907	1.54733	0.0738017	0.726432	0.492493
Ldha	0.334304	0.999907	1.54681	0.00994685	2.29754	0.00321566
Il2	1.47946	0.999907	1.54652	0.067096	0.786509	0.442888
Gm14409	1.88227	0.999907	1.54625	0.153686	2.06455	0.114014
Gm20687	1.49798	0.999907	1.54594	0.167901	0.255849	0.867019
Guk1	0.300187	0.999907	1.54591	0.00534351	1.7529	0.00854769
E330021D16Rik	0.310476	0.999907	1.5437	0.0321775	1.64575	0.0541583
Npm1	0.162662	0.999907	1.54331	0.00106292	1.80378	0.00175371
Dach2	0.645704	0.999907	1.54257	0.0773763	1.98644	0.0603271
Rps14	0.286477	0.999907	1.54233	8.53094e-05	1.29227	0.00239314
Casp16-ps	1.34211	0.999907	1.54212	0.0222667	0.799151	0.306313
Phox2a	0.252461	0.999907	1.54134	0.0759185	0.88255	0.401356
Gm20441	-0.34148	0.999907	1.54103	0.0985115	1.71814	0.124774
Cyfip1	0.259366	0.999907	1.54023	1.90501e-06	1.6878	1.11503e-05
Gm38314	0.188913	0.999907	1.53934	0.184697	0.239146	0.879953
Gm13070	0.0193136	0.999907	1.53803	0.117691	1.64735	0.162866
Grrp1	0.188913	0.999907	1.53775	0.225908	1.86609	0.221795
Gm28330	0.505905	0.999907	1.53638	0.141919	0.940984	0.464514
Bbs12	0.346682	0.999907	1.53602	0.00013002	1.537	0.000903103
Fabp5	0.601013	0.999907	1.53566	0.047836	2.66409	0.00859076
1110038B12Rik	0.216434	0.999907	1.53385	1.37124e-05	2.0314	9.36639e-06
Rps18	0.233059	0.999907	1.53355	0.000187823	1.78242	0.00038523
Smkr-ps	0.484119	0.999907	1.53336	0.254447	0.736407	0.667637
Rpl15	0.188154	0.999907	1.533	0.000637433	1.74458	0.00134812
Cby3	1.23138	0.999907	1.53127	0.123211	1.40688	0.238449
Gm15561	0.0994211	0.999907	1.52965	0.0118399	0.502177	0.471642
Rpl17-ps10	0.87411	0.999907	1.52952	0.0400611	1.35806	0.120097
Gm14439	-0.05559	0.999907	1.52927	0.0763591	1.44702	0.159778
Gm11824	0.334668	0.999907	1.5291	0.0478979	1.90014	0.0423464
Gm21967	0.725972	0.999907	1.52819	0.0734379	2.028	0.0507707
Pck2	0.0636942	0.999907	1.52807	0.000337265	1.6525	0.00106212
AC142191.1	0.526455	0.999907	1.52723	0.0107664	0.986328	0.14062
Crtap	0.117305	0.999907	1.52711	0.000169173	1.90392	0.000190357
C430002N11Rik	0.406714	0.999907	1.52548	0.1856	0.290469	0.853021
Tdrd12	-0.137097	0.999907	1.52472	0.0720311	1.68805	0.0959715
3110082I17Rik	0.0774647	0.999907	1.52352	0.0114638	2.1703	0.00490048
Fgf12	1.88968	0.999907	1.52333	0.0433808	0.819336	0.360047
Gm5712	0.366106	0.999907	1.52258	0.0405832	1.42718	0.102565
Wdr17	-0.00186865	0.999907	1.52235	0.115645	1.15718	0.322756
Pusl1	0.242893	0.999907	1.52232	0.000350011	1.91297	0.000345829
Gm37905	-0.512605	0.999907	1.52229	0.0244294	1.65197	0.0397879
Fasn	0.291648	0.999907	1.52168	0.00296364	1.97455	0.00226152
Gm43148	0.595031	0.999907	1.52082	0.0658766	1.21064	0.217923
Gm12922	0.839533	0.999907	1.52073	0.009148	1.7172	0.0138904
Gm17586	-0.127644	0.999907	1.51925	0.0135297	1.61978	0.0260194
Gm24036	0.188913	0.999907	1.51892	0.149236	0.239146	0.867656
Gm5812	0.551716	0.999907	1.51727	0.0706459	0.849158	0.402845
Rpsa-ps9	0.380704	0.999907	1.51673	0.00975932	1.23204	0.0626698
Gm6445	0.0415592	0.999907	1.51579	0.0801324	0.936833	0.370071
Echdc1	0.40195	0.999907	1.51571	7.60592e-05	1.48477	0.000701368
AC134468.1	0.653299	0.999907	1.51418	0.0966125	1.20447	0.27151
Rpl32	0.264337	0.999907	1.51413	0.000117315	1.61009	0.00052723
Mfsd6l	0.00145272	0.999907	1.51412	0.228844	1.79851	0.234849
Dlgap3	0.720982	0.999907	1.5132	0.260146	1.53671	0.344899
Trpm6	1.13193	0.999907	1.51267	0.00536856	1.45096	0.0199987
Gm43163	0.261427	0.999907	1.51204	0.263809	1.95569	0.227592
Gm9104	-0.684399	0.999907	1.51172	0.0495732	0.424359	0.659705
Gm26426	-0.180686	0.999907	1.51122	0.135072	0.389702	0.769568
Gm26060	-0.180686	0.999907	1.51122	0.135072	0.389702	0.769568
Capg	0.391375	0.999907	1.51117	0.0253317	1.29623	0.0983046
Gapdh	0.229399	0.999907	1.51027	5.42954e-05	1.8946	5.76111e-05
Olfr820	0.750384	0.999907	1.50912	0.119156	0.581883	0.635654
Gm9493	0.777476	0.999907	1.50876	0.0304508	0.743123	0.364408
Epb41l4aos	0.224574	0.999907	1.50873	0.000108222	1.17984	0.00427135
Eef1b2	0.243759	0.999907	1.50717	7.60592e-05	1.78198	0.000141908
Cyp4f16	0.98065	0.999907	1.50676	0.108742	0.659538	0.574452
Hesx1	0.685578	0.999907	1.50624	0.0597557	2.35706	0.0192273
Pacsin3	0.360515	0.999907	1.50547	0.00645083	1.93372	0.00500563
Apex1	0.202886	0.999907	1.50543	0.00564904	2.27169	0.00154625
Rab26os	0.136313	0.999907	1.50511	0.00289387	2.0113	0.00179069
Ttc22	0.725813	0.999907	1.50454	0.131692	-0.322325	0.808789
Camk4	-0.0109941	0.999907	1.50449	0.0489457	1.45595	0.107043
Zfp813-ps	0.454718	0.999907	1.50444	0.000102527	1.38636	0.00141137
Iqcf5	-0.0555655	0.999907	1.50434	0.228291	2.61521	0.0837347
Gm43820	-0.285602	0.999907	1.50429	0.035445	1.25852	0.132149
Gm28651	0.800692	0.999907	1.50419	0.194058	1.43535	0.306495
AC134462.1	0.750384	0.999907	1.50411	0.0322264	1.28372	0.117281
Gm14434	1.12249	0.999907	1.50303	0.216437	1.19659	0.422192
Rpsa-ps12	0.852187	0.999907	1.50297	0.0780894	0.895545	0.384918
AC155710.1	1.14435	0.999907	1.50263	0.251519	0.468017	0.786352
Gm10689	0.632545	0.999907	1.50194	0.0505002	1.4545	0.109328
Gm8918	0.823118	0.999907	1.50164	0.140662	-0.0794508	0.956191
Ahnak2	0.27281	0.999907	1.50133	0.157412	0.53027	0.697712
Parvg	0.295329	0.999907	1.50132	0.000450332	1.73729	0.000855786
Pon3	0.504061	0.999907	1.50043	0.013917	1.75752	0.0169397
Pde2a	0.259188	0.999907	1.49962	0.000986951	1.57042	0.0033825
Col6a6	0.781912	0.999907	1.49875	0.352391	1.24195	0.53023
Rab31	0.236908	0.999907	1.49572	0.0012031	1.20407	0.0167595
Brinp3	-0.132899	0.999907	1.49546	0.0880446	1.98212	0.0623645
Armcx6	0.288435	0.999907	1.49545	0.02947	1.20936	0.129549
Ppic	0.989915	0.999907	1.4948	0.573476	0.823701	0.807733
Rpl5-ps2	0.882162	0.999907	1.49433	0.019751	1.31738	0.0748731
Igkv14-111	0.874068	0.999907	1.49307	0.0294594	1.64837	0.0436413
Ndn	0.358512	0.999907	1.49196	0.241072	0.567241	0.730974
Rps3a2	0.719953	0.999907	1.49195	0.0527364	1.70373	0.0646059
Ephx1	0.0807873	0.999907	1.49106	0.0400121	2.11428	0.0191932
Pcdhb22	0.0656276	0.999907	1.48965	0.105627	0.823334	0.466309
Frs3	0.25141	0.999907	1.48938	0.00107483	1.2705	0.0115638
Drc7	-0.184077	0.999907	1.48855	0.0658444	2.08878	0.0358499
Polr3g	0.160372	0.999907	1.48845	0.00563024	1.74422	0.00751013
Gyg	0.266304	0.999907	1.48841	3.39621e-05	1.46339	0.000365708
Ckap4	0.157548	0.999907	1.48746	0.0992641	0.860495	0.435764
Cul7	0.149305	0.999907	1.48734	0.00042273	1.50143	0.00215891
Lamb3	0.167075	0.999907	1.48695	0.0262167	1.62613	0.0409906
B020004C17Rik	0.057347	0.999907	1.48678	0.0906344	0.634073	0.561694
Gm12070	-0.591981	0.999907	1.48672	0.294095	2.75152	0.105661
Rpl35a-ps7	0.60498	0.999907	1.48616	0.0494942	1.67773	0.0637017
Tm7sf3	0.0250664	0.999907	1.48544	9.39269e-05	1.08327	0.00608224
Dnah7c	0.0255377	0.999907	1.4841	0.024016	0.925216	0.222158
Heatr3	0.0888779	0.999907	1.482	0.000958628	2.09863	0.000364374
Gm15501	0.503216	0.999907	1.48018	0.00644078	1.66454	0.0105089
Gm11943	0.369636	0.999907	1.47961	0.127912	0.0281535	0.984218
Gm9143	0.821203	0.999907	1.4794	0.0315069	0.916059	0.253029
Creb3l1	0.653299	0.999907	1.47883	0.139545	0.909979	0.459242
Gm6169	0.674704	0.999907	1.47777	0.13551	1.26992	0.28781
Zfp64	0.301911	0.999907	1.47769	6.90219e-05	1.3821	0.00091165
2810468N07Rik	1.20022	0.999907	1.47713	0.0301935	0.755859	0.344555
Def8	-0.123365	0.999907	1.4758	0.000624748	1.51376	0.00269236
Phpt1	0.20328	0.999907	1.47439	0.000148338	1.50187	0.000888704
Gm8756	0.505469	0.999907	1.47295	0.104833	1.7203	0.115222
Gm9797	0.343769	0.999907	1.4721	0.0195155	2.43754	0.00355226
Naip2	0.633851	0.999907	1.47127	0.0914132	1.38145	0.185455
Tsku	0.257605	0.999907	1.47124	0.0746147	2.01938	0.0451852
Teddm1a	-0.112537	0.999907	1.4711	0.119976	0.676674	0.566989
Gm10654	0.571328	0.999907	1.47106	0.0200557	1.19022	0.101221
Psg27	0.91239	0.999907	1.47087	0.161902	0.326135	0.817014
Gm9775	0.289356	0.999907	1.47018	0.269907	-0.130295	0.944768
Wapl	-0.230008	0.999907	1.4695	0.000175611	1.5969	0.000628611
Npc2	0.527015	0.999907	1.46786	0.00697094	1.47288	0.0196524
Gm27228	0.724527	0.999907	1.46707	0.0986184	1.01348	0.345881
Nutm1	0.766849	0.999907	1.46693	0.0522615	1.39975	0.117434
Phb	0.201244	0.999907	1.46642	0.0110778	1.87405	0.00874854
Ptpmt1	0.125913	0.999907	1.46558	0.000495575	1.6459	0.0011756
Rpl19-ps1	0.709491	0.999907	1.46542	0.00598343	1.66035	0.0094901
Fkbp11	0.383998	0.999907	1.46539	0.0531135	1.69536	0.0619877
Gm28444	0.959683	0.999907	1.46499	0.100409	1.20829	0.259078
Tulp4	0.36424	0.999907	1.46377	0.0414647	1.70112	0.0480091
Sco2	-0.630304	0.999907	1.46262	0.0688501	2.01626	0.0405565
AC126269.1	0.0415198	0.999907	1.46232	0.110035	1.84956	0.0938019
Gm6560	0.77754	0.999907	1.46218	0.0414549	1.17916	0.160907
Galnt6os	0.420608	0.999907	1.46137	0.265184	1.7003	0.281101
Gm20457	0.316179	0.999907	1.4611	0.00233662	1.1241	0.0318814
Rps12-ps3	0.234162	0.999907	1.46051	0.00042273	1.6455	0.000966661
Fam92a	0.217648	0.999907	1.46046	0.000584551	1.45514	0.00305556
Acaa2	0.192291	0.999907	1.45987	0.000226361	1.47768	0.00129247
Gm4724	0.857607	0.999907	1.45982	0.002132	1.67175	0.0036401
Snhg4	0.0484793	0.999907	1.45847	6.20777e-05	1.75486	9.77442e-05
Rhox2-ps	0.188913	0.999907	1.45791	0.103599	0.239146	0.843372
Cntn4	0.420587	0.999907	1.45786	0.0523581	0.0897534	0.930703
Cth	0.636711	0.999907	1.4578	0.0570403	1.48713	0.102185
Ttc9b	1.19188	0.999907	1.45754	0.0846052	-0.851507	0.406702
Itih5	-0.379011	0.999907	1.45745	0.022203	0.597211	0.423822
Eno3	0.126908	0.999907	1.45653	0.000380831	1.08984	0.0116371
Gm10073	0.47868	0.999907	1.45534	0.00994685	1.56253	0.0192054
Mab21l2	-0.168177	0.999907	1.45528	0.00641086	0.926392	0.112755
AC124413.2	0.750384	0.999907	1.45439	0.135001	0.581883	0.637669
Gm43077	0.822898	0.999907	1.45301	0.0610668	0.866105	0.351352
Gm2916	0.192159	0.999907	1.4528	0.13812	1.15914	0.329063
St3gal6	-0.425075	0.999907	1.45257	0.00810046	2.01946	0.0038453
Gm16569	0.188913	0.999907	1.45205	0.0536887	-0.859225	0.338849
1700019D03Rik	0.125289	0.999907	1.45134	0.00457176	0.195861	0.743077
Rbp2	0.539758	0.999907	1.45125	0.453425	2.70787	0.233486
Slc29a4	1.04288	0.999907	1.45056	0.122866	1.13966	0.316277
Gm6556	0.188913	0.999907	1.45036	0.237586	-0.0778469	0.964954
Ece2	0.341876	0.999907	1.44968	0.0061562	1.99859	0.00305644
Gm5093	0.614904	0.999907	1.44855	0.0251975	0.711584	0.345518
Lrp4	0.735445	0.999907	1.44834	0.212315	0.748228	0.610311
AC160334.3	-0.0489548	0.999907	1.44832	0.151288	1.62126	0.18127
Gm26881	0.0947102	0.999907	1.44762	0.0407774	0.540627	0.527304
6030407O03Rik	-0.12808	0.999907	1.44712	0.087641	-0.0778469	0.947763
Gm24488	-0.179881	0.999907	1.44709	0.349081	0.172026	0.936557
Gm26431	-0.179881	0.999907	1.44709	0.349081	0.172026	0.936557
Gm25701	-0.179881	0.999907	1.44709	0.349081	0.172026	0.936557
Gm44678	0.188913	0.999907	1.44705	0.115185	0.239146	0.847294
Gm45502	-0.592465	0.999907	1.44646	0.0655905	0.301739	0.767801
Gm45132	0.464615	0.999907	1.4462	0.0751666	-0.1413	0.897998
Fes	0.234405	0.999907	1.44569	0.00242757	1.88328	0.00178984
Gm42882	0.074366	0.999907	1.44512	0.14245	0.867384	0.474495
Pxdn	0.505905	0.999907	1.44503	0.246272	0.239146	0.88781
Dyrk3	-0.250762	0.999907	1.44444	0.00599556	1.61032	0.0103854
Pdk1	0.0769447	0.999907	1.44443	0.00806791	1.61102	0.0131995
D930036K23Rik	0.418228	0.999907	1.44426	0.0476468	2.10429	0.0206546
Kyat3	0.397919	0.999907	1.44343	0.000365112	1.97481	0.000166311
Rpl21-ps12	1.2801	0.999907	1.44331	0.158092	2.92585	0.0237699
Efna4	0.203412	0.999907	1.4428	0.0187085	1.70604	0.0211889
Sqle	0.349022	0.999907	1.44268	0.000767798	2.04691	0.000291467
Tnfsf13os	-0.275473	0.999907	1.44237	0.0293214	1.41542	0.0685792
Prkg1	1.36432	0.999907	1.44133	0.385089	1.09847	0.592639
Rpsa	0.249939	0.999907	1.44092	0.000428816	1.7494	0.00056958
Gm11826	0.777154	0.999907	1.44047	0.154079	1.57717	0.194185
Gm12238	2.43308	0.999907	1.44036	0.545675	-0.580613	0.851875
Lppos	0.607615	0.999907	1.44023	0.000278452	1.85898	0.00021965
Impact	0.168609	0.999907	1.43993	1.2768e-05	1.20416	0.000706825
Rnft2	0.306004	0.999907	1.43926	0.0692594	1.0257	0.27843
Gm12062	0.261427	0.999907	1.43909	0.103317	0.654397	0.551132
Gm44631	0.188913	0.999907	1.43869	0.143097	0.00140122	0.999332
Fbxw17	0.572066	0.999907	1.43861	7.37422e-06	1.10396	0.000906028
Thrb	1.4067	0.999907	1.4384	0.25355	0.926722	0.554408
Gm12676	0.653299	0.999907	1.43754	0.189855	0.300128	0.839683
Gm6710	0.446756	0.999907	1.43728	0.000204957	1.67487	0.000403302
Poll	-0.0565401	0.999907	1.43716	7.44502e-05	1.72758	0.000116879
1700064M15Rik	0.66991	0.999907	1.43591	0.0941551	1.78672	0.0840638
Gm44637	0.188913	0.999907	1.43584	0.252815	2.46035	0.10357
AC147241.1	-0.68955	0.999907	1.43582	0.288033	3.02955	0.0646059
AC147029.1	-0.28436	0.999907	1.43451	0.0663661	0.919651	0.325909
Hint1	0.207707	0.999907	1.43446	0.00134242	1.72871	0.00175917
Naip3	0.827193	0.999907	1.43431	0.158346	-0.193608	0.888918
Gm6741	0.508699	0.999907	1.43417	0.00488407	1.87412	0.00341956
Terb1	0.0602526	0.999907	1.43398	0.0639076	0.850173	0.360066
Il3ra	0.271055	0.999907	1.43398	0.000985208	1.38196	0.00563449
AC132344.3	1.60718	0.936593	1.43355	0.0112552	1.77473	0.0105485
Frmpd1	0.932396	0.999907	1.43337	0.476685	-0.755355	0.769502
Apba1	0.837395	0.999907	1.4329	0.127768	0.306124	0.807276
Rhcg	1.06738	0.999907	1.43267	0.102555	1.92881	0.0700168
Ttll12	0.327504	0.999907	1.43262	0.000380831	1.8555	0.00029776
Rps27a	0.258085	0.999907	1.43083	0.000651935	1.5704	0.0017785
Ext2	0.11824	0.999907	1.43082	9.35013e-06	1.52837	5.98354e-05
Igkv15-101	-0.185981	0.999907	1.42945	0.0990678	0.920223	0.38194
Adamtsl3	0.188913	0.999907	1.42917	0.297571	0.646489	0.713959
Porcn	-0.275473	0.999907	1.42911	0.231362	0.767724	0.61056
Gm37830	0.505905	0.999907	1.4286	0.21398	1.11088	0.431132
Coro2a	0.516341	0.999907	1.42855	0.00328542	1.85739	0.00244424
Ubash3b	-0.319375	0.999907	1.42854	0.0262002	1.13709	0.126298
Cym	0.188913	0.999907	1.4284	0.162103	0.185643	0.894294
Spinkl	0.49178	0.999907	1.42781	0.303229	-0.732279	0.678586
Pvr	-0.24324	0.999907	1.42536	8.77637e-05	1.42187	0.000697017
Gbp7	1.66746	0.999907	1.42506	0.407373	4.2972	0.0398325
Clec2i	-0.194709	0.999907	1.42479	0.0959516	0.148467	0.898717
Rplp1	0.222404	0.999907	1.4245	0.000408041	1.70148	0.000604315
Igkv3-8	2.00374	0.999907	1.4241	0.119189	1.00358	0.365527
Nanos3	0.490276	0.999907	1.42407	0.0193892	0.983914	0.157617
Gnl3	0.0629819	0.999907	1.4225	0.0126379	2.35027	0.00216406
Gm15381	0.603435	0.999907	1.42212	0.200337	0.47535	0.742717
Glrx3	0.246866	0.999907	1.42193	0.00343154	1.35912	0.0147018
Gm45185	-0.105873	0.999907	1.4206	0.136527	-0.0222788	0.987305
Plekhs1	0.433391	0.999907	1.42052	0.0879283	0.397642	0.709846
Slc35d2	-0.0512464	0.999907	1.42003	0.00228202	1.20552	0.0196277
Pantr2	0.188913	0.999907	1.42001	0.130737	0.239146	0.851414
Pkm	0.283992	0.999907	1.41985	0.000337265	1.73163	0.000429298
Cryz	0.478477	0.999907	1.41916	0.000721396	1.43671	0.00327213
Rcbtb1	0.455261	0.999907	1.41881	3.61565e-06	1.75533	5.12718e-06
Gm43635	-0.592465	0.999907	1.41859	0.167238	0.810976	0.524407
Med22	0.136878	0.999907	1.41848	3.32387e-05	1.54129	0.000150057
Gm7115	0.895412	0.999907	1.41824	0.087641	1.19449	0.2289
AC124744.2	0.885507	0.999907	1.41739	0.00826053	1.27008	0.037408
Gm38046	0.619659	0.999907	1.41537	0.0831453	-0.420894	0.685759
Ybx3	0.0669668	0.999907	1.41537	0.000367228	1.81848	0.000304587
Prkca	0.446389	0.999907	1.41535	2.32207e-06	1.7282	3.63186e-06
Smyd1	-0.445072	0.999907	1.41504	0.0943555	0.397642	0.714863
Decr1	0.256674	0.999907	1.41452	0.000267987	1.21015	0.00441431
Gm43632	0.869837	0.999907	1.41358	0.0238038	2.02024	0.0105573
Mir297b	0.0415198	0.999907	1.41352	0.0945225	0.872839	0.395587
Gars	0.357483	0.999907	1.41238	0.000326916	1.53935	0.00098543
Rpl21-ps13	1.74375	0.999907	1.41195	0.143494	0.314245	0.807289
Gm29243	0.433391	0.999907	1.41158	0.116554	3.55576	0.00423122
Ecscr	-0.231416	0.999907	1.41112	0.116556	0.152682	0.901236
9330171B17Rik	-1.04334	0.999907	1.4111	0.144306	0.592636	0.628795
Cd320	0.279635	0.999907	1.41091	0.00622013	1.87158	0.00396155
Prap1	-0.614671	0.999907	1.41051	0.11847	0.13214	0.915838
Gm14379	-0.307745	0.999907	1.4104	0.0160334	1.08046	0.105302
Rpl35a-ps5	0.0157225	0.999907	1.40999	0.172857	0.209515	0.882129
Traf4	0.0923012	0.999907	1.40975	0.000570832	1.30999	0.00467778
Tcrg-V5	-0.592465	0.999907	1.40966	0.171671	1.68419	0.174837
Sil1	0.194892	0.999907	1.40872	0.00107601	0.998729	0.0285728
Cndp2	0.443753	0.999907	1.40782	4.37124e-05	1.35999	0.000524222
Bfsp2	-0.345794	0.999907	1.40782	0.0790185	2.0477	0.0379097
AC129016.2	-0.054373	0.999907	1.4059	0.00595032	1.66339	0.00749045
Mir7224	0.188913	0.999907	1.40509	0.111979	0.819628	0.449045
4930521E06Rik	0.188913	0.999907	1.40509	0.147321	0.239146	0.855803
Gm8108	-0.0597116	0.999907	1.4045	0.297907	0.0313124	0.987305
Trove2	0.33913	0.999907	1.40406	0.019556	0.980045	0.154058
Gm10275	0.275486	0.999907	1.40401	0.000480918	1.57514	0.00114613
Rcl1	0.3036	0.999907	1.40358	0.000923054	1.95421	0.000403302
Mrpl23-ps1	0.335574	0.999907	1.4035	0.00426941	1.6809	0.00519885
Gm9988	0.662678	0.999907	1.4021	0.00858641	0.734885	0.211905
Gm43574	-0.114985	0.999907	1.40124	0.328538	0.234734	0.904373
Rps19	0.309654	0.999907	1.40116	0.000488519	1.63989	0.000855212
Gm7729	0.0513089	0.999907	1.39985	0.0409754	1.44879	0.0739701
Gabrp	0.188913	0.999907	1.39979	0.170869	2.47697	0.048863
Rpl37	0.27779	0.999907	1.39943	0.000471394	1.59157	0.00101512
Triqk	0.530317	0.999907	1.39931	0.262041	0.856803	0.583185
Cln6	0.117808	0.999907	1.3988	0.00327363	1.68674	0.00389285
Gm1840	0.600974	0.999907	1.39875	0.138958	0.916172	0.429329
Ttc3	-0.0222337	0.999907	1.39871	4.58826e-06	0.764705	0.00663383
Gm38245	-0.638825	0.999907	1.3987	0.0138525	1.66947	0.0153695
Frrs1	0.348307	0.999907	1.39846	0.000550071	1.42982	0.00251516
Ppfibp1	0.635863	0.999907	1.39727	0.0150744	1.80908	0.0110537
Fxyd7	0.505905	0.999907	1.397	0.250865	1.66836	0.25387
Rps23-ps1	0.352975	0.999907	1.39679	0.000629904	1.68443	0.000857496
S100a5	-0.12808	0.999907	1.39623	0.103986	1.0505	0.311266
Gm11249	0.108734	0.999907	1.39619	0.0177377	1.37125	0.0459455
Ikbke	-0.0506026	0.999907	1.39578	0.00605569	1.22619	0.0332253
Gm12089	0.50134	0.999907	1.39567	0.016506	0.121918	0.871197
Ckb	-0.23068	0.999907	1.39553	0.256447	0.572212	0.718115
Gm14410	0.494089	0.999907	1.39542	3.6133e-05	1.51629	0.000163757
AC153852.1	1.20734	0.999907	1.39505	0.147203	0.843757	0.476464
Slc30a10	0.602273	0.999907	1.39485	0.208792	0.364857	0.805459
Gm5566	0.110313	0.999907	1.3941	0.0135941	1.30626	0.0453013
Gm27899	0.970291	0.999907	1.39394	0.127057	3.069	0.0106972
Gm17907	0.250482	0.999907	1.39346	0.00194342	1.13533	0.0214282
Plekha5	0.523804	0.999907	1.39342	1.66051e-05	1.32814	0.00029776
Rpl17-ps4	0.349363	0.999907	1.39325	0.0247115	0.661026	0.360767
Apoa2	0.171273	0.999907	1.39321	0.000363885	1.1674	0.0061392
Gm35013	1.16099	0.999907	1.39315	0.129188	1.70163	0.123336
Kcnab2	0.482554	0.999907	1.39309	0.0148051	1.78498	0.0114161
Rps23	0.220173	0.999907	1.39189	0.000460925	1.53337	0.00127111
Des	0.0415198	0.999907	1.39052	0.150399	-0.22524	0.864042
Mtcl1	1.0597	0.999907	1.38856	0.138843	1.05878	0.35293
Pak3	-0.219057	0.999907	1.3884	0.444942	-0.789146	0.73168
Gm21560	1.52326	0.999907	1.3871	0.0655972	1.10237	0.21808
Gm7592	-0.0374379	0.999907	1.38674	0.196109	-0.0120376	0.993969
AC153821.1	-0.617036	0.999907	1.3857	0.0640849	1.23915	0.163412
Izumo1r	0.448843	0.999907	1.38568	0.132733	2.81051	0.0174341
1190005I06Rik	0.572685	0.999907	1.38546	0.0494522	1.75689	0.0402225
Lhfp	-0.506498	0.999907	1.38538	0.178867	1.73361	0.162631
Gm12184	-0.901009	0.999907	1.38491	0.234309	1.38699	0.325745
Hspa12a	-0.129285	0.999907	1.38449	0.436866	-1.27059	0.558347
Gm37009	0.894904	0.999907	1.38428	0.0602066	1.06626	0.222025
Sae1	0.398093	0.999907	1.38427	0.00216061	1.8498	0.00131591
AC129019.2	-0.399103	0.999907	1.38377	0.0750021	0.425386	0.665387
Grhl3	1.13989	0.999907	1.38316	0.122217	2.2996	0.0380308
Entpd4	0.387263	0.999907	1.3831	0.00120931	1.15492	0.0139875
Tmem98	0.512609	0.999907	1.38255	0.0335186	1.8299	0.0221521
AU020206	0.403414	0.999907	1.38156	0.000330143	1.63001	0.000552028
Gm7582	-0.334748	0.999907	1.38118	0.340549	-0.968534	0.59117
Galnt12	0.633162	0.999907	1.38095	0.0423121	1.54889	0.0565524
Ccdc107	0.361979	0.999907	1.38038	1.20402e-05	1.38292	0.000147363
Smyd5	0.263583	0.999907	1.38026	0.00182976	1.72993	0.0017742
Npw	0.822898	0.999907	1.37973	0.069831	4.04705	0.00050069
AC163721.1	0.188913	0.999907	1.37973	0.111862	1.69737	0.104075
Ctxn1	0.115444	0.999907	1.3777	0.020307	1.75555	0.0159696
Gde1	0.134314	0.999907	1.377	0.0034726	1.09168	0.0356887
Gm16433	-0.134191	0.999907	1.37576	0.0880446	0.0818531	0.942459
Agpat5	0.23374	0.999907	1.37551	2.98529e-05	1.73353	3.16628e-05
Pfkfb1	0.0364798	0.999907	1.37528	0.000247051	1.03154	0.00893899
Gm15383	1.16446	0.999907	1.37524	0.133439	0.982493	0.378361
Gm5835	-0.0733387	0.999907	1.37515	0.0510761	1.30572	0.117285
Zfp523	0.148204	0.999907	1.37468	0.0225936	1.49307	0.0371331
Gm20468	0.431026	0.999907	1.37399	0.0161779	2.22482	0.00328572
Gm13292	0.619694	0.999907	1.37354	0.261065	0.158846	0.925238
Tff3	1.24266	0.999907	1.37331	0.416026	0.147364	0.949576
Ptgs1	-0.227742	0.999907	1.37237	0.139181	1.31196	0.240115
AC140264.3	0.425357	0.999907	1.37227	0.322126	1.07303	0.529476
Epha5	-0.132519	0.999907	1.37023	0.160647	0.985115	0.409589
Cxcr5	2.10341	0.999907	1.37022	0.0947779	0.191265	0.863456
Spata22	0.805827	0.999907	1.36965	0.154774	0.239146	0.854725
Zfp512b	0.100554	0.999907	1.36918	0.000384106	1.0875	0.00854769
Rpl23	0.191608	0.999907	1.36817	0.000761258	1.44841	0.00258279
Wee2	0.0362913	0.999907	1.36759	0.0405172	0.51711	0.520934
Tert	0.581049	0.999907	1.36752	0.111817	1.09739	0.28953
Gm29668	0.33789	0.999907	1.3675	0.0783831	2.2436	0.021764
D630008O14Rik	-2.04771	0.999907	1.36738	0.121893	0.135656	0.91113
Gm26784	1.19779	0.999907	1.36679	0.137551	1.89471	0.0887316
Timm8a1	0.089052	0.999907	1.36646	0.0129904	2.10866	0.00343025
Agpat2	-0.39804	0.999907	1.36584	0.0614032	1.25349	0.148117
Rrp1b	0.105656	0.999907	1.36565	0.00233312	2.0422	0.000620296
Bcar3	0.422454	0.999907	1.36551	0.073496	2.05688	0.0301077
Gm49320	-0.0484456	0.999907	1.36511	0.445896	0.238073	0.921858
Rpsa-ps10	0.470406	0.999907	1.36447	0.0107196	1.5574	0.0152552
Hip1	0.0135441	0.999907	1.36406	0.134144	0.678264	0.54938
Gm2000	0.307119	0.999907	1.36341	0.000520806	1.45412	0.00179069
Col13a1	0.505905	0.999907	1.36301	0.180952	0.239146	0.863339
Amy1	0.508904	0.999907	1.36286	0.192221	0.893683	0.488697
Gm26571	0.489393	0.999907	1.36243	0.00588012	1.51575	0.0103171
Mageh1	0.802907	0.999907	1.36225	0.285992	2.31903	0.129537
Tshz1	0.166073	0.999907	1.36223	0.000487776	1.01727	0.013857
Mb21d2	-0.275473	0.999907	1.36178	0.212618	0.69987	0.612359
Pam	-0.0628341	0.999907	1.36145	0.0719666	1.32121	0.142575
Gm2974	-0.562903	0.999907	1.36138	0.178167	2.61563	0.0374141
Gm1045	0.461889	0.999907	1.36107	0.324503	1.111	0.512364
Rpl31-ps8	0.38519	0.999907	1.36079	0.000126256	1.48018	0.000470495
Gm10051	-0.806112	0.999907	1.35931	0.1626	-0.122269	0.928109
Rps15a-ps7	0.238694	0.999907	1.35826	0.0472219	1.33819	0.0985778
Sdc4	-0.00559886	0.999907	1.35773	0.0130827	1.34212	0.0354825
Zfas1	0.228999	0.999907	1.3568	0.000115432	1.48895	0.000400604
Gm23941	1.22646	0.999907	1.35668	0.0815287	1.11837	0.229001
Gm26690	1.2477	0.999907	1.35557	0.349111	1.66159	0.339609
Gm6686	-0.152651	0.999907	1.35503	0.145774	0.957784	0.39974
Rps17	0.264862	0.999907	1.35478	0.00086203	1.4397	0.00275015
Gm4754	0.619745	0.999907	1.35444	0.00657798	0.932658	0.0886404
Rerg	0.602995	0.999907	1.35385	0.362408	1.72005	0.334094
Gm45713	0.189534	0.999907	1.35365	0.188374	2.01366	0.105215
Gm7536	0.248259	0.999907	1.35343	0.00119677	1.56732	0.00208857
Ptprh	0.653299	0.999907	1.35313	0.147336	1.94534	0.0852265
Gm23023	0.653299	0.999907	1.35313	0.159553	1.5491	0.180184
Dact1	0.0102586	0.999907	1.35252	0.157872	1.16204	0.316493
Suclg2	0.0881533	0.999907	1.35225	0.000549675	1.63449	0.000748561
Rps8	0.247254	0.999907	1.35182	0.000494079	1.56077	0.000954968
Gm17767	2.31385	0.999907	1.3515	0.236844	1.92778	0.160548
Flot2	0.327589	0.999907	1.3511	0.000352404	0.873573	0.0227867
Rps11	0.335417	0.999907	1.35088	0.000861259	1.49718	0.00210189
Vit	1.53067	0.999907	1.35075	0.172511	0.519871	0.682626
Rps16-ps2	0.246156	0.999907	1.35056	0.00183364	2.04112	0.000433684
Nab1	0.0397711	0.999907	1.34951	3.3656e-05	1.32794	0.000364374
Mfsd7b	0.0769504	0.999907	1.34919	8.77637e-05	1.53132	0.000240209
Thyn1	0.159607	0.999907	1.34891	0.00397362	1.77104	0.00273661
Zfp947	0.188062	0.999907	1.34885	0.00013131	1.29979	0.00121954
Cd109	0.0918276	0.999907	1.34793	0.114078	1.41426	0.16683
Cers5	0.019764	0.999907	1.34777	0.00282269	0.880692	0.0681888
Vmn2r-ps3	0.394207	0.999907	1.34717	0.154985	0.22088	0.864006
Gm9722	1.66649	0.999907	1.34716	0.096237	1.77522	0.0704735
Gm12966	0.752727	0.999907	1.34686	0.169132	0.0116895	0.993466
Cisd3	0.308275	0.999907	1.34577	0.0174024	1.47808	0.028262
Rps25	0.23411	0.999907	1.34548	0.000869695	1.50051	0.00204723
Xpot	0.17679	0.999907	1.34535	0.00117623	1.82509	0.00063822
Gm10046	1.26906	0.999907	1.34527	0.153733	1.71776	0.130042
Pmepa1os	-0.216147	0.999907	1.34516	0.150399	-0.277569	0.825196
Gm6008	-0.422866	0.999907	1.34514	0.177378	0.683338	0.585912
Gm8566	0.112711	0.999907	1.34464	0.0833128	0.381685	0.700515
Nek8	0.123881	0.999907	1.34421	2.61014e-05	1.00908	0.00234356
Lamc1	0.424651	0.999907	1.34395	0.000137845	1.65994	0.000166311
Efna1	0.447835	0.999907	1.34387	0.249549	-0.906503	0.530665
Hmgn3	0.483247	0.999907	1.34358	0.0276904	1.34587	0.0607295
Phf21b	0.29238	0.999907	1.34286	0.0639483	1.91196	0.0326665
Lhfpl2	0.00215986	0.999907	1.34255	0.37802	2.77211	0.124996
2310075C17Rik	-1.81819	0.999907	1.34217	0.155468	1.31472	0.247721
Rps2-ps10	0.365667	0.999907	1.34155	0.00104836	1.5166	0.00217461
Gm15843	0.206316	0.999907	1.3413	0.0290719	1.12741	0.114559
CT573034.2	1.17925	0.999907	1.34088	0.010777	0.877774	0.135473
Gm25753	0.166707	0.999907	1.34066	0.163366	-0.13135	0.921713
Gm1673	0.771814	0.999907	1.33968	0.223564	2.35669	0.0777175
2310022B05Rik	0.304007	0.999907	1.33935	0.000812298	1.78675	0.000507698
Got2-ps1	0.740472	0.999907	1.33835	0.0726752	1.27085	0.152559
Gm29083	-0.445072	0.999907	1.338	0.120397	0.513738	0.638197
Gm5879	-0.0115615	0.999907	1.33758	0.00888456	0.839077	0.137766
Gm16102	-0.275473	0.999907	1.33742	0.164122	-0.22524	0.863375
Lrrc42	0.26286	0.999907	1.33735	0.00242408	1.86449	0.00107662
Il12rb2	0.671864	0.999907	1.33693	0.034932	1.55202	0.0414037
Rpl38	0.260178	0.999907	1.33691	0.00346326	1.42528	0.00837319
Gm3512	1.2106	0.999907	1.33344	0.399447	1.00254	0.609266
Cacna1i	1.36888	0.999907	1.33327	0.320544	-0.196177	0.915291
AC102009.1	-0.0958782	0.999907	1.33297	0.153159	1.31859	0.240289
Kif13a	-0.0488662	0.999907	1.33266	0.0413068	0.91927	0.229926
Fam217b	-0.390868	0.999907	1.33116	0.507267	-0.98756	0.691834
Chchd4	0.109631	0.999907	1.33066	0.00441189	1.93252	0.00154581
Rps5	0.307596	0.999907	1.33062	0.000497615	1.59429	0.000729451
Gm2830	-0.0313618	0.999907	1.3301	0.169765	1.30615	0.263667
Adhfe1	-0.228121	0.999907	1.32878	0.0265441	1.48786	0.0374881
Gm14305	0.525746	0.999907	1.32877	0.000542029	1.52789	0.00106092
Gm5555	0.186224	0.999907	1.32702	0.0918988	0.517215	0.60031
Camk2n1	-0.971821	0.999907	1.32679	0.154908	0.754471	0.513172
Pdxk	-0.0184871	0.999907	1.32562	0.0158951	1.9359	0.0061059
Flrt2	1.21477	0.999907	1.32363	0.199609	2.52264	0.0469945
Gm8225	-0.335364	0.999907	1.32337	0.0570677	0.203342	0.825024
AC158620.1	0.40882	0.999907	1.32219	0.100624	0.466378	0.647949
Rpsa-ps1	1.14254	0.999907	1.32209	0.0448656	1.66439	0.0374137
Slc2a3	-0.00483282	0.999907	1.3204	9.60658e-05	1.58802	0.000156991
Gm19680	0.0576654	0.999907	1.31897	0.00029177	1.73106	0.000198101
Nefh	0.455673	0.999907	1.3186	0.195986	2.15323	0.0816338
Enoph1	0.168735	0.999907	1.31803	0.00217756	1.72084	0.00157695
mt-Ts2	0.149729	0.999907	1.31768	0.107082	0.831767	0.404183
Adgrf2	0.486038	0.999907	1.31767	0.0143582	0.784099	0.197283
Npepl1	0.187673	0.999907	1.31731	0.00351645	1.57233	0.00444219
L2hgdh	0.100893	0.999907	1.31672	0.00357664	1.78997	0.00198249
Rpl28	0.301333	0.999907	1.31667	4.94302e-05	1.65176	5.19462e-05
Gm6425	1.09249	0.999907	1.31626	0.207446	1.38657	0.271434
Zc2hc1a	1.03683	0.999907	1.31574	0.0488905	1.29124	0.102228
Trp53i11	0.0891397	0.999907	1.3156	0.000537314	0.985974	0.0144394
AC025913.4	0.356867	0.999907	1.31559	0.00212271	1.28823	0.00903436
Bcl11b	-0.182454	0.999907	1.31548	0.37264	-0.637194	0.736115
Cmtm3	0.191259	0.999907	1.31438	0.0022543	1.18556	0.0144522
Rbakdn	1.25686	0.999907	1.3138	0.0777692	1.60168	0.0741488
Gm7003	0.188913	0.999907	1.31361	0.146345	0.623992	0.582768
Rpl29	0.242576	0.999907	1.31357	0.00043214	1.60569	0.000540597
Gm29667	-0.0115074	0.999907	1.31312	0.0476802	1.02456	0.189578
Aif1l	-0.623695	0.999907	1.31303	0.200509	2.37999	0.0579312
Cers3	0.928382	0.999907	1.31282	0.0322582	1.84023	0.016146
Gm13842	-0.227511	0.999907	1.31271	0.0994681	0.916126	0.342268
Clec4a3	0.420559	0.999907	1.3119	0.463768	1.98841	0.347823
1500011K16Rik	0.228682	0.999907	1.31127	0.00107225	1.28851	0.0053409
Gm15402	-1.50215	0.999907	1.31062	0.287905	1.41378	0.342998
Rpl17	0.18745	0.999907	1.31041	0.000575239	1.15255	0.00652444
Gsta4	0.246814	0.999907	1.3104	0.115705	0.556138	0.594577
Vim	0.623567	0.999907	1.30969	8.77637e-05	1.62502	0.000104018
Gm16686	-0.0555655	0.999907	1.30934	0.15968	0.460281	0.700994
Aldh18a1	0.469816	0.999907	1.30871	0.00833928	1.76052	0.00487061
P4ha1	-0.0788647	0.999907	1.30848	0.0224713	1.59994	0.0215654
Gm26595	0.653299	0.999907	1.3082	0.218676	1.19001	0.357842
Eif1a	0.12346	0.999907	1.30803	0.000487776	1.61445	0.000570472
Vmn2r30	0.426465	0.999907	1.30778	0.192852	1.68346	0.163938
Akr1e1	0.419631	0.999907	1.30755	0.00126788	1.32092	0.00521632
Hacd1	0.143051	0.999907	1.30755	0.000213467	1.72593	0.000141014
Gramd2	1.13682	0.999907	1.30737	0.187091	1.93466	0.105972
Gm8885	0.690566	0.999907	1.30725	0.178068	0.739673	0.540344
Gabra1	0.188913	0.999907	1.30675	0.257873	0.239146	0.879164
Gm14399	0.461005	0.999907	1.30656	0.0267306	0.748682	0.274315
Rny1	0.837116	0.999907	1.30646	0.0218571	0.237054	0.738073
Etv5	-0.113671	0.999907	1.30639	0.15337	2.31143	0.0410911
Cpne8	0.337935	0.999907	1.30615	0.0992211	-1.16408	0.220348
Gm16793	0.897777	0.999907	1.30564	0.141658	0.403641	0.726241
Map3k20	0.182266	0.999907	1.30563	0.000136386	1.20828	0.00168938
Abcb1a	0.517522	0.999907	1.30532	0.299631	3.29642	0.0347671
Gm12416	0.833167	0.999907	1.30525	0.0460288	1.78992	0.0265511
Gm43703	0.268158	0.999907	1.30499	0.00595283	1.38358	0.013348
Lpcat1	0.277086	0.999907	1.30458	0.000287015	1.15942	0.00360864
Gm11263	0.524382	0.999907	1.3039	0.162926	1.42579	0.20454
Olfml2b	1.12767	0.999907	1.30351	0.234566	1.95853	0.137558
Trub1	0.234053	0.999907	1.3032	0.000267987	1.4885	0.000597144
Rpl35	0.173046	0.999907	1.30317	0.000717786	1.48318	0.00150931
Tsr1	0.158004	0.999907	1.3027	0.0162558	2.01681	0.0043813
Crip1	-0.199138	0.999907	1.30264	0.0216506	1.15015	0.0799779
Zfp652os	0.188913	0.999907	1.3023	0.224547	0.978124	0.457996
Vwa5a	0.401853	0.999907	1.30209	0.000418792	1.54216	0.000660158
Gm13288	0.602517	0.999907	1.30084	0.245292	1.68599	0.209817
Ndst1	0.201549	0.999907	1.30062	0.00117623	1.31285	0.00487061
Sipa1l1	0.216169	0.999907	1.29954	0.00253805	0.954863	0.0404977
9930014A18Rik	0.570931	0.999907	1.2993	0.00260898	1.47993	0.00453279
Gpr87	0.336306	0.999907	1.29914	0.169501	1.80132	0.114464
Gm13285	-0.518031	0.999907	1.29771	0.0166665	1.14273	0.0671588
Zfp612	-0.195436	0.999907	1.29737	0.156429	1.12921	0.308183
Smim10l1	0.369764	0.999907	1.29709	3.59404e-05	1.10197	0.00120721
Tbca	0.303173	0.999907	1.296	0.000114641	1.10333	0.00259869
Ascc1	0.107099	0.999907	1.29593	2.65295e-05	1.21754	0.000449401
Gm15753	0.664955	0.999907	1.29552	0.122422	-0.734713	0.476119
Gm43519	0.188913	0.999907	1.29455	0.271446	-0.13135	0.936833
Anks6	0.621676	0.999907	1.29411	0.369606	0.890495	0.620935
Tbx10	-0.0813019	0.999907	1.29409	0.146444	1.1214	0.298118
Zc4h2	0.872043	0.999907	1.29266	0.000357783	1.4956	0.000683113
Bcap29	0.20694	0.999907	1.29261	0.00791809	1.97376	0.00208441
Agpat4	-0.000299348	0.999907	1.29248	0.0352648	1.48038	0.0441259
Zfp449	0.499084	0.999907	1.29239	0.00646119	1.008	0.0560303
2210013O21Rik	0.167775	0.999907	1.29238	0.0640036	1.31082	0.114545
Fpgs	0.377865	0.999907	1.29147	0.00602541	1.83154	0.00254335
AC129022.1	0.124649	0.999907	1.29021	0.145375	0.986124	0.359898
2310001K24Rik	1.0897	0.999907	1.28989	0.0208772	0.889965	0.164562
Tlr3	-0.385226	0.999907	1.28916	0.0662261	1.65687	0.0514148
Bcl2l2	0.35436	0.999907	1.28797	0.0433745	1.50254	0.0493828
Sept9	-0.000767968	0.999907	1.28763	0.0369171	2.02324	0.0105443
Faxc	-0.0141537	0.999907	1.28724	0.395692	1.34565	0.462538
AC069074.1	-0.0555655	0.999907	1.28654	0.297736	2.12992	0.149771
Scrn2	0.165912	0.999907	1.28628	0.00117879	1.48112	0.00213082
Gm9013	0.309537	0.999907	1.28591	0.067099	0.629143	0.461099
Gm14325	0.545598	0.999907	1.28565	0.000123024	1.3591	0.000572636
Selenbp2	0.859154	0.999907	1.28421	0.140808	0.626468	0.565779
Gm12763	-0.163643	0.999907	1.28379	0.192691	0.622355	0.61802
Galnt3	0.627668	0.999907	1.28301	0.476293	2.89117	0.16968
Mzt2	0.357444	0.999907	1.28281	0.000125867	1.36052	0.000570472
Pno1	0.310333	0.999907	1.28248	0.0153052	1.78086	0.0077313
Klhdc2	0.0344421	0.999907	1.28237	0.0449665	0.514504	0.505854
4930503L19Rik	0.177981	0.999907	1.28176	0.000770208	0.995126	0.015157
Smco4	0.518209	0.999907	1.28075	0.00216747	1.12183	0.0162822
Gpi1	0.190236	0.999907	1.28054	7.86481e-05	1.52116	0.000141014
Begain	0.120353	0.999907	1.28048	0.283073	1.44971	0.313473
Faap20	-0.059632	0.999907	1.27981	1.66051e-05	1.29083	0.00017151
Mfap4	0.114034	0.999907	1.27954	0.234596	-0.032479	0.983674
Gm18584	1.51772	0.999907	1.27927	0.194506	1.03309	0.390506
Olfr458	0.653299	0.999907	1.27885	0.220018	0.239146	0.866283
Gm5456	0.51846	0.999907	1.2781	0.135001	1.05097	0.309626
Atp2b2	-0.276627	0.999907	1.27787	0.350238	0.969816	0.566994
Acad10	0.0482559	0.999907	1.27732	0.000658358	0.973479	0.015157
Rpl24	0.221941	0.999907	1.27655	0.000489383	1.3989	0.00140777
Smim20	0.277416	0.999907	1.27504	0.00595032	0.7008	0.164947
Ppa1	0.370351	0.999907	1.2747	0.0164405	1.79158	0.00776196
Rpl41	0.230838	0.999907	1.27405	0.000776141	1.45353	0.00158811
Gm42898	0.137757	0.999907	1.2733	0.390771	1.67019	0.345882
Ccdc24	0.312912	0.999907	1.2726	0.064134	1.05258	0.197147
Lgr4	0.0751702	0.999907	1.27189	0.289803	1.55274	0.282145
Col4a2	-1.00654	0.999907	1.27131	0.319488	1.85247	0.224314
Hmcn2	0.58287	0.999907	1.27096	0.0157386	0.946013	0.114117
Me2	0.319613	0.999907	1.27015	0.00237828	1.35654	0.00619588
Kank4	0.505905	0.999907	1.27014	0.115171	0.239146	0.82485
Hddc2	0.285231	0.999907	1.26944	0.000953133	1.4522	0.00183592
Dph7	0.200073	0.999907	1.26897	2.88455e-05	1.52061	5.04862e-05
AC164623.1	-0.194569	0.999907	1.26823	0.161307	0.461323	0.691834
Gm45597	-0.372558	0.999907	1.26816	0.317165	-0.86625	0.583561
Gm26576	0.0918276	0.999907	1.26774	0.0847545	1.80671	0.0449497
Pagr1b	0.331846	0.999907	1.26772	0.0561185	0.81271	0.303732
Tal2	0.672614	0.999907	1.26761	0.164438	0.420291	0.722014
Gm27223	1.58374	0.999907	1.26734	0.118749	2.08335	0.0383219
Gm27175	1.58374	0.999907	1.26734	0.118749	2.08335	0.0383219
Gm21685	0.320508	0.999907	1.26702	0.00180112	0.962791	0.0284165
E130311K13Rik	-0.0793496	0.999907	1.26607	0.00950188	1.0508	0.0568928
Dhrs7	0.253809	0.999907	1.2656	2.98499e-05	1.18668	0.00050069
Rexo2	0.630993	0.999907	1.26541	0.0145523	1.7909	0.00661002
Rpl39	0.224578	0.999907	1.26462	0.00107483	1.38394	0.00272975
Hpca	0.682983	0.999907	1.26452	0.0597557	0.804913	0.315554
Abca2	-0.163506	0.999907	1.26435	0.0175033	1.24607	0.0450039
Gm42814	0.0244799	0.999907	1.26415	0.0428527	1.13947	0.120425
Rpl7a	0.242738	0.999907	1.2638	0.00079012	1.4423	0.00160148
Plppr1	-0.267845	0.999907	1.26348	0.0108026	0.801418	0.148318
Gm5822	0.281875	0.999907	1.2631	0.0128779	1.13132	0.052221
Lipt1	0.28785	0.999907	1.26287	0.00347792	1.33072	0.00897046
Mthfd1	0.34223	0.999907	1.2626	0.0525716	2.04688	0.0137785
Ptpn7	0.0844323	0.999907	1.26232	0.002816	1.56326	0.00286987
Cluh	0.185371	0.999907	1.26179	0.0165675	1.87472	0.00577052
Rps4x	0.217106	0.999907	1.26166	0.000985208	1.39728	0.00237207
Gm44398	-0.0905829	0.999907	1.26166	0.159461	1.64135	0.128354
Olfr679	-0.448645	0.999907	1.26023	0.17011	1.00737	0.367712
Gm44085	1.22952	0.999907	1.25989	0.201875	0.303593	0.818578
Rpl31	0.243855	0.999907	1.25972	0.000183292	1.28349	0.00104521
Rps21	0.182113	0.999907	1.25959	0.000475218	1.46904	0.000855212
Gnat2	0.614191	0.999907	1.25934	0.0337844	2.06569	0.00753261
Gm24439	0.668771	0.999907	1.25882	0.248321	0.620135	0.654796
Pitpnm1	0.33647	0.999907	1.2585	0.0153641	1.13227	0.0585159
Def6	0.111847	0.999907	1.25803	0.0102226	1.17124	0.0376679
0610010F05Rik	0.267233	0.999907	1.25781	0.000725369	1.55965	0.000796091
Gm13689	-0.12808	0.999907	1.25728	0.160938	0.502635	0.660639
Gm7180	2.13295	0.999907	1.25712	0.29355	3.2948	0.0278275
Vmn2r97	0.0937826	0.999907	1.25696	0.281912	0.366145	0.814445
Rps6	0.262882	0.999907	1.25649	0.00225364	1.45624	0.00355073
Rps28	0.231997	0.999907	1.25632	0.00037064	1.43414	0.000784869
Ube2j1	0.322769	0.999907	1.25603	0.00753697	1.12916	0.0348767
Cad	0.26327	0.999907	1.25595	0.0339022	2.13421	0.00624583
Gm7206	0.548742	0.999907	1.25536	0.0924689	1.92558	0.0369445
Gm22051	-0.12808	0.999907	1.2552	0.13607	-0.542233	0.609832
Rpl17-ps9	0.278213	0.999907	1.25474	0.0368509	0.276012	0.714745
Gm14633	0.241813	0.999907	1.25395	0.0258858	0.692221	0.289303
1700001J03Rik	0.0918276	0.999907	1.25307	0.117278	0.430852	0.673323
Impa2	-0.018006	0.999907	1.25285	0.00143789	1.56376	0.00146273
Gm7061	-0.403907	0.999907	1.25284	0.228955	1.00096	0.433487
Irf2bpl	-0.10182	0.999907	1.25259	0.00394451	1.36233	0.00835074
Sv2a	-0.0140576	0.999907	1.25221	0.0442084	1.13403	0.121314
Abcg2	0.262955	0.999907	1.25217	0.0617538	1.47089	0.0677407
mt-Tp	0.17708	0.999907	1.25216	0.000562168	1.24257	0.0030357
Fkbp1b	-0.181895	0.999907	1.25185	0.0103206	1.13923	0.0417979
Gm6277	0.518672	0.999907	1.25154	0.198391	0.322625	0.803785
n-R5s124	0.928661	0.999907	1.25143	0.0892436	1.80702	0.0453013
n-R5s128	0.928661	0.999907	1.25143	0.0892436	1.80702	0.0453013
n-R5s111	0.928661	0.999907	1.25143	0.0892436	1.80702	0.0453013
Gm22291	0.928661	0.999907	1.25143	0.0892436	1.80702	0.0453013
n-R5s142	0.928661	0.999907	1.25143	0.0892436	1.80702	0.0453013
n-R5s100	0.928661	0.999907	1.25143	0.0892436	1.80702	0.0453013
Gm25018	0.928661	0.999907	1.25143	0.0892436	1.80702	0.0453013
n-R5s139	0.928661	0.999907	1.25143	0.0892436	1.80702	0.0453013
n-R5s113	0.928661	0.999907	1.25143	0.0892436	1.80702	0.0453013
Gm26391	0.928661	0.999907	1.25143	0.0892436	1.80702	0.0453013
n-R5s122	0.928661	0.999907	1.25143	0.0892436	1.80702	0.0453013
n-R5s110	0.928661	0.999907	1.25143	0.0892436	1.80702	0.0453013
n-R5s138	0.928661	0.999907	1.25143	0.0892436	1.80702	0.0453013
n-R5s103	0.928661	0.999907	1.25143	0.0892436	1.80702	0.0453013
Gm23284	0.928661	0.999907	1.25143	0.0892436	1.80702	0.0453013
Gm22109	0.928661	0.999907	1.25143	0.0892436	1.80702	0.0453013
n-R5s121	0.928661	0.999907	1.25143	0.0892436	1.80702	0.0453013
n-R5s149	0.928661	0.999907	1.25143	0.0892436	1.80702	0.0453013
n-R5s143	0.928661	0.999907	1.25143	0.0892436	1.80702	0.0453013
n-R5s123	0.928661	0.999907	1.25143	0.0892436	1.80702	0.0453013
n-R5s141	0.928661	0.999907	1.25143	0.0892436	1.80702	0.0453013
n-R5s105	0.928661	0.999907	1.25143	0.0892436	1.80702	0.0453013
n-R5s134	0.928661	0.999907	1.25143	0.0892436	1.80702	0.0453013
n-R5s146	0.928661	0.999907	1.25143	0.0892436	1.80702	0.0453013
Gm25212	0.928661	0.999907	1.25143	0.0892436	1.80702	0.0453013
n-R5s104	0.928661	0.999907	1.25143	0.0892436	1.80702	0.0453013
n-R5s108	0.928661	0.999907	1.25143	0.0892436	1.80702	0.0453013
n-R5s133	0.928661	0.999907	1.25143	0.0892436	1.80702	0.0453013
n-R5s107	0.928661	0.999907	1.25143	0.0892436	1.80702	0.0453013
Rn5s	0.928661	0.999907	1.25143	0.0892436	1.80702	0.0453013
n-R5s117	0.928661	0.999907	1.25143	0.0892436	1.80702	0.0453013
n-R5s144	0.928661	0.999907	1.25143	0.0892436	1.80702	0.0453013
Fyn	0.0115219	0.999907	1.25105	0.000278452	1.39529	0.000729451
Rps29	0.130517	0.999907	1.25016	0.000445153	1.43134	0.000904821
Gm45855	0.478341	0.999907	1.24932	0.0191377	1.26155	0.0436093
Gm29454	0.653299	0.999907	1.24917	0.0303134	1.23765	0.0680858
Lrrn3	1.40853	0.999907	1.24794	0.183752	0.722001	0.536392
Hk2	0.321824	0.999907	1.24791	0.0159749	2.29391	0.00139953
Gm17396	0.509871	0.999907	1.24768	0.107688	0.285188	0.779966
Gm27343	-0.445072	0.999907	1.24708	0.135267	1.5681	0.118615
Prrg1	0.280664	0.999907	1.24639	0.00119484	1.22683	0.00576301
Gm26602	1.3037	0.999907	1.24638	0.386297	2.23196	0.189719
Rps20	0.230469	0.999907	1.24606	0.000962411	1.43514	0.0017742
Spcs3	0.16383	0.999907	1.24598	0.000133052	1.28062	0.000756643
Igkv3-9	1.90423	0.999907	1.2458	0.0815039	1.13262	0.184225
Gm12891	1.59707	0.999907	1.24547	0.116438	1.0012	0.29573
1700036G14Rik	0.455598	0.999907	1.24482	0.04081	0.909396	0.202318
Pbx4	0.0238031	0.999907	1.24465	0.00782194	0.968511	0.0633952
Pik3ip1	-0.175736	0.999907	1.24436	0.00331335	0.425149	0.350478
AC110091.2	-0.395301	0.999907	1.24386	0.299138	1.18232	0.417694
Ifrd2	0.163013	0.999907	1.24376	0.0422464	2.03819	0.00992048
Gm12689	0.0939337	0.999907	1.24371	0.270991	0.610342	0.671778
Rps10	0.167622	0.999907	1.2436	0.000428816	1.41756	0.000903103
Acad8	0.235327	0.999907	1.24333	0.000661804	1.26497	0.00296756
1700029E06Rik	-0.443763	0.999907	1.24329	0.257123	0.713981	0.604538
Gm42835	0.26533	0.999907	1.24272	0.287116	0.566346	0.705717
Gm38036	0.700789	0.999907	1.24083	0.215234	0.361808	0.784341
Rpl18	0.22307	0.999907	1.24076	0.000579042	1.48232	0.000857496
Gm13782	1.0986	0.999907	1.24072	0.142201	0.830731	0.422374
Ceacam9	0.349495	0.999907	1.24025	0.190261	0.850072	0.466174
5033403F01Rik	0.243139	0.999907	1.24023	0.0626378	0.82844	0.297477
Rpl27-ps3	0.201572	0.999907	1.24017	0.00156991	1.33608	0.00409603
Ptchd1	-0.762065	0.999907	1.24014	0.340167	-0.315591	0.856687
Gm12411	0.924159	0.999907	1.23997	0.111201	1.27242	0.172904
Exoc3l2	-0.528782	0.999907	1.23949	0.281305	0.920809	0.515922
Syne4	0.576037	0.999907	1.23917	0.0157442	0.744332	0.201044
Stmn4	0.750384	0.999907	1.23884	0.174961	0.714634	0.528915
AA986860	0.323154	0.999907	1.23859	0.00555003	1.12054	0.0273098
Rpl13	0.157394	0.999907	1.2379	0.000521108	1.38835	0.00125158
Gm9701	-0.275895	0.999907	1.23767	0.130229	0.634892	0.531536
Gm8116	1.20957	0.999907	1.23766	0.277281	1.26967	0.357132
Eif3i	0.253114	0.999907	1.23729	0.00154178	1.43795	0.0025223
Gm15500	0.219752	0.999907	1.2372	0.00119906	1.32869	0.00338114
Tmem18	0.37146	0.999907	1.23606	0.000125867	1.14975	0.00152403
Gm14295	0.603991	0.999907	1.23572	0.0256473	1.39341	0.0354825
Acy1	0.202252	0.999907	1.23564	0.0125448	1.62545	0.00847991
Rpl21-ps6	-0.403972	0.999907	1.23556	0.0681106	1.09922	0.172393
Lhfpl1	-0.776258	0.999907	1.23552	0.359171	3.36329	0.041118
Slc25a1	0.28928	0.999907	1.23548	0.0341785	2.30865	0.0035116
Kctd8	0.188913	0.999907	1.23512	0.217625	0.635386	0.616145
Klhdc8b	-0.0573325	0.999907	1.23456	0.00314316	1.06114	0.0232446
6430571L13Rik	0.329173	0.999907	1.2345	0.011825	1.11277	0.0477955
Cdca7l	0.169278	0.999907	1.23447	0.00536802	1.73184	0.00240608
Zc3hav1l	0.0711718	0.999907	1.23426	0.000602713	1.60612	0.000456945
Gm26215	0.188913	0.999907	1.23369	0.24656	-0.157386	0.914837
Hoxb5os	1.13989	0.999907	1.23367	0.299352	-0.0778469	0.963707
Zfp521	1.6126	0.999907	1.23363	0.716731	0.565032	0.896066
Gm26156	-0.0777718	0.999907	1.23331	0.233279	-0.0136928	0.99275
Gm13713	0.759401	0.999907	1.23258	0.161035	-1.02882	0.335299
Gm37079	0.0321941	0.999907	1.23219	0.306391	0.404459	0.79946
Tiam2	-0.241857	0.999907	1.23203	0.265177	-0.493871	0.72973
Gm1980	-0.478356	0.999907	1.23093	0.299132	-0.399092	0.799091
Gm10717	-1.72351	0.999907	1.22991	0.283922	-1.78288	0.194421
Gm5786	0.0853581	0.999907	1.22912	0.0470352	1.20743	0.0991033
Bax	0.333455	0.999907	1.22902	0.00350304	1.40324	0.00579954
Asb5	0.0709247	0.999907	1.22856	0.00580417	0.699597	0.148978
Neb	0.782892	0.999907	1.2285	0.126588	0.446792	0.663261
Gm16153	0.717318	0.999907	1.2275	0.0333775	0.184465	0.804597
1700011H14Rik	-0.200594	0.999907	1.22723	0.137738	1.23795	0.212971
Polr1b	0.166838	0.999907	1.22702	0.0252769	2.02709	0.0050475
Sall2	-0.127686	0.999907	1.22594	0.102699	1.43588	0.111839
Gzma	0.880799	0.999907	1.2259	0.273902	-0.542233	0.706534
Tnf	-0.247239	0.999907	1.22556	0.322819	3.27123	0.0332578
Echdc2	-0.281826	0.999907	1.22539	0.144475	0.830646	0.419175
Zfp995	0.397931	0.999907	1.22518	2.82632e-05	1.19828	0.000335775
Phax	0.165956	0.999907	1.22495	0.000174201	1.05482	0.00321566
Pcgf6	0.118083	0.999907	1.22483	0.00557133	1.65803	0.00310774
Fbl	0.210633	0.999907	1.22439	0.0137596	2.0131	0.0024722
Carns1	-0.156949	0.999907	1.22427	0.0144348	0.736281	0.192925
Tmem205	0.450342	0.999907	1.22424	0.0321901	1.05232	0.114748
A930001C03Rik	-1.00654	0.999907	1.224	0.159312	0.650589	0.547662
Nle1	0.0367161	0.999907	1.2238	0.00330939	1.70972	0.00151676
Ctnna1	0.0914993	0.999907	1.22365	0.000416091	1.05824	0.00559741
Rpl26	0.205643	0.999907	1.22293	0.00203438	1.2596	0.00667603
Gm11767	0.326606	0.999907	1.22159	0.135828	-0.269929	0.804598
Nr1d1	1.07701	0.999907	1.22129	0.255798	1.87895	0.145031
Gm5803	0.580692	0.999907	1.22124	0.131692	1.17404	0.227749
Gjd2	0.188913	0.999907	1.22089	0.151761	1.6652	0.105012
B3galnt1	-0.275473	0.999907	1.22089	0.281955	2.42449	0.0769615
Adk	0.199028	0.999907	1.22026	0.0311303	1.64097	0.0189838
Tkt	0.14612	0.999907	1.2201	0.0207971	1.85986	0.00644052
Gm13456	0.525022	0.999907	1.21939	0.0171905	0.953886	0.10268
Spred2	-0.205168	0.999907	1.21924	0.00286307	1.5013	0.00302726
Fam135a	-0.4197	0.999907	1.21895	0.575619	0.979513	0.715412
Gm15616	1.50017	0.999907	1.21871	0.159186	1.79337	0.0867414
Unc119b	0.212847	0.999907	1.21864	0.00464613	1.32906	0.0094105
Kank1	0.56958	0.999907	1.21838	0.145344	1.16114	0.249043
Pate3	0.0918276	0.999907	1.21804	0.062997	1.75174	0.0307353
Phgdh	0.325959	0.999907	1.21748	0.00223174	1.68135	0.00105906
[truncated: 28,220 more rows]
