# Supplementary material for: Interleukin-7 receptor α mutational activation can initiate precursor B-cell acute lymphoblastic leukemia
Source: Nat Commun. 2021 Dec 14;12:7268. doi: 10.1038/s41467-021-27197-5 (PMC8671594; doi:10.1038/s41467-021-27197-5)
Supplement: Supplementary file 7 — Supplementary Data 5 [file 41467_2021_27197_MOESM7_ESM.xlsx]

## Sheet: Supplementary Data 5
Supplementary Data 5. Ordered list of significantly differentially expressed proteins represented in figure 3b showing differences between control and leukemia samples.
gene_name	log2FC	nominal_p_value
Pus1	0.91	0.00082722
Noc4l	0.96	0.00024621
Tma16	0.71	0.00097353
Nsa2	1.45	5.093e-05
Wdr75	1.29	1.561e-05
Uhrf2	1.57	0.00173322
Nle1	1.65	0.00044931
Wdr3	0.95	0.00036038
Rrs1	1.17	0.0003235
Ftsj3	1.82	4.59e-06
Ccbl2	1.86	9.224e-05
Rbm28	1.03	4.167e-05
Mphosph10	1.19	0.00042153
Utp3	0.79	0.00080006
Nop14	1.04	0.00020771
Epb41	1.05	0.00061492
Tsr1	1.3	4.141e-05
Fam207a	1	0.0034833
Ddx27	1	0.00184164
Fcf1	0.79	0.00391341
Txnl4a	0.87	3.659e-05
Aarsd1	1.15	0.00038547
Trmt6	1.07	0.0006961
Itgb2	1.26	0.00028373
Stxbp1	2.5	0.00029425
Hk2	2.41	4.859e-05
Cirh1a	1.6	0.00105045
Rasal3	1.02	0.00031572
Hmgcs1	1.77	0.00043542
Dgka	2.64	0.00015608
Aatf	0.93	0.0004415
Commd8	0.93	0.00040599
Ube4b	0.71	0.0017077
Clptm1	0.79	0.000754
Nol10	0.84	0.00312212
Pwp2	1.27	0.00021936
Sptlc2	1.3	2.59e-06
Noc2l	1.23	0.00038339
Tbc1d10c	1.19	9.255e-05
Gosr1	1.03	0.00293454
Ipo11	0.86	0.00360027
Vti1b	1.09	0.00034144
Prkab1	1.98	0.0027583
Gbp5	2.71	1.4e-07
Mrps14	2.37	0.00017767
Nol6	1.43	0.00031002
Rwdd4	1.91	3.39e-06
Anxa4	0.97	0.00154094
Sdhaf2	1.4	0.00299846
Hspa1b	1.81	0.0002307
Abhd12	1.31	0.00041169
Hacd3	1.13	9.923e-05
Slc25a22	1.58	0.00081571
Lrrc8c	1.18	0.00100114
Frmd8	0.84	0.00347446
Tbce	0.89	0.00110273
Slc38a2	1.73	0.00177281
Cyp51a1	2.1	0.00021906
Znf622	1.32	0.00395254
Ngdn	1.62	5.33e-06
Cnrip1	2.28	7.467e-05
Irf5	2.21	5.883e-05
Gvin1	2.36	7.3e-07
Cyp4f3	2.64	4.781e-05
Gnpda2	1.93	0.00056131
Gfra2	2.01	0.00272737
Zbtb14	1.1	8.195e-05
Polr1b	0.97	0.00013951
Polr1a	1.08	0.00156128
Tdrd3	0.79	0.00371012
Ipo8	0.98	0.00026485
Tarbp2	0.86	0.00132522
Fbxo6	1.14	0.00060249
Rbmx2	0.73	0.00061737
Polr3d	1.01	0.00330408
Arfgef1	0.76	0.00084739
Ltn1	1.01	0.00028335
Smek2	1.11	0.0001857
E2f4	1.35	2.781e-05
Rabggta	1.51	0.00037278
Cyfip1	1.37	0.0001936
Plxna1	1.28	0.00247009
Otud7b	0.56	0.00158625
Trmt11	0.79	0.00034961
Fam78a	0.76	0.00245982
Tefm	0.81	0.00108212
Inppl1	0.97	0.00063484
Q3TTL0	0.71	0.0025717
Rabl6	0.74	0.00141614
Svil	0.84	0.00057475
Eif2ak2	1.04	0.00279325
Ing2	0.9	0.00326493
Uaca	-1.04	3.901e-05
Inpp1	-1.07	0.00029104
Taf2	-1.19	0.00014434
Dlg1	-0.82	0.00197203
Kntc1	-0.81	0.00021321
Plcl2	-0.92	0.00151741
Cdk17	-1.01	0.00256246
Cand2	-1.01	0.00320278
Map2k6	-0.93	0.00098066
Dcxr	-0.67	0.00215158
Tmem126b	-0.71	0.00247062
Cstf2t	-0.82	0.00175894
Btrc	-1.12	0.00337316
Ubn2	-1.59	4.185e-05
Trim65	-1.46	0.00019068
Cdk8	-1.52	5.968e-05
Lrch3	-1.77	1.067e-05
Bcr	-1.06	0.00330095
Fam65a	-1.94	0.00020545
Msh3	-0.99	0.00023812
E2f2	-1.15	8.823e-05
Dak	-0.67	0.0009913
Psmc3ip	-0.65	0.00038727
Kdm1b	-1.18	3.448e-05
Dym	-0.94	0.00041439
Prr14	-1.06	0.00314673
Nsd1	-1.46	0.00038457
Kbtbd4	-0.75	0.00046031
Lig4	-0.67	0.00141022
Ppm1d	-0.9	0.00234086
Mars2	-0.72	0.00228683
Cep120	-0.62	0.00332055
Ehbp1l1	-0.64	0.00186749
Gsg2	-0.83	0.00106212
Rin3	-0.96	0.00072192
Gdpgp1	0.78	0.00126151
Vps52	0.85	0.00202345
Entpd1	1.13	0.00034722
Abhd17b	1.52	0.00288415
Grsf1	1.25	0.00042368
Papd5	1.01	0.00264049
Ptcd2	1.15	0.00079799
Ets1	1.07	0.00098482
Itprip	1.03	0.00231228
Zdhhc13	1.18	0.00104156
Rpp40	0.8	0.0018754
Cebpz	0.92	0.00262859
Eif4e3	1.17	0.00383413
Pdxp	1	0.00066899
Dgkz	-1.23	0.00035722
Zeb2	-1.04	0.00038897
Fbxo38	-1.18	0.00109087
Lactb	-1.21	0.00084009
Gpatch11	-1.27	0.00362694
Nme3	-1.51	0.00047698
Tle4	-0.97	0.0002206
Sap130	-0.9	0.00163214
Usf2	-0.78	0.00018411
Pdcl	-1.44	0.00330399
Prpf18	-1.19	0.00038093
Nadk2	-1.25	0.00123276
Pcyt1a	-1.71	3.917e-05
Kifc1	-1.48	0.00207115
Nr3c1	-1.71	0.00033756
Rmnd5a	-1.28	0.00014795
Uqcc1	-1.5	0.00042469
Dars2	-1.85	0.0006252
Fn1	-1.75	0.00263173
Hspa4l	-1.75	0.00030381
Rap2b	-1.29	0.00369132
Arl6ip4	-1.46	0.0007882
Ubash3a	-2.17	0.00126674
Mpo	-2.49	0.00059514
Ubr4	0.53	0.00168343
Nol11	0.7	0.00314349
Usp24	0.65	0.00296844
Elovl5	0.75	0.00089436
Pdk3	1.11	0.00103541
Ccnh	1.06	4.024e-05
Ntan1	1.24	0.00040391
Prkra	1.34	0.00027362
Pdlim2	1.44	8.754e-05
Plec	0.99	0.00061209
Rabepk	1.78	0.00318405
Trim34a	1.8	0.00365074
Dhrs7b	1.2	0.00163825
Ints12	0.93	0.00067969
Imp4	0.98	0.00291019
Xpot	1.22	0.00133154
No66	0.82	0.00273822
Cpsf3l	1.02	0.0007282
Gfpt1	1.08	0.00050423
Pld4	1.77	0.00379826
Cdk7	1.17	0.00069396
Wdr46	1.36	0.00102807
Acaca	0.66	0.00345819
Klhdc4	0.98	0.00087702
Gltscr2	0.95	0.00318107
Stat4	1.74	0.00075559
Cybb	1.68	0.00015696
Sp1	-0.74	0.00191783
Nfyb	-0.69	0.00191505
Q8VDP2	-0.79	0.00042598
Cd79b	-0.74	0.00119941
Phf2	-0.81	0.00371601
Sirt7	-1.17	0.00028264
Thap11	-0.88	0.00174325
Arl3	-1.27	0.00027937
Adam10	-1.51	4.8e-06
Cd97	-1.53	1.895e-05
Snx30	-1.24	0.00040151
Cd44	-1.25	0.00342386
Fam76b	-0.97	0.00032648
Spc24	-1.76	6.575e-05
Nfya	-1.8	0.0001409
Klf13	-1.62	2.193e-05
Tax1bp3	-0.81	0.00030541
Tsg101	-0.85	0.00069481
Ppp1r10	-0.55	0.00240713
Ercc6l	-0.88	8.946e-05
Rprd1a	-0.83	0.00138136
Stag1	-0.88	0.00266564
Gmeb2	-0.64	0.00315264
Brd4	-0.85	0.00281259
Ranbp9	-1.01	0.00077878
Hgs	-0.87	0.00048474
Nr2c2	-0.79	0.00154522
Med4	-0.98	0.00327954
Slc25a51	-1.29	0.00084791
Rbmx	-1.26	0.00267459
Fbxl12	-1.49	0.00319396
Nat2	-2.16	0.00115545
Rps6ka3	-0.83	0.00040568
Pex19	-0.72	0.0025875
Gnas	-0.8	0.00085482
Fxn	-0.86	0.00159528
Ddi2	-0.78	0.00067579
Ppwd1	-0.95	0.00066333
Ppil4	-0.9	0.00257453
Icam2	-1.38	0.00032015
Rab5b	-1.25	0.00028147
Luc7l	-0.89	0.0019436
Srsf4	-0.83	0.00024128
Stk38	-0.91	0.00037096
Taf10	-1.13	0.00078566
Hexim1	-0.94	0.00096543
Acadvl	-1.03	0.00234035
Fgfr1op	-0.93	0.00079137
Nfatc2ip	-0.99	0.00045466
Ubqln2	-0.72	0.00274062
Ado	-0.82	0.00205223
Ppp1r12a	-0.7	0.00394537
Pou2f1	-0.73	0.00235348
Gins3	-1.03	0.00180234
Wac	-1.01	0.00090632
Hdgfrp2	-0.88	0.00063164
Mapkapk2	-0.96	0.00269056
Birc5	-1.14	0.00389592
Q80X32	-2	2.557e-05
Nnt	-2.44	0.00272877
Ass1	-2.16	0.00066679
Swap70	-1.91	2.75e-06
Stk26	-2.42	0.00061439
Bach2	-1.63	0.00234713
Gsn	-2.55	0.00018439
Gemin5	-1.76	2.472e-05
Csrp2	-1.82	4.87e-06
Ehd4	-2.13	1.69e-06
Hspa2	-2.97	0.00057165
Neil1	-2.79	0.00238846
Adssl1	-2.68	0.00063566
Med6	-2.65	0.0001774
H2-Ab1	-2.83	0.00394621
Ighm	-4.03	9.429e-05
Ly75	-6.02	2.5e-07
Larp1	1.15	7.898e-05
Rpf2	1.73	5.016e-05
Klc1	1.1	0.00045492
Utp15	1.29	3.581e-05
Fnbp1	1.27	0.0001944
Ybx3	0.84	0.00036908
Pdlim5	1.15	0.0020775
Rrp12	0.62	0.0026181
Fdps	0.91	0.00065924
Ebp	1.21	0.00073204
Chchd4	0.99	9.096e-05
Imp3	1.51	0.00019959
Fam206a	2.16	0.00011873
Capn2	2.34	0.00056009
Ahcyl1	0.92	0.00204032
Pgm1	1.24	0.00295985
Polr1d	1.17	0.00088582
Pepd	0.57	0.00186621
Rrp7a	0.81	0.00133364
Add3	0.99	0.00250171
Enoph1	1.17	0.00340555
Herc4	1.02	5.086e-05
Sipa1	1.19	0.00065304
Gnpnat1	1.83	0.00311467
Napsa	1.22	0.00081826
Pno1	0.86	0.00354393
Tbl3	0.97	0.00189595
Elac2	0.64	0.00340914
Mak16	0.85	0.00059492
Clasp1	0.59	0.00304809
Eif2b5	0.85	0.00252282
Dcaf13	1.12	0.00021649
Pdcd11	1.44	2.136e-05
Mtco1	1.2	0.00177843
Zc3hav1	0.73	0.0008166
Rcl1	1.41	0.00038917
Ddx56	0.88	0.00061836
Brix1	1.1	0.0005895
Wdr43	1.13	9.542e-05
Ech1	0.99	0.00026563
Bop1	1.45	3.646e-05
Nip7	1.21	0.00393488
Surf4	0.94	0.00028109
Idi1	1.02	0.0034498
Tuba1a	1.12	5.734e-05
Arhgef2	0.48	0.0034596
Ifi35	0.62	0.00210552
Arhgef6	0.67	0.00190272
Vwa5a	1.07	0.0003052
Lnpep	0.67	0.00221516
Pes1	0.72	0.00122454
Nop16	1.27	0.00115794
Fcgr2	1.76	0.00210113
Tcf3	-1.12	0.00070561
Fam50a	-1.07	0.00246148
Pgm2l1	-1.21	0.00010741
Smarcd1	-0.83	0.00027979
Dock8	-0.81	0.00334879
Cpne3	-1.45	0.00023464
Pde12	-1.71	1.343e-05
Gltp	-1.03	0.00170424
Thop1	-1.5	3.536e-05
Arhgap17	-1.72	0.00146839
Ppp2r5a	-1.1	0.00204043
Plekhf2	-1.15	6.02e-05
Mesdc2	-1	3.642e-05
Phf6	-0.55	0.00314313
Prpf3	-0.62	0.00100559
Chchd3	-0.76	0.0028572
Znf22	-1.62	0.00188464
Cdkn1b	-1.91	0.00228065
Smarce1	-0.76	0.000154
Rap1b	-0.67	0.00278189
Smarcb1	-0.58	0.00137167
Cisd2	-0.7	0.00168403
Smarca4	-0.86	0.00081115
Smarcd2	-0.59	0.00351301
Rad21	-0.69	0.00349888
Msh2	-0.76	0.0005106
Chmp4b	-0.76	0.00180758
Ctcf	-0.6	0.00340851
Supt5h	-0.62	0.00216038
Apobec3	-0.97	0.00035253
Rfc2	-0.8	0.00186558
Rfc4	-0.95	0.00079109
Rfc3	-1.14	0.00094386
Ikzf1	-1.05	0.00046222
Pgp	-0.74	0.00064208
Pold2	-0.62	0.00205346
Q8CFE2	-0.66	0.00363636
Ccdc12	-0.89	0.00261081
Hcfc1	-0.52	0.00251502
Smchd1	-0.64	0.00202289
Pacsin2	-0.76	0.00042265
Epb41l2	-0.99	0.00020591
Dnajb1	-0.76	0.00269411
Msh6	-0.68	0.00241761
Dpf2	-0.8	0.00127248
Sep-11	-0.92	0.00316435
Rnaseh2c	-0.97	0.00061254
Lmnb2	-1.25	0.00020301
Lrmp	-1.4	0.0026779
Snap29	-1.28	0.00071752
Dok3	-1.94	0.00043487
Myl4	-3.78	0.00157828
Spast	-4.14	1e-08
Pycard	-2.55	0.00030138
Aldh18a1	0.89	0.00028444
Fasn	0.88	0.00117261
Gars	0.89	0.00031321
Nsun2	0.63	0.00168754
Me2	0.91	0.0002603
Hsd17b12	1.25	6.36e-06
Bzw2	1.14	0.00014407
Sar1a	0.83	0.00171857
Ebna1bp2	0.85	0.00024882
Wdr12	1.08	0.00053165
Sf3a2	0.56	0.00233229
Evl	1.31	0.00074828
Rasgrp2	1.68	4.576e-05
Vpreb2	2.87	0.0003577
Tnfaip8l2	1.82	0.00202468
Gbp2	3	0.0002481
Ube2c	0.97	0.00187709
Mrto4	0.8	0.00171458
Sash3	0.54	0.00211459
Gstt2	1.02	0.00241406
Capg	1.48	0.00083409
Enpep	4.66	1.9e-06
Hypk	1	0.00074979
Ttll12	1.34	7.13e-06
Lars	0.57	0.00152845
Gls.1	1.13	5.007e-05
Bid	1.41	0.00088905
Capns1	0.97	0.00015507
Ddx18	1.24	8.398e-05
Rfk	1.55	3.109e-05
Bdh1	0.92	0.00262283
Pfkp	1.35	0.00056023
Gmds	1.19	0.00108314
Igll1	1.5	0.00108141
Txnrd1	0.88	0.00238222
Hnrnpc	1.19	0.00178082
Gnl3	1.27	0.00052955
Txnrd3	2.93	0.0009521
Ngly1	3.08	0.00014886
Top1	-0.88	0.00077406
Lig1	-0.7	0.00352087
Rpa1	-0.61	0.00143134
Slc9a3r1	-0.66	0.00246979
Ywhab	-0.57	0.00342168
Mki67	-1.39	0.00024098
Marcks	-1.59	8.41e-06
Mta2	-0.65	0.00092171
Bsg	-0.75	0.0007921
Smc1a	-0.76	0.00032352
Dcps	-0.65	0.0022946
Smc3	-0.59	0.00146735
Sptbn1	-0.67	0.00356885
Ddx17	-0.83	0.00374951
Mybbp1a	0.73	0.00040525
G3bp1	0.91	0.00023346
Ufm1	0.81	0.00083549
Gpi	0.55	0.0021522
Cstb	0.91	0.00233419
Npc2	1.68	0.00238577
Fabp5	1.6	0.0008147
Nhp2	0.95	0.00163578
Bin1	1.05	0.00064941
Acsf2	1.2	0.00019198
S100a11	1.62	0.00073233
Inpp5d	0.58	0.00353338
Aprt	0.77	0.00336452
Pdcd4	1.32	0.00042771
Snd1	0.61	0.00252736
Shmt1	0.77	0.00303971
Rpl36a	1.83	5.754e-05
S100a6	5.21	1.093e-05
Lta4h	0.79	0.00032851
Ostf1	1.17	6.963e-05
Srsf2	0.69	0.00026401
Pde2a	1.48	0.00010639
Mzb1	1.26	2.13e-05
H3f3a	4.81	0.00112944
Ifi30	3.94	0.00250473
Rap1a	-0.73	0.00065088
Mapre1	-0.65	0.00337854
Atp5i	-0.83	0.00048342
Tmpo	-0.8	0.00045248
Fam107b	-0.78	0.00300599
Mdh1	-1.36	9.63e-06
Dnajc9	-1.17	0.00015605
Hmga1	-1.32	3.195e-05
Tmpo.1	-1.07	7.265e-05
Csrp1	-0.77	0.00022592
Iqgap1	-0.71	0.00376999
Ccdc108	-2.19	0.00293339
Srsf7	-0.73	0.00093528
Hsp90aa1	-0.69	0.00185436
Pafah1b3	-1.86	0.00017259
Prdx5	1.82	1.97e-06
Cat	1.48	4.03e-06
Cisd1	2.26	0.00013605
Rpl32	0.98	0.00017395
Rpl34	0.51	0.00318839
Rps24	0.62	0.00142186
Fbl	0.53	0.00374878
Rpl39	0.93	0.00275613
Btf3	0.79	0.00122335
Gstp1	1.36	0.00291998
Gimap4	4.64	1.35e-06
Dbi	-1.23	0.00020667
Anp32a	-0.66	0.00310755
P0DP28	-1.1	0.00393012
Rpl7	0.58	0.00314802
Lgals1	0.58	0.00315788
Rpl18	0.9	0.000137
Rplp0	0.53	0.0026479
Rpl21	0.55	0.00206235
Rps17	0.57	0.00208525
Rps11	0.52	0.00301884
Rpl4	0.53	0.00365161
Rbm3	0.99	0.00295097
Lcp1	0.89	0.00234308
Pnp	1.84	7.659e-05
Eno1	0.82	0.00079696
Hist1h1c	-1.56	0.00272226
Lmnb1	-0.83	0.0009165
H2afv	-1.07	0.00015124
Hist1h1d	-1.21	0.00124862
Hist1h1a	-1.34	0.00033435
Hist1h1b	-0.87	0.00210796
Hist1h1e	-1	0.00185732
