# Supplementary material for: Interleukin-7 receptor α mutational activation can initiate precursor B-cell acute lymphoblastic leukemia
Source: Nat Commun. 2021 Dec 14;12:7268. doi: 10.1038/s41467-021-27197-5 (PMC8671594; doi:10.1038/s41467-021-27197-5)
Supplement: Supplementary file 8 — Supplementary Data 6 [file 41467_2021_27197_MOESM8_ESM.xlsx]

## Sheet: Supplementary Data 6
Supplementary Data 6. Complete list of differentially expressed proteins from proteomics analysis.
name	log2FC	nominal_p.val
Spast	-4.14	6.0193e-09
Gbp5	2.71	1.35571e-07
Ly75	-6.02	2.50628e-07
Gvin1	2.36	7.27249e-07
Gimap4	4.64	1.35269e-06
Ehd4	-2.13	1.68895e-06
Enpep	4.66	1.90441e-06
Prdx5	1.82	1.97308e-06
Sptlc2	1.3	2.58691e-06
Swap70	-1.91	2.74509e-06
Rwdd4	1.91	3.3936e-06
Cat	1.48	4.03014e-06
Ftsj3	1.82	4.58622e-06
Adam10	-1.51	4.79765e-06
Csrp2	-1.82	4.87162e-06
Ngdn	1.62	5.32905e-06
Hsd17b12	1.25	6.35974e-06
Ttll12	1.34	7.13153e-06
Marcks	-1.59	8.4139e-06
Mdh1	-1.36	9.63417e-06
Lrch3	-1.77	1.06709e-05
S100a6	5.21	1.09317e-05
Pde12	-1.71	1.34299e-05
Wdr75	1.29	1.56064e-05
Cd97	-1.53	1.89534e-05
Mzb1	1.26	2.13048e-05
Pdcd11	1.44	2.13614e-05
Klf13	-1.62	2.19322e-05
Gemin5	-1.76	2.47157e-05
Q80X32	-2	2.55728e-05
E2f4	1.35	2.78125e-05
Rfk	1.55	3.10888e-05
Hmga1	-1.32	3.19506e-05
Kdm1b	-1.18	3.44848e-05
Thop1	-1.5	3.5356e-05
Utp15	1.29	3.58143e-05
Mesdc2	-0.997	3.64198e-05
Bop1	1.45	3.64627e-05
Txnl4a	0.872	3.65852e-05
Uaca	-1.04	3.90133e-05
Pcyt1a	-1.71	3.91664e-05
Ccnh	1.06	4.02393e-05
Tsr1	1.3	4.14078e-05
Rbm28	1.03	4.16695e-05
Ubn2	-1.59	4.18476e-05
Rasgrp2	1.68	4.57554e-05
Cyp4f3	2.64	4.78096e-05
Hk2	2.41	4.85869e-05
Gls.1	1.13	5.00691e-05
Rpf2	1.73	5.0157e-05
Herc4	1.02	5.08631e-05
Nsa2	1.45	5.09259e-05
Tuba1a	1.12	5.73419e-05
Rpl36a	1.83	5.75432e-05
Irf5	2.21	5.88303e-05
Cdk8	-1.52	5.9683e-05
Plekhf2	-1.15	6.02045e-05
Spc24	-1.76	6.57532e-05
Ostf1	1.17	6.96273e-05
Tmpo.1	-1.07	7.26476e-05
Cnrip1	2.28	7.46665e-05
Pnp	1.84	7.65879e-05
Larp1	1.15	7.898e-05
Zbtb14	1.1	8.19505e-05
Ddx18	1.24	8.39803e-05
Pdlim2	1.44	8.75422e-05
E2f2	-1.15	8.82332e-05
Ercc6l	-0.881	8.94565e-05
Chchd4	0.994	9.09598e-05
Ccbl2	1.86	9.22423e-05
Tbc1d10c	1.19	9.2547e-05
Ighm	-4.03	9.42929e-05
Wdr43	1.13	9.54188e-05
Hacd3	1.13	9.92298e-05
Pde2a	1.48	0.000106386
Pgm2l1	-1.21	0.000107407
Fam206a	2.16	0.000118728
Cisd1	2.26	0.000136054
Rpl18	0.897	0.000136997
Polr1b	0.97	0.000139505
Nfya	-1.8	0.000140904
Bzw2	1.14	0.000144071
Taf2	-1.19	0.000144341
Rmnd5a	-1.28	0.000147951
Ngly1	3.08	0.000148864
H2afv	-1.07	0.000151238
Smarce1	-0.757	0.000154001
Capns1	0.97	0.000155072
Dnajc9	-1.17	0.000156052
Dgka	2.64	0.000156082
Cybb	1.68	0.000156957
Pafah1b3	-1.86	0.000172592
Rpl32	0.981	0.000173954
Med6	-2.65	0.000177397
Mrps14	2.37	0.000177666
Usf2	-0.778	0.000184114
Gsn	-2.55	0.00018439
Smek2	1.11	0.000185699
Trim65	-1.46	0.000190679
Acsf2	1.2	0.000191976
Cyfip1	1.37	0.000193595
Fnbp1	1.27	0.000194403
Imp3	1.51	0.000199592
Lmnb2	-1.25	0.000203012
Fam65a	-1.94	0.00020545
Epb41l2	-0.99	0.000205907
Dbi	-1.23	0.000206672
Nop14	1.04	0.000207708
Kntc1	-0.81	0.00021321
Dcaf13	1.12	0.000216487
Cyp51a1	2.1	0.000219056
Pwp2	1.27	0.000219358
Tle4	-0.965	0.000220599
Csrp1	-0.766	0.000225925
Hspa1b	1.81	0.000230699
G3bp1	0.91	0.000233463
Cpne3	-1.45	0.000234637
Msh3	-0.989	0.000238124
Mki67	-1.39	0.00024098
Srsf4	-0.83	0.000241285
Noc4l	0.955	0.000246205
Gbp2	3	0.000248096
Ebna1bp2	0.854	0.000248824
Me2	0.911	0.000260295
Srsf2	0.685	0.000264014
Ipo8	0.977	0.000264849
Ech1	0.991	0.000265633
Prkra	1.34	0.000273621
Arl3	-1.27	0.000279366
Smarcd1	-0.832	0.000279792
Surf4	0.939	0.000281092
Rab5b	-1.25	0.000281472
Sirt7	-1.17	0.000282635
Ltn1	1.01	0.000283353
Itgb2	1.26	0.00028373
Aldh18a1	0.889	0.000284441
Inpp1	-1.07	0.000291037
Stxbp1	2.5	0.000294255
Pycard	-2.55	0.00030138
Hspa4l	-1.75	0.00030381
Vwa5a	1.07	0.000305204
Tax1bp3	-0.809	0.000305414
Nol6	1.43	0.000310018
Gars	0.894	0.000313208
Rasal3	1.02	0.000315724
Icam2	-1.38	0.000320154
Rrs1	1.17	0.0003235
Smc1a	-0.755	0.000323524
Fam76b	-0.966	0.000326481
Lta4h	0.786	0.000328511
Hist1h1a	-1.34	0.000334352
Nr3c1	-1.71	0.000337558
Vti1b	1.09	0.000341441
Entpd1	1.13	0.000347217
Trmt11	0.785	0.000349611
Apobec3	-0.966	0.000352525
Dgkz	-1.23	0.000357216
Vpreb2	2.87	0.000357699
Wdr3	0.95	0.000360383
Ybx3	0.841	0.000369081
Stk38	-0.911	0.000370957
Rabggta	1.51	0.000372783
Prpf18	-1.19	0.000380929
Noc2l	1.23	0.000383391
Nsd1	-1.46	0.000384572
Aarsd1	1.15	0.000385474
Psmc3ip	-0.646	0.000387272
Zeb2	-1.04	0.000388969
Rcl1	1.41	0.000389167
Snx30	-1.24	0.000401508
Ntan1	1.24	0.000403911
Mybbp1a	0.732	0.000405245
Rps6ka3	-0.833	0.000405678
Commd8	0.932	0.000405992
Abhd12	1.31	0.000411685
Dym	-0.936	0.000414391
Mphosph10	1.19	0.000421528
Pacsin2	-0.756	0.000422649
Grsf1	1.25	0.000423685
Uqcc1	-1.5	0.000424687
Q8VDP2	-0.793	0.000425982
Pdcd4	1.32	0.000427708
Dok3	-1.94	0.000434872
Hmgcs1	1.77	0.000435416
Aatf	0.932	0.000441499
Nle1	1.65	0.000449307
Tmpo	-0.804	0.000452477
Nfatc2ip	-0.986	0.000454663
Klc1	1.1	0.000454915
Kbtbd4	-0.747	0.000460314
Ikzf1	-1.05	0.000462216
Nme3	-1.51	0.000476983
Atp5i	-0.834	0.000483424
Hgs	-0.872	0.000484739
Gfpt1	1.08	0.000504233
Msh2	-0.755	0.000510596
Gnl3	1.27	0.000529555
Wdr12	1.08	0.000531647
Capn2	2.34	0.000560095
Pfkp	1.35	0.00056023
Gnpda2	1.93	0.000561306
Hspa2	-2.97	0.000571654
Svil	0.837	0.000574754
Brix1	1.1	0.000589499
Mak16	0.85	0.000594916
Mpo	-2.49	0.000595137
Fbxo6	1.14	0.000602486
Plec	0.991	0.000612089
Rnaseh2c	-0.974	0.000612543
Stk26	-2.42	0.000614388
Epb41	1.05	0.000614924
Rbmx2	0.728	0.000617366
Ddx56	0.877	0.000618359
Dars2	-1.85	0.000625204
Hdgfrp2	-0.881	0.000631644
Inppl1	0.97	0.000634844
Adssl1	-2.68	0.000635661
Pgp	-0.735	0.000642079
Bin1	1.05	0.000649408
Rap1a	-0.725	0.000650877
Sipa1	1.19	0.000653036
Fdps	0.909	0.000659242
Ppwd1	-0.947	0.000663328
Ass1	-2.16	0.000666789
Pdxp	1	0.000668986
Ddi2	-0.777	0.000675787
Ints12	0.929	0.00067969
Cdk7	1.17	0.00069396
Tsg101	-0.845	0.000694808
Trmt6	1.07	0.000696097
Tcf3	-1.12	0.000705607
Snap29	-1.28	0.000717516
Rin3	-0.959	0.000721918
Cpsf3l	1.02	0.000728201
Ebp	1.21	0.000732044
S100a11	1.62	0.00073233
Evl	1.31	0.000748278
Hypk	0.996	0.000749794
Clptm1	0.791	0.000754
Stat4	1.74	0.000755592
Top1	-0.879	0.000774061
Ranbp9	-1.01	0.000778777
Taf10	-1.13	0.000785664
Arl6ip4	-1.46	0.000788205
Rfc4	-0.945	0.000791091
Fgfr1op	-0.929	0.000791369
Bsg	-0.753	0.000792104
Eno1	0.822	0.000796958
Ptcd2	1.15	0.00079799
Utp3	0.785	0.000800062
Smarca4	-0.856	0.000811154
Fabp5	1.6	0.000814699
Slc25a22	1.58	0.000815715
Zc3hav1	0.732	0.000816597
Napsa	1.22	0.000818258
Pus1	0.914	0.000827222
Capg	1.48	0.000834086
Ufm1	0.805	0.000835485
Lactb	-1.21	0.000840093
Arfgef1	0.759	0.000847392
Slc25a51	-1.29	0.000847913
Gnas	-0.795	0.000854821
Klhdc4	0.979	0.000877023
Polr1d	1.17	0.000885815
Bid	1.41	0.000889045
Elovl5	0.745	0.000894359
Wac	-1.01	0.000906322
Lmnb1	-0.831	0.000916504
Mta2	-0.651	0.000921711
Srsf7	-0.726	0.000935278
Rfc3	-1.14	0.000943855
Txnrd3	2.93	0.000952099
Hexim1	-0.943	0.000965431
Tma16	0.708	0.000973533
Map2k6	-0.931	0.000980661
Ets1	1.07	0.000984821
Dak	-0.672	0.000991296
Lrrc8c	1.18	0.00100114
Prpf3	-0.618	0.00100559
Wdr46	1.36	0.00102807
Pdk3	1.11	0.00103541
Zdhhc13	1.18	0.00104156
Cirh1a	1.6	0.00105045
Gsg2	-0.826	0.00106212
Igll1	1.5	0.00108141
Tefm	0.813	0.00108212
Gmds	1.19	0.00108314
Fbxo38	-1.18	0.00109087
Tbce	0.886	0.00110273
H3f3a	4.81	0.00112944
Nat2	-2.16	0.00115545
Nop16	1.27	0.00115794
Fasn	0.883	0.00117261
Cd79b	-0.742	0.00119941
Btf3	0.786	0.00122335
Pes1	0.716	0.00122454
Nadk2	-1.25	0.00123276
Hist1h1d	-1.21	0.00124862
Gdpgp1	0.784	0.00126151
Ubash3a	-2.17	0.00126674
Dpf2	-0.801	0.00127248
Tarbp2	0.861	0.00132522
Xpot	1.22	0.00133154
Rrp7a	0.805	0.00133364
Smarcb1	-0.584	0.00137167
Rprd1a	-0.831	0.00138136
Lig4	-0.666	0.00141022
Rabl6	0.743	0.00141614
Rps24	0.616	0.00142186
Rpa1	-0.609	0.00143134
Smc3	-0.588	0.00146735
Arhgap17	-1.72	0.00146839
Plcl2	-0.923	0.00151741
Lars	0.566	0.00152845
Anxa4	0.972	0.00154094
Nr2c2	-0.792	0.00154522
Polr1a	1.08	0.00156128
Myl4	-3.78	0.00157828
Otud7b	0.562	0.00158625
Fxn	-0.863	0.00159528
Sap130	-0.904	0.00163214
Nhp2	0.954	0.00163578
Dhrs7b	1.2	0.00163825
Ubr4	0.53	0.00168343
Cisd2	-0.7	0.00168403
Nsun2	0.632	0.00168754
Gltp	-1.03	0.00170424
Ube4b	0.713	0.0017077
Mrto4	0.8	0.00171458
Sar1a	0.827	0.00171857
Uhrf2	1.57	0.00173322
Thap11	-0.879	0.00174325
Cstf2t	-0.818	0.00175894
Slc38a2	1.73	0.00177281
Mtco1	1.2	0.00177843
Hnrnpc	1.19	0.00178082
Gins3	-1.03	0.00180234
Chmp4b	-0.757	0.00180758
Ddx27	0.995	0.00184164
Hsp90aa1	-0.686	0.00185436
Hist1h1e	-0.995	0.00185732
Rfc2	-0.798	0.00186558
Pepd	0.567	0.00186621
Ehbp1l1	-0.636	0.00186749
Rpp40	0.798	0.0018754
Ube2c	0.973	0.00187709
Znf22	-1.62	0.00188464
Tbl3	0.966	0.00189595
Arhgef6	0.665	0.00190272
Nfyb	-0.693	0.00191505
Sp1	-0.739	0.00191783
Luc7l	-0.89	0.0019436
Dlg1	-0.815	0.00197203
Smchd1	-0.642	0.00202289
Vps52	0.847	0.00202345
Tnfaip8l2	1.82	0.00202468
Ahcyl1	0.919	0.00204032
Ppp2r5a	-1.1	0.00204043
Ado	-0.824	0.00205223
Pold2	-0.618	0.00205346
Rpl21	0.552	0.00206235
Kifc1	-1.48	0.00207115
Pdlim5	1.15	0.0020775
Rps17	0.571	0.00208525
Fcgr2	1.76	0.00210113
Ifi35	0.617	0.00210552
Hist1h1b	-0.867	0.00210796
Sash3	0.537	0.00211459
Dcxr	-0.673	0.00215158
Gpi	0.552	0.0021522
Supt5h	-0.623	0.00216038
Lnpep	0.669	0.00221516
Cdkn1b	-1.91	0.00228065
Mars2	-0.715	0.00228683
Dcps	-0.65	0.0022946
Itprip	1.03	0.00231228
Sf3a2	0.555	0.00233229
Cstb	0.909	0.00233419
Acadvl	-1.03	0.00234035
Ppm1d	-0.899	0.00234086
Lcp1	0.89	0.00234308
Bach2	-1.63	0.00234713
Pou2f1	-0.73	0.00235348
Txnrd1	0.883	0.00238222
Npc2	1.68	0.00238577
Neil1	-2.79	0.00238846
Ppp1r10	-0.552	0.00240713
Gstt2	1.02	0.00241406
Msh6	-0.675	0.00241761
Fam78a	0.757	0.00245982
Fam50a	-1.07	0.00246148
Slc9a3r1	-0.662	0.00246979
Plxna1	1.28	0.00247009
Tmem126b	-0.707	0.00247062
Add3	0.988	0.00250171
Ifi30	3.94	0.00250473
Hcfc1	-0.522	0.00251502
Eif2b5	0.845	0.00252282
Snd1	0.607	0.00252736
Cdk17	-1.01	0.00256246
Q3TTL0	0.714	0.0025717
Ppil4	-0.904	0.00257453
Pex19	-0.719	0.0025875
Ccdc12	-0.885	0.00261081
Rrp12	0.622	0.0026181
Bdh1	0.918	0.00262283
Cebpz	0.918	0.00262859
Fn1	-1.75	0.00263173
Papd5	1.01	0.00264049
Rplp0	0.529	0.0026479
Stag1	-0.881	0.00266564
Rbmx	-1.26	0.00267459
Lrmp	-1.4	0.0026779
Mapkapk2	-0.963	0.00269056
Dnajb1	-0.761	0.00269411
Hist1h1c	-1.56	0.00272226
Gfra2	2.01	0.00272737
Nnt	-2.44	0.00272877
No66	0.821	0.00273822
Ubqln2	-0.715	0.00274062
Rpl39	0.93	0.00275613
Prkab1	1.98	0.0027583
Rap1b	-0.666	0.00278189
Eif2ak2	1.04	0.00279325
Brd4	-0.846	0.00281259
Chchd3	-0.764	0.0028572
Abhd17b	1.52	0.00288415
Imp4	0.981	0.00291019
Gstp1	1.36	0.00291998
Ccdc108	-2.19	0.00293339
Gosr1	1.03	0.00293454
Rbm3	0.985	0.00295097
Pgm1	1.24	0.00295985
Usp24	0.652	0.00296844
Sdhaf2	1.4	0.00299846
Fam107b	-0.778	0.00300599
Rps11	0.515	0.00301884
Shmt1	0.769	0.00303971
Clasp1	0.588	0.00304809
Anp32a	-0.659	0.00310755
Gnpnat1	1.83	0.00311467
Nol10	0.835	0.00312212
Phf6	-0.548	0.00314313
Nol11	0.695	0.00314349
Prr14	-1.06	0.00314673
Rpl7	0.577	0.00314802
Gmeb2	-0.643	0.00315264
Lgals1	0.582	0.00315788
2011-09-01	-0.916	0.00316435
Gltscr2	0.948	0.00318107
Rabepk	1.78	0.00318405
Rpl34	0.505	0.00318839
Fbxl12	-1.49	0.00319396
Cand2	-1.01	0.00320278
Ing2	0.895	0.00326493
Med4	-0.977	0.00327954
Bcr	-1.06	0.00330095
Pdcl	-1.44	0.00330399
Polr3d	1.01	0.00330408
Cep120	-0.619	0.00332055
Dock8	-0.811	0.00334879
Aprt	0.769	0.00336452
Btrc	-1.12	0.00337316
Mapre1	-0.646	0.00337854
Enoph1	1.17	0.00340555
Ctcf	-0.595	0.00340851
Elac2	0.639	0.00340914
Ywhab	-0.569	0.00342168
Cd44	-1.25	0.00342386
Idi1	1.02	0.0034498
Acaca	0.66	0.00345819
Arhgef2	0.483	0.0034596
Frmd8	0.841	0.00347446
Fam207a	1	0.0034833
Rad21	-0.692	0.00349888
Smarcd2	-0.589	0.00351301
Lig1	-0.699	0.00352087
Inpp5d	0.581	0.00353338
Pno1	0.864	0.00354393
Sptbn1	-0.667	0.00356885
Ipo11	0.856	0.00360027
Gpatch11	-1.27	0.00362694
Q8CFE2	-0.662	0.00363636
Trim34a	1.8	0.00365074
Rpl4	0.527	0.00365161
Rap2b	-1.29	0.00369132
Tdrd3	0.786	0.00371012
Phf2	-0.806	0.00371601
Fbl	0.526	0.00374878
Ddx17	-0.827	0.00374951
Iqgap1	-0.705	0.00376999
Pld4	1.77	0.00379826
Eif4e3	1.17	0.00383413
Birc5	-1.14	0.00389592
Fcf1	0.786	0.00391341
P0DP28	-1.1	0.00393012
Nip7	1.21	0.00393488
Ppp1r12a	-0.696	0.00394537
H2-Ab1	-2.83	0.00394621
Znf622	1.32	0.00395254
Mphosph6	0.653	0.00396409
Hexb	-1.38	0.00396528
Wdr81	-0.465	0.0039774
Ltf	-1.84	0.00399228
Nup37	0.498	0.0039945
Cenpq	-0.532	0.00406352
Wnk1	0.707	0.00409494
Hvcn1	-2	0.00412047
Nasp	-0.603	0.00413502
Dnajc11	0.573	0.00413832
Tspan14	-1.57	0.00415226
Clic4	-0.633	0.00416891
Cnot2	-0.622	0.0042023
Hist1h4a	-1.02	0.00420777
Cbx5	-0.548	0.00421292
Mrpl16	1.03	0.00429634
Brd7	-0.539	0.0043017
Ripk3	0.95	0.00431999
Eif1a	0.68	0.00433138
Bcap29	1.26	0.00433524
Tigar	0.699	0.00433936
Rpl10	0.478	0.0043651
Exosc3	0.638	0.00439384
Prep	-1.08	0.00440744
Scrn3	1.1	0.00441875
Hnrnpul2	-0.545	0.00442709
Gsr	3.22	0.00445172
Cpne2	1.79	0.00447785
Hdac5	-1.02	0.00448069
Ctu2	0.592	0.00449018
Fanci	-1.07	0.0045435
Ptma	-0.874	0.00459836
Ptpmt1	0.83	0.00459864
Sil1	-1.02	0.00460204
Bcor	-0.625	0.00460597
Psmb7	0.813	0.00463054
Hist1h2bp	-1.22	0.00466748
Pola1	-0.807	0.0046923
Adrm1	-0.715	0.00470949
Suv39h1	-1.6	0.00474928
Vars	0.462	0.00475592
Zfand2b	-0.795	0.0047695
Bzw1	0.514	0.00482418
Utp20	0.694	0.00485479
Nck2	-0.535	0.00487066
Pbrm1	-0.571	0.0049278
Pon3	2.34	0.0049401
Hnrnph2	-0.629	0.00495143
Stk4	-0.588	0.00496393
Cenpn	-0.507	0.00504859
Dctn4	-0.475	0.00505099
Gimap8	0.766	0.00515594
Ano1	-1.01	0.00521374
Aldh2	-0.93	0.00522664
Mylk	-0.509	0.00525384
Pdcd2	0.935	0.00527568
Slc7a5	0.598	0.00528883
Nom1	0.652	0.00529609
Dctn6	0.941	0.00530808
Spata13	2.04	0.00531314
Pggt1b	0.943	0.005328
Ptpn18	0.622	0.00534539
Acd	-0.952	0.00536611
Ccdc51	-0.514	0.00539476
Tdp2	-0.821	0.00540877
Snx4	-3.18	0.00541771
Stx5	0.464	0.00542154
Gmeb1	-0.967	0.00543827
Tmem106b	0.901	0.00546143
Wash1	0.935	0.00548079
Copa	0.479	0.00549342
Ythdc1	-0.592	0.00552702
Txn2	0.683	0.00553359
Mcm5	-0.562	0.00554003
Bak1	0.61	0.00554371
Efhd2	0.762	0.00554916
Med8	1.08	0.00555292
Slc25a20	2.13	0.00556018
Eif4g1	0.547	0.00560771
Ppa2	-0.504	0.0056086
Hdgf	-0.59	0.00562716
Cebpg	-0.918	0.00563804
Tufm	-0.486	0.00566019
Gnaq	-1.11	0.00567322
Myadm	0.848	0.00570383
Nsun5	0.888	0.00572035
Fyttd1	1.19	0.00575054
Bpnt1	0.978	0.00575584
Srp9	-0.991	0.00585259
Trpv2	0.824	0.00585903
Mtmr12	-0.641	0.0058713
Fh	-0.423	0.0058713
Pgrmc2	-0.535	0.00593658
Eif2b2	1.73	0.00596586
Acsl5	1.11	0.00598233
Mical1	0.953	0.00599317
Pop7	0.968	0.00601049
Cbx3	-0.438	0.00601502
Mrps25	-7.25	0.006026
Git1	1.03	0.00604769
Aup1	1.14	0.00605589
Eif4e	0.678	0.00605859
Rab11b	-0.74	0.00607602
Hpca	-2.16	0.00611583
Wdr76	-0.972	0.00613444
Homer3	-0.697	0.00614084
Stmn1	-0.878	0.0061717
Cbll1	-0.603	0.00617401
Nit1	-0.866	0.00617435
Wdr45b	-1.19	0.00619668
Odr4	1.16	0.00621653
Rsrc2	-0.919	0.00621766
Ppm1e	-1.17	0.00623829
Ankrd17	0.682	0.00623877
Kpna1	1.02	0.00625996
Cd2ap	0.794	0.00627432
Phax	0.907	0.006299
Krt76	-2.34	0.00630672
Trappc2l	1.17	0.00630729
Eif3e	0.444	0.00631785
Aldh3a2	-0.675	0.00632482
Bcl11a	1.4	0.00635455
Spin1	-0.862	0.00638382
Hdac2	-0.917	0.00642436
Q9D735	-0.515	0.0064603
Usmg5	-0.718	0.00649122
Gbp4	3.43	0.00649207
Ppm1g	-0.599	0.00655696
P0C8B4	-0.583	0.00657535
Tbrg4	0.943	0.00660467
Srek1	1.18	0.00662599
Aifm1	-0.519	0.00664329
Nme2	0.508	0.00666424
Ppp2r5e	-0.431	0.00668839
Acbd6	2.36	0.00672017
Itgal	1.35	0.00672646
Pcnp	-0.574	0.00675451
Bmp2k	0.926	0.0067626
Ints2	0.677	0.00676816
Rnpep	0.682	0.00677069
Icam1	0.747	0.00679052
Rexo2	0.545	0.00680676
Cltc	0.534	0.00681249
Tpp2	0.578	0.00681576
Pyhin1	-1.33	0.00683265
Zdhhc21	0.809	0.00685562
Clcn5	0.645	0.00686597
Numa1	-0.482	0.0068701
Actr10	-0.691	0.00694904
Rnaseh2b	-0.608	0.00695188
Xrcc1	0.715	0.00695903
Cnbp	1.03	0.00698309
Lrrc57	-0.938	0.00706358
C2cd5	-0.544	0.00706401
Mcm2	-0.524	0.00710033
Trove2	1.38	0.00710095
Uba5	0.962	0.00713658
Cox7a2	-0.611	0.00715551
Erap1	0.67	0.00718672
Glrx	-0.851	0.00719499
Sumo2	-0.787	0.00719902
Sumo1	-0.635	0.00722307
Dhx29	0.552	0.00723177
Gtpbp4	0.489	0.0072876
Bcl7a	-1.11	0.00730801
Znf593	0.892	0.00731162
Kpna3	0.587	0.00735022
Incenp	-1.26	0.00739196
Trim11	-0.551	0.00741984
Cdc123	1.04	0.00744291
Gorasp2	0.548	0.00747251
Mrpl23	0.915	0.00748298
Aco2	-0.535	0.00748692
Ube3a	0.613	0.00750314
Mcu	-0.963	0.00760769
Golt1b	0.657	0.00760861
Tubb2b	1.38	0.00762778
Anxa2	-1.33	0.00772573
Samd1	-0.926	0.0078311
Pkm	0.542	0.00787266
Xrcc4	-0.889	0.00787411
Smarcc2	-0.589	0.00788444
Iqgap2	-1.09	0.00791413
Skiv2l2	-0.625	0.00794352
Gins2	-0.795	0.00794552
Polr2g	0.447	0.0079646
Slc44a2	-2.38	0.00797164
Sel1l	0.689	0.00798965
Rhot2	-0.747	0.00798998
Pxn	-1.3	0.00801487
Nufip2	0.601	0.00801796
Gabpb1	-0.7	0.00802845
Morf4l2	0.736	0.00805651
Naa25	0.699	0.00806103
Cmtr2	-2.85	0.00810319
Rraga	0.972	0.0081195
Rchy1	-0.951	0.00816024
Stap1	-1.07	0.00818595
Rexo4	1.03	0.00819297
Ppp1r21	0.657	0.00821628
Galk1	-1.01	0.00822404
Gnai3	0.405	0.00823468
Letm1	-0.713	0.00823929
Smarcc1	-0.439	0.00825982
Pdhx	-0.759	0.00828402
Usp14	0.411	0.00832919
Rpl22l1	0.924	0.00840417
Ddx20	0.76	0.00842157
Ddrgk1	1.09	0.00843243
Lamp2	-0.836	0.00843481
Aurkb	-1.14	0.00845006
Faim	0.984	0.00846156
Ints7	0.415	0.00851584
Pcid2	0.448	0.00851773
Kiaa1429	-0.483	0.00853434
Cenpt	-0.899	0.00854392
Actn2	1.32	0.00855626
Cnot3	-0.813	0.00856601
Tbc1d4	1.3	0.00860802
Pex14	0.922	0.00861189
Nkap	-0.691	0.00861864
Cntrob	-0.934	0.00866769
Osbpl2	-0.592	0.00866819
Hdac7	1.31	0.00871273
Znf638	-0.435	0.00874335
Otud4	-0.878	0.00875662
Ypel5	-1.15	0.00880485
Asap1	-0.588	0.00880921
Sugp1	0.532	0.00882243
Cdkn2aipnl	0.654	0.00889007
Rad51ap1	-0.912	0.00890271
Cd72	-2.29	0.00891643
Snx9	1.1	0.0089192
Thumpd1	0.49	0.00894156
Zer1	-0.703	0.00895228
St13	-0.476	0.0089607
Sfpq	-0.436	0.00897033
Dnmt1	-0.562	0.00904381
Llph	0.852	0.00905611
Syvn1	0.916	0.00905886
Cetn2	-0.615	0.00910389
Dcaf7	-0.941	0.00913253
Akr7a2	1.08	0.00913262
Gatad2b	-0.531	0.00914782
Cdk19	-0.503	0.0091718
Hsd17b8	-0.633	0.0092009
Mrpl10	1.11	0.0092155
Zfand1	1.35	0.00925865
Slamf6	-0.875	0.00927442
Abcf2	0.601	0.00934265
Ccdc137	0.424	0.00937213
Hspa14	0.454	0.00938823
Bud31	-0.624	0.0094153
Traf3ip3	-0.93	0.00943401
Fut8	1.09	0.00948973
Tial1	-0.784	0.00951066
Parp9	0.925	0.0095249
Mvp	1.23	0.00953344
Zcchc8	-0.658	0.00953938
Rbm14	-0.469	0.00954607
Ube2j1	1.71	0.0095967
Slc1a5	-1.1	0.00966124
Cdk11b	-0.567	0.00967883
Capn7	0.859	0.00976797
Akr1b8	-0.639	0.00995477
Nudt9	0.934	0.00997674
Vrk2	0.97	0.00999845
Uqcrc1	-0.502	0.0100385
Prrc1	0.533	0.0100954
Suv420h2	-0.593	0.0101127
Dsp	-1.34	0.0101133
Morc2a	-0.504	0.0102565
Rftn1	-1	0.0102638
Nolc1	0.701	0.0102769
Zfpm1	-0.592	0.0103257
Whsc1l1	-0.646	0.0103268
Hgh1	0.776	0.0104412
Glcci1	-0.599	0.0104424
Alpl	4.59	0.0104653
Pop4	0.909	0.010538
Pgm3	0.804	0.0105701
Hat1	-0.683	0.0106521
Pdcd6ip	-0.426	0.0106605
Mavs	0.993	0.0106638
Eci1	-2.01	0.0106714
Mdc1	-0.667	0.0107232
Lbr	-0.733	0.0107266
Mars	0.375	0.0107563
Pold3	-0.723	0.0107682
Hnrnpul1	-0.444	0.0107959
Clpp	0.638	0.0107997
Mbnl3	-0.56	0.0108241
Ercc4	0.585	0.010868
Rrp15	0.474	0.0108989
Dimt1	0.683	0.0109265
Tbck	0.645	0.0109383
Rag2	-1.19	0.0109692
Prpf38b	-0.383	0.0109725
Cr1l	2.84	0.0110152
Gtf3c1	-0.407	0.011017
Raver1	-0.4	0.0110206
Lonp1	-0.503	0.0111664
Rpl37a	0.77	0.0111696
Casp1	-2.34	0.0112094
Paics	0.46	0.0112161
Msl3	-0.388	0.0112177
Commd9	0.795	0.0112451
Toe1	0.54	0.0112466
2001-09-01	1.17	0.0112519
Arhgap15	0.726	0.0113071
Eif4a1	0.38	0.0113077
Syf2	-0.892	0.0113348
Phgdh	0.501	0.0113759
Endod1	-2.38	0.0114105
Spg21	-1.2	0.0114211
Nceh1	0.855	0.0114217
Cblb	-0.84	0.0114438
Pdia6	0.488	0.011465
Rbm4	-1.58	0.0114836
Vim	0.745	0.0115011
Ldhb	-1.58	0.0115444
Eif3h	0.508	0.0115737
Wee1	-0.688	0.0116308
Ube2t	-1.04	0.0116441
Larp4	0.744	0.011659
Dohh	0.932	0.0117152
Khsrp	-0.463	0.0117199
Ddx21	0.499	0.0117325
Tssc4	-0.652	0.0117538
Fen1	-0.387	0.0118178
Dgcr8	-0.556	0.0118213
Ift22	-0.794	0.0118253
Dek	-0.726	0.0118591
Stam	-0.498	0.0118817
Gnl2	0.414	0.0119686
Fkbp2	-0.651	0.0119971
Sptan1	-0.494	0.012002
Tagln2	0.465	0.0120158
Hibch	-1.07	0.0121494
Cct2	0.445	0.0122264
Nfkbib	0.444	0.0122526
Mcm4	-0.504	0.012261
Hdlbp	0.527	0.012483
Ccdc115	1.12	0.0125063
Gimap1	0.747	0.0125162
Fiz1	-0.516	0.0125385
Hmgb2	-0.653	0.0125505
Prex1	-0.574	0.0126278
Dynll2	0.576	0.0127576
Wdr44	-0.895	0.0127896
Kansl3	-0.645	0.0127937
Psmg2	-1.92	0.0128398
Ddah2	-0.93	0.0128461
Prkaa1	0.954	0.0129473
Myo18a	-0.749	0.0129818
Rnf213	-1.16	0.0131059
Msl1	-0.641	0.013106
Prune	-0.692	0.0131351
Ttc7a	-0.48	0.0132611
Pagr1a	-0.705	0.0132827
Ikbkap	0.559	0.0132962
Itgb1bp1	1.17	0.0133288
Fancd2	-0.442	0.0133425
Eif2b4	0.454	0.0134131
Nckap1l	-0.608	0.0134162
Ddx51	0.496	0.0134271
Aldoa	0.507	0.0134389
Psma2	0.411	0.0134591
Vav1	-0.444	0.0134837
Metap2	0.455	0.0136021
Asrgl1	-0.618	0.0136172
Hdhd2	0.515	0.0136316
Mtatp8	-3.11	0.0136449
Rbm45	0.558	0.0136818
Scnm1	-1.2	0.0136822
Cnp	-1.93	0.0136872
Ncf4	1.45	0.0137029
Eif4a2	-1.1	0.0137208
Trim32	0.556	0.0137423
Mios	0.565	0.0137681
Cds2	0.669	0.0137861
Mtmr9	0.62	0.0137885
Commd7	0.465	0.0138301
Rad23a	-0.632	0.0138611
Soat1	0.78	0.0138637
Hagh	-0.811	0.0138701
Rabep2	0.449	0.0138833
Fmnl1	-0.695	0.0138858
Haus2	-0.527	0.0138943
Adsl	0.441	0.0139221
Mcm6	-0.461	0.0139258
Pwp1	0.544	0.0139512
Dynll1	-0.394	0.0139609
Cwf19l1	-0.451	0.0140015
Pisd	1.23	0.0140136
Glrx3	0.577	0.0140269
Cox6a1	1.25	0.0140699
Gng10	1.41	0.014071
Psmd7	0.587	0.0141158
Gmpr2	1.12	0.0141786
Fignl1	-0.766	0.0142976
Zc3h18	-0.508	0.0143416
Pgls	-0.664	0.0144335
Rangap1	0.381	0.0144364
Akr1e2	0.938	0.0144375
Mthfd2	1.04	0.014587
Rtn3	1.1	0.0146644
Stxbp2	-0.587	0.0146796
Mkl2	0.557	0.0147128
Rps20	0.731	0.0147277
Hist1h3b	-0.993	0.0147391
Tmem194a	-0.568	0.0147745
Fam126a	-0.646	0.0147795
Kat8	-1.04	0.0148008
Fip1l1	0.454	0.0148533
Ipo4	0.846	0.0148671
Ap1g2	1.07	0.015017
Prim1	-0.816	0.0151934
Rab27a	-1.29	0.0152143
Trim23	-0.761	0.0152504
Dbnl	-0.485	0.0152926
H1f0	-1.65	0.0153366
Vprbp	0.509	0.0153548
Ncoa2	-0.471	0.0153551
Znf512	-0.994	0.0153791
Cwc25	-0.571	0.0154027
Msto1	1.13	0.0155491
Erp29	-0.662	0.0156307
Rras2	1.5	0.0157374
Rbm12	-0.523	0.0158764
Rab5c	0.576	0.015911
R3hcc1	0.778	0.0159655
Snrpd3	-0.484	0.0160109
Sp3	-1.12	0.0160122
Arhgap27	-0.751	0.0160395
Q9DCS2	-1.53	0.0160575
Hsph1	-0.879	0.0160803
Spc25	-0.769	0.0161121
Ppan	0.935	0.0161738
Ube2r2	0.891	0.0162018
Rsl1d1	0.53	0.0163033
Ilf2	-0.385	0.0163254
Eef1e1	0.598	0.0164052
Gpd2	0.812	0.0164448
Taf7	-0.845	0.0164739
Cd19	1.71	0.016574
Ilkap	-0.48	0.0166035
Ipo7	0.504	0.0166335
Smim14	-1.2	0.0166482
Etfb	-0.533	0.0166722
Lpcat1	0.591	0.0167121
Trappc4	1.11	0.0167501
Pcyt2	-1.02	0.0167534
Hnrnpl	-0.34	0.0167727
Dpp9	0.434	0.0168057
Tbcc	-0.687	0.0168528
Rbm10	-0.462	0.0168592
Arhgap18	-0.94	0.0168631
Tmed2	1.04	0.0169049
Lig3	0.49	0.0169631
Cpt2	-0.73	0.0170251
Blmh	0.575	0.017078
S100a13	0.54	0.017117
Ivd	-0.899	0.0172105
Got1	0.479	0.0172281
Diaph2	0.634	0.0172552
Cstf1	0.406	0.0172785
Polr1c	0.632	0.0172788
Nsf	-0.441	0.0173902
Erlin2	-0.509	0.0174148
Gypc	-0.604	0.0174226
Rfc1	-0.78	0.0174304
Papss1	0.578	0.0174647
Slc25a13	1.17	0.0175124
Gbe1	-0.91	0.0175864
Atp2a3	-0.931	0.0176917
Usp39	-0.464	0.0176923
Rrp1b	1.16	0.0178966
Dtd1	0.597	0.0179153
Kif2a	0.565	0.0179375
Znf830	-0.649	0.0179394
Auh	-0.786	0.0179993
Pold4	-1.3	0.0180241
Nipbl	-0.752	0.0180774
Zfp62	-0.697	0.0180993
Utp18	0.782	0.0181459
Hbb-b1	-1.81	0.018148
Noc3l	1.09	0.0181547
Idh3g	0.378	0.0181644
Map2k1	0.524	0.018222
Dicer1	0.512	0.0182265
Acp6	0.569	0.018371
Brpf1	-0.442	0.01839
Stau1	0.751	0.018466
H2afy.1	-0.824	0.0184847
Fau	0.4	0.0185099
Nucks1	-0.537	0.0185697
Map3k5	0.63	0.0185931
Baz1b	-0.428	0.0185933
Usf1	-1.15	0.0186426
Hsd17b11	1.35	0.0186459
Dhx30	0.425	0.0187071
Nit2	-0.528	0.018716
Tbl1x	-0.428	0.0187173
Gopc	1.08	0.018723
Ubxn1	0.822	0.01875
Sde2	-0.983	0.0187712
Mrpl34	-0.786	0.0188113
Ddx31	0.538	0.0188468
Cdk4	1.17	0.0188709
Prkar2b	1.73	0.0188721
Hdac6	0.512	0.0188963
Htra2	-1.36	0.0190099
Srm	0.563	0.0190392
Oard1	-0.739	0.0190871
Smarca5	-0.323	0.0192018
Znf706	-0.719	0.0192948
Helz	-0.512	0.0193055
Glud1	0.577	0.0193168
Ndufa1	0.693	0.0195008
Nudt19	0.915	0.0197028
Spty2d1	-0.681	0.0197113
Anp32e	-0.438	0.0197317
Tmed4	-0.709	0.0197768
Fnta	0.578	0.0198036
Ppp1r8	-0.458	0.0199442
Nfatc3	-0.36	0.0200096
Eea1	-0.67	0.0200487
Echdc1	0.53	0.0200565
Pik3c3	0.484	0.020059
Itgb6	-0.87	0.0201554
Cpsf6	-0.371	0.0201603
Serpinc1	-0.917	0.0201887
Pcyox1	-0.728	0.0202526
Ap1m1	0.507	0.0202665
Nmral1	-0.836	0.0202718
Itgb3bp	-0.576	0.0202749
Cdkn2aip	-0.638	0.020333
Ing1	-0.985	0.020356
Atp2b1	-0.52	0.0203903
Rgs19	0.512	0.0204073
Syne3	-0.567	0.0204378
Pef1	0.664	0.0204789
Rbm39	-0.321	0.0205939
Yy1	-0.505	0.020777
Dync1i2	-0.316	0.020788
Utp11l	0.735	0.0207925
Casp8	0.463	0.0207928
Znf24	-0.86	0.020795
Ndc80	-0.932	0.0208482
Sdad1	0.561	0.0209462
Mnd1	-0.626	0.0209685
Mycbp	-0.488	0.0209907
Smpd2	-0.445	0.0210794
Ltv1	0.451	0.0211125
Faf1	0.39	0.0211386
Stip1	-0.377	0.0211642
Rufy3	1.25	0.0212929
Vps51	0.434	0.0213075
Fbxo7	-0.443	0.0213778
Ppp6r1	0.361	0.0214331
Nploc4	-0.52	0.0214625
Crtc2	-0.475	0.0217109
Cdca8	-1.3	0.0217654
Nup62	0.569	0.0218107
Naa20	0.504	0.0218918
Tmsb4x	1.64	0.0219121
DSCC1	-0.642	0.0220153
Itpr3	0.856	0.0220236
Ascc3	0.458	0.0220759
Diexf	0.856	0.0220784
Bckdha	0.802	0.0221309
Lemd2	0.913	0.0223307
Pten	-0.54	0.0223506
Nedd4l	0.581	0.0224184
Smu1	-0.384	0.022479
Map4k1	-0.61	0.0225091
Aacs	1.21	0.0225885
Dctn2	-0.395	0.0226043
Timeless	-0.642	0.0226501
Pole3	-0.438	0.0227891
Ncapg2	-0.485	0.0228526
Oxa1l	-0.656	0.0228945
Tsta3	0.431	0.0229062
Tmem55a	1.16	0.0229525
Rrp1	1.15	0.0229914
Taldo1	-0.573	0.0230456
Gart	0.444	0.0230906
Med29	-0.852	0.0232465
Traf6	-0.522	0.0232662
Chm	0.753	0.0233748
Arid3a	-1.24	0.0235534
Sorcs2	0.777	0.023581
Sec61a1	0.484	0.0235963
Rdh11	0.78	0.0236367
Lxn	1.53	0.0236984
Abi1	-0.424	0.02376
Limd1	-0.84	0.0237632
Hint1	0.807	0.0238102
Cog3	0.454	0.0238267
Rdx	-0.836	0.023947
Mogs	-0.342	0.0240472
Ppp1r7	-0.359	0.0240538
Emd	-0.411	0.0240547
Srsf1	-0.534	0.0241329
Cyfip2	-0.592	0.0241509
Samm50	0.345	0.0242985
Nt5c3a	0.457	0.0243059
Rcbtb2	0.956	0.0243515
Rpl36	0.39	0.0243689
Tbc1d17	0.377	0.0244342
Lsm2	-0.514	0.0245141
Hnrnpk.1	-0.469	0.0246199
Rbx1	-1.51	0.0248584
Thumpd3	0.707	0.0248684
Sacs	-0.537	0.0248711
Ttc5	-1.1	0.0248726
Esyt2	-1.1	0.0250435
Fam96b	-0.376	0.0250816
Rps21	0.48	0.0251184
Sod1	-0.438	0.0251426
Vasp	0.853	0.0251459
Tfrc	0.444	0.0252639
Q8BHG2	-0.595	0.0255067
Agpat9	0.962	0.0255544
Rpl9	0.37	0.02556
Pccb	0.572	0.0255721
Zranb3	-0.462	0.0256063
Rps27a	-0.658	0.0256257
Suz12	-0.36	0.0256605
Isoc2a	-0.944	0.0256959
Twf1	-0.353	0.0257042
Mrpl55	-0.524	0.0257156
Isoc1	-0.388	0.0257402
Scly	-0.613	0.0257938
Bcl7b	-0.654	0.0258066
Hells	-0.808	0.0258472
Dhcr7	0.54	0.0258482
Dis3	0.582	0.0258569
Rdh12	1.13	0.0258866
Strn	-0.386	0.0259404
Ctbp1	-0.451	0.0260083
Ucp2	-0.752	0.0260414
Dyrk1a	-0.608	0.0261092
Lasp1	-0.455	0.0262307
Rpf1	0.676	0.0262396
Hmgn5	-0.437	0.0263094
Ncor1	-0.42	0.0263468
Ppia	-0.522	0.026382
Rpa2	-0.357	0.0264367
Rbm15b	-0.524	0.0264558
Zmpste24	0.387	0.0266538
Phactr4	-0.351	0.0266821
Rpl7l1	0.814	0.0266992
Carkd	-0.344	0.0267018
Elp2	0.378	0.0267877
Pdcd10	0.483	0.0269325
Asf1a	-0.901	0.0269729
Tmsb10	1.44	0.0270024
Edc4	-0.4	0.0270343
Glyr1	-0.696	0.0270652
Msi2	0.831	0.027078
Amfr	0.572	0.0271069
Ubr3	-0.379	0.0271221
Aff3	-0.558	0.0271558
Nsmce1	-0.798	0.027177
Mtch1	1.02	0.0273503
Eif2b1	0.517	0.0273967
Hscb	-0.838	0.027452
Ca13	1.87	0.0275566
Dlst	-0.44	0.027717
Dnajc16	-0.482	0.0277218
Sp100	-1.32	0.0277465
Hdac10	-0.54	0.0277912
Xpo5	0.473	0.0277948
Npm1	0.645	0.0278684
Armc1	0.842	0.0278693
Gadd45gip1	-1.05	0.0279057
Ikbkb	0.994	0.0279321
Q3TQI7	-0.454	0.0279467
Nat10	0.532	0.0279649
Rabgap1	0.447	0.0279972
Banf1	-0.342	0.0280472
Vapa	-0.309	0.0281024
Nisch	0.464	0.0281079
Dad1	-0.576	0.0281951
Psmd5	-0.32	0.0282064
Aak1	-0.369	0.0282446
Fbxl8	0.653	0.0282602
Cdc42se1	-0.56	0.0282879
Lrch4	-0.555	0.0282928
Cobll1	0.904	0.0283014
Rbm19	-1.58	0.0284863
Arid1a	-0.35	0.0285965
Smg8	-0.401	0.0286113
Plcg2	-0.537	0.028625
Trim33	-0.385	0.0286938
Cs	-0.37	0.0287395
Alg10b	-0.439	0.0287895
Nmi	0.55	0.0288016
Bola1	-1.22	0.0288286
Dis3l2	0.518	0.0288562
Plxnb2	-1.7	0.0290179
Nudcd1	0.56	0.0290975
Dnmt3a	0.863	0.0291708
Tcf25	0.39	0.0292555
Rfc5	-0.661	0.0292818
Polr3f	0.702	0.0295061
FAM120A	0.77	0.0295367
Polr3h	0.375	0.0295875
Mtx2	0.433	0.0296834
Mrpl15	-0.519	0.0297001
Aip	0.544	0.0297216
Cpsf7	-0.555	0.0297775
Lap3	0.66	0.0297982
Parvg	0.473	0.0298058
Rad23b	0.387	0.029995
Zfr	-0.503	0.0300346
Trp53inp1	0.392	0.0301957
Mier1	0.438	0.0302147
Ndufaf2	-0.597	0.0302526
Ncaph	-0.579	0.0308487
Fmr1	-0.668	0.0309105
Clic1	-0.525	0.0309322
Fkbp4	-0.506	0.030998
Eif6	0.601	0.0310156
Opa1	-0.418	0.0311142
Gpkow	-0.95	0.0311537
Sh3glb2	0.35	0.0311882
Eif1ax	-0.414	0.0312004
Acin1	-0.32	0.0312889
A6H6A9-3	0.456	0.0313036
Smc2	-0.576	0.0314237
Ints4	0.5	0.0315298
Crbn	-0.418	0.0315612
Nsmaf	0.415	0.0315839
Dctpp1	-0.83	0.0316513
Spcs2	0.624	0.0318004
Ptk2b	-1.01	0.0319326
Cops5	0.614	0.0319412
Ube2d3	0.316	0.0319562
Luc7l2	-0.397	0.0319784
Tmem206	0.493	0.0319886
Uqcrh	-0.504	0.0320905
Psip1	-0.455	0.0321006
Ywhah	-0.645	0.0321553
Gsto1	1.35	0.0321599
Nkrf	0.9	0.0321716
Rps15a	0.648	0.0321719
Nhlrc3	-0.588	0.0322441
Nop2	0.35	0.0324364
Coro1a	0.426	0.0324415
Ncln	0.58	0.0326616
Copb1	0.345	0.0327235
Itpr1	0.664	0.0327673
Bst1	1.84	0.0328703
Gga2	1.33	0.0331421
Vps28	-0.78	0.033284
Cyb5r3	-0.566	0.0333369
Elf2	-0.519	0.0333507
Sdcbp	0.981	0.0334063
H2-K1	-0.627	0.0335535
Naa10	0.494	0.033617
Ufc1	0.311	0.0336701
Sec11c	0.52	0.0337709
Tdg	0.814	0.0337821
Sirt1	-0.608	0.0338163
Strap	0.345	0.0339702
Mtpn	0.406	0.0340255
Mbd2	-1.05	0.0340428
Emc6	1.06	0.0340527
Emb	1.54	0.03406
Pigt	0.755	0.0341904
Naa15	0.319	0.0342306
Trappc9	-0.406	0.0342518
Eed	-1.09	0.0344419
Cbx1	-0.396	0.0344571
Usp19	-0.457	0.0346232
Kif22	-1.34	0.0346548
Slc35a1	-0.725	0.0346791
Ankle2	0.535	0.0347789
H2-D1	-0.625	0.0348016
Ric8a	0.553	0.0348739
Aven	0.598	0.0349044
Cd1d1	-1.23	0.0349563
Prkacb	0.31	0.035055
Hrsp12	-1.19	0.0350889
H6pd	0.523	0.0350983
Rpl31	0.31	0.0351787
Fam103a1	0.405	0.035209
Acy1	0.988	0.0352278
Txndc12	0.394	0.0353419
Ddx52	0.665	0.0353723
Atp5j2	-0.685	0.0354057
Mrpl40	-0.431	0.03543
Mecp2	-0.83	0.0354615
Rrp9	0.543	0.0354743
Ipo13	0.434	0.03549
Pola2	-0.515	0.0355034
Rasa4	-0.723	0.0357775
Cbfb.1	-0.366	0.0358151
Appl1	0.887	0.0361829
Trim28	-0.394	0.0362395
Agps	0.421	0.0363859
Mocs3	-1.8	0.0365073
Slc12a6	-0.516	0.0365189
Qtrt1	0.769	0.0365616
Cmpk2	-1.18	0.0366719
Clcc1	0.644	0.0367438
Ccdc22	0.629	0.0368489
Slbp	-0.635	0.0369345
Zc3h13	-0.312	0.03694
Top2a	-0.89	0.0369493
Rere	-0.537	0.0369541
Dido1	-0.324	0.0369943
Sarnp	-0.448	0.0372149
Nol8	0.738	0.0372466
Znf146	-0.315	0.0373012
Cotl1	1.31	0.037481
Selh	-1.35	0.0375465
Trio	-0.451	0.0376128
Cep250	0.436	0.0376769
Tcf12	-0.511	0.0377835
Gabarapl2	0.625	0.0378368
Slc7a6os	0.499	0.0380386
Pinx1	0.848	0.0381009
Vamp3	-0.541	0.0381609
Stt3a	0.407	0.0381926
Tollip	-0.525	0.0381943
Haus3	-0.561	0.0382582
Kiaa0196	0.377	0.0383193
Clns1a	-0.467	0.0383846
Mrps17	0.57	0.0387891
Kpna4	0.323	0.0388341
Thg1l	0.839	0.0388819
Cmc2	-1.15	0.0389115
Ehd1	0.907	0.03899
Arid4b	-0.363	0.0390436
Rpl15	0.401	0.0391243
Ergic1	0.565	0.0392052
Ankrd52	0.944	0.0392517
Prim2	-0.611	0.0393251
Pold1	-0.456	0.0393662
Mcrs1	0.663	0.0394838
Nudt3	1.51	0.0395018
Arhgap1	0.427	0.0396743
Eprs	0.3	0.0397235
Lsg1	0.589	0.0399163
Osgep	-0.658	0.0399742
Stk3	1.08	0.0400023
Lpxn	1.3	0.040234
Ilvbl	0.775	0.0404654
Srbd1.1	-0.325	0.0405622
Akap10	-0.403	0.0406352
Q8K039	-0.645	0.0406648
Cfl1	-0.34	0.0407703
Rps10	0.488	0.0408142
Gpx4	-1.59	0.0409239
Chtf18	-0.403	0.0409324
Znrd1	0.786	0.0410891
Panx1	0.399	0.0411698
Ctsa	-0.566	0.0412274
Rcbtb1	0.418	0.041461
Bcat1	1.92	0.0415303
Med20	-0.342	0.0415363
Rps15	1.68	0.0415738
Arl6ip6	-0.486	0.0416076
Cers2	0.353	0.0416335
Comt	0.449	0.0416495
Igbp1	0.596	0.0417529
Vps53	0.443	0.0418637
Apip	-0.578	0.0419587
Hirip3	-0.642	0.0419912
Psmd4.1	0.535	0.0420289
Gripap1	0.5	0.0421184
Foxred1	-0.512	0.0423056
Pcna	-0.465	0.0423168
Ddx58	-0.83	0.0423387
Polr2e	0.445	0.0423563
Gcsh	0.338	0.0424159
Med24	0.418	0.0424874
Ss18	-0.807	0.0426032
Csde1	0.421	0.0426861
Capza2	-0.504	0.0427685
Wdr48	-0.454	0.04278
Wbscr22	-0.497	0.042784
Tfdp1	0.406	0.0430291
Epc1	-0.52	0.0430453
Xpnpep3	-0.421	0.0431446
Irf2bpl	0.836	0.0432632
Zranb2	-0.525	0.0433794
Acadl	-0.413	0.043386
Sdhb	-0.31	0.0435118
Ik	-0.404	0.0436857
Tbcd	0.477	0.0437608
Pelp1	0.478	0.0438938
Otub2	-1.24	0.0439004
Mrps22	0.502	0.0439053
Ercc3	0.467	0.0439372
Ptrh2	0.634	0.0440622
Traf2	-0.343	0.0441005
Tk1	0.931	0.0441871
Sap30bp	-0.31	0.0442928
Tcea1	-0.295	0.0442937
Supt7l	-0.454	0.0443602
Timm10	-1.09	0.0444328
Utp6	0.637	0.0445236
Ndufs2	0.531	0.0445401
Snap23	-0.391	0.0445773
Lsm5	0.428	0.0445921
Srpk1	0.709	0.0446074
Ap1s1	0.296	0.0446424
Lrrc47	-0.36	0.0446734
Snx27	1.08	0.0446778
Tpt1	0.597	0.0446925
Exog	-0.314	0.0448341
Sharpin	0.523	0.0448399
Pigs	0.603	0.0451579
Abce1	0.326	0.0452747
Gga3	-0.717	0.0453046
Slc25a5	-0.378	0.0453161
Adpgk	-0.763	0.0453289
Capzb	-0.33	0.0453394
Cbr1	-1.49	0.045399
Atl3	0.323	0.0454692
Pml	-0.727	0.045583
Cnpy3	-0.646	0.0456121
Uchl5	0.354	0.0456825
Pcyox1l	-0.744	0.0456977
Ints5	0.403	0.0457434
Ano6	-0.641	0.0462033
Parn	0.426	0.0462189
Impa1	-0.457	0.0462736
Eif4g3	0.532	0.0463973
Rab21	-0.873	0.0464538
Kiaa0020	0.373	0.0464734
Nabp2	0.66	0.0464922
Lsm3	-0.357	0.0466083
Nars	0.445	0.0466642
Pcbp2	0.284	0.0467007
Ndufb6	-0.751	0.0467283
Zak	0.725	0.0467811
Taco1	0.62	0.046882
Tmem33	1.11	0.0468988
Pbdc1	-0.587	0.0470042
Isyna1	-0.889	0.0470318
Ndufa2	-0.371	0.0471317
Ly6d	-2.11	0.0471459
Fam172a	0.48	0.0471969
Rbm25	-0.289	0.0472935
Vps25	0.693	0.0473975
Snrpe	0.33	0.0475385
Esco1	-0.427	0.0475598
Unc119b	1.08	0.0476355
Trrap	-0.309	0.0477245
Scyl1	-0.403	0.0480258
Ptbp2	0.434	0.0480444
Brms1	0.418	0.048059
Cux1	-0.642	0.0481022
Exosc8	0.352	0.0482663
Slmap	0.458	0.0482687
Rab22a	-0.6	0.0483059
Irf2bp2	-0.492	0.0483264
Prcp	0.527	0.0485148
Pan2	-0.289	0.048591
Prmt1	0.289	0.0485945
Kif11	-1.06	0.0487175
Gtf3c5	0.348	0.0487515
Eif5	0.347	0.0488116
Etfdh	-0.409	0.0488368
Lyn	-0.738	0.048876
Rps2	0.334	0.0489661
Nt5dc1	0.582	0.0490424
Kcnab2	0.529	0.0491524
Aimp2	0.361	0.0491731
Vbp1	0.377	0.04918
Nfrkb	-0.379	0.0493384
Mob1a	-0.402	0.0494028
Nsl1	-0.347	0.0494934
Nacc1	0.496	0.0495427
Idh2	-0.866	0.0497725
Wdr74	0.454	0.0497734
Aff1	-0.272	0.0497945
Marcksl1	-0.627	0.0498772
Ube2b	-0.672	0.0499047
Puf60	-0.297	0.0499918
Ndufv2	-0.415	0.0501129
Eif3j1	0.273	0.0502966
Rpp30	0.389	0.0503118
Mcm7	-0.296	0.0503697
Sord	-0.862	0.0505785
Ankrd11	-0.321	0.050657
Tbk1	0.518	0.0507148
Mis12	-1.13	0.0507912
Tma7	-2.71	0.0509283
Dkc1	0.503	0.0509753
Cops6	0.348	0.0510634
Rragc	0.561	0.0511714
Prpsap2	-0.343	0.0513032
Pmpca	0.336	0.051439
Tmem173	1.36	0.0515107
Tnpo1	-0.329	0.0516374
Lsm6	-0.309	0.0516393
Mrpl12	-0.558	0.0516696
Abcf1	-0.317	0.0516892
Vps36	0.5	0.0517335
Fam213a	0.696	0.0518679
Heatr6	-0.47	0.0519762
Polr2c	-0.287	0.0520258
Slc12a9	-0.409	0.0521565
Cyb5b	-0.424	0.0522127
Rprd1b	-0.372	0.0522846
Ndufa12	-1.54	0.0525326
Dhx9	-0.26	0.0525356
Slc4a7	0.964	0.0525616
Rars2	0.638	0.0525933
Slc35b2	-2.59	0.0526024
Rpl13	0.367	0.0526499
Cox6c	-0.319	0.052673
Rfx5	-0.502	0.0529563
Rnmtl1	0.529	0.0529752
Hcls1	0.449	0.0530569
Ranbp3	-0.334	0.0530856
Fxr1	-0.476	0.0531905
Plekha2	-0.883	0.0534407
Mrpl51	1.16	0.0534677
Tars2	0.837	0.0535443
Cdca3	-0.78	0.0536608
Gins4	-0.4	0.0538623
Htatsf1	-0.381	0.0540777
C0HKG6	-0.655	0.0541428
Gfm1	0.387	0.0541429
Ppp1r35	-0.382	0.0542124
Hspd1	-0.373	0.0542411
Smyd5	0.769	0.0543065
Scaf8	0.282	0.0543281
Snx5	0.426	0.0544088
Hnrnpf	-0.271	0.0544114
Ppox	-0.436	0.0544148
Btk	0.583	0.0544857
Zmynd11	-0.462	0.0546612
Ywhag	-0.319	0.054682
Aldh1b1	0.633	0.0546839
Lamtor4	-0.797	0.0547292
Ptpn1	0.528	0.0547384
Cd93	-1.04	0.0548206
Rbm5	-0.457	0.0548364
Txnip	-0.259	0.0549449
Hnrnpa3.1	0.753	0.0549552
Fam98b	0.276	0.0550352
Fam91a1	-0.326	0.0550899
Stxbp3	-0.567	0.0550958
Mtnd1	0.47	0.0551223
Nutf2	0.396	0.0551255
Ggact	0.962	0.0551622
Bcat2	0.476	0.0552226
Pter	-0.539	0.0553503
Rpl11	0.306	0.0553991
2009-09-01	0.692	0.0554494
Xpo6	-0.615	0.0554703
Cog6	-0.688	0.055505
Nbeal2	-0.47	0.0555643
Ccm2	-0.517	0.0556282
Lrrfip1	-0.379	0.0556886
Poldip3	-0.319	0.0557225
Med27	0.436	0.0557628
Ube2e3	0.486	0.0558189
Taf8	-0.665	0.0558373
Btf3l4	-0.298	0.0558703
Rps12	0.302	0.0559969
Cwc22	-0.438	0.0561601
Rad18	-0.419	0.0562107
Isca2	0.837	0.0562851
Orc6	-0.493	0.0562908
Pdpk1	-0.339	0.0563037
Sco1	-0.61	0.056307
Anp32b	-0.287	0.0563218
Ctdspl2	0.375	0.0563556
Gale	0.646	0.0564289
Alkbh5	-0.468	0.0566352
Asna1	-0.363	0.056733
Gtf2h1	0.42	0.0568904
Nsrp1	-0.314	0.0568935
Gnpat	0.715	0.057125
Rpl27a	0.472	0.0571389
Zbtb8os	0.944	0.0571682
Atic	0.395	0.0573845
Rab6a	-1.67	0.0574114
Blvrb	-1.11	0.0574574
Cwc15	-0.959	0.0576062
Arpc1b	0.574	0.0577666
Pag1	-0.805	0.0578633
Kansl2	-0.436	0.0579197
Kdm3a	-0.418	0.0579564
Psme3	0.281	0.0579802
Lsm12	0.368	0.0582077
Q9D937	-0.455	0.0582751
Esco2	-0.646	0.0583422
Rpusd2	0.612	0.0583737
Dnah5	-0.473	0.0583935
Coasy	-0.404	0.0584473
Coq3	-0.634	0.0586133
Syncrip	-0.412	0.0588944
Ogdh	-0.319	0.0591914
Tmem263	-0.852	0.0592585
Jarid2	-0.359	0.0596283
Slc7a1	0.44	0.0598831
Atp5j	-0.499	0.0599841
Acp5	0.857	0.0603615
Napg	-0.311	0.0604533
Tbcb	0.497	0.0604748
Iqsec1	-0.635	0.0604839
Nob1	0.746	0.0605933
Stx7	-1.01	0.0607133
Rqcd1	-0.412	0.0607334
Trappc12	-0.54	0.0611857
Tlk2	-0.561	0.0613401
Jup	-2.09	0.0618744
Wdr55	0.847	0.0618811
Mtrf1l	-0.257	0.0620041
Ide	-0.573	0.062187
Mrpl47	-0.467	0.062249
Dctn3	-0.514	0.0624079
Sart1	-0.29	0.0624162
Galnt7	0.792	0.0624682
Cox5b	-0.371	0.0626226
Anxa1	-1	0.0626548
Akr1a1	0.549	0.0628531
Itpk1	-0.785	0.0628863
Exosc10	0.244	0.0630057
Hnrnph1	-0.272	0.0632284
Rpl7a	0.313	0.063313
Cpm	-1.87	0.0634982
Sun1	-0.283	0.0635582
Gtf3c4	-0.414	0.063561
Anln	-0.297	0.0636444
Tars	0.41	0.0638685
Pmf1	-0.611	0.0638947
Clip1	1.78	0.063898
Hddc2	0.589	0.0639554
Ubr1	-0.369	0.0639844
Stx12	0.668	0.0641069
Mrpl32	0.813	0.0641685
Mrps24	0.57	0.064612
Smg6	-0.277	0.0648779
Eif3m	0.322	0.0649137
Wbp2	-0.635	0.0650921
Ndufa7	-0.383	0.0651079
Uchl1	-1.03	0.0651743
Dusp12	0.321	0.0652416
Psmg1	0.359	0.0653316
Exosc1	0.393	0.0653909
Qtrtd1	-0.612	0.0653997
Jak1	0.406	0.0656299
Seh1l	0.306	0.0656999
Gdi1	-0.55	0.0657554
Rps9	0.346	0.0657632
Uqcr10	-0.298	0.0659861
Rpl19	0.896	0.0660488
Champ1	0.28	0.0660499
Fam175a	-0.491	0.066251
Phf20l1	-0.373	0.0662768
Gatad1	-0.54	0.0664634
Esf1	0.415	0.0665525
Banp	-0.557	0.0667619
Psma1	0.265	0.0667633
Vav3	-0.64	0.0669264
Kiaa1033	0.358	0.0670882
Ndnl2	-0.907	0.0670978
Arl6ip5	-0.525	0.0670999
Memo1	0.534	0.067144
Rcor1	-0.465	0.0671843
Golga7	-0.736	0.0672365
Rsu1	0.423	0.0673044
Mrpl17	0.479	0.0675009
Krit1	-0.43	0.0675554
Igf2bp3	-2.01	0.0677832
Tomm5	1.34	0.0678579
Slc25a4	0.466	0.0679376
Dsn1	-1.44	0.0681001
Cstf3	-0.257	0.0682331
Gna13	-0.492	0.0683035
Supt4h1a	0.691	0.0683238
Mrps15	0.88	0.0683903
Mgat2	0.493	0.0686221
Rpl17	0.322	0.0686572
Naa40	0.525	0.0686603
Eny2	0.52	0.0687354
Arvcf	-0.271	0.0687511
Rac1	0.364	0.0688323
Cggbp1	-0.437	0.0688343
Ergic3	0.735	0.068886
Dph1	0.527	0.0689609
Zwilch	-0.386	0.069143
Commd6	1.02	0.0692563
Fam65b	1.22	0.0698653
Sap30	-0.463	0.0699288
Zdhhc6	-2.16	0.0699994
Arl2	0.461	0.070066
Capza1	-0.291	0.0701756
Trp53i11	0.797	0.0703788
Slc25a1	1.66	0.0704847
Acap2	-0.687	0.0705499
Ccdc86	0.484	0.0706061
Ssr4	0.477	0.0707621
Psmb4	0.506	0.0708815
Carhsp1	-0.723	0.070913
Nudc	-0.331	0.0709344
Sfxn3	1.47	0.0710337
Pxk	0.651	0.0714097
Tceanc2	-0.669	0.0715938
Ppp4r1	0.33	0.0716092
Nol7	-0.463	0.0716996
Hk1	-0.679	0.0719835
Cdc23	-0.273	0.0720623
Adprh	-0.669	0.0721065
Cnbp.1	0.305	0.0724436
Ddt	-0.427	0.0729007
Txndc17	0.305	0.0730245
Mex3b	-0.28	0.0732285
Pole4	-0.7	0.0734404
Nfatc1	0.602	0.0735121
Nelfa	-0.328	0.0735433
Coro7	0.404	0.073705
Sub1	0.317	0.0738178
Rcc2	-0.384	0.0739693
Chst3	-0.485	0.0740572
Tpm3.1	-0.286	0.074239
Idh1	-0.44	0.0743468
Polr3e	0.441	0.0745014
Med10	-0.278	0.074567
Pfkfb1	-0.368	0.0745867
Bcas2	-0.529	0.074621
Zscan21	-0.298	0.0747188
Eps8	-0.752	0.0747319
Unk	-0.327	0.0748286
Q8BZR9	-0.488	0.0748769
Ddx11	-0.437	0.0749317
Ythdf2	0.394	0.0749321
Wasf2	-0.473	0.0749493
Nucb2	1.55	0.0750215
Timm8a1	0.417	0.0750233
Brk1	-0.486	0.0751046
Ube2m	-0.448	0.0751112
Haus4	0.534	0.0751827
Zw10	-0.434	0.0752742
Nxf1	-1.03	0.0754764
Rrbp1	-0.289	0.0755941
Elavl1	-0.267	0.0756613
Slc7a6	0.454	0.0757167
Ago1	-0.426	0.0757656
Rplp1	0.403	0.0757823
Fam134c	0.482	0.0758199
Smg1	-0.274	0.0758931
Osbpl11	-0.409	0.076339
Nop58	0.254	0.0763438
Crkl	-0.272	0.076379
Dnajc8	-0.482	0.0764693
Mrpl4	-0.596	0.0765773
Thoc6	0.345	0.0767622
Cdk12	0.347	0.0767755
Srgap2	0.502	0.0769826
Lclat1	-0.44	0.0769887
Vrk3	-0.419	0.07707
Ktn1.1	0.607	0.077075
Ttc1	-0.314	0.0770772
Tpr	-0.241	0.0771626
Umps	-0.349	0.0773556
Drosha	-0.237	0.0773879
Hnrnpd	-0.263	0.0775231
Arpc5	0.429	0.0776881
Prdm16	-0.513	0.0777713
Alkbh6	0.398	0.0779414
Ddx46	-0.236	0.077972
Ezh1	-0.335	0.0780501
Slc25a17	0.299	0.0780796
Ca2	1.8	0.0780897
Znf771	-0.584	0.0783489
Ctps2	-0.315	0.0786055
Fundc1	0.769	0.0787427
Exoc5	0.326	0.07895
Purb	-0.481	0.0791487
Alb	-0.525	0.0792434
Cct8	0.247	0.07932
Fn3krp	-0.54	0.0794384
Hadhb	-0.481	0.0795042
Fdxr	-0.691	0.0796538
Pura	-0.555	0.0797552
Utp14a	0.684	0.0797767
Lsm8	-0.406	0.080004
Bcs1l	-0.314	0.0800089
Q9D727	0.963	0.0800537
Cdc37	-0.302	0.0800953
Cbwd1	0.443	0.0800987
Cpt1a	0.585	0.0807011
Mri1	0.42	0.0807343
Hmbs	-0.242	0.0808269
Kdm3b	-0.348	0.0809071
Alkbh7	-0.289	0.0812585
Slc30a6	-0.249	0.0815162
Znf48	-0.466	0.0815662
Glipr2	0.801	0.081709
Ndufb3	-0.416	0.081715
Med21	0.604	0.0817682
Eef2k	0.391	0.0818099
Mrps35	0.574	0.0819784
Tut1	0.408	0.0820096
Gigyf1	-0.336	0.0820558
Vps37b	-0.538	0.0822777
Ewsr1	-0.345	0.0824677
Ecsit	-0.352	0.0825077
Nudcd2	0.26	0.0825652
Taok3	0.429	0.0828893
Copg1	0.327	0.0833026
Lage3	0.789	0.0834438
Psmg3	0.488	0.083509
Ptp4a3	-0.498	0.0835124
Pax5	-0.781	0.0837361
Tpm3	0.891	0.083992
Aida	1.08	0.0842107
Pip5k1c	-0.468	0.0842221
Lyrm4	-0.555	0.0842247
Heatr5b	0.501	0.084252
Rnaseh2a	-0.446	0.084406
Scrn2	0.602	0.0844173
Sfswap	-0.448	0.0845586
Itch	0.361	0.0847544
Prkca	0.815	0.0850204
Yme1l1	0.416	0.0851318
Cep68	0.52	0.085517
Tnnt3	1.55	0.085702
Dnaja3	-0.531	0.0857988
B2m	-0.899	0.0859351
Gpatch8	-0.314	0.0859547
Wars	0.284	0.0859731
Hira	-0.255	0.0860416
Cox4i1	-0.267	0.0862546
Pstpip1	0.269	0.0864084
Creb1	-0.699	0.0866341
Tceb3	-0.524	0.0866837
Pds5b	-0.442	0.0867801
Nubp2	-0.314	0.0870436
Abcf3	0.626	0.0870506
Fth1	-0.72	0.0873235
Ndufb4	-0.253	0.0873572
Lsm4	-0.382	0.0873981
Mov10	-0.504	0.0874462
Rreb1	-0.345	0.087526
Cnih1	1.13	0.0876935
Prmt5	0.305	0.0879477
Dstn	0.516	0.0881009
Tnpo3	-0.291	0.08821
Hspe1	-0.346	0.0882167
Ero1l	0.792	0.0883281
Dpp4	0.584	0.0887768
Psmf1	0.36	0.088907
Prpf38a	0.478	0.0889318
Atxn2l	0.223	0.0889459
Arhgdib	0.277	0.0889951
Ddx24	0.412	0.0890005
Setdb1	-0.325	0.0891061
Ciapin1	0.404	0.0891323
Snx2	0.62	0.0892018
Urb1	0.947	0.0892202
Pogz	-0.227	0.0892796
Zfp91	-0.638	0.0892838
Taf6	-0.364	0.0893125
Mapk8	0.534	0.0895847
Tnrc6b	-0.277	0.0899976
Emc1	0.377	0.0900739
Rnf126	0.399	0.0902395
Rbm38	-0.597	0.0902642
Rer1	0.487	0.0904591
Ahdc1	-0.582	0.0905937
Cmip	-1.06	0.0907544
Ddx19a	-0.687	0.0907973
Supt16h	-0.383	0.0909498
Trim56	0.272	0.0909784
Carm1	0.677	0.0912563
Mmtag2	-0.392	0.0913702
Krr1	0.539	0.0914788
Ccdc61	-0.711	0.0917072
Mapk1ip1l	-1.11	0.0919719
Larp7	-0.246	0.0920448
Kif20b	-0.363	0.0920458
Cep97	0.342	0.0921002
Pafah1b1	-0.404	0.0921555
Cox7a2l	-0.425	0.0922616
Ccdc167	-0.649	0.0923014
Uggt1	0.612	0.0924072
Cd48	-0.623	0.0926153
Cdkn2c	-0.378	0.092624
Dcakd	-0.308	0.0927066
Fcho1	-0.468	0.0927925
Rock1	-0.373	0.0928178
Cherp	-0.262	0.0928806
Rictor	-0.399	0.0929121
Fam53b	0.656	0.0933452
Twf2	0.352	0.0933603
Rab14	-0.374	0.0934583
Ppp3r1	0.647	0.0936621
Polr2h	-0.395	0.0940505
Lamtor1	0.376	0.0943066
Morf4l1	0.451	0.0943436
Uck2	0.623	0.0944702
Cytip	0.892	0.0945192
Vimp	0.591	0.0947088
Syngr2	-0.282	0.0947917
Rsl24d1	1.4	0.0950273
Arih2	0.29	0.0951439
Kif5b	0.323	0.0952119
Rps27l	0.289	0.0953197
Q9CQE8	0.265	0.0953863
Synj2bp	0.607	0.0957032
Rab3gap2	0.296	0.0957227
Ctss	0.793	0.0958039
Wdr26	-0.438	0.0958314
Fam136a	0.672	0.0960157
Q8C5K5	0.42	0.0961828
Mzt1	0.391	0.0963062
Dpp8	0.279	0.0963218
Arih1	0.292	0.096858
Med23	-0.28	0.0970233
Cdv3	-0.357	0.0970321
Fbxo22	-0.52	0.0971241
Filip1l	0.322	0.0971516
Pde3b	0.36	0.0974925
Riok1	0.422	0.0976787
Xpo7	-0.55	0.0979354
Terf2	-0.5	0.098015
Mrpl24	-0.74	0.0984921
Sart3	-0.439	0.0988258
Syne2	0.9	0.0988285
Sp110	-0.561	0.0989
Metap1	0.34	0.0989092
Ndufb11	-0.831	0.098937
Scfd1	0.26	0.0989501
Brd8	-0.447	0.0990839
Atp5a1	-0.266	0.0992261
Rnf214	0.748	0.0993055
Golga5	-0.481	0.0996646
Ncapd3	-0.631	0.0999132
Hbs1l	0.42	0.0999338
Pus10	0.625	0.100015
Pigk	0.413	0.100078
Slirp	0.919	0.100305
Sp2	-0.393	0.100444
Mbtd1	-0.411	0.100493
Naca	0.296	0.100546
Btg1	0.893	0.100575
Obfc1	-0.843	0.100616
Rtcb	0.21	0.101344
Dcaf5	-0.245	0.101359
Bag2	-0.874	0.101372
Pcmtd1	0.513	0.102099
Irf3	-0.52	0.102465
Cenpa	-0.583	0.10279
Cpsf2	-0.254	0.103092
Eif3f	0.234	0.103445
Gk	0.853	0.103503
Pomp	1.04	0.103595
Skp1	-0.234	0.103656
Nedd1	-0.278	0.103678
Frg1	-0.409	0.103949
Znf143	-0.731	0.104145
Elk4	-0.248	0.104184
Nfyc	-0.814	0.10421
Ptgr1	0.798	0.104328
Tmem87a	0.379	0.104478
Dap	-0.421	0.104495
Ccdc9	-0.377	0.104845
Alad	-0.586	0.104896
Dnah17	-0.236	0.105006
Prkd2	0.79	0.105297
Gusb	0.605	0.105335
Map2k2	0.309	0.105448
Rnf219	0.842	0.105612
Rab43	-1.38	0.105747
Dnajc5	-0.286	0.10583
Trabd	0.331	0.106289
Cnn3	-0.762	0.106394
Ntpcr	-0.485	0.106651
Osbpl9	-0.303	0.106908
Canx	0.384	0.106922
Apbb1ip	-0.511	0.107171
Rps6ka1	1.18	0.107293
Smc4	-0.426	0.107416
Fus	-0.225	0.107592
Uso1	-0.429	0.1077
Nrm	-0.48	0.107816
Bysl	0.381	0.107936
Uprt	-0.368	0.107937
Mprip	-1.96	0.108124
Serbp1.1	0.286	0.108282
Ivns1abp	-0.925	0.108313
Araf	-0.441	0.108336
Rps3	0.24	0.108481
Acyp1	-0.666	0.108523
[truncated: 2,910 more rows]
