# Supplementary material for: Interleukin-7 receptor α mutational activation can initiate precursor B-cell acute lymphoblastic leukemia
Source: Nat Commun. 2021 Dec 14;12:7268. doi: 10.1038/s41467-021-27197-5 (PMC8671594; doi:10.1038/s41467-021-27197-5)
Supplement: Supplementary file 9 — Supplementary Data 7 [file 41467_2021_27197_MOESM9_ESM.xlsx]

## Sheet: Supplementary Data 7
Supplementary Data 7. PAM posterior probabilities for classification of mouse samples in B-ALL subtypes.
Mouse sample / B-ALL subtype	DUX4	ETV6-RUNX1	iAMP21	IKZF1 N159Y	KMT2A	PAX5 P80R	Ph-like
2672	9.55567e-18	1.08411e-77	3.58347e-13	7.11701e-71	9.49839e-33	0.00463567	0.995364
2286	2.01866e-16	3.65553e-69	1.94539e-14	2.9562e-74	1.28232e-33	8.03976e-07	0.999999
13351	7.13074e-20	6.05902e-82	4.28694e-14	2.42656e-74	1.15318e-31	0.96531	0.03469
13328	3.5047e-17	2.81101e-68	1.43904e-12	6.15193e-72	4.31611e-34	7.7711e-05	0.999922
2674	2.01588e-22	1.42965e-77	1.01155e-16	4.78215e-73	4.17163e-32	1.23876e-06	0.999999
13573	1.9294e-22	5.44578e-66	5.98298e-18	1.0215e-80	3.12843e-39	3.18657e-12	1
13369	5.33587e-19	3.0987e-70	9.03479e-14	7.99291e-74	2.89512e-33	1.82255e-06	0.999998
13469	5.56404e-20	1.56128e-75	9.39083e-14	4.03802e-69	1.19136e-32	0.00334194	0.996658
13053	4.10634e-13	1.86107e-56	3.25785e-16	1.23581e-72	2.46995e-30	5.04452e-07	0.999999
12935	3.2627e-19	2.82232e-74	9.26891e-15	1.64594e-70	1.41334e-31	5.86494e-05	0.999941
13194	5.49644e-14	4.02524e-79	2.33464e-15	1.51074e-71	4.04172e-34	0.000681801	0.999318
13292	1.1143e-16	3.11064e-63	2.17891e-10	3.42173e-69	5.00826e-32	4.68693e-05	0.999953
13494	1.85981e-19	4.47294e-81	5.58745e-16	2.52528e-76	1.6602e-31	0.999044	0.000955754
