# Supplementary material for: Interleukin-7 receptor α mutational activation can initiate precursor B-cell acute lymphoblastic leukemia
Source: Nat Commun. 2021 Dec 14;12:7268. doi: 10.1038/s41467-021-27197-5 (PMC8671594; doi:10.1038/s41467-021-27197-5)
Supplement: Supplementary file 10 — Supplementary Data 8 [file 41467_2021_27197_MOESM10_ESM.xlsx]

## Sheet: Supplementary Data 8
					Supplementary Data 8. List of identified single nucleotide variants (SNVs) and indels in pre-leukemic, IL-7Rmut het leukemic and IL-7Rmut hom leukemic mouse samples.
chrom	start	end	allele_ref	allele_alt	Putative_Impact	Annotation/Effect	GeneID	HGVS.p	MAF	sample_name
1	36564917	36564920	GGA	G	MODIFIER	intron_variant	Fam178b.2		0.15000000	Pre_11407
1	37164484	37164486	TC	T	MODIFIER	intergenic_region	Tmem131-Cnga3		0.19672131	Het_13053
1	54475760	54475762	CT	C	MODIFIER	3_prime_UTR_variant	Pgap1		0.20000000	Het_13469
1	58647594	58647596	GT	G	MODIFIER	intergenic_region	Ndufb3-Gm20257		0.21804511	Pre_13374
1	58647594	58647596	GT	G	MODIFIER	intergenic_region	Ndufb3-Gm20257		0.18181818	Het_2286
1	58647594	58647596	GT	G	MODIFIER	intergenic_region	Ndufb3-Gm20257		0.21666667	Homo_12935
1	70493947	70493949	AT	A	MODIFIER	intron_variant	Spag16		0.40000000	Het_13053
1	73992061	73992062	A	C	MODIFIER	intron_variant	Tns1		0.48611111	Het_2286
1	78466927	78466928	C	A	MODIFIER	intron_variant	Farsb		0.51612903	Het_13328
1	82532988	82532991	GGA	G	MODIFIER	intron_variant	Col4a4		0.15909091	Het_2286
1	82532988	82532991	GGA	G	MODIFIER	intron_variant	Col4a4		0.19047619	Het_13469
1	82532988	82532991	GGA	G	MODIFIER	intron_variant	Col4a4		0.18750000	Homo_12935
1	95314061	95314062	G	A	MODERATE	missense_variant	Fam174a	p.Arg82His	0.36000000	Homo_12935
1	128262771	128262773	C	CT	MODIFIER	intron_variant	Ubxn4		0.37142857	Het_2674
1	128262771	128262773	CT	C	MODIFIER	intron_variant	Ubxn4		0.22448980	Het_13053
1	128262771	128262773	CT	C	MODIFIER	intron_variant	Ubxn4		0.25000000	Homo_12935
1	128262771	128262773	CT	C	MODIFIER	intron_variant	Ubxn4		0.29032258	Homo_13292
1	130708203	130708205	TA	T	LOW	splice_region_variant&intron_variant	Pfkfb2		0.38235294	Pre_3168
1	130708203	130708205	TA	T	LOW	splice_region_variant&intron_variant	Pfkfb2		0.44444444	Pre_11407
1	130708203	130708205	TA	T	LOW	splice_region_variant&intron_variant	Pfkfb2		0.34883721	Het_2674
1	130708203	130708205	TA	T	LOW	splice_region_variant&intron_variant	Pfkfb2		0.34285714	Het_13053
1	130708203	130708205	TA	T	LOW	splice_region_variant&intron_variant	Pfkfb2		0.41666667	Homo_12935
1	130708203	130708205	TA	T	LOW	splice_region_variant&intron_variant	Pfkfb2		0.31428571	Homo_13194
1	130708203	130708205	TA	T	LOW	splice_region_variant&intron_variant	Pfkfb2		0.29032258	Homo_13292
1	131411779	131411781	CT	C	MODIFIER	intron_variant	Srgap2		0.28888889	Het_13573
1	139470773	139470775	C	CT	MODIFIER	intron_variant	Aspm		0.22666667	Het_2672
1	139470773	139470775	C	CT	MODIFIER	intron_variant	Aspm		0.24324324	Het_2286
1	139470773	139470775	C	CT	MODIFIER	intron_variant	Aspm		0.20000000	Het_13328
1	139470773	139470775	C	CT	MODIFIER	intron_variant	Aspm		0.24324324	Het_2674
1	155958727	155958729	GA	G	LOW	splice_region_variant&intron_variant	Cep350		0.35294118	Het_2674
1	159861243	159861244	C	T	MODERATE	missense_variant	Tnr	p.Thr425Met	0.47154472	Het_2674
1	161032281	161032282	A	G	LOW	synonymous_variant	Zbtb37	p.Pro151Pro	0.51428571	Het_2674
1	161074734	161074736	C	CT	MODIFIER	upstream_gene_variant	Dars2		0.22807018	Het_13351
1	165875455	165875457	C	CT	MODIFIER	3_prime_UTR_variant	Pou2f1		0.18840580	Pre_3168
1	165875455	165875457	C	CT	MODIFIER	3_prime_UTR_variant	Pou2f1		0.26530612	Pre_11407
1	165875455	165875457	CT	C	MODIFIER	3_prime_UTR_variant	Pou2f1		0.23333333	Het_2286
1	171637268	171637270	GA	G	MODIFIER	downstream_gene_variant	Mir7683		0.20588235	Het_13351
1	172215942	172215943	G	T	MODERATE	missense_variant	Casq1	p.Leu182Ile	0.17985612	Het_2286
1	172378325	172378327	CT	C	MODIFIER	3_prime_UTR_variant	Pigm		0.20000000	Het_2672
1	172378325	172378327	CT	C	MODIFIER	3_prime_UTR_variant	Pigm		0.22307692	Het_13369
1	185394437	185394438	G	A	LOW	synonymous_variant	Eprs	p.Ala523Ala	0.54205607	Pre_11407
1	185394437	185394438	G	A	LOW	synonymous_variant	Eprs	p.Ala523Ala	0.45000000	Homo_13292
1	185394437	185394438	G	A	LOW	synonymous_variant	Eprs	p.Ala523Ala	0.16949153	Homo_13494
1	187322243	187322245	AT	A	MODIFIER	intron_variant	Gpatch2		0.24590164	Pre_3167
2	3436524	3436527	CTA	C	MODIFIER	intron_variant	Dclre1c		0.16216216	Het_2286
2	3436524	3436527	CTA	C	MODIFIER	intron_variant	Dclre1c		0.15789474	Het_2674
2	4167576	4167577	T	G	MODIFIER	intron_variant	Frmd4a		0.33870968	Pre_3168
2	16142176	16142178	CT	C	MODIFIER	intron_variant	Malrd1		0.21311475	Het_2286
2	31778901	31778903	CT	C	MODIFIER	intron_variant	Abl1		0.22033898	Het_2286
2	34597399	34597401	AC	A	MODIFIER	intron_variant	Mapkap1		0.23684211	Het_13469
2	34597399	34597401	AC	A	MODIFIER	intron_variant	Mapkap1		0.27659574	Homo_12935
2	65853369	65853371	A	AC	MODIFIER	intron_variant	Csrnp3		0.41463415	Het_13469
2	66201434	66201435	A	C	MODIFIER	intron_variant	Ttc21b		0.48514851	Het_2672
2	68390978	68390980	GA	G	MODIFIER	intron_variant	Stk39		0.32743363	Het_2286
2	73315413	73315415	C	CT	MODIFIER	upstream_gene_variant	Cir1		0.26086957	Het_13369
2	73315413	73315415	C	CT	MODIFIER	upstream_gene_variant	Cir1		0.24074074	Homo_13292
2	85721622	85721623	C	T	LOW	synonymous_variant	Olfr1009	p.Cys72Cys	0.16666667	Het_13351
2	88006732	88006733	G	A	LOW	synonymous_variant	Olfr1160	p.Ser15Ser	0.46153846	Het_2674
2	89609575	89609576	C	A	MODERATE	missense_variant	Olfr1247	p.Gly176Cys	0.46629213	Het_2674
2	90265410	90265412	TA	T	MODIFIER	downstream_gene_variant	Olfr1271		0.20512821	Pre_13374
2	90265410	90265412	TA	T	MODIFIER	downstream_gene_variant	Olfr1271		0.20588235	Het_13351
2	90265410	90265412	TA	T	MODIFIER	downstream_gene_variant	Olfr1271		0.41428571	Het_13573
2	93856871	93856873	A	AG	MODIFIER	intron_variant	Accsl		0.27027027	Het_2672
2	103290816	103290817	C	A	MODIFIER	intron_variant	Ehf		0.54098361	Het_13328
2	104992580	104992582	CT	C	MODIFIER	intron_variant	Ccdc73		0.18750000	Het_13328
2	104992580	104992582	CT	C	MODIFIER	intron_variant	Ccdc73		0.26923077	Het_13053
2	104992580	104992582	CT	C	MODIFIER	intron_variant	Ccdc73		0.18918919	Homo_12935
2	104992580	104992582	CT	C	MODIFIER	intron_variant	Ccdc73		0.26865672	Homo_13494
2	130394463	130394464	T	G	MODIFIER	intron_variant	Cpxm1		0.24193548	Het_13369
2	146224031	146224033	GC	G	MODIFIER	3_prime_UTR_variant	Insm1		0.52941176	Het_2674
2	151645559	151645560	G	T	MODERATE	missense_variant	Rad21l	p.Leu502Met	0.41129032	Het_2672
2	161534558	161534559	A	G	MODERATE	missense_variant	Ptprt	p.Cys1309Arg	0.44318182	Het_2672
2	163453869	163453870	G	C	MODERATE	missense_variant	Gdap1l1	p.Gly349Ala	0.40594059	Het_13053
2	164317474	164317475	G	A	LOW	synonymous_variant	Svs6	p.Glu52Glu	0.47513812	Pre_11407
2	164317474	164317475	G	A	LOW	synonymous_variant	Svs6	p.Glu52Glu	0.50000000	Het_2674
2	164410969	164410972	TCA	T	MODIFIER	intron_variant	Rbpjl		0.35897436	Het_2286
2	164410969	164410972	TCA	T	MODIFIER	intron_variant	Rbpjl		0.20000000	Homo_13194
2	164410969	164410972	TCA	T	MODIFIER	intron_variant	Rbpjl		0.21428571	Homo_13494
2	164987639	164987641	GC	G	LOW	splice_region_variant&intron_variant	Slc12a5		0.29032258	Homo_13494
2	169583234	169583236	TA	T	MODIFIER	intergenic_region	1700017J07Rik-Tshz2		0.26190476	Pre_3168
2	169583234	169583236	TA	T	MODIFIER	intergenic_region	1700017J07Rik-Tshz2		0.22916667	Het_2674
2	169583234	169583236	TA	T	MODIFIER	intergenic_region	1700017J07Rik-Tshz2		0.26829268	Het_13369
2	178389429	178389431	C	CA	MODIFIER	intron_variant	Sycp2		0.41791045	Het_13351
2	178389429	178389431	C	CA	MODIFIER	intron_variant	Sycp2		0.43113772	Homo_13292
2	178389429	178389431	C	CA	MODIFIER	intron_variant	Sycp2		0.27722772	Homo_13494
2	181152823	181152824	C	T	LOW	synonymous_variant	Eef1a2	p.Ser194Ser	0.19277108	Het_13573
2	181365393	181365394	C	G	MODIFIER	5_prime_UTR_variant	Arfrp1		0.22222222	Homo_12935
2	181697013	181697014	G	A	HIGH	stop_gained	Lkaaear1	p.Arg177*	0.35344828	Het_13053
3	18056677	18056679	AT	A	MODIFIER	3_prime_UTR_variant	Bhlhe22		0.34306569	Het_13053
3	28895578	28895580	CT	C	MODIFIER	5_prime_UTR_variant	Gm1527		0.55223881	Het_13351
3	36032833	36032835	AT	A	HIGH	frameshift_variant	Ccdc144b	p.Met204fs	0.22222222	Het_13469
3	53574686	53574688	A	AT	MODIFIER	intron_variant	Frem2		0.34210526	Homo_12935
3	69026019	69026020	C	T	MODIFIER	intron_variant	Smc4		0.54385965	Het_2674
3	76536409	76536410	A	T	MODIFIER	intron_variant	Fstl5		0.27777778	Homo_12935
3	90277308	90277310	TG	T	MODIFIER	intron_variant	Dennd4b		0.24418605	Homo_12935
3	96598771	96598773	T	TC	HIGH	frameshift_variant	Ankrd34a	p.His432fs	0.23529412	Het_13469
3	101011755	101011756	T	A	MODIFIER	intron_variant	Cd101		0.45945946	Het_2674
3	108471950	108471952	AG	A	MODIFIER	intron_variant	5330417C22Rik		0.25000000	Pre_13289
3	108471950	108471952	A	AG	MODIFIER	intron_variant	5330417C22Rik		0.36764706	Het_2674
3	122959141	122959143	T	TA	LOW	splice_region_variant&intron_variant	Usp53		0.23376623	Homo_13494
3	131248388	131248390	CA	C	MODIFIER	intron_variant	Hadh		0.24324324	Het_13469
4	11070151	11070154	AGT	A	MODIFIER	intron_variant	Ndufaf6		0.22580645	Het_2286
4	12095653	12095655	CT	C	MODIFIER	3_prime_UTR_variant	Rbm12b2		0.27272727	Pre_3167
4	12095653	12095655	CT	C	MODIFIER	3_prime_UTR_variant	Rbm12b2		0.18571429	Het_13053
4	12095653	12095655	CT	C	MODIFIER	3_prime_UTR_variant	Rbm12b2		0.25333333	Homo_13292
4	19055004	19055005	A	C	MODIFIER	intergenic_region	Mmp16-Cngb3		1.00000000	Het_2674
4	28948706	28948707	A	G	MODERATE	missense_variant	Epha7	p.Asp678Gly	0.55828221	Het_2672
4	44692006	44692007	G	C	MODERATE	missense_variant	Pax5	p.Pro80Arg	0.96153846	Het_13351
4	44692006	44692007	G	C	MODERATE	missense_variant	Pax5	p.Pro80Arg	0.18115942	Homo_13494
4	63099207	63099209	TA	T	MODIFIER	intron_variant	Zfp618		0.34920635	Het_13053
4	86576902	86576904	G	GT	MODIFIER	3_prime_UTR_variant	Rraga		0.33333333	Pre_3168
4	101967909	101967910	T	A	MODIFIER	intergenic_region	Gm12794-Gm12789		0.27338129	Homo_12935
4	131487431	131487432	A	C	MODIFIER	intergenic_region	A930031H19Rik-Ptpru		0.24528302	Pre_11407
4	141483828	141483830	TA	T	LOW	splice_region_variant&intron_variant	Spen		0.23655914	Pre_3167
4	141483828	141483830	TA	T	LOW	splice_region_variant&intron_variant	Spen		0.22535211	Het_13573
4	142002444	142002445	G	A	MODERATE	missense_variant	Fhad1	p.Arg83Trp	0.52380952	Homo_13194
4	152117402	152117403	G	T	MODERATE	missense_variant	Tnfrsf25	p.Cys112Phe	0.61855670	Het_2672
4	154254579	154254580	A	C	LOW	synonymous_variant	Megf6	p.Leu524Leu	0.21212121	Het_2672
5	4756205	4756206	G	A	MODERATE	missense_variant	Fzd1	p.Ala459Val	0.48936170	Het_13351
5	16314955	16314956	C	T	MODERATE	missense_variant	Cacna2d1	p.Ala441Val	0.27230047	Homo_12935
5	26258882	26258883	C	T	LOW	splice_region_variant&intron_variant	Gm7361		0.11352041	Pre_3167
5	26258882	26258883	C	T	LOW	splice_region_variant&intron_variant	Gm7361		0.11637931	Homo_12935
5	35611056	35611058	TC	T	MODIFIER	intron_variant	Acox3		0.25000000	Pre_11407
5	35611056	35611058	TC	T	MODIFIER	intron_variant	Acox3		0.23214286	Homo_13494
5	35883282	35883284	AT	A	MODIFIER	intron_variant	Ablim2		0.41111111	Het_13053
5	36508317	36508318	G	A	MODIFIER	intron_variant	Tbc1d14		0.34074074	Homo_12935
5	53123120	53123122	AC	A	MODIFIER	intron_variant	Sel1l3		0.23255814	Pre_11407
5	64103464	64103466	AC	A	LOW	splice_region_variant&intron_variant	Pgm1		0.34375000	Het_13469
5	67044319	67044372	T	TGGGGGGGGGGGGGGGGGGGGGGGGGGGGGGGGGGGGGGGGGGGGGGGGGGGG	MODIFIER	intron_variant	Limch1		0.51612903	Pre_3168
5	86917746	86917747	C	A	MODERATE	missense_variant	Ugt2b1	p.Arg478Leu	0.51173709	Het_2672
5	87676385	87676387	AT	A	LOW	splice_region_variant&intron_variant	Csn1s1		0.31325301	Homo_12935
5	87679072	87679077	A	AGTGT	MODIFIER	intron_variant	Csn1s1		0.42028986	Het_13053
5	101844629	101844630	C	T	MODERATE	missense_variant	Wdfy3	p.Arg3375Lys	0.40404040	Homo_13194
5	104554220	104554222	CT	C	MODIFIER	downstream_gene_variant	D930016D06Rik		0.21568627	Pre_11407
5	104554220	104554222	CT	C	MODIFIER	downstream_gene_variant	D930016D06Rik		0.21686747	Pre_3167
5	104554220	104554222	CT	C	MODIFIER	downstream_gene_variant	D930016D06Rik		0.21794872	Het_13351
5	107413195	107413198	TTG	T	MODIFIER	intron_variant	Ephx4		0.20338983	Homo_12935
5	108625094	108625096	GA	G	LOW	splice_region_variant&intron_variant	Gak		0.23478261	Homo_12935
5	108679482	108679484	T	TC	MODIFIER	upstream_gene_variant	Slc26a1		0.42592593	Homo_13194
5	110683866	110683867	C	T	MODERATE	missense_variant	Ep400	p.Arg2170Gln	0.16049383	Pre_13374
5	123966816	123966818	GT	G	MODIFIER	intron_variant	Ccdc62		0.21590909	Het_13573
5	124834100	124834101	T	G	MODERATE	missense_variant	Dnah10	p.Val4584Gly	0.17391304	Pre_13374
5	124834102	124834103	T	G	MODERATE	missense_variant	Dnah10	p.Cys4585Gly	0.18279570	Pre_13374
5	134659906	134659907	C	T	MODERATE	missense_variant	Limk1	p.Arg503His	0.48387097	Het_2672
5	142705428	142705430	GT	G	HIGH	frameshift_variant	Slc29a4	p.Ser21fs	0.44186047	Homo_12935
5	147356381	147356383	GA	G	MODIFIER	intron_variant	Flt3		0.26666667	Het_13469
5	149746610	149746611	T	G	LOW	splice_region_variant&intron_variant	B3glct		0.31468531	Het_2672
6	3372564	3372565	A	C	MODERATE	missense_variant	Samd9l	p.Phe1566Val	0.54054054	Het_13053
6	22085213	22085215	GA	G	MODIFIER	intron_variant	Cped1		0.25000000	Het_13328
6	22085213	22085215	GA	G	MODIFIER	intron_variant	Cped1		0.33333333	Het_13469
6	22085213	22085215	GA	G	MODIFIER	intron_variant	Cped1		0.27027027	Homo_12935
6	23052167	23052169	GA	G	MODIFIER	3_prime_UTR_variant	Ptprz1		0.48913043	Het_2672
6	23246621	23246622	G	A	LOW	synonymous_variant	Fezf1	p.Cys321Cys	0.20720721	Het_2286
6	23410015	23410017	GA	G	HIGH	frameshift_variant	Cadps2	p.Phe739fs	0.25609756	Het_13573
6	23410015	23410017	GA	G	HIGH	frameshift_variant	Cadps2	p.Phe739fs	0.25531915	Het_13369
6	27762509	27762511	GA	G	MODIFIER	intron_variant	Grm8		0.58333333	Homo_13194
6	29441075	29441079	G	GCCC	MODIFIER	intron_variant	Flnc		0.25000000	Het_2672
6	37567189	37567191	GT	G	MODIFIER	3_prime_UTR_variant	Akr1d1		0.26717557	Homo_12935
6	38951856	38951858	GT	G	MODIFIER	intron_variant	Tbxas1		0.22222222	Pre_11407
6	40661573	40661575	GT	G	MODIFIER	intron_variant	Mir1950		0.36559140	Het_13469
6	42471382	42471383	T	C	LOW	synonymous_variant	Olfr457	p.Thr265Thr	0.45744681	Het_2672
6	42472105	42472106	T	C	LOW	synonymous_variant	Olfr457	p.Gln24Gln	0.23966942	Het_13469
6	51285496	51285498	CA	C	MODIFIER	intergenic_region	Mir148a-Gm6559		0.37500000	Het_2286
6	51285496	51285498	CA	C	MODIFIER	intergenic_region	Mir148a-Gm6559		0.18487395	Het_13573
6	51285496	51285498	CA	C	MODIFIER	intergenic_region	Mir148a-Gm6559		0.23664122	Homo_12935
6	57388824	57388825	T	G	MODIFIER	downstream_gene_variant	Vmn1r18		0.30120482	Het_2286
6	67861659	67861661	T	TC	MODIFIER	intergenic_region	4930515G16Rik-Rprl1		0.49760766	Het_2672
6	68895553	68895556	GCA	G	MODIFIER	intergenic_region	4930515G16Rik-Rprl1		0.16666667	Het_13328
6	68895553	68895556	GCA	G	MODIFIER	intergenic_region	4930515G16Rik-Rprl1		0.16666667	Het_13469
6	68895553	68895556	GCA	G	MODIFIER	intergenic_region	4930515G16Rik-Rprl1		0.15686275	Homo_13494
6	69992771	69992773	GA	G	MODIFIER	intergenic_region	Rprl1-Rpia		0.29729730	Het_2672
6	70371988	70372007	T	TACACGTTCGGAGGGGGGA	MODIFIER	intergenic_region	Rprl1-Rpia		0.26582278	Het_13573
6	70371990	70372018	C	CAAGCTGGAAATAAAACGTAAGTAGTCT	MODIFIER	intergenic_region	Rprl1-Rpia		0.17985612	Het_13573
6	70672375	70672388	TCCCACAGTGCTC	T	MODIFIER	intergenic_region	Rprl1-Rpia		0.39487179	Het_2672
6	85461004	85461005	A	C	MODIFIER	intron_variant	Cct7		0.31343284	Pre_3168
6	87496054	87496055	A	T	LOW	synonymous_variant	Arhgap25	p.Thr40Thr	0.32000000	Pre_11407
6	101153154	101153155	G	A	MODIFIER	intron_variant	Pdzrn3		0.40845070	Het_2286
6	108389340	108389341	A	G	MODIFIER	intron_variant	Itpr1		0.50793651	Het_13369
6	128369304	128369305	C	T	MODERATE	missense_variant	Foxm1	p.Pro220Leu	0.36734694	Het_13573
6	128383728	128383730	AT	A	MODIFIER	intron_variant	4933413G19Rik		0.26923077	Homo_12935
6	129270118	129270119	C	A	MODERATE	missense_variant	Cd69	p.Lys86Asn	0.60975610	Homo_13194
6	145232194	145232195	C	G	MODERATE	missense_variant	Kras	p.Lys117Asn	0.56637168	Homo_12935
6	145234355	145234356	T	G	MODERATE	missense_variant	Kras	p.Gln61His	0.53787879	Homo_13194
6	147006023	147006030	CTTTATG	C	MODIFIER	intron_variant	Ppfibp1		0.25675676	Het_13573
7	6065347	6065349	AT	A	MODIFIER	intron_variant	Nlrp4c		0.18650794	Het_13351
7	12512743	12512757	G	GGCCCCCCCCCCCC	MODIFIER	intron_variant	2900092C05Rik		0.07462687	Homo_13194
7	18890366	18890368	TC	T	MODIFIER	3_prime_UTR_variant	Pglyrp1		0.25714286	Homo_12935
7	19196627	19196629	C	CG	MODIFIER	intron_variant	Eml2		0.34285714	Het_2672
7	19196628	19196633	G	GGCCC	MODIFIER	intron_variant	Eml2		0.27272727	Homo_13292
7	24123897	24123899	CT	C	MODIFIER	intron_variant	Zfp112		0.26923077	Het_13369
7	25022489	25022490	G	A	MODERATE	missense_variant	Grik5	p.Ser608Leu	0.22580645	Homo_12935
7	25774128	25774129	G	A	LOW	synonymous_variant	Axl	p.Leu358Leu	0.53225806	Het_2674
7	28391168	28391169	G	C	MODIFIER	upstream_gene_variant	Paf1		0.39393939	Het_2674
7	30298992	30298993	A	C	MODERATE	missense_variant	Clip3	p.Met288Leu	0.40909091	Het_2672
7	30301837	30301838	C	T	MODIFIER	intron_variant	Clip3		0.45378151	Pre_13289
7	30301837	30301838	C	T	MODIFIER	intron_variant	Clip3		0.53398058	Pre_3168
7	30301837	30301838	C	T	MODIFIER	intron_variant	Clip3		0.50000000	Homo_13292
7	35202912	35202913	T	A	MODIFIER	downstream_gene_variant	Slc7a10		0.24528302	Het_13053
7	44512068	44512075	G	GCCCCCC	MODIFIER	intron_variant	Mybpc2		0.20512821	Het_13573
7	45135665	45135666	A	C	MODERATE	missense_variant&splice_region_variant	Flt3l	p.Leu49Trp	0.28571429	Homo_13292
7	45641802	45641803	G	A	MODERATE	missense_variant	Mamstr	p.Arg28Gln	0.22222222	Het_13351
7	46783619	46783620	C	T	MODERATE	missense_variant	Hps5	p.Gly226Arg	0.31067961	Het_13469
7	49914897	49914898	A	T	MODIFIER	intron_variant	Slc6a5		0.23076923	Het_13573
7	51458561	51458563	CA	C	MODIFIER	intergenic_region	Nell1-Ano5		0.54128440	Het_2674
7	55830817	55830819	C	CT	MODIFIER	intron_variant	Tubgcp5		0.22619048	Het_2674
7	56734930	56734932	AT	A	MODIFIER	intron_variant	Gabrg3		0.48571429	Het_13328
7	79740289	79740291	GA	G	MODIFIER	upstream_gene_variant	Wdr93		0.28571429	Het_13351
7	104106500	104106501	A	C	MODERATE	missense_variant	Olfr646	p.Thr74Pro	0.18000000	Pre_13374
7	104925392	104925393	C	T	MODERATE	missense_variant	Olfr668	p.Arg124His	0.47515528	Het_2672
7	112898527	112898529	CT	C	MODIFIER	intron_variant	Tead1		0.21014493	Homo_13194
7	118442509	118442511	CG	C	MODIFIER	intron_variant	Syt17		0.65714286	Het_2286
7	126566049	126566050	A	C	MODIFIER	intron_variant	Eif3c		0.21428571	Het_2672
7	126566049	126566050	A	C	MODIFIER	intron_variant	Eif3c		0.16666667	Homo_13194
7	126566050	126566051	A	C	MODIFIER	intron_variant	Eif3c		0.20454545	Het_2672
7	126566050	126566051	A	C	MODIFIER	intron_variant	Eif3c		0.16666667	Homo_13194
7	127211816	127211818	CA	C	MODIFIER	upstream_gene_variant	Tbc1d10b		0.22000000	Homo_13194
7	141272830	141272831	C	G	LOW	splice_region_variant&intron_variant	Cdhr5		0.38725490	Homo_13194
7	141811880	141811882	AG	A	MODIFIER	intron_variant	Muc5ac		0.21568627	Het_2672
7	143695111	143695112	C	T	MODERATE	missense_variant	Osbpl5	p.Ala603Thr	0.46327684	Het_2672
8	13896817	13896819	GA	G	MODIFIER	intergenic_region	Coprs-Fbxo25		0.27956989	Homo_13494
8	22564007	22564009	CT	C	MODIFIER	intron_variant	Slc20a2		0.46031746	Homo_13194
8	22564007	22564009	C	CT	MODIFIER	intron_variant	Slc20a2		0.24285714	Homo_13494
8	24922343	24922345	CA	C	MODIFIER	intron_variant	Adam32		0.25714286	Het_2674
8	36505757	36505759	GA	G	MODIFIER	intron_variant	6430573F11Rik		0.59574468	Het_2674
8	40556553	40556554	A	G	MODIFIER	intron_variant	Mtmr7		0.52356021	Het_2672
8	41018936	41018938	GA	G	MODIFIER	intron_variant	Mtus1		0.25490196	Het_13053
8	41018936	41018938	GA	G	MODIFIER	intron_variant	Mtus1		0.24285714	Homo_12935
8	46844878	46844881	TTG	T	MODIFIER	intron_variant	Irf2		0.24390244	Het_13369
8	46844878	46844881	TTG	T	MODIFIER	intron_variant	Irf2		0.22000000	Homo_13194
8	47550675	47550677	CT	C	MODIFIER	intron_variant	Rwdd4a		0.22222222	Het_2672
8	54685553	54685555	GT	G	MODIFIER	intron_variant	Wdr17		0.21495327	Het_13328
8	68296632	68296634	G	GT	MODIFIER	intron_variant	Sh2d4a		0.27272727	Het_2286
8	71712560	71712561	C	T	MODERATE	missense_variant	Fcho1	p.Ala418Thr	0.54954955	Het_13573
8	84095909	84095910	G	A	LOW	synonymous_variant	Rfx1	p.Ala945Ala	0.36734694	Het_13369
8	84549520	84549521	A	G	MODERATE	missense_variant	Cacna1a	p.Ile581Val	0.43809524	Het_13573
8	95076256	95076257	G	A	MODERATE	missense_variant	Drc7	p.Val737Ile	0.24489796	Het_13573
8	106511041	106511042	T	G	MODIFIER	intron_variant	Cdh3		0.49152542	Het_13469
8	119323454	119323456	G	GA	MODIFIER	3_prime_UTR_variant	Cdh13		0.21818182	Pre_13289
8	119445599	119445600	G	A	LOW	synonymous_variant	Osgin1	p.Val377Val	0.59322034	Het_2672
8	119445599	119445600	G	A	LOW	synonymous_variant	Osgin1	p.Val377Val	0.45283019	Het_2286
8	123524106	123524107	T	C	MODERATE	missense_variant	Gas8	p.Leu106Pro	0.40476190	Het_2672
8	123524106	123524107	T	C	MODERATE	missense_variant	Gas8	p.Leu106Pro	0.52000000	Het_2286
9	15341512	15341513	C	T	MODERATE	missense_variant	Cep295	p.Arg340Gln	0.42142857	Pre_3168
9	15341512	15341513	C	T	MODERATE	missense_variant	Cep295	p.Arg340Gln	0.43200000	Pre_3167
9	21569627	21569629	CT	C	MODIFIER	intron_variant	Carm1		0.25000000	Het_2674
9	30959247	30959248	G	A	MODERATE	missense_variant	Adamts8	p.Val673Ile	0.43478261	Het_2674
9	35556903	35556905	TA	T	LOW	splice_region_variant&intron_variant	Ddx25		0.20000000	Homo_13194
9	36752293	36752296	TAC	T	MODIFIER	intron_variant	Stt3a		0.18055556	Homo_13494
9	39943315	39943317	AT	A	MODIFIER	downstream_gene_variant	Olfr974		0.33928571	Homo_12935
9	40874475	40874477	CT	C	MODIFIER	intron_variant	Bsx		0.19565217	Pre_11407
9	40874475	40874477	CT	C	MODIFIER	intron_variant	Bsx		0.25531915	Pre_3167
9	44047339	44047349	A	ACAAGCTGGT	MODERATE	conservative_inframe_insertion	Thy1	p.Leu128_Lys130dup	0.61290323	Het_2672
9	53632245	53632247	TA	T	MODIFIER	intron_variant	Cul5		0.26785714	Het_13469
9	57758349	57758350	A	C	HIGH	stop_gained&splice_region_variant	Clk3	p.Tyr304*	0.26373626	Het_2672
9	60870514	60870516	GC	G	HIGH	frameshift_variant	Uaca	p.Asp729fs	0.48717949	Pre_11407
9	68769386	68769388	G	GT	MODIFIER	intron_variant	Rora		0.24561404	Pre_3168
9	68769386	68769388	G	GT	MODIFIER	intron_variant	Rora		0.26829268	Homo_13292
9	78703627	78703629	G	GT	MODIFIER	intron_variant	Cd109		0.26470588	Het_2672
9	78703627	78703629	GT	G	MODIFIER	intron_variant	Cd109		0.22857143	Het_2674
9	81631940	81631941	T	C	MODERATE	missense_variant	Htr1b	p.Thr205Ala	0.17021277	Het_2286
9	103215973	103215976	TTG	T	MODIFIER	intron_variant	Trf		0.26315789	Het_2286
9	103215973	103215976	TTG	T	MODIFIER	intron_variant	Trf		0.24193548	Homo_13494
9	103343988	103343989	C	T	LOW	synonymous_variant	Topbp1	p.Leu1271Leu	0.50609756	Het_2286
9	105314762	105314764	C	CA	MODIFIER	intron_variant	Nek11		0.25641026	Het_13573
9	107338342	107338345	C	CGG	MODIFIER	5_prime_UTR_variant	Hemk1		0.16000000	Het_13469
9	107338343	107338348	G	GGGCC	MODIFIER	5_prime_UTR_variant	Hemk1		0.18518519	Het_2674
9	107517532	107517534	T	TA	MODIFIER	intron_variant	Cacna2d2		0.14285714	Het_2672
9	108116326	108116327	A	C	MODERATE	missense_variant	Bsn	p.Ser742Arg	0.20338983	Het_13053
9	114513194	114513195	G	A	LOW	synonymous_variant	Trim71	p.Phe673Phe	0.16981132	Homo_13494
9	118532519	118532521	CT	C	MODIFIER	intron_variant	Golga4		0.20987654	Het_2286
9	118532519	118532521	CT	C	MODIFIER	intron_variant	Golga4		0.23333333	Het_13469
10	8756607	8756609	C	CT	MODIFIER	intron_variant	Sash1		0.50000000	Het_13369
10	24674555	24674557	GA	G	MODIFIER	intron_variant	Enpp1		0.53750000	Homo_13194
10	26229786	26229787	G	A	MODIFIER	5_prime_UTR_variant	Samd3		0.38059701	Het_13469
10	34041922	34041923	T	G	MODIFIER	intron_variant	Trappc3l		0.22033898	Pre_13289
10	34041923	34041924	T	G	MODIFIER	intron_variant	Trappc3l		0.22222222	Pre_13289
10	39832496	39832498	CT	C	MODIFIER	intron_variant	Rev3l		0.20134228	Pre_3168
10	39832496	39832498	CT	C	MODIFIER	intron_variant	Rev3l		0.20588235	Het_13351
10	39832496	39832498	CT	C	MODIFIER	intron_variant	Rev3l		0.18691589	Het_13328
10	51626748	51626749	G	T	MODERATE	missense_variant	Gprc6a	p.Leu340Ile	0.26203209	Het_2286
10	57505108	57505110	CT	C	MODIFIER	intron_variant	Hsf2		0.25714286	Homo_13494
10	58479813	58479814	A	T	LOW	synonymous_variant	Ranbp2	p.Pro2118Pro	0.12371134	Homo_13494
10	58479819	58479820	A	G	LOW	synonymous_variant	Ranbp2	p.Lys2120Lys	0.13065327	Homo_13494
10	61894069	61894071	G	GA	MODIFIER	intron_variant	Col13a1		0.23404255	Homo_13292
10	63016180	63016182	TA	T	LOW	splice_region_variant&intron_variant	Hnrnph3		0.20000000	Pre_3167
10	63016180	63016182	TA	T	LOW	splice_region_variant&intron_variant	Hnrnph3		0.20952381	Het_2286
10	67226712	67226713	G	A	MODERATE	missense_variant	Jmjd1c	p.Glu1615Lys	0.50000000	Pre_3168
10	69815678	69815680	AT	A	MODIFIER	intron_variant	Ank3		0.48611111	Het_2674
10	69927845	69927847	CT	C	MODIFIER	intron_variant	Ank3		0.25531915	Pre_13374
10	69927845	69927847	CT	C	MODIFIER	intron_variant	Ank3		0.22950820	Pre_13289
10	69927845	69927847	CT	C	MODIFIER	intron_variant	Ank3		0.25925926	Pre_3168
10	69927845	69927847	CT	C	MODIFIER	intron_variant	Ank3		0.33333333	Het_2672
10	69927845	69927847	CT	C	MODIFIER	intron_variant	Ank3		0.24000000	Het_13351
10	69927845	69927847	CT	C	MODIFIER	intron_variant	Ank3		0.23255814	Het_13328
10	69927845	69927847	CT	C	MODIFIER	intron_variant	Ank3		0.21126761	Het_2674
10	69927845	69927847	CT	C	MODIFIER	intron_variant	Ank3		0.22368421	Het_13469
10	69927845	69927847	CT	C	MODIFIER	intron_variant	Ank3		0.28395062	Homo_12935
10	78583854	78583856	CT	C	MODIFIER	downstream_gene_variant	Syde1		0.19531250	Pre_3167
10	78583854	78583856	CT	C	MODIFIER	downstream_gene_variant	Syde1		0.21264368	Homo_12935
10	79997703	79997705	CG	C	MODIFIER	downstream_gene_variant	Cnn2		0.18947368	Pre_3168
10	80006961	80006963	GC	G	MODIFIER	intron_variant	Bc1		0.27659574	Het_13573
10	80542769	80542774	C	CTTGG	HIGH	frameshift_variant	Rexo1	p.Val1117fs	0.17647059	Homo_13494
10	80542770	80542775	GTCCC	G	HIGH	frameshift_variant	Rexo1	p.Arg1115fs	0.14150943	Homo_13494
10	80542778	80542779	G	A	LOW	synonymous_variant	Rexo1	p.Leu1114Leu	0.15151515	Homo_13494
10	83191815	83191816	A	T	MODIFIER	3_prime_UTR_variant	Chst11		0.23809524	Het_13573
10	83191821	83191822	A	T	MODIFIER	3_prime_UTR_variant	Chst11		0.29729730	Het_13573
10	91009253	91009255	CA	C	LOW	splice_region_variant&intron_variant	Apaf1		0.31707317	Het_13469
10	97569121	97569123	GC	G	MODIFIER	intron_variant	Lum		0.43636364	Het_13573
10	97569121	97569123	GC	G	MODIFIER	intron_variant	Lum		0.20754717	Homo_13194
10	97569121	97569123	GC	G	MODIFIER	intron_variant	Lum		0.21538462	Homo_13292
10	100605582	100605584	CT	C	MODIFIER	intron_variant	1700017N19Rik		0.26829268	Het_2286
10	102384982	102384985	ATG	A	MODIFIER	intron_variant	Mgat4c		0.14285714	Pre_3168
10	102384982	102384985	ATG	A	MODIFIER	intron_variant	Mgat4c		0.15172414	Het_2286
10	106863398	106863399	A	G	MODIFIER	intron_variant	Ppfia2		0.49056604	Het_2672
10	128012207	128012209	TA	T	MODIFIER	upstream_gene_variant	Hsd17b6		0.23913043	Het_13573
10	128012207	128012209	TA	T	MODIFIER	upstream_gene_variant	Hsd17b6		0.21568627	Het_13369
10	128364447	128364451	A	ATAT	MODERATE	disruptive_inframe_insertion	Coq10a	p.Pro190_Gly191insTyr	0.18644068	Pre_13289
10	128364448	128364453	G	GCCAA	HIGH	frameshift_variant	Coq10a	p.Pro190fs	0.15789474	Pre_13289
10	128364449	128364467	G	GTAAGATCTACCATTGAT	HIGH	frameshift_variant	Coq10a	p.Pro190fs	0.12727273	Pre_13289
10	128943022	128943024	AG	A	LOW	splice_region_variant&intron_variant	Itga7		0.30769231	Het_13469
11	3517837	3517839	TG	T	MODIFIER	downstream_gene_variant	Selm		0.23684211	Het_2674
11	5059976	5059977	C	G	MODERATE	missense_variant	Rasl10a	p.Leu175Val	0.40983607	Het_2674
11	29821790	29821792	TC	T	MODIFIER	downstream_gene_variant	4931440F15Rik		0.50000000	Het_13053
11	32614511	32614513	TC	T	MODIFIER	intron_variant	Stk10		0.21568627	Homo_13194
11	32614511	32614513	TC	T	MODIFIER	intron_variant	Stk10		0.22448980	Homo_13292
11	32822180	32822181	A	T	MODIFIER	intron_variant	Smim23		0.25000000	Het_13328
11	40687250	40687252	A	AC	MODIFIER	intron_variant	Mat2b		0.39130435	Het_13469
11	53698331	53698333	GA	G	MODIFIER	intron_variant	Rad50		0.23214286	Het_13369
11	58720289	58720290	A	G	MODERATE	missense_variant	Olfr318	p.Val253Ala	0.36742424	Het_13053
11	60932230	60932242	CGCCCGCCGCGA	C	HIGH	frameshift_variant	Map2k3	p.Ala6fs	0.48648649	Pre_3167
11	69072719	69072720	T	A	MODIFIER	3_prime_UTR_variant	Tmem107		0.34090909	Het_13351
11	69072725	69072726	G	C	MODIFIER	3_prime_UTR_variant	Tmem107		0.31914894	Het_13351
11	69588510	69588529	ACGCTGCCCCCACCATGAG	A	MODERATE	conservative_inframe_deletion	Trp53	p.Pro174_Cys179del	0.43939394	Het_2672
11	69588523	69588524	C	T	MODERATE	missense_variant	Trp53	p.His176Tyr	0.73885350	Het_13053
11	69589175	69589176	A	G	MODERATE	missense_variant	Trp53	p.Tyr233Cys	0.98039216	Homo_13194
11	69589632	69589640	ACCGCCGT	A	HIGH	frameshift_variant	Trp53	p.Asp278fs	0.34000000	Homo_12935
11	69589640	69589642	A	AG	HIGH	frameshift_variant	Trp53	p.Thr281fs	0.36458333	Homo_12935
11	69589641	69589642	C	A	MODERATE	missense_variant	Trp53	p.Thr281Lys	0.36458333	Homo_12935
11	74909677	74909679	GT	G	MODIFIER	downstream_gene_variant	Tsr1		0.26229508	Het_13351
11	76414093	76414094	T	C	MODERATE	missense_variant	Timm22	p.Ser186Pro	0.55263158	Het_2286
11	77977317	77977319	TC	T	MODIFIER	intron_variant	Sez6		0.20000000	Pre_13289
11	77977317	77977319	TC	T	MODIFIER	intron_variant	Sez6		0.33333333	Het_13328
11	77977317	77977319	TC	T	MODIFIER	intron_variant	Sez6		0.22950820	Homo_13292
11	80319667	80319668	C	A	MODERATE	missense_variant	Rhbdl3	p.Ala82Glu	0.55128205	Het_13469
11	84964432	84964434	GC	G	LOW	splice_region_variant&intron_variant	Car4		0.46153846	Het_2286
11	90345753	90345754	T	A	LOW	splice_region_variant&intron_variant	Hlf		0.77848101	Het_13053
11	95062770	95062772	TG	T	LOW	splice_region_variant&intron_variant	Itga3		0.23076923	Homo_13494
11	95726775	95726777	G	GA	MODIFIER	downstream_gene_variant	B130006D01Rik		0.38709677	Homo_13194
11	97102104	97102105	G	A	LOW	splice_region_variant&intron_variant	Tbx21		0.46666667	Het_2674
11	100084693	100084695	AC	A	MODIFIER	intron_variant	Krt32		0.20408163	Pre_11407
11	100084693	100084695	AC	A	MODIFIER	intron_variant	Krt32		0.22222222	Pre_3167
11	100084693	100084695	AC	A	MODIFIER	intron_variant	Krt32		0.23636364	Het_13053
11	100084693	100084695	AC	A	MODIFIER	intron_variant	Krt32		0.23913043	Homo_13194
11	100495831	100495834	TAC	T	MODIFIER	intron_variant	Acly		0.22641509	Homo_12935
11	101180292	101180294	CT	C	MODIFIER	upstream_gene_variant	Ccr10		0.26666667	Het_13369
11	101180292	101180294	CT	C	MODIFIER	upstream_gene_variant	Ccr10		0.25274725	Homo_13292
11	102433380	102433383	GGT	G	MODIFIER	downstream_gene_variant	Fam171a2		0.16129032	Het_13369
11	106247471	106247473	CT	C	MODIFIER	downstream_gene_variant	Ftsj3		0.22222222	Het_13573
11	109945868	109945870	AG	A	MODIFIER	intron_variant	Abca8b		0.21621622	Homo_13292
11	109967151	109967153	GA	G	LOW	splice_region_variant&intron_variant	Abca8b		0.52857143	Het_2674
11	111074268	111074269	G	T	MODIFIER	3_prime_UTR_variant	Kcnj2		0.53947368	Het_2674
11	116023996	116023997	T	A	MODERATE	missense_variant	H3f3b	p.Lys5Met	0.42268041	Het_13369
11	116294358	116294364	T	TCCCCC	MODIFIER	intron_variant	Exoc7		0.23214286	Homo_13494
11	116945580	116945582	A	AC	MODIFIER	intron_variant	Mgat5b		0.36507937	Het_2672
11	121290722	121290724	CT	C	MODIFIER	intron_variant	Foxk2		0.19148936	Het_13351
12	8752604	8752607	TCA	T	MODIFIER	downstream_gene_variant	Pum2		0.22727273	Homo_13194
12	9035722	9035724	CT	C	MODIFIER	intron_variant	Ttc32		0.22058824	Het_2672
12	35091340	35091342	G	GT	MODIFIER	intron_variant	Snx13		0.19254658	Het_13469
12	69580012	69580017	T	TCAAA	LOW	splice_region_variant&intron_variant	Vcpkmt		0.19662921	Het_2672
12	69580012	69580017	T	TCAAA	LOW	splice_region_variant&intron_variant	Vcpkmt		0.24193548	Het_13328
12	69580012	69580017	T	TCAAA	LOW	splice_region_variant&intron_variant	Vcpkmt		0.22222222	Het_2674
12	69580015	69580025	A	ACTTCTTCTC	LOW	splice_region_variant&intron_variant	Vcpkmt		0.18072289	Het_2672
12	69580015	69580025	A	ACTTCTTCTC	LOW	splice_region_variant&intron_variant	Vcpkmt		0.21637427	Het_13328
12	69580015	69580025	A	ACTTCTTCTC	LOW	splice_region_variant&intron_variant	Vcpkmt		0.20394737	Het_2674
12	69581239	69581284	T	TCCTCATAGTATATACAGTCTGCCATCAATATGTAGTCTGGTGAC	LOW	splice_region_variant&intron_variant	Vcpkmt		0.19047619	Het_2672
12	69581239	69581287	T	TCCTCATAGTATATACAGTCTGCCATCAATATGTAGTCTGGTGACATC	LOW	splice_region_variant&intron_variant	Vcpkmt		0.24183007	Het_13328
12	69581239	69581284	T	TCCTCATAGTATATACAGTCTGCCATCAATATGTAGTCTGGTGAC	LOW	splice_region_variant&intron_variant	Vcpkmt		0.22292994	Het_2674
12	78683764	78683765	G	A	MODIFIER	intron_variant	Gphn		0.55128205	Het_2286
12	83773803	83773805	TC	T	MODIFIER	intron_variant	Papln		0.50000000	Het_2674
12	84456244	84456245	C	T	MODERATE	missense_variant	Lin52	p.Thr12Met	0.48511905	Het_2674
12	91401274	91401276	AC	A	MODIFIER	intron_variant	Tshr		0.29411765	Homo_12935
12	104476990	104476992	CT	C	MODIFIER	upstream_gene_variant	Gsc		0.21739130	Pre_3168
12	104476990	104476992	CT	C	MODIFIER	upstream_gene_variant	Gsc		0.44444444	Het_13469
12	110670686	110670689	CCA	C	MODIFIER	downstream_gene_variant	Dync1h1		0.19444444	Pre_3168
12	110670686	110670689	CCA	C	MODIFIER	downstream_gene_variant	Dync1h1		0.14814815	Het_13573
12	111296415	111296416	T	C	MODERATE	missense_variant	Cdc42bpb	p.Thr1493Ala	0.39759036	Het_13469
12	111299442	111299443	C	T	MODERATE	missense_variant	Cdc42bpb	p.Arg1352Gln	0.48421053	Het_13351
12	111299442	111299443	C	T	MODERATE	missense_variant	Cdc42bpb	p.Arg1352Gln	0.51239669	Het_13328
12	111299442	111299443	C	T	MODERATE	missense_variant	Cdc42bpb	p.Arg1352Gln	0.55263158	Het_13469
12	111299442	111299443	C	T	MODERATE	missense_variant	Cdc42bpb	p.Arg1352Gln	0.45945946	Homo_13292
12	113428567	113428626	T	TGAGAGTAACCATCACTCCCTTTTCTGGCACAGTAATATATGGCTGTGTCATCAGCTTG	MODIFIER	intergenic_region	Tmem121-Adam6b		0.97916667	Het_13351
13	9614313	9614315	CT	C	MODIFIER	intron_variant	Dip2c		0.22413793	Pre_13289
13	9614313	9614315	CT	C	MODIFIER	intron_variant	Dip2c		0.56000000	Het_2286
13	9614313	9614315	CT	C	MODIFIER	intron_variant	Dip2c		0.23076923	Het_2674
13	9614313	9614315	CT	C	MODIFIER	intron_variant	Dip2c		0.28888889	Het_13469
13	11790367	11790369	GA	G	LOW	splice_region_variant&intron_variant	Ryr2		0.22950820	Het_13369
13	18829379	18829381	GA	G	MODIFIER	intron_variant	Vps41		0.28571429	Pre_13374
13	21192006	21192008	A	AC	MODIFIER	intron_variant	Trim27		0.35294118	Het_2286
13	21555681	21555682	G	A	MODERATE	missense_variant	Olfr1535	p.Leu114Phe	0.49600000	Het_13328
13	23562352	23562353	T	A	MODERATE	missense_variant	Hist1h3e	p.Lys5Met	0.53125000	Het_13573
13	30382118	30382120	TC	T	MODIFIER	3_prime_UTR_variant	Agtr1a		0.29729730	Homo_13292
13	33404141	33404143	GT	G	MODIFIER	intergenic_region	Serpinb9f-Serpinb9g		0.20689655	Pre_13374
13	33404141	33404143	GT	G	MODIFIER	intergenic_region	Serpinb9f-Serpinb9g		0.20441989	Het_2286
13	33404141	33404143	GT	G	MODIFIER	intergenic_region	Serpinb9f-Serpinb9g		0.21621622	Het_13573
13	33404141	33404143	GT	G	MODIFIER	intergenic_region	Serpinb9f-Serpinb9g		0.20863309	Het_13369
13	33404141	33404143	GT	G	MODIFIER	intergenic_region	Serpinb9f-Serpinb9g		0.21363636	Homo_13292
13	43400568	43400570	GT	G	MODIFIER	downstream_gene_variant	Ranbp9		0.18181818	Pre_11407
13	58382552	58382553	A	T	MODERATE	missense_variant	2210016F16Rik	p.Trp215Arg	0.16438356	Homo_13494
13	69499914	69499915	C	A	MODIFIER	3_prime_UTR_variant	Papd7		0.46315789	Het_13469
13	70841563	70841564	G	A	LOW	5_prime_UTR_premature_start_codon_gain_variant	Adamts16		0.23728814	Homo_12935
13	74049009	74049010	G	A	MODERATE	missense_variant	Cep72	p.Ala409Val	0.48611111	Het_13369
13	75645086	75645091	TGGCC	T	MODIFIER	non_coding_transcript_exon_variant	Mir682		0.17940199	Pre_13289
13	75645086	75645091	TGGCC	T	MODIFIER	non_coding_transcript_exon_variant	Mir682		0.11462451	Pre_3168
13	75645086	75645091	TGGCC	T	MODIFIER	non_coding_transcript_exon_variant	Mir682		0.13114754	Pre_11407
13	75645086	75645091	TGGCC	T	MODIFIER	non_coding_transcript_exon_variant	Mir682		0.17454545	Het_2672
13	75645086	75645091	TGGCC	T	MODIFIER	non_coding_transcript_exon_variant	Mir682		0.14545455	Het_13351
13	75645086	75645091	TGGCC	T	MODIFIER	non_coding_transcript_exon_variant	Mir682		0.17253521	Het_2674
13	75645086	75645091	TGGCC	T	MODIFIER	non_coding_transcript_exon_variant	Mir682		0.20444444	Het_13369
13	75645086	75645091	TGGCC	T	MODIFIER	non_coding_transcript_exon_variant	Mir682		0.14285714	Het_13469
13	75645086	75645091	TGGCC	T	MODIFIER	non_coding_transcript_exon_variant	Mir682		0.14373089	Homo_12935
13	75645086	75645091	TGGCC	T	MODIFIER	non_coding_transcript_exon_variant	Mir682		0.13963964	Homo_13194
13	75645086	75645091	TGGCC	T	MODIFIER	non_coding_transcript_exon_variant	Mir682		0.12560386	Homo_13292
13	75645086	75645091	TGGCC	T	MODIFIER	non_coding_transcript_exon_variant	Mir682		0.12063492	Homo_13494
13	95440226	95440228	TA	T	MODIFIER	intron_variant	Crhbp		0.24528302	Het_2674
13	95604969	95604971	GA	G	MODIFIER	intron_variant	F2r		0.26000000	Homo_13292
13	96394470	96394472	CT	C	MODIFIER	intron_variant	Poc5		0.23636364	Pre_11407
13	96394470	96394472	CT	C	MODIFIER	intron_variant	Poc5		0.21276596	Het_13328
13	109948404	109948406	TA	T	MODIFIER	intron_variant	Pde4d		0.21739130	Het_13469
14	8557997	8557999	TC	T	MODIFIER	intron_variant	4930452B06Rik		0.27272727	Het_13369
14	26772510	26772512	GT	G	MODIFIER	intergenic_region	Pde12-Asb14		0.27272727	Het_2672
14	26772510	26772512	GT	G	MODIFIER	intergenic_region	Pde12-Asb14		0.23287671	Het_2674
14	51895129	51895130	C	T	LOW	synonymous_variant	Slc39a2	p.Ser176Ser	0.23529412	Homo_12935
14	54479633	54479634	G	T	MODERATE	missense_variant	Rem2	p.Arg305Leu	0.30769231	Pre_3167
14	54479633	54479634	G	T	MODERATE	missense_variant	Rem2	p.Arg305Leu	0.50000000	Het_2672
14	54479633	54479634	G	T	MODERATE	missense_variant	Rem2	p.Arg305Leu	0.54347826	Het_2286
14	54479633	54479634	G	T	MODERATE	missense_variant	Rem2	p.Arg305Leu	0.59375000	Het_13351
14	54479633	54479634	G	T	MODERATE	missense_variant	Rem2	p.Arg305Leu	0.33684211	Het_2674
14	54986953	54986955	CA	C	MODIFIER	intron_variant	Myh7		0.20833333	Het_13351
14	54986953	54986955	CA	C	MODIFIER	intron_variant	Myh7		0.20289855	Het_13469
14	54986953	54986955	CA	C	MODIFIER	intron_variant	Myh7		0.21818182	Homo_13292
14	56672581	56672583	CT	C	MODIFIER	intron_variant	Mphosph8		0.21739130	Pre_11407
14	66307004	66307006	CT	C	MODIFIER	intron_variant	Trim35		0.24050633	Het_13328
14	66869271	66869273	GT	G	HIGH	frameshift_variant	Gm5464	p.Cys124fs	0.20833333	Het_2674
14	66869271	66869273	G	GT	HIGH	frameshift_variant	Gm5464	p.Cys124fs	0.24074074	Het_13369
14	68606603	68606605	G	GA	LOW	splice_region_variant&intron_variant	Adam28		0.19266055	Het_13351
14	70201426	70201427	G	A	HIGH	stop_gained	Sorbs3	p.Arg162*	0.42452830	Pre_13289
15	39844040	39844042	AG	A	LOW	splice_region_variant&intron_variant	Dpys		0.34375000	Het_2286
15	39844040	39844042	AG	A	LOW	splice_region_variant&intron_variant	Dpys		0.29411765	Het_13469
15	55036618	55036619	G	A	LOW	synonymous_variant	Taf2	p.His866His	0.27044025	Homo_12935
15	57942488	57942490	CA	C	MODIFIER	intron_variant	Tbc1d31		0.43750000	Het_13053
15	60830377	60830379	AG	A	MODIFIER	non_coding_transcript_exon_variant	9930014A18Rik		0.24390244	Pre_13289
15	60830377	60830379	AG	A	MODIFIER	non_coding_transcript_exon_variant	9930014A18Rik		0.52173913	Homo_13194
15	63779492	63779495	AAC	A	MODIFIER	intron_variant	Gsdmc		0.21951220	Pre_13374
15	63779492	63779495	AAC	A	MODIFIER	intron_variant	Gsdmc		0.28947368	Het_2286
15	63779492	63779495	AAC	A	MODIFIER	intron_variant	Gsdmc		0.20312500	Homo_13194
15	76048484	76048485	C	T	MODERATE	missense_variant	Scrib	p.Arg1501Gln	0.55172414	Het_13469
15	78902673	78902675	TG	T	MODIFIER	intron_variant	Sh3bp1		0.21739130	Homo_13194
15	82194899	82194901	CT	C	MODIFIER	upstream_gene_variant	Mir33		0.20454545	Het_13053
15	94343898	94343899	C	T	MODIFIER	intron_variant	Adamts20		0.55696203	Homo_13194
15	98839475	98839520	TCTGGTGTGGGAGCAGCTGTCCGATGGCATGGAACACAAGGCCTC	T	HIGH	frameshift_variant	Kmt2d	p.Gly5232fs	0.85263158	Homo_13292
15	98844815	98844816	G	A	HIGH	stop_gained	Kmt2d	p.Gln4155*	0.24444444	Het_13328
15	98853322	98853324	A	AG	HIGH	frameshift_variant	Kmt2d	p.Ala2164fs	0.86538462	Het_13053
15	99745951	99745952	G	A	LOW	splice_region_variant&intron_variant	Cers5		0.28089888	Het_13573
15	102219237	102219238	A	C	LOW	synonymous_variant	Itgb7	p.Pro415Pro	0.29411765	Het_2672
15	102938541	102938542	C	T	MODIFIER	downstream_gene_variant	Hoxc12		0.43076923	Het_2672
16	8706593	8706594	A	C	LOW	splice_region_variant&intron_variant	Usp7		0.29850746	Het_2672
16	16781939	16781941	GA	G	MODIFIER	intron_variant	Spag6l		0.52542373	Het_2674
16	27926002	27926004	TA	T	MODIFIER	non_coding_transcript_exon_variant	Gm10823		0.52459016	Het_2672
16	36759226	36759227	G	A	MODERATE	missense_variant&splice_region_variant	Slc15a2	p.Ser386Leu	0.36305732	Het_13053
16	55818960	55818962	G	GA	MODIFIER	intron_variant	Nfkbiz		0.22105263	Het_2672
16	55818960	55818962	GA	G	MODIFIER	intron_variant	Nfkbiz		0.47777778	Het_2674
16	55818960	55818962	GA	G	MODIFIER	intron_variant	Nfkbiz		0.19801980	Homo_13194
16	79034363	79034365	TA	T	MODIFIER	intron_variant	Tmprss15		0.30555556	Pre_13289
16	79034363	79034365	T	TA	MODIFIER	intron_variant	Tmprss15		0.35000000	Het_2286
16	79034363	79034365	TA	T	MODIFIER	intron_variant	Tmprss15		0.25581395	Homo_13292
17	8949386	8949387	G	A	MODERATE	missense_variant	Pde10a	p.Ala352Thr	0.36470588	Het_13469
17	15431623	15431624	G	T	MODIFIER	3_prime_UTR_variant	Fam120b		0.46093750	Homo_13194
17	17574086	17574088	CA	C	MODIFIER	intron_variant	Lnpep		0.17924528	Pre_3168
17	17574086	17574088	CA	C	MODIFIER	intron_variant	Lnpep		0.18421053	Het_13328
17	17574086	17574088	CA	C	MODIFIER	intron_variant	Lnpep		0.22330097	Het_13053
17	17574086	17574088	CA	C	MODIFIER	intron_variant	Lnpep		0.22115385	Homo_13494
17	17830290	17830293	G	GCC	MODIFIER	upstream_gene_variant	Mirlet7e		0.21875000	Het_2674
17	22548828	22548829	G	T	MODERATE	missense_variant	Vmn2r111	p.Gln563Lys	0.12571429	Het_2286
17	22548828	22548829	G	T	MODERATE	missense_variant	Vmn2r111	p.Gln563Lys	0.13714286	Het_13469
17	22548828	22548829	G	T	MODERATE	missense_variant	Vmn2r111	p.Gln563Lys	0.12328767	Het_13053
17	22548828	22548829	G	T	MODERATE	missense_variant	Vmn2r111	p.Gln563Lys	0.12383901	Homo_13292
17	25383998	25383999	G	A	LOW	synonymous_variant	Cacna1h	p.Cys1449Cys	0.47368421	Het_13573
17	25654499	25654500	C	T	MODERATE	missense_variant	Lmf1	p.Ala326Val	0.43478261	Homo_13194
17	27451874	27451876	TG	T	MODIFIER	intron_variant	Grm4		0.48780488	Het_13053
17	28051680	28051684	T	TGGC	MODIFIER	intron_variant	Anks1		0.17391304	Homo_12935
17	30648521	30648522	G	A	MODERATE	missense_variant	Dnah8	p.Gly316Arg	0.37724551	Het_2672
17	34182381	34182383	CA	C	MODIFIER	intron_variant	Psmb9		0.27027027	Pre_13289
17	34182381	34182383	CA	C	MODIFIER	intron_variant	Psmb9		0.35483871	Het_13053
17	34182381	34182383	CA	C	MODIFIER	intron_variant	Psmb9		0.30303030	Homo_13292
17	35110732	35110733	C	T	HIGH	stop_gained	Ly6g5c	p.Arg63*	0.25000000	Homo_13494
17	35854403	35854405	TC	T	MODIFIER	intron_variant	Mdc1		0.20000000	Pre_3167
17	35854403	35854405	TC	T	MODIFIER	intron_variant	Mdc1		0.20312500	Het_2672
17	35854403	35854405	TC	T	MODIFIER	intron_variant	Mdc1		0.20952381	Het_13053
17	35854403	35854405	TC	T	MODIFIER	intron_variant	Mdc1		0.20634921	Homo_13292
17	40207750	40207751	T	C	LOW	synonymous_variant	Pgk2	p.Gly262Gly	0.59701493	Pre_13289
17	40207750	40207751	T	C	LOW	synonymous_variant	Pgk2	p.Gly262Gly	0.54854369	Pre_3168
17	40207750	40207751	T	C	LOW	synonymous_variant	Pgk2	p.Gly262Gly	0.53125000	Pre_11407
17	40207750	40207751	T	C	LOW	synonymous_variant	Pgk2	p.Gly262Gly	0.52083333	Pre_3167
17	40207750	40207751	T	C	LOW	synonymous_variant	Pgk2	p.Gly262Gly	0.53513514	Het_2672
17	40207750	40207751	T	C	LOW	synonymous_variant	Pgk2	p.Gly262Gly	0.48325359	Het_2286
17	40207750	40207751	T	C	LOW	synonymous_variant	Pgk2	p.Gly262Gly	0.40000000	Het_13328
17	40207750	40207751	T	C	LOW	synonymous_variant	Pgk2	p.Gly262Gly	0.44748858	Het_2674
17	40207750	40207751	T	C	LOW	synonymous_variant	Pgk2	p.Gly262Gly	0.23206751	Homo_13494
17	47690589	47690590	T	G	LOW	synonymous_variant	Prickle4	p.Gly121Gly	0.55357143	Het_13351
17	67884692	67884696	T	TGCC	MODIFIER	intron_variant	Arhgap28		0.22807018	Homo_12935
17	71588606	71588610	A	AACT	HIGH	stop_gained&disruptive_inframe_insertion	Spdya	p.Lys289delinsAsnTer	0.16908213	Het_13328
17	83289062	83289064	GA	G	MODIFIER	intergenic_region	Pkdcc-Eml4		0.17307692	Pre_11407
17	83289062	83289064	GA	G	MODIFIER	intergenic_region	Pkdcc-Eml4		0.17821782	Het_13351
17	83289062	83289064	GA	G	MODIFIER	intergenic_region	Pkdcc-Eml4		0.17874396	Het_13328
17	83289062	83289064	GA	G	MODIFIER	intergenic_region	Pkdcc-Eml4		0.19791667	Het_2674
17	84697574	84697593	T	TTGGGGGGGGGGGGGGGGG	MODIFIER	intron_variant	Abcg8		0.18811881	Homo_13194
17	86620005	86620006	G	A	MODERATE	missense_variant	Prkce	p.Gly569Glu	0.42574257	Het_13328
17	87746273	87746274	G	T	LOW	synonymous_variant	Kcnk12	p.Arg320Arg	0.15151515	Homo_13494
17	88769924	88769926	GA	G	MODIFIER	intron_variant	Lhcgr		0.37837838	Het_13469
17	94740691	94740692	A	C	MODERATE	missense_variant	Mettl4	p.Leu174Arg	0.39669421	Het_13351
17	94835879	94835881	CA	C	MODIFIER	upstream_gene_variant	Gm1976		0.26829268	Het_13328
18	6112290	6112291	C	T	MODERATE	missense_variant	Arhgap12	p.Ala25Thr	0.44144144	Het_2672
18	10542077	10542078	C	T	MODERATE	missense_variant	Greb1l	p.Arg1275Cys	0.14545455	Het_13469
18	10567651	10567653	TA	T	LOW	splice_region_variant&intron_variant	Esco1		0.27272727	Het_13369
18	10567651	10567653	TA	T	LOW	splice_region_variant&intron_variant	Esco1		0.27450980	Homo_12935
18	12736023	12736025	AC	A	LOW	splice_region_variant&intron_variant	Ttc39c		0.58585859	Het_2674
18	20270329	20270330	A	G	MODERATE	missense_variant	Dsg1c	p.Thr182Ala	0.24427481	Het_13053
18	20533359	20533361	GT	G	MODIFIER	intron_variant	Dsg3		0.22500000	Het_13351
18	43977710	43977711	C	G	MODERATE	missense_variant	Spink5	p.Thr116Ser	0.25906736	Homo_12935
18	46889361	46889363	G	GT	MODIFIER	intron_variant	Lvrn		0.18644068	Het_13351
18	66066812	66066813	G	T	MODERATE	missense_variant	Ccbe1	p.Gln280Lys	0.64000000	Het_2286
18	77462453	77462455	GA	G	LOW	splice_region_variant&intron_variant	Rnf165		0.27868852	Het_13053
18	77462453	77462455	GA	G	LOW	splice_region_variant&intron_variant	Rnf165		0.30303030	Homo_13494
18	83064704	83064706	GA	G	MODIFIER	intergenic_region	Zfp516-4921531P14Rik		0.27272727	Het_2674
18	87758152	87758154	CA	C	MODIFIER	intergenic_region	Cbln2-Socs6		0.59322034	Het_2672
19	6341708	6341710	TC	T	MODIFIER	downstream_gene_variant	Men1		0.40625000	Homo_13494
19	8889250	8889271	T	TCCAGTGCTCGTGCCAACATC	LOW	splice_region_variant&intron_variant	Lbhd1		0.11926606	Het_2286
19	8889250	8889266	T	TCCAGTGCTCGTGCCA	LOW	splice_region_variant&intron_variant	Lbhd1		0.17741935	Het_13328
19	8889250	8889266	T	TCCAGTGCTCGTGCCA	LOW	splice_region_variant&intron_variant	Lbhd1		0.13103448	Het_2674
19	8889252	8889261	C	CATCACGCT	LOW	splice_region_variant&intron_variant	Lbhd1		0.05504587	Het_13328
19	8889252	8889261	C	CATCACGCT	LOW	splice_region_variant&intron_variant	Lbhd1		0.04477612	Het_2674
19	9000289	9000291	CG	C	MODIFIER	intron_variant	Ahnak		0.52941176	Het_13469
19	9000289	9000291	CG	C	MODIFIER	intron_variant	Ahnak		0.51612903	Homo_13494
19	13619483	13619484	C	T	MODERATE	missense_variant	Olfr1487	p.Ala107Val	0.19718310	Het_13053
19	18802090	18802091	T	G	MODIFIER	intron_variant	Trpm6		0.41463415	Homo_13194
19	20789379	20789381	C	CT	MODIFIER	intron_variant	Tmc1		0.21296296	Pre_3168
19	20789379	20789381	C	CT	MODIFIER	intron_variant	Tmc1		0.19444444	Pre_3167
19	24379109	24379111	GA	G	MODIFIER	intron_variant	Pip5k1b		0.37500000	Het_2674
19	28966023	28966025	GC	G	MODIFIER	3_prime_UTR_variant	Plpp6		0.22033898	Homo_13494
19	29149433	29149435	TA	T	MODIFIER	intergenic_region	Rcl1-Jak2		0.22857143	Homo_12935
19	37280664	37280665	C	T	LOW	synonymous_variant	Ide	p.Ser770Ser	0.24770642	Het_2674
19	45021591	45021592	T	G	MODERATE	missense_variant	Lzts2	p.Phe55Val	0.47058824	Het_13469
19	48722897	48722898	T	G	MODERATE	missense_variant	Sorcs3	p.Phe634Val	0.44186047	Het_13469
19	56547030	56547031	C	T	MODERATE	missense_variant	Dclre1a	p.Val41Ile	0.36206897	Het_2672
19	57041433	57041435	GA	G	MODIFIER	intron_variant	Ablim1		0.23076923	Pre_11407
19	58820964	58820966	G	GC	MODIFIER	intron_variant	Hspa12a		0.23684211	Pre_3168
X	7163542	7163543	T	G	MODIFIER	intron_variant	Clcn5		0.42307692	Het_13369
X	7171112	7171114	CA	C	MODIFIER	intron_variant	Clcn5		0.27272727	Het_2672
X	8062861	8062863	A	AT	HIGH	frameshift_variant	Suv39h1	p.Tyr411fs	0.88235294	Het_13328
X	8063990	8063991	A	T	MODERATE	missense_variant	Suv39h1	p.Phe300Tyr	0.96969697	Het_2286
X	8246824	8246825	A	G	MODIFIER	intron_variant	Ftsj1		0.35714286	Het_13053
X	20865034	20865036	TG	T	LOW	splice_region_variant&intron_variant	Syn1		0.21111111	Het_13469
X	21719364	21719365	T	G	MODERATE	missense_variant	Slc6a14	p.Phe90Val	0.42982456	Het_13053
X	48846308	48846310	T	TA	LOW	splice_region_variant&intron_variant	Gm595		0.22413793	Pre_3167
X	78739353	78739354	T	C	MODIFIER	3_prime_UTR_variant	Fam47c		1.00000000	Het_13573
X	84531854	84531856	AT	A	MODIFIER	intron_variant	Dmd		0.55696203	Homo_12935
X	89754573	89754574	A	G	LOW	synonymous_variant	4932429P05Rik	p.Lys670Lys	0.94117647	Het_2672
X	103234295	103234296	A	G	MODIFIER	intron_variant	4930519F16Rik		0.98000000	Het_2674
X	106085607	106085609	AT	A	LOW	splice_region_variant&intron_variant	Atp7a		0.50000000	Het_13469
X	134805270	134805271	C	T	MODERATE	missense_variant	Armcx2	p.Arg538Gln	0.98924731	Het_2674
X	140399330	140399331	A	G	MODERATE	missense_variant	Frmpd3	p.Glu306Gly	0.48000000	Het_13469
X	159864508	159864511	GGT	G	MODIFIER	intron_variant	Sh3kbp1		0.27083333	Pre_3168
X	159864508	159864511	GGT	G	MODIFIER	intron_variant	Sh3kbp1		0.18867925	Pre_3167
X	159864508	159864511	GGT	G	MODIFIER	intron_variant	Sh3kbp1		0.23076923	Het_2286
X	160846902	160846904	CT	C	MODIFIER	intron_variant	Cdkl5		0.25454545	Pre_13289
X	160846902	160846904	CT	C	MODIFIER	intron_variant	Cdkl5		0.25742574	Pre_3168
X	160846902	160846904	CT	C	MODIFIER	intron_variant	Cdkl5		0.25000000	Het_2672
X	160846902	160846904	CT	C	MODIFIER	intron_variant	Cdkl5		0.25000000	Het_13369
X	166367008	166367010	AT	A	MODIFIER	intron_variant	Gpm6b		0.25806452	Pre_3167
X	166367008	166367010	AT	A	MODIFIER	intron_variant	Gpm6b		0.22222222	Het_13053
X	166367008	166367010	AT	A	MODIFIER	intron_variant	Gpm6b		0.37500000	Homo_13494
