# Supplementary material for: Interleukin-7 receptor α mutational activation can initiate precursor B-cell acute lymphoblastic leukemia
Source: Nat Commun. 2021 Dec 14;12:7268. doi: 10.1038/s41467-021-27197-5 (PMC8671594; doi:10.1038/s41467-021-27197-5)
Supplement: Supplementary file 11 — Supplementary Data 9 [file 41467_2021_27197_MOESM11_ESM.xlsx]

## Sheet: Supplementary Data 9
Supplementary Data 9. List of identified copy number variants in pre-leukemic, IL-7Rmut het leukemic and IL-7Rmut hom leukemic mouse samples.
sample_name	mouse_id	mouse_status	chr	st_bp	ed_bp	length_kb	copy_no	cnv	raw_cov	norm_cov	lratio	mBIC	coordinates	counts	region_name	delta
SJMMBALL055301	13191	Heterozygous_preleukemic	chr1	85089462	85626221	536.76	2.103	dup	59547	56643	73.056	32199.8	chr1:85089462-85626221	1	13191_Heterozygous_preleukemic	536759
SJMMBALL055301	13191	Heterozygous_preleukemic	chr2	48870271	53203104	4332.83	1.931	del	53119	55030	33.668	32857.8	chr2:48870271-53203104	1	13191_Heterozygous_preleukemic	4332833
SJMMBALL055301	13191	Heterozygous_preleukemic	chr2	85868586	90446479	4577.89	2.039	dup	167887	164662	31.216	32861.9	chr2:85868586-90446479	1	13191_Heterozygous_preleukemic	4577893
SJMMBALL055301	13191	Heterozygous_preleukemic	chr2	110949989	111781265	831.277	2.114	dup	28260	26742	42.216	32785.8	chr2:110949989-111781265	1	13191_Heterozygous_preleukemic	831276
SJMMBALL055301	13191	Heterozygous_preleukemic	chr2	155064136	156124354	1060.22	1.899	del	34407	36240	47.25	32738.8	chr2:155064136-156124354	1	13191_Heterozygous_preleukemic	1060218
SJMMBALL055301	13191	Heterozygous_preleukemic	chr2	157462668	157469976	7.309	1.045	del	432	827	114.488	31742.4	chr2:157462668-157469976	20	13191_Heterozygous_preleukemic	7308
SJMMBALL055301	13191	Heterozygous_preleukemic	chr3	64388571	64719651	331.081	2.16	dup	14163	13115	40.747	32807.4	chr3:64388571-64719651	1	13191_Heterozygous_preleukemic	331080
SJMMBALL055301	13191	Heterozygous_preleukemic	chr4	59957786	61832661	1874.88	2.163	dup	21624	19999	64.219	32468.4	chr4:59957786-61832661	1	13191_Heterozygous_preleukemic	1874875
SJMMBALL055301	13191	Heterozygous_preleukemic	chr4	89274663	89282167	7.505	1.125	del	144	256	29.153	32868.7	chr4:89274663-89282167	1	13191_Heterozygous_preleukemic	7504
SJMMBALL055301	13191	Heterozygous_preleukemic	chr4	145296890	147761294	2464.41	2.16	dup	30188	27948	87.348	31942.3	chr4:145296890-147761294	1	13191_Heterozygous_preleukemic	2464404
SJMMBALL055301	13191	Heterozygous_preleukemic	chr5	3000700	8403194	5402.49	2.455	dup	49266	40130	968.493	22491.1	chr5:3000700-8403194	1	13191_Heterozygous_preleukemic	5402494
SJMMBALL055301	13191	Heterozygous_preleukemic	chr5	8404802	18015416	9610.61	2.535	dup	79209	62494	2058.23	10434.7	chr5:8404802-18015416	1	13191_Heterozygous_preleukemic	9610614
SJMMBALL055301	13191	Heterozygous_preleukemic	chr5	18015506	20805831	2790.33	2.377	dup	6868	5779	96.653	31884.9	chr5:18015506-20805831	1	13191_Heterozygous_preleukemic	2790325
SJMMBALL055301	13191	Heterozygous_preleukemic	chr5	20807347	24365038	3557.69	2.52	dup	65768	52190	1629.68	13671.7	chr5:20807347-24365038	1	13191_Heterozygous_preleukemic	3557691
SJMMBALL055301	13191	Heterozygous_preleukemic	chr5	24367151	24722824	355.674	2.491	dup	26962	21644	605.291	24713.5	chr5:24367151-24722824	1	13191_Heterozygous_preleukemic	355673
SJMMBALL055301	13191	Heterozygous_preleukemic	chr5	24808303	30264484	5456.18	2.531	dup	81602	64494	2090.59	8407.08	chr5:24808303-30264484	1	13191_Heterozygous_preleukemic	5456181
SJMMBALL055301	13191	Heterozygous_preleukemic	chr5	30265309	31093369	828.061	2.514	dup	32970	26230	799.713	24134	chr5:30265309-31093369	1	13191_Heterozygous_preleukemic	828060
SJMMBALL055301	13191	Heterozygous_preleukemic	chr5	31094998	33076474	1981.48	2.509	dup	60873	48520	1453.21	17996.5	chr5:31094998-33076474	1	13191_Heterozygous_preleukemic	1981476
SJMMBALL055301	13191	Heterozygous_preleukemic	chr5	33145199	35045557	1900.36	2.491	dup	58711	47137	1316.53	19286.3	chr5:33145199-35045557	1	13191_Heterozygous_preleukemic	1900358
SJMMBALL055301	13191	Heterozygous_preleukemic	chr5	35046833	35096076	49.244	2.557	dup	1565	1224	43.6	32774.1	chr5:35046833-35096076	1	13191_Heterozygous_preleukemic	49243
SJMMBALL055301	13191	Heterozygous_preleukemic	chr5	35098092	38739440	3641.35	2.547	dup	55066	43235	1487.89	15128.8	chr5:35098092-38739440	1	13191_Heterozygous_preleukemic	3641348
SJMMBALL055301	13191	Heterozygous_preleukemic	chr5	38744085	52538790	13794.7	2.275	dup	56242	49438	447.754	25555.6	chr5:38744085-52538790	1	13191_Heterozygous_preleukemic	13794705
SJMMBALL055301	13191	Heterozygous_preleukemic	chr5	93636158	95483147	1846.99	2.192	dup	14289	13036	58.314	32625	chr5:93636158-95483147	1	13191_Heterozygous_preleukemic	1846989
SJMMBALL055301	13191	Heterozygous_preleukemic	chr5	108795127	109293500	498.374	2.181	dup	35296	32365	128.736	31385.4	chr5:108795127-109293500	1	13191_Heterozygous_preleukemic	498373
SJMMBALL055301	13191	Heterozygous_preleukemic	chr5	115552713	120175970	4623.26	2.258	dup	44690	39581	316.135	27025.6	chr5:115552713-120175970	1	13191_Heterozygous_preleukemic	4623257
SJMMBALL055301	13191	Heterozygous_preleukemic	chr5	120186157	120548354	362.198	2.229	dup	5401	4846	30.605	32867.8	chr5:120186157-120548354	1	13191_Heterozygous_preleukemic	362197
SJMMBALL055301	13191	Heterozygous_preleukemic	chr5	120549863	121797817	1247.95	2.277	dup	53803	47256	433.59	25959.1	chr5:120549863-121797817	1	13191_Heterozygous_preleukemic	1247954
SJMMBALL055301	13191	Heterozygous_preleukemic	chr5	121811377	122871925	1060.55	2.25	dup	29680	26385	197.511	28836.9	chr5:121811377-122871925	1	13191_Heterozygous_preleukemic	1060548
SJMMBALL055301	13191	Heterozygous_preleukemic	chr5	122878423	124350171	1471.75	2.285	dup	53464	46804	452.51	25135.5	chr5:122878423-124350171	1	13191_Heterozygous_preleukemic	1471748
SJMMBALL055301	13191	Heterozygous_preleukemic	chr5	124376073	124862942	486.87	2.244	dup	26672	23769	170.326	29903.8	chr5:124376073-124862942	1	13191_Heterozygous_preleukemic	486869
SJMMBALL055301	13191	Heterozygous_preleukemic	chr5	124863310	130222369	5359.06	2.279	dup	50921	44684	416.022	26738.9	chr5:124863310-130222369	1	13191_Heterozygous_preleukemic	5359059
SJMMBALL055301	13191	Heterozygous_preleukemic	chr5	130236727	134135366	3898.64	2.268	dup	8900	7847	67.635	32242.6	chr5:130236727-134135366	1	13191_Heterozygous_preleukemic	3898639
SJMMBALL055301	13191	Heterozygous_preleukemic	chr5	134135525	135765852	1630.33	2.508	dup	52905	42195	1256.37	20512.4	chr5:134135525-135765852	1	13191_Heterozygous_preleukemic	1630327
SJMMBALL055301	13191	Heterozygous_preleukemic	chr5	135770216	137419270	1649.06	2.492	dup	47196	37875	1062.5	21550.2	chr5:135770216-137419270	1	13191_Heterozygous_preleukemic	1649054
SJMMBALL055301	13191	Heterozygous_preleukemic	chr5	137419843	138756253	1336.41	2.507	dup	70423	56189	1666.72	12070.8	chr5:137419843-138756253	1	13191_Heterozygous_preleukemic	1336410
SJMMBALL055301	13191	Heterozygous_preleukemic	chr5	138766577	140830204	2063.63	2.49	dup	40013	32144	892.597	23358.7	chr5:138766577-140830204	1	13191_Heterozygous_preleukemic	2063627
SJMMBALL055301	13191	Heterozygous_preleukemic	chr5	140874277	144196464	3322.19	2.531	dup	57333	45296	1473.36	16572.9	chr5:140874277-144196464	1	13191_Heterozygous_preleukemic	3322187
SJMMBALL055301	13191	Heterozygous_preleukemic	chr5	144197847	144843405	645.559	2.495	dup	13821	11079	314.208	27314.9	chr5:144197847-144843405	1	13191_Heterozygous_preleukemic	645558
SJMMBALL055301	13191	Heterozygous_preleukemic	chr5	144846317	148231845	3385.53	2.547	dup	82023	64418	2211.42	6348.42	chr5:144846317-148231845	1	13191_Heterozygous_preleukemic	3385528
SJMMBALL055301	13191	Heterozygous_preleukemic	chr5	148236250	151647546	3411.3	2.287	dup	48754	42630	419.895	26351.8	chr5:148236250-151647546	1	13191_Heterozygous_preleukemic	3411296
SJMMBALL055301	13191	Heterozygous_preleukemic	chr6	57002345	58308231	1305.89	2.104	dup	32091	30505	40.453	32818.6	chr6:57002345-58308231	1	13191_Heterozygous_preleukemic	1305886
SJMMBALL055301	13191	Heterozygous_preleukemic	chr6	68990731	70726775	1736.05	2.143	dup	53476	49904	124.713	31479.4	chr6:68990731-70726775	1	13191_Heterozygous_preleukemic	1736044
SJMMBALL055301	13191	Heterozygous_preleukemic	chr6	136241932	136329922	87.991	2.683	dup	1657	1235	65.034	32397.4	chr6:136241932-136329922	1	13191_Heterozygous_preleukemic	87990
SJMMBALL055301	13191	Heterozygous_preleukemic	chr7	3716106	4010334	294.229	2.127	dup	20995	19744	38.758	32828	chr7:3716106-4010334	1	13191_Heterozygous_preleukemic	294228
SJMMBALL055301	13191	Heterozygous_preleukemic	chr7	7213689	10169202	2955.51	2.212	dup	48320	43691	236.758	27520.2	chr7:7213689-10169202	1	13191_Heterozygous_preleukemic	2955513
SJMMBALL055301	13191	Heterozygous_preleukemic	chr7	41032789	43296477	2263.69	2.085	dup	38534	36966	32.716	32860.2	chr7:41032789-43296477	1	13191_Heterozygous_preleukemic	2263688
SJMMBALL055301	13191	Heterozygous_preleukemic	chr7	83755887	87295898	3540.01	2.082	dup	75713	72747	59.51	32532.5	chr7:83755887-87295898	1	13191_Heterozygous_preleukemic	3540011
SJMMBALL055301	13191	Heterozygous_preleukemic	chr7	107822514	108622768	800.255	2.09	dup	38022	36387	36.113	32851.3	chr7:107822514-108622768	1	13191_Heterozygous_preleukemic	800254
SJMMBALL055301	13191	Heterozygous_preleukemic	chr9	37381501	37773689	392.189	1.873	del	14461	15441	31.828	32861.1	chr9:37381501-37773689	1	13191_Heterozygous_preleukemic	392188
SJMMBALL055301	13191	Heterozygous_preleukemic	chr9	109194963	109835428	640.466	2.103	dup	33269	31637	41.306	32796.8	chr9:109194963-109835428	1	13191_Heterozygous_preleukemic	640465
SJMMBALL055301	13191	Heterozygous_preleukemic	chr12	87621556	88321821	700.266	2.231	dup	8418	7545	48.619	32703.4	chr12:87621556-88321821	1	13191_Heterozygous_preleukemic	700265
SJMMBALL055301	13191	Heterozygous_preleukemic	chr12	113429041	113475475	46.435	0.425	del	38	179	82.115	32053.1	chr12:113429041-113475475	2	13191_Heterozygous_preleukemic	46434
SJMMBALL055301	13191	Heterozygous_preleukemic	chr12	113482101	115372068	1889.97	2.955	dup	62543	42327	4201.6	4169.59	chr12:113482101-115372068	1	13191_Heterozygous_preleukemic	1889967
SJMMBALL055301	13191	Heterozygous_preleukemic	chr12	115386732	115981170	594.439	2.329	dup	20024	17198	220.279	28116.1	chr12:115386732-115981170	1	13191_Heterozygous_preleukemic	594438
SJMMBALL055301	13191	Heterozygous_preleukemic	chr13	21953109	23163591	1210.48	2.095	dup	45311	43255	48.004	32721.6	chr13:21953109-23163591	1	13191_Heterozygous_preleukemic	1210482
SJMMBALL055301	13191	Heterozygous_preleukemic	chr13	66007703	66433953	426.251	1.231	del	1650	2681	230.118	27921.7	chr13:66007703-66433953	9	13191_Heterozygous_preleukemic	426250
SJMMBALL055301	13191	Heterozygous_preleukemic	chr14	3071986	7788686	4716.7	2.165	dup	15456	14279	47.17	32755.4	chr14:3071986-7788686	1	13191_Heterozygous_preleukemic	4716700
SJMMBALL055301	13191	Heterozygous_preleukemic	chr14	41350550	44503502	3152.95	2.114	dup	19962	18885	30.089	32867.7	chr14:41350550-44503502	1	13191_Heterozygous_preleukemic	3152952
SJMMBALL055301	13191	Heterozygous_preleukemic	chr15	36871760	47585819	10714.1	1.928	del	52455	54413	35.757	32855.4	chr15:36871760-47585819	1	13191_Heterozygous_preleukemic	10714059
SJMMBALL055301	13191	Heterozygous_preleukemic	chr16	84827885	84857595	29.711	2.402	dup	2364	1968	37.39	32845	chr16:84827885-84857595	2	13191_Heterozygous_preleukemic	29710
SJMMBALL055301	13191	Heterozygous_preleukemic	chr17	18105945	20040856	1934.91	2.169	dup	54128	49922	172.194	29758.2	chr17:18105945-20040856	1	13191_Heterozygous_preleukemic	1934911
SJMMBALL055301	13191	Heterozygous_preleukemic	chr17	23630521	23662100	31.58	1.289	del	1221	1894	136.989	31181.9	chr17:23630521-23662100	3	13191_Heterozygous_preleukemic	31579
SJMMBALL055301	13191	Heterozygous_preleukemic	chr17	35263915	35509592	245.678	2.178	dup	23204	21308	81.863	32104.8	chr17:35263915-35509592	2	13191_Heterozygous_preleukemic	245677
SJMMBALL055301	13191	Heterozygous_preleukemic	chr17	37671966	40731186	3059.22	2.106	dup	29172	27705	38.098	32836.9	chr17:37671966-40731186	1	13191_Heterozygous_preleukemic	3059220
SJMMBALL055301	13191	Heterozygous_preleukemic	chr18	12204731	20833057	8628.33	2.177	dup	66568	61144	233.492	27721.4	chr18:12204731-20833057	1	13191_Heterozygous_preleukemic	8628326
SJMMBALL055301	13191	Heterozygous_preleukemic	chr18	21652184	32084760	10432.6	2.143	dup	51320	47903	118.901	31569.8	chr18:21652184-32084760	1	13191_Heterozygous_preleukemic	10432576
SJMMBALL055301	13191	Heterozygous_preleukemic	chr18	32850310	35988268	3137.96	2.162	dup	56050	51853	165.238	30453.6	chr18:32850310-35988268	1	13191_Heterozygous_preleukemic	3137958
SJMMBALL055301	13191	Heterozygous_preleukemic	chr18	36012622	36786047	773.426	2.156	dup	23992	22258	65.768	32360.4	chr18:36012622-36786047	1	13191_Heterozygous_preleukemic	773425
SJMMBALL055301	13191	Heterozygous_preleukemic	chr18	36790421	43582380	6791.96	2.182	dup	59165	54220	218.692	28303.9	chr18:36790421-43582380	1	13191_Heterozygous_preleukemic	6791959
SJMMBALL055301	13191	Heterozygous_preleukemic	chr18	43981072	53686074	9705	2.157	dup	62330	57799	172.904	29616.9	chr18:43981072-53686074	1	13191_Heterozygous_preleukemic	9705002
SJMMBALL055301	13191	Heterozygous_preleukemic	chr18	57477051	61155465	3678.41	2.143	dup	42057	39252	97.779	31812.6	chr18:57477051-61155465	1	13191_Heterozygous_preleukemic	3678414
SJMMBALL055301	13191	Heterozygous_preleukemic	chr18	61172096	65372898	4200.8	2.14	dup	52079	48661	117.155	31658	chr18:61172096-65372898	1	13191_Heterozygous_preleukemic	4200802
SJMMBALL055301	13191	Heterozygous_preleukemic	chr18	65934945	74278757	8343.81	2.162	dup	56838	52574	168.208	30181	chr18:65934945-74278757	1	13191_Heterozygous_preleukemic	8343812
SJMMBALL055301	13191	Heterozygous_preleukemic	chr18	74283141	77381679	3098.54	2.138	dup	26378	24670	57.721	32657.1	chr18:74283141-77381679	1	13191_Heterozygous_preleukemic	3098538
SJMMBALL055301	13191	Heterozygous_preleukemic	chr18	77398937	89130700	11731.8	2.166	dup	54827	50622	169.793	30042.6	chr18:77398937-89130700	1	13191_Heterozygous_preleukemic	11731763
SJMMBALL055301	13191	Heterozygous_preleukemic	chr19	36918449	36970095	51.647	1.53	del	1654	2162	65.023	32435	chr19:36918449-36970095	8	13191_Heterozygous_preleukemic	51646
SJMMBALL055301	13191	Heterozygous_preleukemic	chr19	37270698	37384830	114.133	1.625	del	3624	4460	83.807	31996	chr19:37270698-37384830	1	13191_Heterozygous_preleukemic	114132
SJMMBALL055301	13191	Heterozygous_preleukemic	chrX	6895446	8279203	1383.76	1.799	del	23059	25640	134.627	31286.4	chrX:6895446-8279203	1	13191_Heterozygous_preleukemic	1383757
SJMMBALL055301	13191	Heterozygous_preleukemic	chrX	8749911	13158950	4409.04	1.855	del	20297	21879	58.704	32563.4	chrX:8749911-13158950	1	13191_Heterozygous_preleukemic	4409039
SJMMBALL055301	13191	Heterozygous_preleukemic	chrX	13292674	23783379	10490.7	1.793	del	25301	28225	157.123	30709.9	chrX:13292674-23783379	1	13191_Heterozygous_preleukemic	10490705
SJMMBALL055301	13191	Heterozygous_preleukemic	chrX	35944348	42202031	6257.68	1.829	del	35072	38355	144.858	31073.1	chrX:35944348-42202031	1	13191_Heterozygous_preleukemic	6257683
SJMMBALL055301	13191	Heterozygous_preleukemic	chrX	42226734	52942675	10715.9	1.787	del	29467	32972	193.446	28999	chrX:42226734-52942675	1	13191_Heterozygous_preleukemic	10715941
SJMMBALL055301	13191	Heterozygous_preleukemic	chrX	53012194	56818949	3806.76	1.808	del	11047	12222	58.442	32596.2	chrX:53012194-56818949	1	13191_Heterozygous_preleukemic	3806755
SJMMBALL055301	13191	Heterozygous_preleukemic	chrX	56872494	72501308	15628.8	1.815	del	31480	34698	154.224	30834.5	chrX:56872494-72501308	1	13191_Heterozygous_preleukemic	15628814
SJMMBALL055301	13191	Heterozygous_preleukemic	chrX	72591488	73893880	1302.39	1.868	del	21814	23357	52.205	32684.2	chrX:72591488-73893880	1	13191_Heterozygous_preleukemic	1302392
SJMMBALL055301	13191	Heterozygous_preleukemic	chrX	73894728	77652860	3758.13	1.807	del	28377	31402	150.77	30955.7	chrX:73894728-77652860	1	13191_Heterozygous_preleukemic	3758132
SJMMBALL055301	13191	Heterozygous_preleukemic	chrX	77841836	91575574	13733.7	1.839	del	18137	19726	65.87	32281.9	chrX:77841836-91575574	1	13191_Heterozygous_preleukemic	13733738
SJMMBALL055301	13191	Heterozygous_preleukemic	chrX	92119601	100736882	8617.28	1.784	del	27636	30982	187.728	29314.8	chrX:92119601-100736882	1	13191_Heterozygous_preleukemic	8617281
SJMMBALL055301	13191	Heterozygous_preleukemic	chrX	100738165	101673247	935.083	1.814	del	15631	17238	77.429	32157.3	chrX:100738165-101673247	1	13191_Heterozygous_preleukemic	935082
SJMMBALL055301	13191	Heterozygous_preleukemic	chrX	101673260	108762254	7088.99	1.797	del	31609	35184	188.289	29157	chrX:101673260-108762254	1	13191_Heterozygous_preleukemic	7088994
SJMMBALL055301	13191	Heterozygous_preleukemic	chrX	110814431	134721945	23907.5	1.811	del	32595	35987	165.302	30318	chrX:110814431-134721945	1	13191_Heterozygous_preleukemic	23907514
SJMMBALL055301	13191	Heterozygous_preleukemic	chrX	136225262	142351611	6126.35	1.773	del	26897	30345	203.937	28476.9	chrX:136225262-142351611	1	13191_Heterozygous_preleukemic	6126349
SJMMBALL055301	13191	Heterozygous_preleukemic	chrX	142632930	151079984	8447.06	1.861	del	23120	24848	61.615	32504.4	chrX:142632930-151079984	1	13191_Heterozygous_preleukemic	8447054
SJMMBALL055301	13191	Heterozygous_preleukemic	chrX	151088574	157853637	6765.06	1.8	del	32691	36317	187.541	29472.8	chrX:151088574-157853637	1	13191_Heterozygous_preleukemic	6765063
SJMMBALL055301	13191	Heterozygous_preleukemic	chrX	157910062	160829654	2919.59	1.816	del	13700	15086	65.782	32321	chrX:157910062-160829654	1	13191_Heterozygous_preleukemic	2919592
SJMMBALL055301	13191	Heterozygous_preleukemic	chrX	160903055	169987781	9084.73	1.782	del	29335	32918	202.664	28664.6	chrX:160903055-169987781	5	13191_Heterozygous_preleukemic	9084726
SJMMBALL055302	13374	Heterozygous_preleukemic	chr1	46109241	52098495	5989.26	2.08	dup	46085	44316	34.758	6821.91	chr1:46109241-52098495	1	13374_Heterozygous_preleukemic	5989254
SJMMBALL055302	13374	Heterozygous_preleukemic	chr1	84912143	85632668	720.526	2.143	dup	68549	63965	160.236	3931.06	chr1:84912143-85632668	1	13374_Heterozygous_preleukemic	720525
SJMMBALL055302	13374	Heterozygous_preleukemic	chr1	139517142	140376453	859.312	2.146	dup	12573	11715	30.637	6849.91	chr1:139517142-140376453	1	13374_Heterozygous_preleukemic	859311
SJMMBALL055302	13374	Heterozygous_preleukemic	chr2	76826945	76831890	4.946	2.264	dup	6181	5461	45.469	6667.12	chr2:76826945-76831890	1	13374_Heterozygous_preleukemic	4945
SJMMBALL055302	13374	Heterozygous_preleukemic	chr2	85917902	90282589	4364.69	2.103	dup	187302	178121	232.188	1758.73	chr2:85917902-90282589	1	13374_Heterozygous_preleukemic	4364687
SJMMBALL055302	13374	Heterozygous_preleukemic	chr2	110616893	111945464	1328.57	2.143	dup	42070	39266	97.676	5577.21	chr2:110616893-111945464	1	13374_Heterozygous_preleukemic	1328571
SJMMBALL055302	13374	Heterozygous_preleukemic	chr2	157462668	157469976	7.309	1.016	del	446	878	129.933	4371.61	chr2:157462668-157469976	20	13374_Heterozygous_preleukemic	7308
SJMMBALL055302	13374	Heterozygous_preleukemic	chr2	175018133	178333011	3314.88	2.173	dup	11585	10662	38.8	6785.09	chr2:175018133-178333011	1	13374_Heterozygous_preleukemic	3314878
SJMMBALL055302	13374	Heterozygous_preleukemic	chr3	64089408	64719651	630.244	2.147	dup	26844	25006	65.86	6249.15	chr3:64089408-64719651	1	13374_Heterozygous_preleukemic	630243
SJMMBALL055302	13374	Heterozygous_preleukemic	chr3	92254869	94176581	1921.71	2.151	dup	37821	35165	97.737	5509.7	chr3:92254869-94176581	1	13374_Heterozygous_preleukemic	1921712
SJMMBALL055302	13374	Heterozygous_preleukemic	chr3	98425199	98856195	430.997	2.174	dup	9248	8509	31.163	6849.66	chr3:98425199-98856195	1	13374_Heterozygous_preleukemic	430996
SJMMBALL055302	13374	Heterozygous_preleukemic	chr3	106148528	106486346	337.819	2.176	dup	11478	10550	39.621	6776.13	chr3:106148528-106486346	1	13374_Heterozygous_preleukemic	337818
SJMMBALL055302	13374	Heterozygous_preleukemic	chr4	59957786	62148698	2190.91	2.189	dup	30330	27708	120.19	4748.04	chr4:59957786-62148698	1	13374_Heterozygous_preleukemic	2190912
SJMMBALL055302	13374	Heterozygous_preleukemic	chr4	88522199	88850815	328.617	2.143	dup	24706	23058	57.456	6453.5	chr4:88522199-88850815	1	13374_Heterozygous_preleukemic	328616
SJMMBALL055302	13374	Heterozygous_preleukemic	chr4	111980335	115753029	3772.7	2.087	dup	63767	61110	56.81	6562.63	chr4:111980335-115753029	1	13374_Heterozygous_preleukemic	3772694
SJMMBALL055302	13374	Heterozygous_preleukemic	chr4	118753584	118934848	181.265	2.195	dup	14245	12982	59.474	6425.54	chr4:118753584-118934848	2	13374_Heterozygous_preleukemic	181264
SJMMBALL055302	13374	Heterozygous_preleukemic	chr4	143398325	144361938	963.614	2.091	dup	36183	34608	35.229	6817.71	chr4:143398325-144361938	1	13374_Heterozygous_preleukemic	963613
SJMMBALL055302	13374	Heterozygous_preleukemic	chr4	145530809	147866415	2335.61	2.24	dup	36548	32632	225.901	2149.69	chr4:145530809-147866415	1	13374_Heterozygous_preleukemic	2335606
SJMMBALL055302	13374	Heterozygous_preleukemic	chr5	3000100	3000940	0.841	2.514	dup	1731	1377	42.021	6735.6	chr5:3000100-3000940	1	13374_Heterozygous_preleukemic	840
SJMMBALL055302	13374	Heterozygous_preleukemic	chr5	9504691	17820639	8315.95	2.148	dup	46052	42887	113.857	4831.18	chr5:9504691-17820639	1	13374_Heterozygous_preleukemic	8315948
SJMMBALL055302	13374	Heterozygous_preleukemic	chr5	26021682	27501417	1479.74	2.206	dup	17503	15871	81.09	5859.89	chr5:26021682-27501417	1	13374_Heterozygous_preleukemic	1479735
SJMMBALL055302	13374	Heterozygous_preleukemic	chr5	86556848	87930192	1373.35	2.107	dup	37566	35665	49.691	6634.25	chr5:86556848-87930192	1	13374_Heterozygous_preleukemic	1373344
SJMMBALL055302	13374	Heterozygous_preleukemic	chr5	93274814	95521503	2246.69	2.177	dup	16315	14988	57.017	6508.54	chr5:93274814-95521503	1	13374_Heterozygous_preleukemic	2246689
SJMMBALL055302	13374	Heterozygous_preleukemic	chr5	105018521	106457445	1438.92	2.128	dup	21579	20281	40.613	6746.94	chr5:105018521-106457445	1	13374_Heterozygous_preleukemic	1438924
SJMMBALL055302	13374	Heterozygous_preleukemic	chr5	108779757	110007034	1227.28	2.192	dup	52501	47905	213.509	2521.31	chr5:108779757-110007034	1	13374_Heterozygous_preleukemic	1227277
SJMMBALL055302	13374	Heterozygous_preleukemic	chr5	145287262	146896192	1608.93	2.092	dup	40167	38405	39.727	6766.2	chr5:145287262-146896192	1	13374_Heterozygous_preleukemic	1608930
SJMMBALL055302	13374	Heterozygous_preleukemic	chr6	56886617	58435870	1549.25	2.151	dup	41596	38680	107.107	5145.35	chr6:56886617-58435870	1	13374_Heterozygous_preleukemic	1549253
SJMMBALL055302	13374	Heterozygous_preleukemic	chr6	66538955	66777155	238.201	2.171	dup	8757	8067	28.668	6858.48	chr6:66538955-66777155	1	13374_Heterozygous_preleukemic	238200
SJMMBALL055302	13374	Heterozygous_preleukemic	chr6	68755007	70704201	1949.19	2.175	dup	64450	59267	220.04	2338.59	chr6:68755007-70704201	1	13374_Heterozygous_preleukemic	1949194
SJMMBALL055302	13374	Heterozygous_preleukemic	chr6	89674669	90333500	658.832	2.124	dup	21645	20378	38.533	6794.27	chr6:89674669-90333500	1	13374_Heterozygous_preleukemic	658831
SJMMBALL055302	13374	Heterozygous_preleukemic	chr6	120523386	120822663	299.278	1.797	del	5085	5661	30.38	6851.71	chr6:120523386-120822663	1	13374_Heterozygous_preleukemic	299277
SJMMBALL055302	13374	Heterozygous_preleukemic	chr6	121659913	124320695	2660.78	2.1	dup	79213	75450	92.128	5703.14	chr6:121659913-124320695	1	13374_Heterozygous_preleukemic	2660782
SJMMBALL055302	13374	Heterozygous_preleukemic	chr6	129872177	132571930	2699.75	2.159	dup	44843	41547	127.248	4468.44	chr6:129872177-132571930	1	13374_Heterozygous_preleukemic	2699753
SJMMBALL055302	13374	Heterozygous_preleukemic	chr6	136328602	136399068	70.467	2.902	dup	1959	1350	120.363	4658.75	chr6:136328602-136399068	4	13374_Heterozygous_preleukemic	70466
SJMMBALL055302	13374	Heterozygous_preleukemic	chr7	3719153	4281608	562.456	2.149	dup	30432	28317	76.983	6006.82	chr7:3719153-4281608	1	13374_Heterozygous_preleukemic	562455
SJMMBALL055302	13374	Heterozygous_preleukemic	chr7	5410286	12775621	7365.34	2.147	dup	140684	131025	347.102	716.288	chr7:5410286-12775621	3	13374_Heterozygous_preleukemic	7365335
SJMMBALL055302	13374	Heterozygous_preleukemic	chr7	13407704	15897597	2489.89	2.137	dup	23993	22456	51.362	6614.6	chr7:13407704-15897597	1	13374_Heterozygous_preleukemic	2489893
SJMMBALL055302	13374	Heterozygous_preleukemic	chr7	18345804	18817203	471.4	2.145	dup	33625	31356	80.07	5910.56	chr7:18345804-18817203	1	13374_Heterozygous_preleukemic	471399
SJMMBALL055302	13374	Heterozygous_preleukemic	chr7	19920931	24055711	4134.78	2.131	dup	35410	33229	69.95	6177.93	chr7:19920931-24055711	1	13374_Heterozygous_preleukemic	4134780
SJMMBALL055302	13374	Heterozygous_preleukemic	chr7	25914715	27155359	1240.64	2.099	dup	34895	33248	40.054	6757.23	chr7:25914715-27155359	1	13374_Heterozygous_preleukemic	1240644
SJMMBALL055302	13374	Heterozygous_preleukemic	chr7	38106548	44253726	6147.18	2.093	dup	107676	102896	109.107	4989.79	chr7:38106548-44253726	1	13374_Heterozygous_preleukemic	6147178
SJMMBALL055302	13374	Heterozygous_preleukemic	chr7	84856360	87297586	2441.23	2.139	dup	74987	70112	165.443	3801.42	chr7:84856360-87297586	1	13374_Heterozygous_preleukemic	2441226
SJMMBALL055302	13374	Heterozygous_preleukemic	chr7	102900336	105378341	2478.01	2.066	dup	126670	122628	65.693	6321.38	chr7:102900336-105378341	1	13374_Heterozygous_preleukemic	2478005
SJMMBALL055302	13374	Heterozygous_preleukemic	chr7	107794747	108881642	1086.9	2.153	dup	54655	50761	145.485	4162.34	chr7:107794747-108881642	1	13374_Heterozygous_preleukemic	1086895
SJMMBALL055302	13374	Heterozygous_preleukemic	chr7	131034603	131226812	192.21	2.13	dup	15535	14589	29.981	6852.83	chr7:131034603-131226812	1	13374_Heterozygous_preleukemic	192209
SJMMBALL055302	13374	Heterozygous_preleukemic	chr7	140539098	140763955	224.858	2.194	dup	13723	12509	57.03	6481.15	chr7:140539098-140763955	1	13374_Heterozygous_preleukemic	224857
SJMMBALL055302	13374	Heterozygous_preleukemic	chr8	21084408	21930084	845.677	2.178	dup	11978	10997	42.461	6720.88	chr8:21084408-21930084	1	13374_Heterozygous_preleukemic	845676
SJMMBALL055302	13374	Heterozygous_preleukemic	chr8	25018018	25088531	70.514	1.7	del	2070	2436	29.004	6854.23	chr8:25018018-25088531	1	13374_Heterozygous_preleukemic	70513
SJMMBALL055302	13374	Heterozygous_preleukemic	chr8	104836157	104967020	130.864	2.165	dup	10660	9849	32.469	6835.31	chr8:104836157-104967020	1	13374_Heterozygous_preleukemic	130863
SJMMBALL055302	13374	Heterozygous_preleukemic	chr9	15919129	20352856	4433.73	2.075	dup	43995	42407	29.289	6854.16	chr9:15919129-20352856	1	13374_Heterozygous_preleukemic	4433727
SJMMBALL055302	13374	Heterozygous_preleukemic	chr9	37652567	40092969	2440.4	2.095	dup	100192	95664	105.282	5219.42	chr9:37652567-40092969	1	13374_Heterozygous_preleukemic	2440402
SJMMBALL055302	13374	Heterozygous_preleukemic	chr9	109115448	109831447	716	2.138	dup	43590	40777	94.729	5641.56	chr9:109115448-109831447	1	13374_Heterozygous_preleukemic	715999
SJMMBALL055302	13374	Heterozygous_preleukemic	chr10	128958656	130480027	1521.37	2.13	dup	75377	70762	147.092	4046.86	chr10:128958656-130480027	1	13374_Heterozygous_preleukemic	1521371
SJMMBALL055302	13374	Heterozygous_preleukemic	chr11	49180533	49625528	444.996	2.116	dup	21659	20468	33.938	6826.19	chr11:49180533-49625528	1	13374_Heterozygous_preleukemic	444995
SJMMBALL055302	13374	Heterozygous_preleukemic	chr11	73287309	74270415	983.107	2.127	dup	35763	33634	65.897	6213.18	chr11:73287309-74270415	1	13374_Heterozygous_preleukemic	983106
SJMMBALL055302	13374	Heterozygous_preleukemic	chr11	99609750	100383703	773.954	2.103	dup	38035	36164	47.492	6650.75	chr11:99609750-100383703	1	13374_Heterozygous_preleukemic	773953
SJMMBALL055302	13374	Heterozygous_preleukemic	chr11	106655056	106821969	166.914	1.84	del	8899	9672	31.786	6842.55	chr11:106655056-106821969	1	13374_Heterozygous_preleukemic	166913
SJMMBALL055302	13374	Heterozygous_preleukemic	chr12	87461627	88272340	810.714	2.18	dup	12303	11286	44.453	6681.97	chr12:87461627-88272340	1	13374_Heterozygous_preleukemic	810713
SJMMBALL055302	13374	Heterozygous_preleukemic	chr12	113981851	116055012	2073.16	2.168	dup	61673	56898	194.744	3203.27	chr12:113981851-116055012	1	13374_Heterozygous_preleukemic	2073161
SJMMBALL055302	13374	Heterozygous_preleukemic	chr13	12619709	13191849	572.141	2.23	dup	6616	5934	37.737	6811.43	chr13:12619709-13191849	1	13374_Heterozygous_preleukemic	572140
SJMMBALL055302	13374	Heterozygous_preleukemic	chr13	22101697	23233057	1131.36	2.162	dup	47139	43612	138.746	4271.35	chr13:22101697-23233057	1	13374_Heterozygous_preleukemic	1131360
SJMMBALL055302	13374	Heterozygous_preleukemic	chr13	23480372	23789573	309.202	1.883	del	15674	16652	29.348	6855.15	chr13:23480372-23789573	1	13374_Heterozygous_preleukemic	309201
SJMMBALL055302	13374	Heterozygous_preleukemic	chr13	24979618	28951881	3972.26	2.096	dup	27889	26607	30.337	6852.4	chr13:24979618-28951881	1	13374_Heterozygous_preleukemic	3972263
SJMMBALL055302	13374	Heterozygous_preleukemic	chr13	66008010	68565288	2557.28	2.121	dup	41509	39134	70.534	6137.42	chr13:66008010-68565288	1	13374_Heterozygous_preleukemic	2557278
SJMMBALL055302	13374	Heterozygous_preleukemic	chr13	100154817	100539558	384.742	2.111	dup	22381	21205	31.964	6837.58	chr13:100154817-100539558	1	13374_Heterozygous_preleukemic	384741
SJMMBALL055302	13374	Heterozygous_preleukemic	chr14	3071986	7873537	4801.55	2.238	dup	18346	16397	111.4	4911.69	chr14:3071986-7873537	1	13374_Heterozygous_preleukemic	4801551
SJMMBALL055302	13374	Heterozygous_preleukemic	chr14	41348574	44853460	3504.89	2.16	dup	25700	23801	73.724	6050.85	chr14:41348574-44853460	1	13374_Heterozygous_preleukemic	3504886
SJMMBALL055302	13374	Heterozygous_preleukemic	chr14	47693848	51888848	4195	2.073	dup	88946	85798	56.9	6536.11	chr14:47693848-51888848	1	13374_Heterozygous_preleukemic	4195000
SJMMBALL055302	13374	Heterozygous_preleukemic	chr14	52567726	53796004	1228.28	2.127	dup	42999	40437	79.372	5959.2	chr14:52567726-53796004	1	13374_Heterozygous_preleukemic	1228278
SJMMBALL055302	13374	Heterozygous_preleukemic	chr15	82372362	83947036	1574.67	2.095	dup	40709	38859	43.262	6708.42	chr15:82372362-83947036	1	13374_Heterozygous_preleukemic	1574674
SJMMBALL055302	13374	Heterozygous_preleukemic	chr16	19529968	19655572	125.605	2.22	dup	5629	5072	29.495	6853.41	chr16:19529968-19655572	1	13374_Heterozygous_preleukemic	125604
SJMMBALL055302	13374	Heterozygous_preleukemic	chr16	58889197	59434747	545.551	2.126	dup	24421	22977	44.38	6696.41	chr16:58889197-59434747	1	13374_Heterozygous_preleukemic	545550
SJMMBALL055302	13374	Heterozygous_preleukemic	chr16	84827885	84971493	143.609	1.711	del	2484	2903	31.829	6840.8	chr16:84827885-84971493	1	13374_Heterozygous_preleukemic	143608
SJMMBALL055302	13374	Heterozygous_preleukemic	chr17	17892687	23478552	5585.87	2.159	dup	152811	141572	434.196	401.657	chr17:17892687-23478552	2	13374_Heterozygous_preleukemic	5585865
SJMMBALL055302	13374	Heterozygous_preleukemic	chr17	35263915	35509592	245.678	2.152	dup	24548	22817	63.974	6395.3	chr17:35263915-35509592	2	13374_Heterozygous_preleukemic	245677
SJMMBALL055302	13374	Heterozygous_preleukemic	chr17	36030148	38275721	2245.57	2.092	dup	109699	104874	109.088	5067.64	chr17:36030148-38275721	1	13374_Heterozygous_preleukemic	2245573
SJMMBALL055302	13374	Heterozygous_preleukemic	chr18	15717866	22410049	6692.18	2.074	dup	51679	49831	33.759	6828.84	chr18:15717866-22410049	1	13374_Heterozygous_preleukemic	6692183
SJMMBALL055302	13374	Heterozygous_preleukemic	chr19	7879376	8337984	458.609	2.188	dup	8553	7817	33.573	6833.04	chr19:7879376-8337984	1	13374_Heterozygous_preleukemic	458608
SJMMBALL055302	13374	Heterozygous_preleukemic	chr19	12861733	13815595	953.863	2.094	dup	36813	35165	37.945	6802.41	chr19:12861733-13815595	1	13374_Heterozygous_preleukemic	953862
SJMMBALL055302	13374	Heterozygous_preleukemic	chr19	36918449	37376689	458.241	2.229	dup	14295	12825	81.126	5808.33	chr19:36918449-37376689	2	13374_Heterozygous_preleukemic	458240
SJMMBALL055302	13374	Heterozygous_preleukemic	chr19	39072108	40153785	1081.68	2.139	dup	29752	27816	65.765	6285.43	chr19:39072108-40153785	1	13374_Heterozygous_preleukemic	1081677
SJMMBALL055302	13374	Heterozygous_preleukemic	chrX	6052966	8251059	2198.09	1.775	del	25847	29128	192.309	3365.83	chrX:6052966-8251059	1	13374_Heterozygous_preleukemic	2198093
SJMMBALL055302	13374	Heterozygous_preleukemic	chrX	9656327	20671463	11015.1	1.777	del	33088	37250	241.9	1147.11	chrX:9656327-20671463	1	13374_Heterozygous_preleukemic	11015136
SJMMBALL055302	13374	Heterozygous_preleukemic	chrX	20671938	23958977	3287.04	1.825	del	13024	14269	56.029	6592.01	chrX:20671938-23958977	1	13374_Heterozygous_preleukemic	3287039
SJMMBALL055302	13374	Heterozygous_preleukemic	chrX	33657195	41879970	8222.78	1.851	del	40116	43354	124.209	4565.23	chrX:33657195-41879970	1	13374_Heterozygous_preleukemic	8222775
SJMMBALL055302	13374	Heterozygous_preleukemic	chrX	41911745	52742472	10830.7	1.794	del	33443	37288	205.622	2873.49	chrX:41911745-52742472	1	13374_Heterozygous_preleukemic	10830727
SJMMBALL055302	13374	Heterozygous_preleukemic	chrX	52744502	56801216	4056.72	1.813	del	12882	14209	64.056	6360.39	chrX:52744502-56801216	1	13374_Heterozygous_preleukemic	4056714
SJMMBALL055302	13374	Heterozygous_preleukemic	chrX	56804327	72269321	15465	1.786	del	35538	39787	235.633	1558.52	chrX:56804327-72269321	1	13374_Heterozygous_preleukemic	15464994
SJMMBALL055302	13374	Heterozygous_preleukemic	chrX	72271006	73763417	1492.41	1.834	del	18591	20273	71.874	6097.47	chrX:72271006-73763417	1	13374_Heterozygous_preleukemic	1492411
SJMMBALL055302	13374	Heterozygous_preleukemic	chrX	73764316	75125927	1361.61	1.768	del	29645	33544	236.124	1352.73	chrX:73764316-75125927	1	13374_Heterozygous_preleukemic	1361611
SJMMBALL055302	13374	Heterozygous_preleukemic	chrX	75149770	85746322	10596.6	1.828	del	23497	25706	97.866	5442.67	chrX:75149770-85746322	1	13374_Heterozygous_preleukemic	10596552
SJMMBALL055302	13374	Heterozygous_preleukemic	chrX	85749562	100635789	14886.2	1.798	del	35079	39014	205.671	2697.46	chrX:85749562-100635789	1	13374_Heterozygous_preleukemic	14886227
SJMMBALL055302	13374	Heterozygous_preleukemic	chrX	100690575	101452223	761.649	1.805	del	15012	16632	81.671	5758.06	chrX:100690575-101452223	1	13374_Heterozygous_preleukemic	761648
SJMMBALL055302	13374	Heterozygous_preleukemic	chrX	101546926	107172551	5625.63	1.779	del	35253	39631	251.467	936.552	chrX:101546926-107172551	1	13374_Heterozygous_preleukemic	5625625
SJMMBALL055302	13374	Heterozygous_preleukemic	chrX	107397844	123602163	16204.3	1.821	del	21955	24115	99.869	5369.86	chrX:107397844-123602163	1	13374_Heterozygous_preleukemic	16204319
SJMMBALL055302	13374	Heterozygous_preleukemic	chrX	124135609	138505080	14369.5	1.808	del	37292	41249	196.373	3040.13	chrX:124135609-138505080	1	13374_Heterozygous_preleukemic	14369471
SJMMBALL055302	13374	Heterozygous_preleukemic	chrX	138834492	139724096	889.605	1.813	del	5784	6381	28.871	6857.3	chrX:138834492-139724096	1	13374_Heterozygous_preleukemic	889604
SJMMBALL055302	13374	Heterozygous_preleukemic	chrX	139736232	147503496	7767.27	1.793	del	29362	32747	181.48	3518.99	chrX:139736232-147503496	1	13374_Heterozygous_preleukemic	7767264
SJMMBALL055302	13374	Heterozygous_preleukemic	chrX	149977392	154887778	4910.39	1.779	del	31608	35543	226.536	1954.94	chrX:149977392-154887778	1	13374_Heterozygous_preleukemic	4910386
SJMMBALL055302	13374	Heterozygous_preleukemic	chrX	155053644	160461419	5407.78	1.811	del	19927	22011	102.031	5295.24	chrX:155053644-160461419	1	13374_Heterozygous_preleukemic	5407775
SJMMBALL055302	13374	Heterozygous_preleukemic	chrX	160472269	167208383	6736.11	1.798	del	30166	33553	177.181	3667.1	chrX:160472269-167208383	1	13374_Heterozygous_preleukemic	6736114
SJMMBALL055302	13374	Heterozygous_preleukemic	chrX	167476770	169303023	1826.25	1.78	del	4458	5010	31.62	6847.28	chrX:167476770-169303023	1	13374_Heterozygous_preleukemic	1826253
SJMMBALL055303	13289	Heterozygous_preleukemic	chr2	85769780	90253006	4483.23	1.945	del	229268	235769	90.788	5420.82	chr2:85769780-90253006	1	13289_Heterozygous_preleukemic	4483226
SJMMBALL055303	13289	Heterozygous_preleukemic	chr2	111088389	116888341	5799.95	1.953	del	107980	110587	31.104	5710.09	chr2:111088389-116888341	1	13289_Heterozygous_preleukemic	5799952
SJMMBALL055303	13289	Heterozygous_preleukemic	chr2	157462668	157469976	7.309	1.026	del	619	1207	174.669	4111.94	chr2:157462668-157469976	20	13289_Heterozygous_preleukemic	7308
SJMMBALL055303	13289	Heterozygous_preleukemic	chr3	92220055	92255589	35.535	2.446	dup	1679	1373	31.8	5709.78	chr3:92220055-92255589	9	13289_Heterozygous_preleukemic	35534
SJMMBALL055303	13289	Heterozygous_preleukemic	chr6	41281659	47095808	5814.15	1.948	del	92137	94609	32.704	5706.65	chr6:41281659-47095808	1	13289_Heterozygous_preleukemic	5814149
SJMMBALL055303	13289	Heterozygous_preleukemic	chr7	9927595	10053199	125.605	1.02	del	5105	10014	1469.68	1438.73	chr7:9927595-10053199	3	13289_Heterozygous_preleukemic	125604
SJMMBALL055303	13289	Heterozygous_preleukemic	chr7	26932320	26939390	7.071	1.02	del	1378	2703	396.668	3029.97	chr7:26932320-26939390	3	13289_Heterozygous_preleukemic	7070
SJMMBALL055303	13289	Heterozygous_preleukemic	chr7	85152573	88530909	3378.34	1.932	del	81827	84694	49.226	5665.18	chr7:85152573-88530909	1	13289_Heterozygous_preleukemic	3378336
SJMMBALL055303	13289	Heterozygous_preleukemic	chr9	37918587	40210619	2292.03	1.948	del	112740	115758	39.839	5695.33	chr9:37918587-40210619	1	13289_Heterozygous_preleukemic	2292032
SJMMBALL055303	13289	Heterozygous_preleukemic	chr10	128364364	128365253	0.89	0.965	del	150	311	51.634	5647.06	chr10:128364364-128365253	1	13289_Heterozygous_preleukemic	889
SJMMBALL055303	13289	Heterozygous_preleukemic	chr11	59086861	59090584	3.724	1.171	del	479	818	82.674	5531.6	chr11:59086861-59090584	1	13289_Heterozygous_preleukemic	3723
SJMMBALL055303	13289	Heterozygous_preleukemic	chr13	66007703	66433953	426.251	1.194	del	2291	3839	365.409	3365.74	chr13:66007703-66433953	9	13289_Heterozygous_preleukemic	426250
SJMMBALL055303	13289	Heterozygous_preleukemic	chr14	3998419	4517154	518.736	2.919	dup	9119	6248	576.739	2662.45	chr14:3998419-4517154	4	13289_Heterozygous_preleukemic	518735
SJMMBALL055303	13289	Heterozygous_preleukemic	chr14	9861843	9886927	25.085	0.982	del	302	615	98.235	5290.48	chr14:9861843-9886927	4	13289_Heterozygous_preleukemic	25084
SJMMBALL055303	13289	Heterozygous_preleukemic	chr16	84827885	84860608	32.724	1.632	del	2618	3208	57.955	5599.07	chr16:84827885-84860608	8	13289_Heterozygous_preleukemic	32723
SJMMBALL055303	13289	Heterozygous_preleukemic	chr17	17712663	20945603	3232.94	1.949	del	117170	120239	39.658	5705.64	chr17:17712663-20945603	1	13289_Heterozygous_preleukemic	3232940
SJMMBALL055303	13289	Heterozygous_preleukemic	chr17	23630521	23665614	35.094	1.338	del	1945	2907	180.431	3821	chr17:23630521-23665614	3	13289_Heterozygous_preleukemic	35093
SJMMBALL055303	13289	Heterozygous_preleukemic	chr19	36889849	36970095	80.247	2.358	dup	4086	3466	52.383	5623.9	chr19:36889849-36970095	1	13289_Heterozygous_preleukemic	80246
SJMMBALL055303	13289	Heterozygous_preleukemic	chr19	37271447	37330643	59.197	2.477	dup	6639	5360	141.665	4728.49	chr19:37271447-37330643	1	13289_Heterozygous_preleukemic	59196
SJMMBALL055303	13289	Heterozygous_preleukemic	chrX	3836457	8194285	4357.83	1.846	del	36361	39405	120.875	5134.15	chrX:3836457-8194285	1	13289_Heterozygous_preleukemic	4357828
SJMMBALL055303	13289	Heterozygous_preleukemic	chrX	8416420	18261634	9845.22	1.841	del	52392	56910	184.508	3518.63	chrX:8416420-18261634	1	13289_Heterozygous_preleukemic	9845214
SJMMBALL055303	13289	Heterozygous_preleukemic	chrX	18269114	20960037	2690.92	1.863	del	18430	19782	47.359	5686.7	chrX:18269114-20960037	1	13289_Heterozygous_preleukemic	2690923
SJMMBALL055303	13289	Heterozygous_preleukemic	chrX	21036669	38076846	17040.2	1.845	del	54159	58722	182.292	3670.98	chrX:21036669-38076846	1	13289_Heterozygous_preleukemic	17040177
SJMMBALL055303	13289	Heterozygous_preleukemic	chrX	38602533	49784344	11181.8	1.867	del	40457	43340	98.233	5361.28	chrX:38602533-49784344	1	13289_Heterozygous_preleukemic	11181811
SJMMBALL055303	13289	Heterozygous_preleukemic	chrX	49790021	60155719	10365.7	1.851	del	44393	47956	135.944	4835.72	chrX:49790021-60155719	1	13289_Heterozygous_preleukemic	10365698
SJMMBALL055303	13289	Heterozygous_preleukemic	chrX	60307146	73681149	13374	1.834	del	45666	49806	177.247	3967.63	chrX:60307146-73681149	1	13289_Heterozygous_preleukemic	13374003
SJMMBALL055303	13289	Heterozygous_preleukemic	chrX	73767250	74434027	666.778	1.88	del	33750	35905	66.113	5570.5	chrX:73767250-74434027	1	13289_Heterozygous_preleukemic	666777
SJMMBALL055303	13289	Heterozygous_preleukemic	chrX	74481042	93490964	19009.9	1.849	del	44622	48271	141.717	4617.28	chrX:74481042-93490964	1	13289_Heterozygous_preleukemic	19009922
SJMMBALL055303	13289	Heterozygous_preleukemic	chrX	94272309	101276556	7004.25	1.873	del	38541	41149	84.581	5477.99	chrX:94272309-101276556	1	13289_Heterozygous_preleukemic	7004247
SJMMBALL055303	13289	Heterozygous_preleukemic	chrX	101280549	106060688	4780.14	1.859	del	41509	44664	114.311	5219.61	chrX:101280549-106060688	1	13289_Heterozygous_preleukemic	4780139
SJMMBALL055303	13289	Heterozygous_preleukemic	chrX	106216070	134072780	27856.7	1.848	del	50668	54823	161.796	4378.34	chrX:106216070-134072780	1	13289_Heterozygous_preleukemic	27856710
SJMMBALL055303	13289	Heterozygous_preleukemic	chrX	134568848	141182362	6613.52	1.844	del	48775	52894	164.918	4246.16	chrX:134568848-141182362	1	13289_Heterozygous_preleukemic	6613514
SJMMBALL055303	13289	Heterozygous_preleukemic	chrX	143766821	151930575	8163.76	1.839	del	43131	46913	156.907	4505.59	chrX:143766821-151930575	1	13289_Heterozygous_preleukemic	8163754
SJMMBALL055303	13289	Heterozygous_preleukemic	chrX	152003322	160458913	8455.59	1.855	del	46104	49697	133.312	4941	chrX:152003322-160458913	1	13289_Heterozygous_preleukemic	8455591
SJMMBALL055303	13289	Heterozygous_preleukemic	chrX	160779309	169253871	8474.56	1.846	del	38970	42232	129.516	5042.58	chrX:160779309-169253871	1	13289_Heterozygous_preleukemic	8474562
SJMMBALL055303	13289	Heterozygous_preleukemic	chrX	169976884	169987781	10.898	3.559	dup	4999	2809	691.361	2116.93	chrX:169976884-169987781	4	13289_Heterozygous_preleukemic	10897
SJMMBALL055304	3168	Heterozygous_preleukemic	chr2	24847895	25611555	763.661	1.924	del	59599	61948	45.227	7531.86	chr2:24847895-25611555	1	3168_Heterozygous_preleukemic	763660
SJMMBALL055304	3168	Heterozygous_preleukemic	chr2	29783188	30827129	1043.94	1.914	del	48563	50747	47.795	7454.16	chr2:29783188-30827129	1	3168_Heterozygous_preleukemic	1043941
SJMMBALL055304	3168	Heterozygous_preleukemic	chr2	155192107	156506546	1314.44	1.927	del	53453	55475	37.407	7665.35	chr2:155192107-156506546	1	3168_Heterozygous_preleukemic	1314439
SJMMBALL055304	3168	Heterozygous_preleukemic	chr2	157462668	157469976	7.309	1.032	del	547	1060	151.144	6368.03	chr2:157462668-157469976	20	3168_Heterozygous_preleukemic	7308
SJMMBALL055304	3168	Heterozygous_preleukemic	chr3	89148678	89446191	297.514	1.9	del	26143	27517	34.958	7696.14	chr3:89148678-89446191	1	3168_Heterozygous_preleukemic	297513
SJMMBALL055304	3168	Heterozygous_preleukemic	chr4	88629803	88836632	206.83	1.864	del	18210	19540	46.393	7502.6	chr4:88629803-88836632	1	3168_Heterozygous_preleukemic	206829
SJMMBALL055304	3168	Heterozygous_preleukemic	chr4	132144151	134126790	1982.64	1.926	del	55821	57972	40.516	7641.65	chr4:132144151-134126790	1	3168_Heterozygous_preleukemic	1982639
SJMMBALL055304	3168	Heterozygous_preleukemic	chr5	108797165	110290337	1493.17	1.93	del	70897	73466	45.578	7517.25	chr5:108797165-110290337	1	3168_Heterozygous_preleukemic	1493172
SJMMBALL055304	3168	Heterozygous_preleukemic	chr5	136836611	137799613	963.003	1.908	del	55585	58269	62.921	7211.12	chr5:136836611-137799613	1	3168_Heterozygous_preleukemic	963002
SJMMBALL055304	3168	Heterozygous_preleukemic	chr5	144891293	147503229	2611.94	1.932	del	72077	74602	43.348	7571.55	chr5:144891293-147503229	1	3168_Heterozygous_preleukemic	2611936
SJMMBALL055304	3168	Heterozygous_preleukemic	chr7	3670898	3894071	223.174	1.891	del	21299	22527	34.157	7706.63	chr7:3670898-3894071	1	3168_Heterozygous_preleukemic	223173
SJMMBALL055304	3168	Heterozygous_preleukemic	chr7	4694623	9094930	4400.31	1.927	del	114403	118767	81.395	6969.1	chr7:4694623-9094930	1	3168_Heterozygous_preleukemic	4400307
SJMMBALL055304	3168	Heterozygous_preleukemic	chr7	9927595	10053199	125.605	1.101	del	5034	9147	1106.85	1075.89	chr7:9927595-10053199	3	3168_Heterozygous_preleukemic	125604
SJMMBALL055304	3168	Heterozygous_preleukemic	chr7	13332710	17093969	3761.26	1.939	del	71518	73772	34.903	7701.59	chr7:13332710-17093969	1	3168_Heterozygous_preleukemic	3761259
SJMMBALL055304	3168	Heterozygous_preleukemic	chr7	19202933	24137146	4934.21	1.929	del	74748	77484	49.02	7420.26	chr7:19202933-24137146	1	3168_Heterozygous_preleukemic	4934213
SJMMBALL055304	3168	Heterozygous_preleukemic	chr7	26932320	26939390	7.071	0.987	del	1250	2532	399.732	2332.38	chr7:26932320-26939390	3	3168_Heterozygous_preleukemic	7070
SJMMBALL055304	3168	Heterozygous_preleukemic	chr7	27180133	27532510	352.378	1.878	del	17161	18279	34.965	7692.27	chr7:27180133-27532510	1	3168_Heterozygous_preleukemic	352377
SJMMBALL055304	3168	Heterozygous_preleukemic	chr7	45127150	45818273	691.124	1.922	del	52699	54838	42.377	7598.19	chr7:45127150-45818273	1	3168_Heterozygous_preleukemic	691123
SJMMBALL055304	3168	Heterozygous_preleukemic	chr7	107789039	108894479	1105.44	1.917	del	64661	67474	59.61	7271.97	chr7:107789039-108894479	1	3168_Heterozygous_preleukemic	1105440
SJMMBALL055304	3168	Heterozygous_preleukemic	chr7	126661020	127725633	1064.61	1.942	del	70252	72348	30.764	7717.47	chr7:126661020-127725633	1	3168_Heterozygous_preleukemic	1064613
SJMMBALL055304	3168	Heterozygous_preleukemic	chr8	71369497	72586093	1216.6	1.909	del	50341	52749	55.939	7383.81	chr8:71369497-72586093	1	3168_Heterozygous_preleukemic	1216596
SJMMBALL055304	3168	Heterozygous_preleukemic	chr8	83915442	85027125	1111.68	1.918	del	53090	55349	46.852	7470.53	chr8:83915442-85027125	1	3168_Heterozygous_preleukemic	1111683
SJMMBALL055304	3168	Heterozygous_preleukemic	chr8	123087269	123827440	740.172	1.907	del	32111	33671	36.787	7671.11	chr8:123087269-123827440	1	3168_Heterozygous_preleukemic	740171
SJMMBALL055304	3168	Heterozygous_preleukemic	chr9	108962565	110187995	1225.43	1.938	del	86879	89660	43.721	7558.88	chr9:108962565-110187995	1	3168_Heterozygous_preleukemic	1225430
SJMMBALL055304	3168	Heterozygous_preleukemic	chr10	79965159	80708926	743.768	1.905	del	47206	49560	56.93	7329.09	chr10:79965159-80708926	1	3168_Heterozygous_preleukemic	743767
SJMMBALL055304	3168	Heterozygous_preleukemic	chr10	80828816	81640140	811.325	1.888	del	46015	48744	77.997	7064.94	chr10:80828816-81640140	2	3168_Heterozygous_preleukemic	811324
SJMMBALL055304	3168	Heterozygous_preleukemic	chr11	68841973	69496701	654.729	1.929	del	48438	50212	31.802	7713.21	chr11:68841973-69496701	1	3168_Heterozygous_preleukemic	654728
SJMMBALL055304	3168	Heterozygous_preleukemic	chr11	69664715	70056508	391.794	1.879	del	47342	50384	93.891	6808.94	chr11:69664715-70056508	1	3168_Heterozygous_preleukemic	391793
SJMMBALL055304	3168	Heterozygous_preleukemic	chr11	73248115	73965546	717.432	1.906	del	35105	36841	41.646	7632.49	chr11:73248115-73965546	1	3168_Heterozygous_preleukemic	717431
SJMMBALL055304	3168	Heterozygous_preleukemic	chr11	96264160	97815799	1551.64	1.916	del	47616	49707	44.715	7546.05	chr11:96264160-97815799	1	3168_Heterozygous_preleukemic	1551639
SJMMBALL055304	3168	Heterozygous_preleukemic	chr11	98715607	99214143	498.537	1.896	del	21607	22797	31.673	7715.57	chr11:98715607-99214143	1	3168_Heterozygous_preleukemic	498536
SJMMBALL055304	3168	Heterozygous_preleukemic	chr11	100596112	101489958	893.847	1.911	del	61018	63872	64.877	7180.07	chr11:100596112-101489958	1	3168_Heterozygous_preleukemic	893846
SJMMBALL055304	3168	Heterozygous_preleukemic	chr11	102200345	102433156	232.812	1.865	del	12591	13500	31.359	7717.69	chr11:102200345-102433156	1	3168_Heterozygous_preleukemic	232811
SJMMBALL055304	3168	Heterozygous_preleukemic	chr11	116181875	118023789	1841.91	1.926	del	50967	52922	36.661	7676.65	chr11:116181875-118023789	1	3168_Heterozygous_preleukemic	1841914
SJMMBALL055304	3168	Heterozygous_preleukemic	chr13	21554989	23855751	2300.76	1.939	del	100671	103830	48.709	7437.76	chr13:21554989-23855751	1	3168_Heterozygous_preleukemic	2300762
SJMMBALL055304	3168	Heterozygous_preleukemic	chr14	41158448	48496496	7338.05	1.939	del	79507	82017	38.931	7650.8	chr14:41158448-48496496	1	3168_Heterozygous_preleukemic	7338048
SJMMBALL055304	3168	Heterozygous_preleukemic	chr14	50854463	53531348	2676.89	1.941	del	110548	113883	49.482	7401.37	chr14:50854463-53531348	1	3168_Heterozygous_preleukemic	2676885
SJMMBALL055304	3168	Heterozygous_preleukemic	chr15	76304408	77102968	798.561	1.924	del	55046	57218	41.865	7620.51	chr15:76304408-77102968	1	3168_Heterozygous_preleukemic	798560
SJMMBALL055304	3168	Heterozygous_preleukemic	chr15	98761627	100001061	1239.43	1.935	del	59317	61315	33.013	7710.91	chr15:98761627-100001061	1	3168_Heterozygous_preleukemic	1239434
SJMMBALL055304	3168	Heterozygous_preleukemic	chr16	20422248	21608253	1186.01	1.926	del	45755	47517	33.168	7708.83	chr16:20422248-21608253	1	3168_Heterozygous_preleukemic	1186005
SJMMBALL055304	3168	Heterozygous_preleukemic	chr16	84821190	84860608	39.419	1.581	del	2643	3343	79.052	7018.66	chr16:84821190-84860608	1	3168_Heterozygous_preleukemic	39418
SJMMBALL055304	3168	Heterozygous_preleukemic	chr17	18021677	23478552	5456.88	1.948	del	168830	173299	58.348	7301.69	chr17:18021677-23478552	1	3168_Heterozygous_preleukemic	5456875
SJMMBALL055304	3168	Heterozygous_preleukemic	chr17	23630521	23665614	35.094	1.394	del	1719	2467	127.031	6579.17	chr17:23630521-23665614	3	3168_Heterozygous_preleukemic	35093
SJMMBALL055304	3168	Heterozygous_preleukemic	chr17	28166985	29571759	1404.78	1.913	del	42396	44313	42.172	7610.06	chr17:28166985-29571759	1	3168_Heterozygous_preleukemic	1404774
SJMMBALL055304	3168	Heterozygous_preleukemic	chr17	33816137	34517369	701.233	1.915	del	64951	67826	61.956	7243.06	chr17:33816137-34517369	1	3168_Heterozygous_preleukemic	701232
SJMMBALL055304	3168	Heterozygous_preleukemic	chr17	34849856	35525453	675.598	1.898	del	74525	78539	104.569	6747.14	chr17:34849856-35525453	1	3168_Heterozygous_preleukemic	675597
SJMMBALL055304	3168	Heterozygous_preleukemic	chr17	35829812	36081438	251.627	1.866	del	30501	32683	74.624	7110.46	chr17:35829812-36081438	1	3168_Heterozygous_preleukemic	251626
SJMMBALL055304	3168	Heterozygous_preleukemic	chr17	55892094	56615693	723.6	1.917	del	41567	43364	37.849	7657.86	chr17:55892094-56615693	1	3168_Heterozygous_preleukemic	723599
SJMMBALL055304	3168	Heterozygous_preleukemic	chr19	6852921	8797434	1944.51	1.91	del	62520	65465	67.405	7146.77	chr19:6852921-8797434	1	3168_Heterozygous_preleukemic	1944513
SJMMBALL055304	3168	Heterozygous_preleukemic	chr19	36918449	36970095	51.647	2.351	dup	3448	2933	42.752	7586.84	chr19:36918449-36970095	8	3168_Heterozygous_preleukemic	51646
SJMMBALL055304	3168	Heterozygous_preleukemic	chr19	37270698	37318157	47.46	2.388	dup	5583	4675	82.921	6861.52	chr19:37270698-37318157	2	3168_Heterozygous_preleukemic	47459
SJMMBALL055304	3168	Heterozygous_preleukemic	chrX	8186588	8849610	663.023	2.087	dup	34316	32882	30.752	7722.84	chrX:8186588-8849610	1	3168_Heterozygous_preleukemic	663022
SJMMBALL055304	3168	Heterozygous_preleukemic	chrX	8875833	20550579	11674.7	2.186	dup	82391	75388	315.286	4788.65	chrX:8875833-20550579	1	3168_Heterozygous_preleukemic	11674746
SJMMBALL055304	3168	Heterozygous_preleukemic	chrX	20559933	32651021	12091.1	2.171	dup	51413	47370	167.622	6247.5	chrX:20559933-32651021	1	3168_Heterozygous_preleukemic	12091088
SJMMBALL055304	3168	Heterozygous_preleukemic	chrX	35963206	42211279	6248.07	2.16	dup	90333	83643	260.347	5534.04	chrX:35963206-42211279	1	3168_Heterozygous_preleukemic	6248073
SJMMBALL055304	3168	Heterozygous_preleukemic	chrX	42224882	52946069	10721.2	2.191	dup	78588	71752	315.425	4503.98	chrX:42224882-52946069	1	3168_Heterozygous_preleukemic	10721187
SJMMBALL055304	3168	Heterozygous_preleukemic	chrX	53020999	56958937	3937.94	2.179	dup	33594	30830	120.217	6673.9	chrX:53020999-56958937	1	3168_Heterozygous_preleukemic	3937938
SJMMBALL055304	3168	Heterozygous_preleukemic	chrX	56959995	72915027	15955	2.194	dup	81846	74602	340.48	3611.12	chrX:56959995-72915027	1	3168_Heterozygous_preleukemic	15955032
SJMMBALL055304	3168	Heterozygous_preleukemic	chrX	73228257	74315522	1087.27	2.172	dup	69136	63662	228.599	5933.99	chrX:73228257-74315522	1	3168_Heterozygous_preleukemic	1087265
SJMMBALL055304	3168	Heterozygous_preleukemic	chrX	74318081	75100615	782.535	2.158	dup	20041	18574	56.392	7359.52	chrX:74318081-75100615	1	3168_Heterozygous_preleukemic	782534
SJMMBALL055304	3168	Heterozygous_preleukemic	chrX	75110510	93765299	18654.8	2.201	dup	80897	73504	359.549	2660.57	chrX:75110510-93765299	1	3168_Heterozygous_preleukemic	18654789
SJMMBALL055304	3168	Heterozygous_preleukemic	chrX	94355934	101276971	6921.04	2.196	dup	68844	62697	291.636	5051.5	chrX:94355934-101276971	1	3168_Heterozygous_preleukemic	6921037
SJMMBALL055304	3168	Heterozygous_preleukemic	chrX	101293090	104857328	3564.24	2.174	dup	59179	54448	199.595	6106.46	chrX:101293090-104857328	1	3168_Heterozygous_preleukemic	3564238
SJMMBALL055304	3168	Heterozygous_preleukemic	chrX	105165414	120906380	15741	2.196	dup	83577	76133	352.238	2982.34	chrX:105165414-120906380	1	3168_Heterozygous_preleukemic	15740966
SJMMBALL055304	3168	Heterozygous_preleukemic	chrX	124132149	134590176	10458	2.178	dup	39761	36507	140.731	6482.69	chrX:124132149-134590176	1	3168_Heterozygous_preleukemic	10458027
SJMMBALL055304	3168	Heterozygous_preleukemic	chrX	134595147	141201147	6606	2.187	dup	89656	81975	348.728	3301.17	chrX:134595147-141201147	1	3168_Heterozygous_preleukemic	6606000
SJMMBALL055304	3168	Heterozygous_preleukemic	chrX	141232380	143327992	2095.61	2.206	dup	17613	15971	81.573	6916.16	chrX:141232380-143327992	1	3168_Heterozygous_preleukemic	2095612
SJMMBALL055304	3168	Heterozygous_preleukemic	chrX	143765233	151930385	8165.15	2.194	dup	80487	73379	333.303	3914.8	chrX:143765233-151930385	1	3168_Heterozygous_preleukemic	8165152
SJMMBALL055304	3168	Heterozygous_preleukemic	chrX	152016495	160496516	8480.02	2.169	dup	86209	79478	276.966	5301.31	chrX:152016495-160496516	1	3168_Heterozygous_preleukemic	8480021
SJMMBALL055304	3168	Heterozygous_preleukemic	chrX	160559682	168662544	8102.86	2.204	dup	72613	65879	332.669	4218.51	chrX:160559682-168662544	1	3168_Heterozygous_preleukemic	8102862
SJMMBALL055304	3168	Heterozygous_preleukemic	chrX	168673640	169370182	696.543	2.199	dup	8129	7392	35.54	7685.96	chrX:168673640-169370182	1	3168_Heterozygous_preleukemic	696542
SJMMBALL055304	3168	Heterozygous_preleukemic	chrX	169976884	169987781	10.898	0.732	del	1237	3379	899.057	1961.79	chrX:169976884-169987781	4	3168_Heterozygous_preleukemic	10897
SJMMBALL055305	11407	Heterozygous_preleukemic	chr2	30062135	31083085	1020.95	1.912	del	34651	36240	35.436	5150.44	chr2:30062135-31083085	1	11407_Heterozygous_preleukemic	1020950
SJMMBALL055305	11407	Heterozygous_preleukemic	chr2	85042641	90855520	5812.88	1.953	del	249534	255475	69.917	4759.3	chr2:85042641-90855520	1	11407_Heterozygous_preleukemic	5812879
SJMMBALL055305	11407	Heterozygous_preleukemic	chr2	157462668	157469976	7.309	1.091	del	536	983	121.952	4209.57	chr2:157462668-157469976	20	11407_Heterozygous_preleukemic	7308
SJMMBALL055305	11407	Heterozygous_preleukemic	chr3	92220055	92255589	35.535	2.806	dup	1497	1067	76.881	4589.04	chr3:92220055-92255589	9	11407_Heterozygous_preleukemic	35534
SJMMBALL055305	11407	Heterozygous_preleukemic	chr3	96176600	96670489	493.89	1.878	del	20277	21597	41.253	5059.33	chr3:96176600-96670489	1	11407_Heterozygous_preleukemic	493889
SJMMBALL055305	11407	Heterozygous_preleukemic	chr4	132358185	134233395	1875.21	1.927	del	52036	54006	36.474	5134.59	chr4:132358185-134233395	1	11407_Heterozygous_preleukemic	1875210
SJMMBALL055305	11407	Heterozygous_preleukemic	chr5	108997544	110007034	1009.49	1.919	del	40811	42537	35.587	5139.65	chr5:108997544-110007034	1	11407_Heterozygous_preleukemic	1009490
SJMMBALL055305	11407	Heterozygous_preleukemic	chr5	122666061	124083722	1417.66	1.935	del	56215	58100	31.009	5185.09	chr5:122666061-124083722	1	11407_Heterozygous_preleukemic	1417661
SJMMBALL055305	11407	Heterozygous_preleukemic	chr5	136987407	137868791	881.385	1.933	del	53769	55625	31.407	5184.74	chr5:136987407-137868791	1	11407_Heterozygous_preleukemic	881384
SJMMBALL055305	11407	Heterozygous_preleukemic	chr5	145127749	149214093	4086.34	1.938	del	77431	79901	38.701	5084.35	chr5:145127749-149214093	1	11407_Heterozygous_preleukemic	4086344
SJMMBALL055305	11407	Heterozygous_preleukemic	chr6	66612340	70011284	3398.95	1.935	del	79694	82366	43.951	5036.85	chr6:66612340-70011284	1	11407_Heterozygous_preleukemic	3398944
SJMMBALL055305	11407	Heterozygous_preleukemic	chr7	3650772	3824587	173.816	1.874	del	15877	16943	34.314	5166.28	chr7:3650772-3824587	1	11407_Heterozygous_preleukemic	173815
SJMMBALL055305	11407	Heterozygous_preleukemic	chr7	7205465	9075742	1870.28	1.889	del	37259	39451	62.166	4897.27	chr7:7205465-9075742	1	11407_Heterozygous_preleukemic	1870277
SJMMBALL055305	11407	Heterozygous_preleukemic	chr7	16090768	19048562	2957.8	1.945	del	91791	94365	35.558	5146.07	chr7:16090768-19048562	1	11407_Heterozygous_preleukemic	2957794
SJMMBALL055305	11407	Heterozygous_preleukemic	chr7	19190674	24198162	5007.49	1.937	del	72204	74560	37.739	5105.51	chr7:19190674-24198162	1	11407_Heterozygous_preleukemic	5007488
SJMMBALL055305	11407	Heterozygous_preleukemic	chr7	27153632	27985347	831.716	1.918	del	35825	37347	31.519	5183.98	chr7:27153632-27985347	1	11407_Heterozygous_preleukemic	831715
SJMMBALL055305	11407	Heterozygous_preleukemic	chr7	30460102	30789583	329.482	1.907	del	34861	36568	40.562	5069.01	chr7:30460102-30789583	1	11407_Heterozygous_preleukemic	329481
SJMMBALL055305	11407	Heterozygous_preleukemic	chr7	107788546	109054470	1265.92	1.93	del	64584	66937	41.968	5048.01	chr7:107788546-109054470	1	11407_Heterozygous_preleukemic	1265924
SJMMBALL055305	11407	Heterozygous_preleukemic	chr7	126675169	127586478	911.31	1.932	del	57245	59250	34.414	5161.56	chr7:126675169-127586478	1	11407_Heterozygous_preleukemic	911309
SJMMBALL055305	11407	Heterozygous_preleukemic	chr8	83734233	85018923	1284.69	1.905	del	48577	51007	58.946	4954.24	chr8:83734233-85018923	1	11407_Heterozygous_preleukemic	1284690
SJMMBALL055305	11407	Heterozygous_preleukemic	chr9	21233369	21348641	115.273	1.838	del	9266	10083	34.073	5174.2	chr9:21233369-21348641	1	11407_Heterozygous_preleukemic	115272
SJMMBALL055305	11407	Heterozygous_preleukemic	chr9	44314114	44508472	194.359	1.872	del	16941	18098	37.856	5098.22	chr9:44314114-44508472	1	11407_Heterozygous_preleukemic	194358
SJMMBALL055305	11407	Heterozygous_preleukemic	chr9	108986150	109436788	450.639	1.911	del	32508	34022	34.274	5170.13	chr9:108986150-109436788	1	11407_Heterozygous_preleukemic	450638
SJMMBALL055305	11407	Heterozygous_preleukemic	chr10	79951206	80708926	757.721	1.887	del	43670	46275	74.869	4676.07	chr10:79951206-80708926	1	11407_Heterozygous_preleukemic	757720
SJMMBALL055305	11407	Heterozygous_preleukemic	chr10	80828816	81640140	811.325	1.899	del	42770	45049	58.758	4983.48	chr10:80828816-81640140	2	11407_Heterozygous_preleukemic	811324
SJMMBALL055305	11407	Heterozygous_preleukemic	chr10	127545949	128386215	840.267	1.94	del	62843	64796	29.83	5187.23	chr10:127545949-128386215	1	11407_Heterozygous_preleukemic	840266
SJMMBALL055305	11407	Heterozygous_preleukemic	chr11	57506795	59106371	1599.58	1.941	del	74349	76604	33.634	5177.04	chr11:57506795-59106371	1	11407_Heterozygous_preleukemic	1599576
SJMMBALL055305	11407	Heterozygous_preleukemic	chr11	69803583	69999464	195.882	1.839	del	22918	24927	83.326	4493.86	chr11:69803583-69999464	1	11407_Heterozygous_preleukemic	195881
SJMMBALL055305	11407	Heterozygous_preleukemic	chr11	77578685	78503938	925.254	1.929	del	51893	53807	34.549	5158.09	chr11:77578685-78503938	1	11407_Heterozygous_preleukemic	925253
SJMMBALL055305	11407	Heterozygous_preleukemic	chr11	101011758	101991543	979.786	1.926	del	52636	54667	38.306	5091.24	chr11:101011758-101991543	1	11407_Heterozygous_preleukemic	979785
SJMMBALL055305	11407	Heterozygous_preleukemic	chr11	106014087	107592887	1578.8	1.937	del	57979	59862	30.025	5184.67	chr11:106014087-107592887	1	11407_Heterozygous_preleukemic	1578800
SJMMBALL055305	11407	Heterozygous_preleukemic	chr11	119821611	120791396	969.786	1.926	del	46530	48315	33.476	5179.32	chr11:119821611-120791396	1	11407_Heterozygous_preleukemic	969785
SJMMBALL055305	11407	Heterozygous_preleukemic	chr12	113358014	114646897	1288.88	2.097	dup	30042	28647	33.358	5182.45	chr12:113358014-114646897	1	11407_Heterozygous_preleukemic	1288883
SJMMBALL055305	11407	Heterozygous_preleukemic	chr13	21735044	23846980	2111.94	1.927	del	86600	89886	60.974	4927.16	chr13:21735044-23846980	1	11407_Heterozygous_preleukemic	2111936
SJMMBALL055305	11407	Heterozygous_preleukemic	chr14	3998419	4517154	518.736	2.869	dup	8331	5807	482.693	451.424	chr14:3998419-4517154	4	11407_Heterozygous_preleukemic	518735
SJMMBALL055305	11407	Heterozygous_preleukemic	chr14	9861843	9886927	25.085	1.083	del	286	528	66.664	4798.59	chr14:9861843-9886927	4	11407_Heterozygous_preleukemic	25084
SJMMBALL055305	11407	Heterozygous_preleukemic	chr14	50919838	53666540	2746.7	1.947	del	108661	111604	39.296	5077.07	chr14:50919838-53666540	1	11407_Heterozygous_preleukemic	2746702
SJMMBALL055305	11407	Heterozygous_preleukemic	chr15	76284863	77102968	818.106	1.928	del	53323	55323	36.695	5121.68	chr15:76284863-77102968	1	11407_Heterozygous_preleukemic	818105
SJMMBALL055305	11407	Heterozygous_preleukemic	chr16	84827885	84860608	32.724	1.557	del	2260	2903	77.174	4540.88	chr16:84827885-84860608	8	11407_Heterozygous_preleukemic	32723
SJMMBALL055305	11407	Heterozygous_preleukemic	chr17	15734173	23551185	7817.01	1.947	del	177423	182287	65.722	4833.47	chr17:15734173-23551185	1	11407_Heterozygous_preleukemic	7817012
SJMMBALL055305	11407	Heterozygous_preleukemic	chr17	33777276	34537165	759.89	1.912	del	61641	64482	63.668	4866.77	chr17:33777276-34537165	1	11407_Heterozygous_preleukemic	759889
SJMMBALL055305	11407	Heterozygous_preleukemic	chr17	34581344	35050526	469.183	1.932	del	59916	62028	36.477	5129.9	chr17:34581344-35050526	1	11407_Heterozygous_preleukemic	469182
SJMMBALL055305	11407	Heterozygous_preleukemic	chr17	35235885	36460706	1224.82	1.922	del	94417	98236	75.405	4632.94	chr17:35235885-36460706	1	11407_Heterozygous_preleukemic	1224821
SJMMBALL055305	11407	Heterozygous_preleukemic	chr19	6849633	7429839	580.207	1.88	del	23909	25429	46.438	5024.25	chr19:6849633-7429839	1	11407_Heterozygous_preleukemic	580206
SJMMBALL055305	11407	Heterozygous_preleukemic	chr19	36918449	36970095	51.647	1.621	del	2213	2731	52.59	5008.6	chr19:36918449-36970095	8	11407_Heterozygous_preleukemic	51646
SJMMBALL055305	11407	Heterozygous_preleukemic	chr19	37270698	37387228	116.531	1.65	del	4734	5737	93.337	4442.15	chr19:37270698-37387228	1	11407_Heterozygous_preleukemic	116530
SJMMBALL055305	11407	Heterozygous_preleukemic	chrX	6081503	8271974	2190.47	2.184	dup	56961	52167	213.584	3847.22	chrX:6081503-8271974	2	11407_Heterozygous_preleukemic	2190471
SJMMBALL055305	11407	Heterozygous_preleukemic	chrX	8808791	13161726	4352.94	2.165	dup	45995	42499	139.829	4118.24	chrX:8808791-13161726	1	11407_Heterozygous_preleukemic	4352935
SJMMBALL055305	11407	Heterozygous_preleukemic	chrX	13165257	24573291	11408	2.196	dup	72983	66481	307.744	1949.02	chrX:13165257-24573291	1	11407_Heterozygous_preleukemic	11408034
SJMMBALL055305	11407	Heterozygous_preleukemic	chrX	33477424	41897910	8420.49	2.149	dup	84976	79078	214.382	3475.83	chrX:33477424-41897910	1	11407_Heterozygous_preleukemic	8420486
SJMMBALL055305	11407	Heterozygous_preleukemic	chrX	42236226	53016447	10780.2	2.198	dup	73148	66555	315.946	1671.72	chrX:42236226-53016447	1	11407_Heterozygous_preleukemic	10780221
SJMMBALL055305	11407	Heterozygous_preleukemic	chrX	53053262	60135556	7082.3	2.175	dup	53887	49555	183.843	4005.12	chrX:53053262-60135556	1	11407_Heterozygous_preleukemic	7082294
SJMMBALL055305	11407	Heterozygous_preleukemic	chrX	60155569	73551678	13396.1	2.195	dup	79483	72406	334.753	1385.99	chrX:60155569-73551678	1	11407_Heterozygous_preleukemic	13396109
SJMMBALL055305	11407	Heterozygous_preleukemic	chrX	73559819	74412147	852.329	2.184	dup	61819	56601	233.192	3092.24	chrX:73559819-74412147	1	11407_Heterozygous_preleukemic	852328
SJMMBALL055305	11407	Heterozygous_preleukemic	chrX	74427792	92120681	17692.9	2.203	dup	76366	69339	344.263	1081.59	chrX:74427792-92120681	1	11407_Heterozygous_preleukemic	17692889
SJMMBALL055305	11407	Heterozygous_preleukemic	chrX	93493474	94199893	706.42	2.162	dup	12798	11841	37.623	5116.42	chrX:93493474-94199893	1	11407_Heterozygous_preleukemic	706419
SJMMBALL055305	11407	Heterozygous_preleukemic	chrX	94252413	101275690	7023.28	2.193	dup	64688	59005	265.006	2441.81	chrX:94252413-101275690	3	11407_Heterozygous_preleukemic	7023277
SJMMBALL055305	11407	Heterozygous_preleukemic	chrX	101285450	106102543	4817.09	2.165	dup	69727	64404	213.886	3663.85	chrX:101285450-106102543	1	11407_Heterozygous_preleukemic	4817093
SJMMBALL055305	11407	Heterozygous_preleukemic	chrX	106102658	133940546	27837.9	2.19	dup	86703	79163	347.816	768.086	chrX:106102658-133940546	1	11407_Heterozygous_preleukemic	27837888
SJMMBALL055305	11407	Heterozygous_preleukemic	chrX	133941200	134957245	1016.05	2.181	dup	30629	28082	112.036	4295.9	chrX:133941200-134957245	1	11407_Heterozygous_preleukemic	1016045
SJMMBALL055305	11407	Heterozygous_preleukemic	chrX	135307305	141615135	6307.83	2.185	dup	75502	69107	286.843	2206.04	chrX:135307305-141615135	1	11407_Heterozygous_preleukemic	6307830
SJMMBALL055305	11407	Heterozygous_preleukemic	chrX	142339898	151883313	9543.42	2.165	dup	73675	68054	225.716	3289.25	chrX:142339898-151883313	1	11407_Heterozygous_preleukemic	9543415
SJMMBALL055305	11407	Heterozygous_preleukemic	chrX	151893799	152808347	914.549	2.166	dup	22779	21031	70.623	4720.87	chrX:151893799-152808347	1	11407_Heterozygous_preleukemic	914548
SJMMBALL055305	11407	Heterozygous_preleukemic	chrX	153007769	161213341	8205.57	2.173	dup	78946	72652	264.768	2676.65	chrX:153007769-161213341	1	11407_Heterozygous_preleukemic	8205572
SJMMBALL055305	11407	Heterozygous_preleukemic	chrX	161225827	169966169	8740.34	2.18	dup	65311	59932	234.204	2884.91	chrX:161225827-169966169	1	11407_Heterozygous_preleukemic	8740342
SJMMBALL055305	11407	Heterozygous_preleukemic	chrX	169976884	169987781	10.898	1.527	del	2399	3142	95.769	4379.55	chrX:169976884-169987781	4	11407_Heterozygous_preleukemic	10897
SJMMBALL055306	3167	Heterozygous_preleukemic	chr2	157462668	157469976	7.309	1.025	del	493	962	139.45	3522.55	chr2:157462668-157469976	20	3167_Heterozygous_preleukemic	7308
SJMMBALL055306	3167	Heterozygous_preleukemic	chr3	92220055	92255589	35.535	2.829	dup	1444	1021	77.519	3905.33	chr3:92220055-92255589	9	3167_Heterozygous_preleukemic	35534
SJMMBALL055306	3167	Heterozygous_preleukemic	chr7	9986246	10088129	101.884	2.217	dup	7043	6354	36.04	4124.13	chr7:9986246-10088129	1	3167_Heterozygous_preleukemic	101883
SJMMBALL055306	3167	Heterozygous_preleukemic	chr10	22283427	22372380	88.954	2.965	dup	3090	2084	211.045	3101.24	chr10:22283427-22372380	1	3167_Heterozygous_preleukemic	88953
SJMMBALL055306	3167	Heterozygous_preleukemic	chr11	3132826	3262695	129.87	2.094	dup	66018	63066	67.888	3985.15	chr11:3132826-3262695	1	3167_Heterozygous_preleukemic	129869
SJMMBALL055306	3167	Heterozygous_preleukemic	chr16	84827885	84860608	32.724	1.613	del	2258	2800	56.241	4051.36	chr16:84827885-84860608	8	3167_Heterozygous_preleukemic	32723
SJMMBALL055306	3167	Heterozygous_preleukemic	chr17	23630521	23662100	31.58	1.334	del	1414	2120	133.374	3625.47	chr17:23630521-23662100	3	3167_Heterozygous_preleukemic	31579
SJMMBALL055306	3167	Heterozygous_preleukemic	chr19	6938328	7802487	864.16	1.907	del	26859	28169	31.01	4129.04	chr19:6938328-7802487	1	3167_Heterozygous_preleukemic	864159
SJMMBALL055306	3167	Heterozygous_preleukemic	chr19	36945152	36966598	21.447	2.395	dup	2100	1754	32.063	4128.89	chr19:36945152-36966598	1	3167_Heterozygous_preleukemic	21446
SJMMBALL055306	3167	Heterozygous_preleukemic	chr19	37270698	37376689	105.992	2.357	dup	5733	4865	73.156	3947.99	chr19:37270698-37376689	7	3167_Heterozygous_preleukemic	105991
SJMMBALL055306	3167	Heterozygous_preleukemic	chrX	3701734	8088953	4387.22	2.193	dup	54363	49572	224.161	2728.85	chrX:3701734-8088953	1	3167_Heterozygous_preleukemic	4387219
SJMMBALL055306	3167	Heterozygous_preleukemic	chrX	8131324	16659549	8528.23	2.168	dup	91112	84067	286.924	1134.83	chrX:8131324-16659549	1	3167_Heterozygous_preleukemic	8528225
SJMMBALL055306	3167	Heterozygous_preleukemic	chrX	18145898	36067094	17921.2	2.207	dup	74386	67402	349.594	317.933	chrX:18145898-36067094	1	3167_Heterozygous_preleukemic	17921196
SJMMBALL055306	3167	Heterozygous_preleukemic	chrX	36067634	37623587	1555.95	2.123	dup	36975	34830	64.627	4024.53	chrX:36067634-37623587	1	3167_Heterozygous_preleukemic	1555953
SJMMBALL055306	3167	Heterozygous_preleukemic	chrX	37642750	48483267	10840.5	2.189	dup	71508	65325	283.483	1388.57	chrX:37642750-48483267	1	3167_Heterozygous_preleukemic	10840517
SJMMBALL055306	3167	Heterozygous_preleukemic	chrX	48876929	59134089	10257.2	2.163	dup	73053	67542	218.679	2920.45	chrX:48876929-59134089	1	3167_Heterozygous_preleukemic	10257160
SJMMBALL055306	3167	Heterozygous_preleukemic	chrX	59999416	73422451	13423	2.174	dup	77846	71623	262.527	2098.52	chrX:59999416-73422451	1	3167_Heterozygous_preleukemic	13423035
SJMMBALL055306	3167	Heterozygous_preleukemic	chrX	73536825	74412517	875.693	2.166	dup	61790	57054	191.105	3265.55	chrX:73536825-74412517	1	3167_Heterozygous_preleukemic	875692
SJMMBALL055306	3167	Heterozygous_preleukemic	chrX	74427990	93305862	18877.9	2.194	dup	75089	68459	310.824	597.889	chrX:74427990-93305862	2	3167_Heterozygous_preleukemic	18877872
SJMMBALL055306	3167	Heterozygous_preleukemic	chrX	93493474	99146583	5653.11	2.158	dup	46718	43304	131.002	3730.42	chrX:93493474-99146583	1	3167_Heterozygous_preleukemic	5653109
SJMMBALL055306	3167	Heterozygous_preleukemic	chrX	99406044	102505068	3099.03	2.186	dup	61425	56199	235.524	2533.26	chrX:99406044-102505068	1	3167_Heterozygous_preleukemic	3099024
SJMMBALL055306	3167	Heterozygous_preleukemic	chrX	102545265	105899996	3354.73	2.155	dup	32574	30231	88.419	3856.53	chrX:102545265-105899996	1	3167_Heterozygous_preleukemic	3354731
SJMMBALL055306	3167	Heterozygous_preleukemic	chrX	105988920	133863057	27874.1	2.165	dup	84429	77993	258.211	2327.18	chrX:105988920-133863057	1	3167_Heterozygous_preleukemic	27874137
SJMMBALL055306	3167	Heterozygous_preleukemic	chrX	133915260	134441864	526.605	2.152	dup	15475	14380	40.616	4118.48	chrX:133915260-134441864	1	3167_Heterozygous_preleukemic	526604
SJMMBALL055306	3167	Heterozygous_preleukemic	chrX	134446903	140749754	6302.85	2.176	dup	78461	72130	269.736	1627.95	chrX:134446903-140749754	1	3167_Heterozygous_preleukemic	6302851
SJMMBALL055306	3167	Heterozygous_preleukemic	chrX	140916147	143863638	2947.49	2.168	dup	28739	26514	90.74	3794.75	chrX:140916147-143863638	1	3167_Heterozygous_preleukemic	2947491
SJMMBALL055306	3167	Heterozygous_preleukemic	chrX	144319859	152033910	7714.05	2.182	dup	72755	66695	267.028	1865.88	chrX:144319859-152033910	1	3167_Heterozygous_preleukemic	7714051
SJMMBALL055306	3167	Heterozygous_preleukemic	chrX	152037307	153163182	1125.88	2.156	dup	16029	14872	43.824	4104.06	chrX:152037307-153163182	1	3167_Heterozygous_preleukemic	1125875
SJMMBALL055306	3167	Heterozygous_preleukemic	chrX	153382488	161871654	8489.17	2.191	dup	76831	70136	309.5	877.207	chrX:153382488-161871654	1	3167_Heterozygous_preleukemic	8489166
SJMMBALL055306	3167	Heterozygous_preleukemic	chrX	162158774	169977034	7818.26	2.161	dup	59980	55524	173.982	3413.85	chrX:162158774-169977034	1	3167_Heterozygous_preleukemic	7818260
SJMMBALL055306	3167	Heterozygous_preleukemic	chrX	169981838	169987781	5.944	1.554	del	1352	1740	46.91	4085.81	chrX:169981838-169987781	1	3167_Heterozygous_preleukemic	5943
SJMMBALL055307	2672	Heterozygous_leukemic	chr1	45912177	52479322	6567.15	2.063	dup	71765	69572	34.096	11977.6	chr1:45912177-52479322	1	2672_Heterozygous_leukemic	6567145
SJMMBALL055307	2672	Heterozygous_leukemic	chr1	87406971	88215897	808.927	2.08	dup	39290	37777	29.826	12006.7	chr1:87406971-88215897	1	2672_Heterozygous_leukemic	808926
SJMMBALL055307	2672	Heterozygous_leukemic	chr2	76761054	76890783	129.73	2.075	dup	57627	55552	38.176	11937.6	chr2:76761054-76890783	1	2672_Heterozygous_leukemic	129729
SJMMBALL055307	2672	Heterozygous_leukemic	chr2	85000612	90401582	5400.97	2.057	dup	271286	263826	104.117	10819.5	chr2:85000612-90401582	1	2672_Heterozygous_leukemic	5400970
SJMMBALL055307	2672	Heterozygous_leukemic	chr2	111152820	111755199	602.38	2.099	dup	34634	32995	39.968	11891.1	chr2:111152820-111755199	1	2672_Heterozygous_leukemic	602379
SJMMBALL055307	2672	Heterozygous_leukemic	chr2	157462668	157469976	7.309	1.037	del	576	1111	156.648	10108.5	chr2:157462668-157469976	20	2672_Heterozygous_leukemic	7308
SJMMBALL055307	2672	Heterozygous_leukemic	chr3	64081578	64719651	638.074	2.118	dup	34082	32180	55.038	11527.7	chr3:64081578-64719651	1	2672_Heterozygous_leukemic	638073
SJMMBALL055307	2672	Heterozygous_leukemic	chr3	92220055	94397391	2177.34	2.092	dup	50806	48572	50.493	11591.9	chr3:92220055-94397391	1	2672_Heterozygous_leukemic	2177336
SJMMBALL055307	2672	Heterozygous_leukemic	chr3	105741283	108076795	2335.51	2.071	dup	76204	73594	45.614	11728	chr3:105741283-108076795	1	2672_Heterozygous_leukemic	2335512
SJMMBALL055307	2672	Heterozygous_leukemic	chr4	59003422	62148023	3144.6	2.08	dup	55189	53060	42.046	11836.9	chr4:59003422-62148023	1	2672_Heterozygous_leukemic	3144601
SJMMBALL055307	2672	Heterozygous_leukemic	chr4	87226868	94501211	7274.34	2.087	dup	51434	49286	46.035	11696.5	chr4:87226868-94501211	1	2672_Heterozygous_leukemic	7274343
SJMMBALL055307	2672	Heterozygous_leukemic	chr4	112624001	113805230	1181.23	2.108	dup	24312	23063	33.163	11995.5	chr4:112624001-113805230	1	2672_Heterozygous_leukemic	1181229
SJMMBALL055307	2672	Heterozygous_leukemic	chr4	143614993	147761294	4146.3	2.069	dup	110661	106972	62.706	11447.8	chr4:143614993-147761294	1	2672_Heterozygous_leukemic	4146301
SJMMBALL055307	2672	Heterozygous_leukemic	chr5	8548185	20466254	11918.1	2.067	dup	89806	86909	47.611	11648.9	chr5:8548185-20466254	1	2672_Heterozygous_leukemic	11918069
SJMMBALL055307	2672	Heterozygous_leukemic	chr5	108779757	109420234	640.478	2.137	dup	54391	50911	116.142	10429.6	chr5:108779757-109420234	1	2672_Heterozygous_leukemic	640477
SJMMBALL055307	2672	Heterozygous_leukemic	chr5	145463027	146955212	1492.19	2.077	dup	43762	42141	30.703	12007.1	chr5:145463027-146955212	1	2672_Heterozygous_leukemic	1492185
SJMMBALL055307	2672	Heterozygous_leukemic	chr6	56886617	59024385	2137.77	2.066	dup	60173	58262	30.908	12006	chr6:56886617-59024385	1	2672_Heterozygous_leukemic	2137768
SJMMBALL055307	2672	Heterozygous_leukemic	chr6	66535910	70671872	4135.96	2.177	dup	123748	113680	432.722	6287.38	chr6:66535910-70671872	1	2672_Heterozygous_leukemic	4135962
SJMMBALL055307	2672	Heterozygous_leukemic	chr6	70686879	70699091	12.213	1.137	del	1107	1947	214.99	9064.93	chr6:70686879-70699091	1	2672_Heterozygous_leukemic	12212
SJMMBALL055307	2672	Heterozygous_leukemic	chr6	121673457	124200730	2527.27	2.066	dup	92564	89600	48.345	11632.3	chr6:121673457-124200730	1	2672_Heterozygous_leukemic	2527273
SJMMBALL055307	2672	Heterozygous_leukemic	chr6	124580217	125286028	705.812	1.929	del	52238	54156	34.468	11974.4	chr6:124580217-125286028	1	2672_Heterozygous_leukemic	705811
SJMMBALL055307	2672	Heterozygous_leukemic	chr6	128570774	132600358	4029.59	2.079	dup	97743	94030	72.176	11262.4	chr6:128570774-132600358	1	2672_Heterozygous_leukemic	4029584
SJMMBALL055307	2672	Heterozygous_leukemic	chr7	3720218	3911500	191.283	2.117	dup	19632	18546	31.139	12004.2	chr7:3720218-3911500	1	2672_Heterozygous_leukemic	191282
SJMMBALL055307	2672	Heterozygous_leukemic	chr7	4643096	5115605	472.51	1.886	del	23932	25382	42.302	11812	chr7:4643096-5115605	1	2672_Heterozygous_leukemic	472509
SJMMBALL055307	2672	Heterozygous_leukemic	chr7	6514469	12806608	6292.14	2.105	dup	135236	128499	173.26	9708.85	chr7:6514469-12806608	1	2672_Heterozygous_leukemic	6292139
SJMMBALL055307	2672	Heterozygous_leukemic	chr7	18422850	18817203	394.354	2.103	dup	37497	35668	46.021	11713.2	chr7:18422850-18817203	1	2672_Heterozygous_leukemic	394353
SJMMBALL055307	2672	Heterozygous_leukemic	chr7	18891033	19719298	828.266	1.92	del	41080	42789	34.678	11964	chr7:18891033-19719298	1	2672_Heterozygous_leukemic	828265
SJMMBALL055307	2672	Heterozygous_leukemic	chr7	19971463	23336814	3365.35	2.159	dup	14750	13661	42.241	11825.2	chr7:19971463-23336814	1	2672_Heterozygous_leukemic	3365351
SJMMBALL055307	2672	Heterozygous_leukemic	chr7	25067971	25309084	241.114	1.83	del	10309	11266	41.897	11849.5	chr7:25067971-25309084	1	2672_Heterozygous_leukemic	241113
SJMMBALL055307	2672	Heterozygous_leukemic	chr7	27133185	27629480	496.296	1.902	del	23908	25140	30.755	12007.1	chr7:27133185-27629480	1	2672_Heterozygous_leukemic	496295
SJMMBALL055307	2672	Heterozygous_leukemic	chr7	30470554	30671664	201.111	1.875	del	24536	26174	52.44	11550	chr7:30470554-30671664	1	2672_Heterozygous_leukemic	201110
SJMMBALL055307	2672	Heterozygous_leukemic	chr7	38188575	44254387	6065.81	2.045	dup	133217	130258	33.209	11992.5	chr7:38188575-44254387	1	2672_Heterozygous_leukemic	6065812
SJMMBALL055307	2672	Heterozygous_leukemic	chr7	44497447	45157811	660.365	1.901	del	48685	51215	63.672	11416.5	chr7:44497447-45157811	1	2672_Heterozygous_leukemic	660364
SJMMBALL055307	2672	Heterozygous_leukemic	chr7	84856360	87295898	2439.54	2.085	dup	90151	86495	76.018	11175.3	chr7:84856360-87295898	1	2672_Heterozygous_leukemic	2439538
SJMMBALL055307	2672	Heterozygous_leukemic	chr7	103041419	104012681	971.263	2.084	dup	66837	64152	55.286	11503.1	chr7:103041419-104012681	1	2672_Heterozygous_leukemic	971262
SJMMBALL055307	2672	Heterozygous_leukemic	chr7	104644365	108755830	4111.47	2.044	dup	173222	169499	40.405	11880.9	chr7:104644365-108755830	1	2672_Heterozygous_leukemic	4111465
SJMMBALL055307	2672	Heterozygous_leukemic	chr7	140466143	140763955	297.813	2.116	dup	22112	20898	34.537	11969.1	chr7:140466143-140763955	1	2672_Heterozygous_leukemic	297812
SJMMBALL055307	2672	Heterozygous_leukemic	chr8	18977995	23175438	4197.44	2.057	dup	84091	81764	32.687	11997.3	chr8:18977995-23175438	1	2672_Heterozygous_leukemic	4197443
SJMMBALL055307	2672	Heterozygous_leukemic	chr8	70600349	70888929	288.581	1.859	del	14860	15983	40.466	11870.1	chr8:70600349-70888929	1	2672_Heterozygous_leukemic	288580
SJMMBALL055307	2672	Heterozygous_leukemic	chr8	83918746	85051640	1132.89	1.924	del	57134	59391	43.552	11773.2	chr8:83918746-85051640	1	2672_Heterozygous_leukemic	1132894
SJMMBALL055307	2672	Heterozygous_leukemic	chr8	120553572	120748381	194.81	2.842	dup	6071	4272	334.51	7301.64	chr8:120553572-120748381	1	2672_Heterozygous_leukemic	194809
SJMMBALL055307	2672	Heterozygous_leukemic	chr9	37382314	40804698	3422.39	2.059	dup	148862	144626	61.226	11477.9	chr9:37382314-40804698	1	2672_Heterozygous_leukemic	3422384
SJMMBALL055307	2672	Heterozygous_leukemic	chr9	109157478	109848486	691.009	2.093	dup	51885	49589	52.236	11571.9	chr9:109157478-109848486	1	2672_Heterozygous_leukemic	691008
SJMMBALL055307	2672	Heterozygous_leukemic	chr10	79951717	80708926	757.21	1.871	del	48560	51914	110.925	10590.8	chr10:79951717-80708926	1	2672_Heterozygous_leukemic	757209
SJMMBALL055307	2672	Heterozygous_leukemic	chr10	80930246	81647197	716.952	1.871	del	41925	44814	95.334	10962.3	chr10:80930246-81647197	1	2672_Heterozygous_leukemic	716951
SJMMBALL055307	2672	Heterozygous_leukemic	chr10	129132817	130480027	1347.21	2.063	dup	83019	80498	38.944	11920.1	chr10:129132817-130480027	1	2672_Heterozygous_leukemic	1347210
SJMMBALL055307	2672	Heterozygous_leukemic	chr11	3136905	3242726	105.822	1.915	del	44608	46594	43.039	11786.3	chr11:3136905-3242726	1	2672_Heterozygous_leukemic	105821
SJMMBALL055307	2672	Heterozygous_leukemic	chr11	45852112	49495478	3643.37	2.061	dup	75829	73602	33.245	11988.4	chr11:45852112-49495478	1	2672_Heterozygous_leukemic	3643366
SJMMBALL055307	2672	Heterozygous_leukemic	chr11	68971915	69622577	650.663	1.935	del	53952	55760	29.724	12007.9	chr11:68971915-69622577	1	2672_Heterozygous_leukemic	650662
SJMMBALL055307	2672	Heterozygous_leukemic	chr11	69648769	70039863	391.095	1.874	del	50088	53465	109.138	10668.3	chr11:69648769-70039863	1	2672_Heterozygous_leukemic	391094
SJMMBALL055307	2672	Heterozygous_leukemic	chr11	98715013	98828968	113.956	1.82	del	6559	7209	30.259	12007.2	chr11:98715013-98828968	1	2672_Heterozygous_leukemic	113955
SJMMBALL055307	2672	Heterozygous_leukemic	chr11	120065605	120814799	749.195	1.921	del	48432	50416	39.659	11908.9	chr11:120065605-120814799	1	2672_Heterozygous_leukemic	749194
SJMMBALL055307	2672	Heterozygous_leukemic	chr12	69577842	69583032	5.191	2.578	dup	1476	1145	43.786	11760.9	chr12:69577842-69583032	4	2672_Heterozygous_leukemic	5190
SJMMBALL055307	2672	Heterozygous_leukemic	chr12	87607986	88371795	763.81	2.168	dup	12265	11316	38.678	11929.5	chr12:87607986-88371795	1	2672_Heterozygous_leukemic	763809
SJMMBALL055307	2672	Heterozygous_leukemic	chr12	113429476	113588736	159.261	0.058	del	36	1233	1069.85	5015.66	chr12:113429476-113588736	2	2672_Heterozygous_leukemic	159260
SJMMBALL055307	2672	Heterozygous_leukemic	chr12	113625478	113838852	213.375	2.236	dup	7409	6626	44.503	11746.3	chr12:113625478-113838852	1	2672_Heterozygous_leukemic	213374
SJMMBALL055307	2672	Heterozygous_leukemic	chr12	114108972	115593579	1484.61	2.846	dup	72174	50720	4005	3973.21	chr12:114108972-115593579	1	2672_Heterozygous_leukemic	1484607
SJMMBALL055307	2672	Heterozygous_leukemic	chr12	115603911	115981170	377.26	2.224	dup	19121	17193	104.177	10746.8	chr12:115603911-115981170	1	2672_Heterozygous_leukemic	377259
SJMMBALL055307	2672	Heterozygous_leukemic	chr13	22087860	23250379	1162.52	2.125	dup	62168	58510	111.854	10511.8	chr13:22087860-23250379	1	2672_Heterozygous_leukemic	1162519
SJMMBALL055307	2672	Heterozygous_leukemic	chr13	23356333	23789573	433.241	1.852	del	21976	23733	66.792	11344.7	chr13:23356333-23789573	1	2672_Heterozygous_leukemic	433240
SJMMBALL055307	2672	Heterozygous_leukemic	chr13	30540675	34178160	3637.49	2.082	dup	53274	51174	42.406	11798.8	chr13:30540675-34178160	1	2672_Heterozygous_leukemic	3637485
SJMMBALL055307	2672	Heterozygous_leukemic	chr13	66007703	66433953	426.251	1.208	del	2257	3736	341.593	6997.99	chr13:66007703-66433953	9	2672_Heterozygous_leukemic	426250
SJMMBALL055307	2672	Heterozygous_leukemic	chr13	100152449	100480652	328.204	2.105	dup	25366	24105	32.36	11999.7	chr13:100152449-100480652	1	2672_Heterozygous_leukemic	328203
SJMMBALL055307	2672	Heterozygous_leukemic	chr14	37133577	44859311	7725.73	2.078	dup	42407	40824	30.223	12007.8	chr14:37133577-44859311	1	2672_Heterozygous_leukemic	7725734
SJMMBALL055307	2672	Heterozygous_leukemic	chr14	50413532	50817167	403.636	2.11	dup	24073	22816	33.944	11982.4	chr14:50413532-50817167	1	2672_Heterozygous_leukemic	403635
SJMMBALL055307	2672	Heterozygous_leukemic	chr14	52490010	54166338	1676.33	2.081	dup	60693	58328	47.193	11681.4	chr14:52490010-54166338	1	2672_Heterozygous_leukemic	1676328
SJMMBALL055307	2672	Heterozygous_leukemic	chr16	84827885	84860608	32.724	1.698	del	2650	3121	37.5	11945.8	chr16:84827885-84860608	8	2672_Heterozygous_leukemic	32723
SJMMBALL055307	2672	Heterozygous_leukemic	chr17	17892687	23478552	5585.87	2.084	dup	183155	175787	151.931	10228.7	chr17:17892687-23478552	2	2672_Heterozygous_leukemic	5585865
SJMMBALL055307	2672	Heterozygous_leukemic	chr17	33816137	34263447	447.311	1.925	del	45200	46967	33.752	11985.9	chr17:33816137-34263447	1	2672_Heterozygous_leukemic	447310
SJMMBALL055307	2672	Heterozygous_leukemic	chr17	35263915	35473399	209.485	2.147	dup	28916	26941	70.586	11304.4	chr17:35263915-35473399	1	2672_Heterozygous_leukemic	209484
SJMMBALL055307	2672	Heterozygous_leukemic	chr17	35693552	35963415	269.864	1.835	del	19722	21495	75.309	11221.1	chr17:35693552-35963415	1	2672_Heterozygous_leukemic	269863
SJMMBALL055307	2672	Heterozygous_leukemic	chr17	37563300	40931832	3368.53	2.116	dup	57702	54527	90.535	11022.2	chr17:37563300-40931832	1	2672_Heterozygous_leukemic	3368532
SJMMBALL055307	2672	Heterozygous_leukemic	chr17	55972748	56606159	633.412	1.909	del	36174	37897	39.862	11900.3	chr17:55972748-56606159	1	2672_Heterozygous_leukemic	633411
SJMMBALL055307	2672	Heterozygous_leukemic	chr18	20276862	20455574	178.713	2.131	dup	16391	15386	32.08	12001.9	chr18:20276862-20455574	1	2672_Heterozygous_leukemic	178712
SJMMBALL055307	2672	Heterozygous_leukemic	chr19	4058481	4927098	868.618	1.914	del	48583	50763	47.604	11665.4	chr19:4058481-4927098	1	2672_Heterozygous_leukemic	868617
SJMMBALL055307	2672	Heterozygous_leukemic	chr19	6281175	7509574	1228.4	1.922	del	51243	53309	40.665	11859.8	chr19:6281175-7509574	1	2672_Heterozygous_leukemic	1228399
SJMMBALL055307	2672	Heterozygous_leukemic	chr19	36918449	36970095	51.647	3.155	dup	4750	3011	426.307	6686.21	chr19:36918449-36970095	8	2672_Heterozygous_leukemic	51646
SJMMBALL055307	2672	Heterozygous_leukemic	chr19	37270698	37376689	105.992	3.24	dup	9055	5590	902.396	5886.89	chr19:37270698-37376689	7	2672_Heterozygous_leukemic	105991
SJMMBALL055307	2672	Heterozygous_leukemic	chrX	6904659	8279203	1374.55	1.767	del	31047	35148	249.342	8258.33	chrX:6904659-8279203	1	2672_Heterozygous_leukemic	1374544
SJMMBALL055307	2672	Heterozygous_leukemic	chrX	8880603	10315027	1434.42	1.826	del	11645	12756	49.907	11614.4	chrX:8880603-10315027	1	2672_Heterozygous_leukemic	1434424
SJMMBALL055307	2672	Heterozygous_leukemic	chrX	10718179	20874670	10156.5	1.805	del	42025	46555	228.139	8875.21	chrX:10718179-20874670	1	2672_Heterozygous_leukemic	10156491
SJMMBALL055307	2672	Heterozygous_leukemic	chrX	20907030	37210595	16303.6	1.859	del	37698	40560	103.58	10896.6	chrX:20907030-37210595	1	2672_Heterozygous_leukemic	16303565
SJMMBALL055307	2672	Heterozygous_leukemic	chrX	37901547	48674523	10773	1.823	del	40484	44425	180.414	9567.11	chrX:37901547-48674523	1	2672_Heterozygous_leukemic	10772976
SJMMBALL055307	2672	Heterozygous_leukemic	chrX	49493244	60059959	10566.7	1.806	del	43971	48692	236.879	8676.77	chrX:49493244-60059959	1	2672_Heterozygous_leukemic	10566715
SJMMBALL055307	2672	Heterozygous_leukemic	chrX	61709788	73737284	12027.5	1.838	del	43156	46956	158.275	9981.95	chrX:61709788-73737284	1	2672_Heterozygous_leukemic	12027496
SJMMBALL055307	2672	Heterozygous_leukemic	chrX	73769116	75262595	1493.48	1.765	del	37339	42314	304.9	7575.19	chrX:73769116-75262595	1	2672_Heterozygous_leukemic	1493479
SJMMBALL055307	2672	Heterozygous_leukemic	chrX	75322915	83714412	8391.5	1.842	del	19061	20691	66.041	11383.9	chrX:75322915-83714412	1	2672_Heterozygous_leukemic	8391497
SJMMBALL055307	2672	Heterozygous_leukemic	chrX	83927800	99467608	15539.8	1.836	del	45126	49170	171.259	9851.63	chrX:83927800-99467608	1	2672_Heterozygous_leukemic	15539808
SJMMBALL055307	2672	Heterozygous_leukemic	chrX	100515510	102621437	2105.93	1.783	del	35446	39750	242.124	8470.11	chrX:100515510-102621437	1	2672_Heterozygous_leukemic	2105927
SJMMBALL055307	2672	Heterozygous_leukemic	chrX	103421926	112657524	9235.6	1.818	del	43854	48233	205.305	9241	chrX:103421926-112657524	1	2672_Heterozygous_leukemic	9235598
SJMMBALL055307	2672	Heterozygous_leukemic	chrX	112669023	123143308	10474.3	1.823	del	8275	9080	36.828	11956.9	chrX:112669023-123143308	1	2672_Heterozygous_leukemic	10474285
SJMMBALL055307	2672	Heterozygous_leukemic	chrX	124132149	137120045	12987.9	1.826	del	47507	52042	203.823	9415.57	chrX:124132149-137120045	1	2672_Heterozygous_leukemic	12987896
SJMMBALL055307	2672	Heterozygous_leukemic	chrX	138816263	141637329	2821.07	1.847	del	24662	26702	80.093	11076.5	chrX:138816263-141637329	1	2672_Heterozygous_leukemic	2821066
SJMMBALL055307	2672	Heterozygous_leukemic	chrX	141644761	151547526	9902.77	1.844	del	42224	45796	143.253	10344.3	chrX:141644761-151547526	1	2672_Heterozygous_leukemic	9902765
SJMMBALL055307	2672	Heterozygous_leukemic	chrX	151554106	159483142	7929.04	1.803	del	45836	50852	256.198	7801	chrX:151554106-159483142	2	2672_Heterozygous_leukemic	7929036
SJMMBALL055307	2672	Heterozygous_leukemic	chrX	159489249	161187367	1698.12	1.82	del	17273	18984	79.617	11130.3	chrX:159489249-161187367	1	2672_Heterozygous_leukemic	1698118
SJMMBALL055307	2672	Heterozygous_leukemic	chrX	161231350	169987781	8756.43	1.789	del	39257	43889	253.743	8040.12	chrX:161231350-169987781	1	2672_Heterozygous_leukemic	8756431
SJMMBALL055308	2286	Heterozygous_leukemic	chr1	36353731	39336104	2982.37	1.925	del	61951	64373	46.267	85670.6	chr1:36353731-39336104	1	2286_Heterozygous_leukemic	2982373
SJMMBALL055308	2286	Heterozygous_leukemic	chr1	85091042	85589211	498.17	2.092	dup	56444	53952	56.561	85441	chr1:85091042-85589211	1	2286_Heterozygous_leukemic	498169
SJMMBALL055308	2286	Heterozygous_leukemic	chr1	133829890	135585139	1755.25	1.929	del	48462	50242	31.999	85926.4	chr1:133829890-135585139	1	2286_Heterozygous_leukemic	1755249
SJMMBALL055308	2286	Heterozygous_leukemic	chr2	25061007	25814217	753.211	1.93	del	59304	61449	37.988	85866.5	chr2:25061007-25814217	1	2286_Heterozygous_leukemic	753210
SJMMBALL055308	2286	Heterozygous_leukemic	chr2	76826945	76833130	6.186	2.196	dup	7732	7042	32.717	85921.4	chr2:76826945-76833130	1	2286_Heterozygous_leukemic	6185
SJMMBALL055308	2286	Heterozygous_leukemic	chr2	85868586	89752767	3884.18	2.046	dup	194136	189746	50.177	85582.9	chr2:85868586-89752767	1	2286_Heterozygous_leukemic	3884181
SJMMBALL055308	2286	Heterozygous_leukemic	chr2	155047617	156373846	1326.23	1.913	del	53684	56114	53.513	85514.1	chr2:155047617-156373846	1	2286_Heterozygous_leukemic	1326229
SJMMBALL055308	2286	Heterozygous_leukemic	chr2	157462668	157469976	7.309	0.961	del	503	1047	175.281	82948.8	chr2:157462668-157469976	20	2286_Heterozygous_leukemic	7308
SJMMBALL055308	2286	Heterozygous_leukemic	chr2	165664750	168894537	3229.79	1.929	del	55127	57167	36.941	85872.8	chr2:165664750-168894537	1	2286_Heterozygous_leukemic	3229787
SJMMBALL055308	2286	Heterozygous_leukemic	chr3	64016592	64725094	708.503	2.097	dup	32272	30783	35.371	85894	chr3:64016592-64725094	1	2286_Heterozygous_leukemic	708502
SJMMBALL055308	2286	Heterozygous_leukemic	chr3	93205590	93220820	15.231	2.256	dup	6366	5643	44.42	85754.2	chr3:93205590-93220820	1	2286_Heterozygous_leukemic	15230
SJMMBALL055308	2286	Heterozygous_leukemic	chr4	59957786	61797687	1839.9	2.153	dup	23200	21554	61.226	85264.8	chr4:59957786-61797687	1	2286_Heterozygous_leukemic	1839901
SJMMBALL055308	2286	Heterozygous_leukemic	chr4	145530809	147861541	2330.73	2.105	dup	38782	36849	49.739	85602.6	chr4:145530809-147861541	1	2286_Heterozygous_leukemic	2330732
SJMMBALL055308	2286	Heterozygous_leukemic	chr5	14858695	16025926	1167.23	2.168	dup	18409	16981	58.356	85387.6	chr5:14858695-16025926	1	2286_Heterozygous_leukemic	1167231
SJMMBALL055308	2286	Heterozygous_leukemic	chr5	25351037	25354536	3.5	1.263	del	506	801	62.597	85234.4	chr5:25351037-25354536	1	2286_Heterozygous_leukemic	3499
SJMMBALL055308	2286	Heterozygous_leukemic	chr5	93636158	95958817	2322.66	2.147	dup	18978	17680	46.457	85655	chr5:93636158-95958817	1	2286_Heterozygous_leukemic	2322659
SJMMBALL055308	2286	Heterozygous_leukemic	chr5	108797165	110100375	1303.21	2.113	dup	58678	55533	87.263	84928.5	chr5:108797165-110100375	1	2286_Heterozygous_leukemic	1303210
SJMMBALL055308	2286	Heterozygous_leukemic	chr5	145452698	146087456	634.759	2.116	dup	20997	19845	32.75	85917.8	chr5:145452698-146087456	1	2286_Heterozygous_leukemic	634758
SJMMBALL055308	2286	Heterozygous_leukemic	chr6	40880270	43304289	2424.02	2.089	dup	98092	93893	92.313	84752.2	chr6:40880270-43304289	1	2286_Heterozygous_leukemic	2424019
SJMMBALL055308	2286	Heterozygous_leukemic	chr6	56026376	58973235	2946.86	2.106	dup	67754	64352	88.21	84872.2	chr6:56026376-58973235	1	2286_Heterozygous_leukemic	2946859
SJMMBALL055308	2286	Heterozygous_leukemic	chr6	66535910	70723644	4187.73	2.127	dup	118200	111120	220.553	81762.4	chr6:66535910-70723644	1	2286_Heterozygous_leukemic	4187734
SJMMBALL055308	2286	Heterozygous_leukemic	chr6	89714188	91015924	1301.74	2.113	dup	38745	36675	57.245	85414.7	chr6:89714188-91015924	1	2286_Heterozygous_leukemic	1301736
SJMMBALL055308	2286	Heterozygous_leukemic	chr6	121676005	124627674	2951.67	2.091	dup	107511	102850	103.821	84553.4	chr6:121676005-124627674	1	2286_Heterozygous_leukemic	2951669
SJMMBALL055308	2286	Heterozygous_leukemic	chr6	129515972	132763191	3247.22	2.13	dup	70812	66493	137.111	84094.2	chr6:129515972-132763191	1	2286_Heterozygous_leukemic	3247219
SJMMBALL055308	2286	Heterozygous_leukemic	chr7	3717513	4281608	564.096	2.085	dup	35938	34468	30.837	85929.2	chr7:3717513-4281608	1	2286_Heterozygous_leukemic	564095
SJMMBALL055308	2286	Heterozygous_leukemic	chr7	7207453	10169202	2961.75	2.191	dup	63444	57913	255.815	80979.8	chr7:7207453-10169202	1	2286_Heterozygous_leukemic	2961749
SJMMBALL055308	2286	Heterozygous_leukemic	chr7	24229163	25307922	1078.76	1.921	del	42729	44486	35.251	85898.5	chr7:24229163-25307922	1	2286_Heterozygous_leukemic	1078759
SJMMBALL055308	2286	Heterozygous_leukemic	chr7	84114219	86955193	2840.97	2.069	dup	85319	82485	47.995	85638.2	chr7:84114219-86955193	1	2286_Heterozygous_leukemic	2840974
SJMMBALL055308	2286	Heterozygous_leukemic	chr7	108065741	108622768	557.028	2.108	dup	35626	33798	48.475	85620.8	chr7:108065741-108622768	1	2286_Heterozygous_leukemic	557027
SJMMBALL055308	2286	Heterozygous_leukemic	chr8	20944503	21735381	790.879	2.151	dup	12872	11967	33.343	85915.3	chr8:20944503-21735381	1	2286_Heterozygous_leukemic	790878
SJMMBALL055308	2286	Heterozygous_leukemic	chr10	4016713	9808628	5791.92	1.93	del	60889	63093	39.062	85848.7	chr10:4016713-9808628	1	2286_Heterozygous_leukemic	5791915
SJMMBALL055308	2286	Heterozygous_leukemic	chr10	80028649	80790411	761.763	1.896	del	41971	44268	60.767	85358.7	chr10:80028649-80790411	1	2286_Heterozygous_leukemic	761762
SJMMBALL055308	2286	Heterozygous_leukemic	chr11	69851754	70513895	662.142	1.908	del	48223	50549	54.472	85490.6	chr11:69851754-70513895	1	2286_Heterozygous_leukemic	662141
SJMMBALL055308	2286	Heterozygous_leukemic	chr11	80223852	83526079	3302.23	1.94	del	68892	71015	32.161	85922.9	chr11:80223852-83526079	1	2286_Heterozygous_leukemic	3302227
SJMMBALL055308	2286	Heterozygous_leukemic	chr11	97148590	98467695	1319.11	1.922	del	50231	52267	40.282	85841	chr11:97148590-98467695	1	2286_Heterozygous_leukemic	1319105
SJMMBALL055308	2286	Heterozygous_leukemic	chr11	116174551	118000296	1825.75	1.926	del	49313	51211	35.71	85888.5	chr11:116174551-118000296	1	2286_Heterozygous_leukemic	1825745
SJMMBALL055308	2286	Heterozygous_leukemic	chr11	120467302	121603794	1136.49	1.924	del	55748	57959	42.83	85798.2	chr11:120467302-121603794	1	2286_Heterozygous_leukemic	1136492
SJMMBALL055308	2286	Heterozygous_leukemic	chr12	4096174	13245776	9149.6	2.068	dup	72817	70414	40.424	85831.9	chr12:4096174-13245776	1	2286_Heterozygous_leukemic	9149602
SJMMBALL055308	2286	Heterozygous_leukemic	chr12	17786118	30911570	13125.5	2.084	dup	73491	70530	61.155	85295.8	chr12:17786118-30911570	1	2286_Heterozygous_leukemic	13125452
SJMMBALL055308	2286	Heterozygous_leukemic	chr12	30926781	34374161	3447.38	2.09	dup	45797	43828	43.483	85771.8	chr12:30926781-34374161	1	2286_Heterozygous_leukemic	3447380
SJMMBALL055308	2286	Heterozygous_leukemic	chr12	34429437	51627595	17198.2	2.102	dup	75291	71653	90.649	84813.2	chr12:34429437-51627595	1	2286_Heterozygous_leukemic	17198158
SJMMBALL055308	2286	Heterozygous_leukemic	chr12	52105253	65088356	12983.1	2.106	dup	79440	75451	103.437	84625.7	chr12:52105253-65088356	1	2286_Heterozygous_leukemic	12983103
SJMMBALL055308	2286	Heterozygous_leukemic	chr12	69577842	69583032	5.191	2.613	dup	1407	1077	46.047	85689.3	chr12:69577842-69583032	4	2286_Heterozygous_leukemic	5190
SJMMBALL055308	2286	Heterozygous_leukemic	chr12	70210971	75722785	5511.81	2.105	dup	74445	70744	94.979	84690.7	chr12:70210971-75722785	1	2286_Heterozygous_leukemic	5511814
SJMMBALL055308	2286	Heterozygous_leukemic	chr12	80579904	84413355	3833.45	2.082	dup	64765	62207	51.759	85563.9	chr12:80579904-84413355	1	2286_Heterozygous_leukemic	3833451
SJMMBALL055308	2286	Heterozygous_leukemic	chr12	86762512	98942397	12179.9	2.116	dup	81639	77178	126.288	84399.1	chr12:86762512-98942397	1	2286_Heterozygous_leukemic	12179885
SJMMBALL055308	2286	Heterozygous_leukemic	chr12	98943778	103021930	4078.15	2.071	dup	62744	60579	38.126	85859.8	chr12:98943778-103021930	1	2286_Heterozygous_leukemic	4078152
SJMMBALL055308	2286	Heterozygous_leukemic	chr12	103578954	108107694	4528.74	2.109	dup	79953	75809	111.047	84480.1	chr12:103578954-108107694	1	2286_Heterozygous_leukemic	4528740
SJMMBALL055308	2286	Heterozygous_leukemic	chr12	108530257	111260843	2730.59	2.109	dup	50007	47433	68.482	85128.5	chr12:108530257-111260843	1	2286_Heterozygous_leukemic	2730586
SJMMBALL055308	2286	Heterozygous_leukemic	chr12	113429041	113475475	46.435	0.254	del	30	236	144.131	83987.7	chr12:113429041-113475475	2	2286_Heterozygous_leukemic	46434
SJMMBALL055308	2286	Heterozygous_leukemic	chr12	113896385	115758452	1862.07	2.943	dup	82339	55958	5420.58	70056.4	chr12:113896385-115758452	1	2286_Heterozygous_leukemic	1862067
SJMMBALL055308	2286	Heterozygous_leukemic	chr12	115765303	116000497	235.195	2.303	dup	16077	13962	152.56	83636.7	chr12:115765303-116000497	1	2286_Heterozygous_leukemic	235194
SJMMBALL055308	2286	Heterozygous_leukemic	chr12	116229524	119946666	3717.14	2.101	dup	45974	43756	55.178	85467.5	chr12:116229524-119946666	1	2286_Heterozygous_leukemic	3717142
SJMMBALL055308	2286	Heterozygous_leukemic	chr13	22087860	23233057	1145.2	2.073	dup	55114	53169	35.052	85908.6	chr13:22087860-23233057	1	2286_Heterozygous_leukemic	1145197
SJMMBALL055308	2286	Heterozygous_leukemic	chr13	66007703	66855020	847.318	2.218	dup	6227	5616	32.063	85925.4	chr13:66007703-66855020	1	2286_Heterozygous_leukemic	847317
SJMMBALL055308	2286	Heterozygous_leukemic	chr14	8349230	19811250	11462	2.064	dup	62768	60812	31.027	85927.9	chr14:8349230-19811250	1	2286_Heterozygous_leukemic	11462020
SJMMBALL055308	2286	Heterozygous_leukemic	chr14	41643996	44724142	3080.15	2.146	dup	26158	24377	63.442	85200.9	chr14:41643996-44724142	1	2286_Heterozygous_leukemic	3080146
SJMMBALL055308	2286	Heterozygous_leukemic	chr14	49960096	50816307	856.212	2.132	dup	35367	33182	70.302	85010.6	chr14:49960096-50816307	1	2286_Heterozygous_leukemic	856211
SJMMBALL055308	2286	Heterozygous_leukemic	chr14	52580641	53757961	1177.32	2.187	dup	49906	45633	193.877	82639.3	chr14:52580641-53757961	1	2286_Heterozygous_leukemic	1177320
SJMMBALL055308	2286	Heterozygous_leukemic	chr14	86772563	113316303	26543.7	2.062	dup	77634	75291	35.967	85877.9	chr14:86772563-113316303	1	2286_Heterozygous_leukemic	26543740
SJMMBALL055308	2286	Heterozygous_leukemic	chr15	51880982	51970151	89.17	1.525	del	1068	1401	43.163	85786	chr15:51880982-51970151	1	2286_Heterozygous_leukemic	89169
SJMMBALL055308	2286	Heterozygous_leukemic	chr15	78893130	80149884	1256.76	1.91	del	41655	43607	44.454	85739.1	chr15:78893130-80149884	1	2286_Heterozygous_leukemic	1256754
SJMMBALL055308	2286	Heterozygous_leukemic	chr15	98864297	100475415	1611.12	1.934	del	60870	62946	34.72	85912.3	chr15:98864297-100475415	1	2286_Heterozygous_leukemic	1611118
SJMMBALL055308	2286	Heterozygous_leukemic	chr16	84827885	84860608	32.724	2.449	dup	3598	2938	69.098	85089.1	chr16:84827885-84860608	8	2286_Heterozygous_leukemic	32723
SJMMBALL055308	2286	Heterozygous_leukemic	chr17	18105945	20209173	2103.23	2.124	dup	75764	71341	134.139	84199.1	chr17:18105945-20209173	1	2286_Heterozygous_leukemic	2103228
SJMMBALL055308	2286	Heterozygous_leukemic	chr17	23630521	23662100	31.58	1.313	del	1582	2410	162.119	83509.7	chr17:23630521-23662100	3	2286_Heterozygous_leukemic	31579
SJMMBALL055308	2286	Heterozygous_leukemic	chr17	27111427	28859088	1747.66	1.922	del	45184	47006	35.868	85883.2	chr17:27111427-28859088	1	2286_Heterozygous_leukemic	1747661
SJMMBALL055308	2286	Heterozygous_leukemic	chr17	35265738	35473845	208.108	2.147	dup	27950	26038	68.447	85166.8	chr17:35265738-35473845	2	2286_Heterozygous_leukemic	208107
SJMMBALL055308	2286	Heterozygous_leukemic	chr17	37574471	40828453	3253.98	2.085	dup	47755	45804	40.876	85820.7	chr17:37574471-40828453	1	2286_Heterozygous_leukemic	3253982
SJMMBALL055308	2286	Heterozygous_leukemic	chr17	56011823	57025416	1013.59	1.928	del	51759	53690	35.245	85903.1	chr17:56011823-57025416	1	2286_Heterozygous_leukemic	1013593
SJMMBALL055308	2286	Heterozygous_leukemic	chr18	3122454	10752044	7629.59	2.911	dup	107197	73645	6689.36	29109.9	chr18:3122454-10752044	3	2286_Heterozygous_leukemic	7629590
SJMMBALL055308	2286	Heterozygous_leukemic	chr18	10755474	12751011	1995.54	2.867	dup	49372	34438	2850.18	72882.2	chr18:10755474-12751011	1	2286_Heterozygous_leukemic	1995537
SJMMBALL055308	2286	Heterozygous_leukemic	chr18	12753799	23038639	10284.8	2.949	dup	122878	83334	8171.9	8139.15	chr18:12753799-23038639	1	2286_Heterozygous_leukemic	10284840
SJMMBALL055308	2286	Heterozygous_leukemic	chr18	23039732	32412507	9372.78	2.898	dup	88950	61387	5425.07	64667.4	chr18:23039732-32412507	1	2286_Heterozygous_leukemic	9372775
SJMMBALL055308	2286	Heterozygous_leukemic	chr18	32413051	34435400	2022.35	2.891	dup	32761	22663	1974.09	74831.6	chr18:32413051-34435400	1	2286_Heterozygous_leukemic	2022349
SJMMBALL055308	2286	Heterozygous_leukemic	chr18	34438067	36683888	2245.82	2.915	dup	98243	67410	6168.75	47649.9	chr18:34438067-36683888	1	2286_Heterozygous_leukemic	2245821
SJMMBALL055308	2286	Heterozygous_leukemic	chr18	36685226	36748753	63.528	2.823	dup	6298	4462	334.42	80003.5	chr18:36685226-36748753	1	2286_Heterozygous_leukemic	63527
SJMMBALL055308	2286	Heterozygous_leukemic	chr18	36748837	43315193	6566.36	2.94	dup	107602	73199	7049.76	22450.6	chr18:36748837-43315193	2	2286_Heterozygous_leukemic	6566356
SJMMBALL055308	2286	Heterozygous_leukemic	chr18	43325685	43361173	35.489	2.932	dup	2001	1365	129.336	84303.9	chr18:43325685-43361173	1	2286_Heterozygous_leukemic	35488
SJMMBALL055308	2286	Heterozygous_leukemic	chr18	43363456	52908704	9545.25	2.936	dup	112481	76621	7321.14	15429.3	chr18:43363456-52908704	2	2286_Heterozygous_leukemic	9545248
SJMMBALL055308	2286	Heterozygous_leukemic	chr18	52915218	56807885	3892.67	2.893	dup	29153	20157	1761.19	76568.4	chr18:52915218-56807885	1	2286_Heterozygous_leukemic	3892667
SJMMBALL055308	2286	Heterozygous_leukemic	chr18	56811804	61265070	4453.27	2.927	dup	89852	61397	5759.48	59269.1	chr18:56811804-61265070	1	2286_Heterozygous_leukemic	4453266
SJMMBALL055308	2286	Heterozygous_leukemic	chr18	61281774	61987741	705.968	2.893	dup	19337	13369	1168.64	77712.3	chr18:61281774-61987741	1	2286_Heterozygous_leukemic	705967
SJMMBALL055308	2286	Heterozygous_leukemic	chr18	61989122	67421320	5432.2	2.934	dup	96620	65873	6262.44	35341.7	chr18:61989122-67421320	2	2286_Heterozygous_leukemic	5432198
SJMMBALL055308	2286	Heterozygous_leukemic	chr18	67422900	67804549	381.65	2.904	dup	15422	10622	950.126	79693.4	chr18:67422900-67804549	1	2286_Heterozygous_leukemic	381649
SJMMBALL055308	2286	Heterozygous_leukemic	chr18	67807210	77016112	9208.9	2.889	dup	98507	68189	5915.73	53538.5	chr18:67807210-77016112	1	2286_Heterozygous_leukemic	9208902
SJMMBALL055308	2286	Heterozygous_leukemic	chr18	77065815	88870240	11804.4	2.926	dup	96827	66180	6198.75	41510	chr18:77065815-88870240	2	2286_Heterozygous_leukemic	11804425
SJMMBALL055308	2286	Heterozygous_leukemic	chr18	88870355	90540246	1669.89	2.885	dup	18162	12592	1081.91	78767.7	chr18:88870355-90540246	1	2286_Heterozygous_leukemic	1669891
SJMMBALL055308	2286	Heterozygous_leukemic	chr19	6255602	7429839	1174.24	1.92	del	48751	50791	41.63	85809.2	chr19:6255602-7429839	1	2286_Heterozygous_leukemic	1174237
SJMMBALL055308	2286	Heterozygous_leukemic	chr19	36918449	36970095	51.647	2.429	dup	3440	2832	61.009	85329.3	chr19:36918449-36970095	8	2286_Heterozygous_leukemic	51646
SJMMBALL055308	2286	Heterozygous_leukemic	chr19	37270698	37318157	47.46	2.364	dup	5361	4535	70.99	84969.5	chr19:37270698-37318157	2	2286_Heterozygous_leukemic	47459
SJMMBALL055308	2286	Heterozygous_leukemic	chrX	6081503	8271553	2190.05	1.784	del	30366	34038	205.784	82307.6	chrX:6081503-8271553	1	2286_Heterozygous_leukemic	2190050
SJMMBALL055308	2286	Heterozygous_leukemic	chrX	8880603	11302942	2422.34	1.839	del	12497	13591	45.317	85707.4	chrX:8880603-11302942	1	2286_Heterozygous_leukemic	2422339
SJMMBALL055308	2286	Heterozygous_leukemic	chrX	12038869	20927395	8888.53	1.796	del	37903	42211	227.935	81377.3	chrX:12038869-20927395	1	2286_Heterozygous_leukemic	8888526
SJMMBALL055308	2286	Heterozygous_leukemic	chrX	20927918	23958977	3031.06	1.805	del	8319	9216	45.187	85726	chrX:20927918-23958977	1	2286_Heterozygous_leukemic	3031059
SJMMBALL055308	2286	Heterozygous_leukemic	chrX	35963206	42221075	6257.87	1.837	del	45729	49779	169.615	83236.7	chrX:35963206-42221075	1	2286_Heterozygous_leukemic	6257869
SJMMBALL055308	2286	Heterozygous_leukemic	chrX	42537649	53347783	10810.1	1.801	del	38526	42787	219.798	81952.1	chrX:42537649-53347783	1	2286_Heterozygous_leukemic	10810134
SJMMBALL055308	2286	Heterozygous_leukemic	chrX	53578621	56643482	3064.86	1.84	del	8562	9305	30.524	85934.4	chrX:53578621-56643482	1	2286_Heterozygous_leukemic	3064861
SJMMBALL055308	2286	Heterozygous_leukemic	chrX	56645755	71988626	15342.9	1.818	del	40832	44932	193.23	82803.7	chrX:56645755-71988626	1	2286_Heterozygous_leukemic	15342871
SJMMBALL055308	2286	Heterozygous_leukemic	chrX	71988955	73290521	1301.57	1.845	del	15608	16919	52.223	85542	chrX:71988955-73290521	1	2286_Heterozygous_leukemic	1301566
SJMMBALL055308	2286	Heterozygous_leukemic	chrX	73344807	74337511	992.705	1.769	del	33577	37952	262.678	80528.6	chrX:73344807-74337511	1	2286_Heterozygous_leukemic	992704
SJMMBALL055308	2286	Heterozygous_leukemic	chrX	74337519	85741180	11403.7	1.821	del	36638	40234	165.894	83377.4	chrX:74337519-85741180	1	2286_Heterozygous_leukemic	11403661
SJMMBALL055308	2286	Heterozygous_leukemic	chrX	85760537	100638783	14878.2	1.811	del	41135	45419	208.921	82131.8	chrX:85760537-100638783	1	2286_Heterozygous_leukemic	14878246
SJMMBALL055308	2286	Heterozygous_leukemic	chrX	100985629	105391813	4406.19	1.781	del	37000	41539	257.778	80755.9	chrX:100985629-105391813	1	2286_Heterozygous_leukemic	4406184
SJMMBALL055308	2286	Heterozygous_leukemic	chrX	105499745	122396679	16896.9	1.806	del	41428	45882	223.765	81573.4	chrX:105499745-122396679	1	2286_Heterozygous_leukemic	16896934
SJMMBALL055308	2286	Heterozygous_leukemic	chrX	130327922	138992181	8664.26	1.819	del	42312	46535	197.902	82476.6	chrX:130327922-138992181	1	2286_Heterozygous_leukemic	8664259
SJMMBALL055308	2286	Heterozygous_leukemic	chrX	139083008	145291355	6208.35	1.811	del	34294	37869	174.503	83095.6	chrX:139083008-145291355	1	2286_Heterozygous_leukemic	6208347
SJMMBALL055308	2286	Heterozygous_leukemic	chrX	150398126	154887778	4489.65	1.79	del	36126	40362	230.708	81180.4	chrX:150398126-154887778	1	2286_Heterozygous_leukemic	4489652
SJMMBALL055308	2286	Heterozygous_leukemic	chrX	155089578	160581339	5491.76	1.801	del	25839	28689	146.639	83756	chrX:155089578-160581339	1	2286_Heterozygous_leukemic	5491761
SJMMBALL055308	2286	Heterozygous_leukemic	chrX	160903055	169987781	9084.73	1.766	del	38066	43122	308.973	80297.3	chrX:160903055-169987781	5	2286_Heterozygous_leukemic	9084726
SJMMBALL055309	13351	Heterozygous_leukemic	chr1	17091256	21260237	4168.98	1.905	del	26061	27355	31.165	13393.2	chr1:17091256-21260237	1	13351_Heterozygous_leukemic	4168981
SJMMBALL055309	13351	Heterozygous_leukemic	chr1	45981540	53702108	7720.57	2.068	dup	84494	81721	46.386	13176.2	chr1:45981540-53702108	1	13351_Heterozygous_leukemic	7720568
SJMMBALL055309	13351	Heterozygous_leukemic	chr1	84922804	87540775	2617.97	2.068	dup	109718	106123	60.036	12777.6	chr1:84922804-87540775	1	13351_Heterozygous_leukemic	2617971
SJMMBALL055309	13351	Heterozygous_leukemic	chr1	87938118	88166956	228.839	2.148	dup	12335	11487	30.515	13401.8	chr1:87938118-88166956	1	13351_Heterozygous_leukemic	228838
SJMMBALL055309	13351	Heterozygous_leukemic	chr1	171792240	173933876	2141.64	2.086	dup	55767	53478	48.189	13160.6	chr1:171792240-173933876	1	13351_Heterozygous_leukemic	2141636
SJMMBALL055309	13351	Heterozygous_leukemic	chr2	25029460	25737846	708.387	2.069	dup	54728	52900	31.135	13393.6	chr2:25029460-25737846	1	13351_Heterozygous_leukemic	708386
SJMMBALL055309	13351	Heterozygous_leukemic	chr2	51929633	58980592	7050.96	1.93	del	59776	61942	38.428	13282.6	chr2:51929633-58980592	1	13351_Heterozygous_leukemic	7050959
SJMMBALL055309	13351	Heterozygous_leukemic	chr2	76828436	76836435	8	2.227	dup	6361	5712	35.515	13340.9	chr2:76828436-76836435	1	13351_Heterozygous_leukemic	7999
SJMMBALL055309	13351	Heterozygous_leukemic	chr2	88682786	91212651	2529.87	2.085	dup	109652	105164	94.207	12272.1	chr2:88682786-91212651	1	13351_Heterozygous_leukemic	2529865
SJMMBALL055309	13351	Heterozygous_leukemic	chr2	111315419	111484415	168.997	2.153	dup	12849	11936	34.015	13355.4	chr2:111315419-111484415	1	13351_Heterozygous_leukemic	168996
SJMMBALL055309	13351	Heterozygous_leukemic	chr2	157462668	157469976	7.309	1.062	del	480	904	120.16	11732.2	chr2:157462668-157469976	20	13351_Heterozygous_leukemic	7308
SJMMBALL055309	13351	Heterozygous_leukemic	chr3	64104546	64716664	612.119	2.105	dup	23931	22737	30.756	13399.8	chr3:64104546-64716664	1	13351_Heterozygous_leukemic	612118
SJMMBALL055309	13351	Heterozygous_leukemic	chr3	78917204	79064607	147.404	2.338	dup	2707	2316	31.271	13392	chr3:78917204-79064607	1	13351_Heterozygous_leukemic	147403
SJMMBALL055309	13351	Heterozygous_leukemic	chr3	88643271	89088292	445.022	2.121	dup	20030	18890	33.67	13359.2	chr3:88643271-89088292	1	13351_Heterozygous_leukemic	445021
SJMMBALL055309	13351	Heterozygous_leukemic	chr3	92220055	92255589	35.535	2.664	dup	1413	1061	52.811	12976.3	chr3:92220055-92255589	9	13351_Heterozygous_leukemic	35534
SJMMBALL055309	13351	Heterozygous_leukemic	chr3	105716310	108075358	2359.05	2.064	dup	61518	59600	30.44	13403.7	chr3:105716310-108075358	1	13351_Heterozygous_leukemic	2359048
SJMMBALL055309	13351	Heterozygous_leukemic	chr4	59601349	62149449	2548.1	2.22	dup	36213	32631	189.601	10039.7	chr4:59601349-62149449	1	13351_Heterozygous_leukemic	2548100
SJMMBALL055309	13351	Heterozygous_leukemic	chr4	88557658	88850815	293.158	2.165	dup	25287	23355	77.697	12479.4	chr4:88557658-88850815	1	13351_Heterozygous_leukemic	293157
SJMMBALL055309	13351	Heterozygous_leukemic	chr4	118753584	118934848	181.265	2.137	dup	14190	13279	30.513	13404.1	chr4:118753584-118934848	2	13351_Heterozygous_leukemic	181264
SJMMBALL055309	13351	Heterozygous_leukemic	chr4	121318173	123544845	2226.67	2.104	dup	33324	31680	41.855	13245.8	chr4:121318173-123544845	1	13351_Heterozygous_leukemic	2226672
SJMMBALL055309	13351	Heterozygous_leukemic	chr4	144686163	147861541	3175.38	2.146	dup	48990	45652	118.998	11820.2	chr4:144686163-147861541	1	13351_Heterozygous_leukemic	3175378
SJMMBALL055309	13351	Heterozygous_leukemic	chr5	14856855	15714252	857.398	2.184	dup	15505	14200	58.143	12805.9	chr5:14856855-15714252	1	13351_Heterozygous_leukemic	857397
SJMMBALL055309	13351	Heterozygous_leukemic	chr5	105031173	108420376	3389.2	2.07	dup	63304	61169	36.726	13315	chr5:105031173-108420376	1	13351_Heterozygous_leukemic	3389203
SJMMBALL055309	13351	Heterozygous_leukemic	chr5	108779757	109364506	584.75	2.182	dup	44207	40518	162.873	10467.6	chr5:108779757-109364506	1	13351_Heterozygous_leukemic	584749
SJMMBALL055309	13351	Heterozygous_leukemic	chr5	144833244	145288474	455.231	1.876	del	15511	16538	32.621	13372.9	chr5:144833244-145288474	1	13351_Heterozygous_leukemic	455230
SJMMBALL055309	13351	Heterozygous_leukemic	chr5	145868909	146951294	1082.39	2.136	dup	25015	23418	53.177	12951.9	chr5:145868909-146951294	1	13351_Heterozygous_leukemic	1082385
SJMMBALL055309	13351	Heterozygous_leukemic	chr6	56897701	57432526	534.826	2.16	dup	21387	19800	61.887	12717.1	chr6:56897701-57432526	1	13351_Heterozygous_leukemic	534825
SJMMBALL055309	13351	Heterozygous_leukemic	chr6	67913509	67942572	29.064	1.582	del	1071	1354	31.896	13385.7	chr6:67913509-67942572	1	13351_Heterozygous_leukemic	29063
SJMMBALL055309	13351	Heterozygous_leukemic	chr6	68990731	69617435	626.705	2.212	dup	26743	24183	130.829	11148.2	chr6:68990731-69617435	1	13351_Heterozygous_leukemic	626704
SJMMBALL055309	13351	Heterozygous_leukemic	chr6	69648797	69649389	0.593	1.065	del	497	933	123.004	11546.6	chr6:69648797-69649389	1	13351_Heterozygous_leukemic	592
SJMMBALL055309	13351	Heterozygous_leukemic	chr6	69700737	70663919	963.183	2.125	dup	25473	23980	45.467	13195.4	chr6:69700737-70663919	1	13351_Heterozygous_leukemic	963182
SJMMBALL055309	13351	Heterozygous_leukemic	chr6	70671722	70699091	27.37	1.683	del	2054	2441	32.461	13380.7	chr6:70671722-70699091	1	13351_Heterozygous_leukemic	27369
SJMMBALL055309	13351	Heterozygous_leukemic	chr6	70722508	70723644	1.137	0.851	del	249	585	123.331	11448.5	chr6:70722508-70723644	1	13351_Heterozygous_leukemic	1136
SJMMBALL055309	13351	Heterozygous_leukemic	chr6	90694523	90845398	150.876	2.462	dup	1493	1213	30.068	13408	chr6:90694523-90845398	1	13351_Heterozygous_leukemic	150875
SJMMBALL055309	13351	Heterozygous_leukemic	chr6	115617541	116043817	426.277	2.119	dup	21313	20114	34.987	13345.8	chr6:115617541-116043817	1	13351_Heterozygous_leukemic	426276
SJMMBALL055309	13351	Heterozygous_leukemic	chr6	123309592	124635704	1326.11	2.106	dup	42035	39922	54.852	12882.8	chr6:123309592-124635704	1	13351_Heterozygous_leukemic	1326112
SJMMBALL055309	13351	Heterozygous_leukemic	chr6	128492107	132441751	3949.64	2.114	dup	86399	81731	130.603	11352.3	chr6:128492107-132441751	1	13351_Heterozygous_leukemic	3949644
SJMMBALL055309	13351	Heterozygous_leukemic	chr7	3717513	4344250	626.738	2.135	dup	33764	31629	70.382	12612	chr7:3717513-4344250	1	13351_Heterozygous_leukemic	626737
SJMMBALL055309	13351	Heterozygous_leukemic	chr7	5480612	6099034	618.423	2.132	dup	15195	14256	30.22	13405.9	chr7:5480612-6099034	1	13351_Heterozygous_leukemic	618422
SJMMBALL055309	13351	Heterozygous_leukemic	chr7	7312365	10163070	2850.71	2.265	dup	51004	45042	377.941	7904	chr7:7312365-10163070	1	13351_Heterozygous_leukemic	2850705
SJMMBALL055309	13351	Heterozygous_leukemic	chr7	10994924	16210720	5215.8	2.061	dup	96028	93188	42.701	13209.5	chr7:10994924-16210720	1	13351_Heterozygous_leukemic	5215796
SJMMBALL055309	13351	Heterozygous_leukemic	chr7	18350684	18856250	505.567	2.141	dup	34935	32634	79.164	12431.2	chr7:18350684-18856250	1	13351_Heterozygous_leukemic	505566
SJMMBALL055309	13351	Heterozygous_leukemic	chr7	19749167	24260800	4511.63	2.101	dup	47867	45562	57.231	12833.4	chr7:19749167-24260800	1	13351_Heterozygous_leukemic	4511633
SJMMBALL055309	13351	Heterozygous_leukemic	chr7	41399716	44253726	2854.01	2.071	dup	88600	85544	53.795	12929.3	chr7:41399716-44253726	1	13351_Heterozygous_leukemic	2854010
SJMMBALL055309	13351	Heterozygous_leukemic	chr7	83655230	87304945	3649.72	2.073	dup	85898	82869	54.544	12906.3	chr7:83655230-87304945	1	13351_Heterozygous_leukemic	3649715
SJMMBALL055309	13351	Heterozygous_leukemic	chr7	105763395	108714404	2951.01	2.073	dup	83248	80320	52.586	12998.4	chr7:105763395-108714404	1	13351_Heterozygous_leukemic	2951009
SJMMBALL055309	13351	Heterozygous_leukemic	chr7	127343225	127406631	63.407	2.218	dup	9325	8407	48.344	13143.8	chr7:127343225-127406631	1	13351_Heterozygous_leukemic	63406
SJMMBALL055309	13351	Heterozygous_leukemic	chr7	128007562	128676826	669.265	2.116	dup	25106	23727	39.25	13265.9	chr7:128007562-128676826	1	13351_Heterozygous_leukemic	669264
SJMMBALL055309	13351	Heterozygous_leukemic	chr7	140345038	140921131	576.094	2.174	dup	32972	30332	111.561	11981.1	chr7:140345038-140921131	1	13351_Heterozygous_leukemic	576093
SJMMBALL055309	13351	Heterozygous_leukemic	chr7	142189073	142833901	644.829	2.162	dup	12251	11335	36.007	13334.4	chr7:142189073-142833901	1	13351_Heterozygous_leukemic	644828
SJMMBALL055309	13351	Heterozygous_leukemic	chr8	94281211	94521503	240.293	2.138	dup	14541	13605	31.437	13388.8	chr8:94281211-94521503	1	13351_Heterozygous_leukemic	240292
SJMMBALL055309	13351	Heterozygous_leukemic	chr9	26767025	29179257	2412.23	1.888	del	18647	19756	31.782	13387.9	chr9:26767025-29179257	1	13351_Heterozygous_leukemic	2412232
SJMMBALL055309	13351	Heterozygous_leukemic	chr9	35209381	36128716	919.336	2.134	dup	20492	19203	42.261	13222.4	chr9:35209381-36128716	1	13351_Heterozygous_leukemic	919335
SJMMBALL055309	13351	Heterozygous_leukemic	chr9	37632921	38449817	816.897	2.111	dup	34287	32477	49.435	13061.9	chr9:37632921-38449817	1	13351_Heterozygous_leukemic	816896
SJMMBALL055309	13351	Heterozygous_leukemic	chr9	66133365	67278481	1145.12	2.093	dup	28435	27169	28.985	13405.9	chr9:66133365-67278481	1	13351_Heterozygous_leukemic	1145116
SJMMBALL055309	13351	Heterozygous_leukemic	chr9	109146505	110084698	938.194	2.14	dup	49633	46394	110.36	12061	chr9:109146505-110084698	1	13351_Heterozygous_leukemic	938193
SJMMBALL055309	13351	Heterozygous_leukemic	chr10	130385772	130480027	94.256	2.181	dup	19080	17500	69.192	12651.3	chr10:130385772-130480027	3	13351_Heterozygous_leukemic	94255
SJMMBALL055309	13351	Heterozygous_leukemic	chr11	48888333	49564869	676.537	2.141	dup	37847	35355	85.706	12381.7	chr11:48888333-49564869	1	13351_Heterozygous_leukemic	676536
SJMMBALL055309	13351	Heterozygous_leukemic	chr11	58489695	58856166	366.472	2.13	dup	25138	23601	48.919	13104.4	chr11:58489695-58856166	1	13351_Heterozygous_leukemic	366471
SJMMBALL055309	13351	Heterozygous_leukemic	chr11	72778724	74335234	1556.51	2.107	dup	64444	61169	85.984	12326.3	chr11:72778724-74335234	1	13351_Heterozygous_leukemic	1556510
SJMMBALL055309	13351	Heterozygous_leukemic	chr11	104714616	104721568	6.953	2.398	dup	3120	2602	48.418	13124.5	chr11:104714616-104721568	1	13351_Heterozygous_leukemic	6952
SJMMBALL055309	13351	Heterozygous_leukemic	chr12	54070492	55717169	1646.68	2.115	dup	23805	22511	36.434	13321	chr12:54070492-55717169	1	13351_Heterozygous_leukemic	1646677
SJMMBALL055309	13351	Heterozygous_leukemic	chr12	84971157	88272340	3301.18	2.087	dup	62506	59903	55.623	12857.9	chr12:84971157-88272340	1	13351_Heterozygous_leukemic	3301183
SJMMBALL055309	13351	Heterozygous_leukemic	chr12	113429041	113579056	150.016	0.108	del	35	646	508.99	7558.01	chr12:113429041-113579056	1	13351_Heterozygous_leukemic	150015
SJMMBALL055309	13351	Heterozygous_leukemic	chr12	113597418	115461467	1864.05	3.127	dup	74634	47739	6453.67	6421.68	chr12:113597418-115461467	1	13351_Heterozygous_leukemic	1864049
SJMMBALL055309	13351	Heterozygous_leukemic	chr12	115468301	115981170	512.87	2.361	dup	20882	17688	272.275	8421.42	chr12:115468301-115981170	1	13351_Heterozygous_leukemic	512869
SJMMBALL055309	13351	Heterozygous_leukemic	chr13	22035126	23233057	1197.93	2.173	dup	51688	47575	172.672	10335.7	chr13:22035126-23233057	1	13351_Heterozygous_leukemic	1197931
SJMMBALL055309	13351	Heterozygous_leukemic	chr13	30237878	33664256	3426.38	2.105	dup	32998	31357	42.127	13234.6	chr13:30237878-33664256	1	13351_Heterozygous_leukemic	3426378
SJMMBALL055309	13351	Heterozygous_leukemic	chr13	66008010	66526160	518.151	2.297	dup	3974	3460	36.391	13328.1	chr13:66008010-66526160	1	13351_Heterozygous_leukemic	518150
SJMMBALL055309	13351	Heterozygous_leukemic	chr14	3848921	4517154	668.234	3.108	dup	8106	5216	683.578	7074.83	chr14:3848921-4517154	1	13351_Heterozygous_leukemic	668233
SJMMBALL055309	13351	Heterozygous_leukemic	chr14	9861843	9886927	25.085	0.85	del	198	466	98.542	12209.3	chr14:9861843-9886927	4	13351_Heterozygous_leukemic	25084
SJMMBALL055309	13351	Heterozygous_leukemic	chr14	20300547	21423605	1123.06	2.087	dup	38894	37278	34.451	13350.3	chr14:20300547-21423605	1	13351_Heterozygous_leukemic	1123058
SJMMBALL055309	13351	Heterozygous_leukemic	chr14	41176867	44724142	3547.28	2.132	dup	25346	23773	50.851	13043	chr14:41176867-44724142	1	13351_Heterozygous_leukemic	3547275
SJMMBALL055309	13351	Heterozygous_leukemic	chr14	50413532	51889956	1476.42	2.094	dup	59987	57290	62.374	12684	chr14:50413532-51889956	1	13351_Heterozygous_leukemic	1476424
SJMMBALL055309	13351	Heterozygous_leukemic	chr14	52655003	54188010	1533.01	2.154	dup	49737	46183	133.192	11047.8	chr14:52655003-54188010	1	13351_Heterozygous_leukemic	1533007
SJMMBALL055309	13351	Heterozygous_leukemic	chr14	77963587	79462144	1498.56	2.105	dup	26154	24851	33.513	13362.1	chr14:77963587-79462144	1	13351_Heterozygous_leukemic	1498557
SJMMBALL055309	13351	Heterozygous_leukemic	chr15	73229805	75428237	2198.43	2.094	dup	31739	30312	33.003	13366.5	chr15:73229805-75428237	1	13351_Heterozygous_leukemic	2198432
SJMMBALL055309	13351	Heterozygous_leukemic	chr15	82169717	82815694	645.978	2.102	dup	31227	29707	38.164	13290.4	chr15:82169717-82815694	1	13351_Heterozygous_leukemic	645977
SJMMBALL055309	13351	Heterozygous_leukemic	chr15	91908161	91909380	1.22	1.017	del	178	350	51.654	13021.5	chr15:91908161-91909380	1	13351_Heterozygous_leukemic	1219
SJMMBALL055309	13351	Heterozygous_leukemic	chr16	18951134	19770667	819.534	2.127	dup	15719	14783	28.979	13405.5	chr16:18951134-19770667	1	13351_Heterozygous_leukemic	819533
SJMMBALL055309	13351	Heterozygous_leukemic	chr16	29454665	32794961	3340.3	2.066	dup	60351	58430	31.142	13393.5	chr16:29454665-32794961	1	13351_Heterozygous_leukemic	3340296
SJMMBALL055309	13351	Heterozygous_leukemic	chr16	58760228	59433543	673.316	2.109	dup	28395	26930	39.071	13275.3	chr16:58760228-59433543	1	13351_Heterozygous_leukemic	673315
SJMMBALL055309	13351	Heterozygous_leukemic	chr16	84821190	84962914	141.725	1.713	del	2443	2852	30.859	13398.2	chr16:84821190-84962914	1	13351_Heterozygous_leukemic	141724
SJMMBALL055309	13351	Heterozygous_leukemic	chr17	6214631	8802171	2587.54	2.13	dup	38651	36286	75.331	12524.4	chr17:6214631-8802171	1	13351_Heterozygous_leukemic	2587540
SJMMBALL055309	13351	Heterozygous_leukemic	chr17	17892687	20226432	2333.75	2.16	dup	70618	65379	204.253	9372.06	chr17:17892687-20226432	1	13351_Heterozygous_leukemic	2333745
SJMMBALL055309	13351	Heterozygous_leukemic	chr17	21392445	23477955	2085.51	2.076	dup	45627	43964	30.98	13395.9	chr17:21392445-23477955	1	13351_Heterozygous_leukemic	2085510
SJMMBALL055309	13351	Heterozygous_leukemic	chr17	24512896	24896113	383.218	2.095	dup	31189	29781	32.701	13369.1	chr17:24512896-24896113	1	13351_Heterozygous_leukemic	383217
SJMMBALL055309	13351	Heterozygous_leukemic	chr17	30987787	32686277	1698.49	2.069	dup	53487	51708	30.169	13406.1	chr17:30987787-32686277	1	13351_Heterozygous_leukemic	1698490
SJMMBALL055309	13351	Heterozygous_leukemic	chr17	33935073	33997601	62.529	2.186	dup	9882	9041	37.914	13308	chr17:33935073-33997601	1	13351_Heterozygous_leukemic	62528
SJMMBALL055309	13351	Heterozygous_leukemic	chr17	35263915	35443284	179.37	2.209	dup	22533	20403	107.397	12138.1	chr17:35263915-35443284	1	13351_Heterozygous_leukemic	179369
SJMMBALL055309	13351	Heterozygous_leukemic	chr17	35988062	36672220	684.159	2.094	dup	36808	35157	38.091	13299.7	chr17:35988062-36672220	1	13351_Heterozygous_leukemic	684158
SJMMBALL055309	13351	Heterozygous_leukemic	chr17	37563300	38068302	505.003	2.109	dup	28660	27182	39.4	13256.2	chr17:37563300-38068302	1	13351_Heterozygous_leukemic	505002
SJMMBALL055309	13351	Heterozygous_leukemic	chr18	20895868	31959510	11063.6	1.931	del	53408	55312	33.248	13364	chr18:20895868-31959510	1	13351_Heterozygous_leukemic	11063642
SJMMBALL055309	13351	Heterozygous_leukemic	chr19	21856132	28990722	7134.59	1.933	del	51431	53206	30.031	13407.6	chr19:21856132-28990722	1	13351_Heterozygous_leukemic	7134590
SJMMBALL055309	13351	Heterozygous_leukemic	chr19	36918449	37376689	458.241	2.27	dup	14503	12777	111.572	11900.7	chr19:36918449-37376689	2	13351_Heterozygous_leukemic	458240
SJMMBALL055309	13351	Heterozygous_leukemic	chrX	5467716	8249077	2781.36	1.776	del	26636	29994	195.578	9881.81	chrX:5467716-8249077	1	13351_Heterozygous_leukemic	2781361
SJMMBALL055309	13351	Heterozygous_leukemic	chrX	9438127	13131911	3693.78	1.81	del	14288	15792	74.083	12571.1	chrX:9438127-13131911	1	13351_Heterozygous_leukemic	3693784
SJMMBALL055309	13351	Heterozygous_leukemic	chrX	13140362	23958977	10818.6	1.795	del	33341	37139	201.371	9716.42	chrX:13140362-23958977	1	13351_Heterozygous_leukemic	10818615
SJMMBALL055309	13351	Heterozygous_leukemic	chrX	33234596	37210595	3976	1.833	del	15358	16759	60.333	12749	chrX:33234596-37210595	1	13351_Heterozygous_leukemic	3975999
SJMMBALL055309	13351	Heterozygous_leukemic	chrX	38104134	48845572	10741.4	1.8	del	31758	35286	182.737	10192.8	chrX:38104134-48845572	1	13351_Heterozygous_leukemic	10741438
SJMMBALL055309	13351	Heterozygous_leukemic	chrX	48853363	56818949	7965.59	1.802	del	25547	28357	144.208	10836.1	chrX:48853363-56818949	1	13351_Heterozygous_leukemic	7965586
SJMMBALL055309	13351	Heterozygous_leukemic	chrX	56917166	72540242	15623.1	1.779	del	34627	38931	247.415	8637.4	chrX:56917166-72540242	1	13351_Heterozygous_leukemic	15623076
SJMMBALL055309	13351	Heterozygous_leukemic	chrX	72591488	74227037	1635.55	1.835	del	31856	34728	122.317	11642.1	chrX:72591488-74227037	1	13351_Heterozygous_leukemic	1635549
SJMMBALL055309	13351	Heterozygous_leukemic	chrX	74318751	85715763	11397	1.822	del	32625	35812	146.373	10717.3	chrX:74318751-85715763	1	13351_Heterozygous_leukemic	11397012
SJMMBALL055309	13351	Heterozygous_leukemic	chrX	86327898	100697575	14369.7	1.794	del	34131	38047	209.017	9199.3	chrX:86327898-100697575	1	13351_Heterozygous_leukemic	14369677
SJMMBALL055309	13351	Heterozygous_leukemic	chrX	101082499	105820889	4738.39	1.792	del	32297	36054	203.114	9545.87	chrX:101082499-105820889	1	13351_Heterozygous_leukemic	4738390
SJMMBALL055309	13351	Heterozygous_leukemic	chrX	105826146	107685512	1859.37	1.846	del	14756	15990	48.952	13085	chrX:105826146-107685512	1	13351_Heterozygous_leukemic	1859366
SJMMBALL055309	13351	Heterozygous_leukemic	chrX	107808136	134441864	26633.7	1.823	del	36344	39869	160.814	10599.5	chrX:107808136-134441864	1	13351_Heterozygous_leukemic	26633728
SJMMBALL055309	13351	Heterozygous_leukemic	chrX	134471427	134992506	521.08	1.832	del	7218	7882	28.822	13408	chrX:134471427-134992506	1	13351_Heterozygous_leukemic	521079
SJMMBALL055309	13351	Heterozygous_leukemic	chrX	135025069	141609928	6584.86	1.792	del	34789	38837	218.902	9020.67	chrX:135025069-141609928	1	13351_Heterozygous_leukemic	6584859
SJMMBALL055309	13351	Heterozygous_leukemic	chrX	141612395	147503496	5891.1	1.764	del	16444	18649	135.931	10945.5	chrX:141612395-147503496	1	13351_Heterozygous_leukemic	5891101
SJMMBALL055309	13351	Heterozygous_leukemic	chrX	149967115	154110334	4143.22	1.777	del	30720	34584	224.572	8831.81	chrX:149967115-154110334	1	13351_Heterozygous_leukemic	4143219
SJMMBALL055309	13351	Heterozygous_leukemic	chrX	155150922	160866104	5715.18	1.809	del	25021	27664	130.612	11252.6	chrX:155150922-160866104	1	13351_Heterozygous_leukemic	5715182
SJMMBALL055309	13351	Heterozygous_leukemic	chrX	160903055	169987781	9084.73	1.757	del	32650	37164	286.191	8175.01	chrX:160903055-169987781	5	13351_Heterozygous_leukemic	9084726
SJMMBALL055310	13328	Heterozygous_leukemic	chr1	46124311	53926716	7802.41	2.053	dup	99836	97244	34.112	63920.6	chr1:46124311-53926716	1	13328_Heterozygous_leukemic	7802405
SJMMBALL055310	13328	Heterozygous_leukemic	chr1	85091042	87786055	2695.01	2.068	dup	136848	132325	76.208	63169.1	chr1:85091042-87786055	1	13328_Heterozygous_leukemic	2695013
SJMMBALL055310	13328	Heterozygous_leukemic	chr1	151476831	153841866	2365.04	2.085	dup	45208	43358	38.826	63816.7	chr1:151476831-153841866	1	13328_Heterozygous_leukemic	2365035
SJMMBALL055310	13328	Heterozygous_leukemic	chr1	171401875	173975178	2573.3	2.062	dup	83433	80911	38.777	63824.7	chr1:171401875-173975178	1	13328_Heterozygous_leukemic	2573303
SJMMBALL055310	13328	Heterozygous_leukemic	chr1	179411640	182489095	3077.46	2.065	dup	69112	66937	34.851	63913.2	chr1:179411640-182489095	1	13328_Heterozygous_leukemic	3077455
SJMMBALL055310	13328	Heterozygous_leukemic	chr1	188961912	193507589	4545.68	2.065	dup	61296	59357	31.234	63935.9	chr1:188961912-193507589	1	13328_Heterozygous_leukemic	4545677
SJMMBALL055310	13328	Heterozygous_leukemic	chr2	13792712	22650327	8857.62	1.939	del	72278	74556	35.275	63903.8	chr2:13792712-22650327	1	13328_Heterozygous_leukemic	8857615
SJMMBALL055310	13328	Heterozygous_leukemic	chr2	40810628	52295403	11484.8	1.941	del	69791	71926	32.112	63929.7	chr2:40810628-52295403	1	13328_Heterozygous_leukemic	11484775
SJMMBALL055310	13328	Heterozygous_leukemic	chr2	83916800	88560419	4643.62	1.957	del	184842	188891	43.912	63687.1	chr2:83916800-88560419	1	13328_Heterozygous_leukemic	4643619
SJMMBALL055310	13328	Heterozygous_leukemic	chr2	112261959	118443234	6181.28	1.938	del	63919	65955	31.855	63932.2	chr2:112261959-118443234	1	13328_Heterozygous_leukemic	6181275
SJMMBALL055310	13328	Heterozygous_leukemic	chr2	132819932	143696734	10876.8	1.928	del	55957	58042	38.01	63848.1	chr2:132819932-143696734	1	13328_Heterozygous_leukemic	10876802
SJMMBALL055310	13328	Heterozygous_leukemic	chr2	157462668	157469976	7.309	0.926	del	504	1088	196.191	60939.8	chr2:157462668-157469976	20	13328_Heterozygous_leukemic	7308
SJMMBALL055310	13328	Heterozygous_leukemic	chr3	17785471	30237296	12451.8	1.929	del	65730	68155	43.784	63699.6	chr3:17785471-30237296	1	13328_Heterozygous_leukemic	12451825
SJMMBALL055310	13328	Heterozygous_leukemic	chr3	144806273	151801954	6995.68	1.939	del	72597	74892	35.644	63899.6	chr3:144806273-151801954	1	13328_Heterozygous_leukemic	6995681
SJMMBALL055310	13328	Heterozygous_leukemic	chr4	13846745	25262385	11415.6	1.934	del	61536	63625	34.78	63917.4	chr4:13846745-25262385	1	13328_Heterozygous_leukemic	11415640
SJMMBALL055310	13328	Heterozygous_leukemic	chr4	63971108	83016482	19045.4	1.938	del	64267	66334	32.648	63924.3	chr4:63971108-83016482	1	13328_Heterozygous_leukemic	19045374
SJMMBALL055310	13328	Heterozygous_leukemic	chr5	74685350	86140485	11455.1	1.939	del	65579	67654	32.255	63926.5	chr5:74685350-86140485	1	13328_Heterozygous_leukemic	11455135
SJMMBALL055310	13328	Heterozygous_leukemic	chr5	87911538	92194212	4282.68	1.924	del	66512	69135	50.531	63580.5	chr5:87911538-92194212	1	13328_Heterozygous_leukemic	4282674
SJMMBALL055310	13328	Heterozygous_leukemic	chr6	35241262	39662197	4420.94	2.074	dup	61161	58987	39.47	63795.7	chr6:35241262-39662197	1	13328_Heterozygous_leukemic	4420935
SJMMBALL055310	13328	Heterozygous_leukemic	chr6	41113515	47021798	5908.28	2.062	dup	95863	92964	44.594	63646.9	chr6:41113515-47021798	1	13328_Heterozygous_leukemic	5908283
SJMMBALL055310	13328	Heterozygous_leukemic	chr6	48452402	52770411	4318.01	2.069	dup	74801	72305	42.469	63738.1	chr6:48452402-52770411	1	13328_Heterozygous_leukemic	4318009
SJMMBALL055310	13328	Heterozygous_leukemic	chr6	56878001	68256899	11378.9	2.086	dup	117416	112553	103.332	62769	chr6:56878001-68256899	1	13328_Heterozygous_leukemic	11378898
SJMMBALL055310	13328	Heterozygous_leukemic	chr6	68270488	68302522	32.035	1.105	del	510	923	110.479	62692.9	chr6:68270488-68302522	1	13328_Heterozygous_leukemic	32034
SJMMBALL055310	13328	Heterozygous_leukemic	chr6	68302822	70726775	2423.95	2.216	dup	86906	78438	441.056	59254.2	chr6:68302822-70726775	1	13328_Heterozygous_leukemic	2423953
SJMMBALL055310	13328	Heterozygous_leukemic	chr6	71398322	73118199	1719.88	2.077	dup	51315	49408	36.242	63874.7	chr6:71398322-73118199	1	13328_Heterozygous_leukemic	1719877
SJMMBALL055310	13328	Heterozygous_leukemic	chr6	83033309	85188392	2155.08	2.076	dup	61343	59099	41.961	63774.6	chr6:83033309-85188392	1	13328_Heterozygous_leukemic	2155083
SJMMBALL055310	13328	Heterozygous_leukemic	chr6	87433545	91053676	3620.13	2.107	dup	85247	80907	114.159	62607.2	chr6:87433545-91053676	1	13328_Heterozygous_leukemic	3620131
SJMMBALL055310	13328	Heterozygous_leukemic	chr6	113249834	115759054	2509.22	2.075	dup	63586	61273	43.002	63724.9	chr6:113249834-115759054	1	13328_Heterozygous_leukemic	2509220
SJMMBALL055310	13328	Heterozygous_leukemic	chr6	118613185	120957805	2344.62	2.083	dup	51903	49837	42.14	63762.5	chr6:118613185-120957805	1	13328_Heterozygous_leukemic	2344620
SJMMBALL055310	13328	Heterozygous_leukemic	chr6	121675061	124579693	2904.63	2.075	dup	106812	102976	70.385	63248.2	chr6:121675061-124579693	1	13328_Heterozygous_leukemic	2904632
SJMMBALL055310	13328	Heterozygous_leukemic	chr6	125043898	128251630	3207.73	2.084	dup	65566	62909	55.203	63561.8	chr6:125043898-128251630	1	13328_Heterozygous_leukemic	3207732
SJMMBALL055310	13328	Heterozygous_leukemic	chr6	128503189	132778117	4274.93	2.098	dup	108286	103234	121.395	62523.7	chr6:128503189-132778117	1	13328_Heterozygous_leukemic	4274928
SJMMBALL055310	13328	Heterozygous_leukemic	chr6	134617266	137416982	2799.72	2.079	dup	41337	39772	30.316	63937.4	chr6:134617266-137416982	1	13328_Heterozygous_leukemic	2799716
SJMMBALL055310	13328	Heterozygous_leukemic	chr6	142963531	146999737	4036.21	2.083	dup	45628	43805	37.327	63855	chr6:142963531-146999737	1	13328_Heterozygous_leukemic	4036206
SJMMBALL055310	13328	Heterozygous_leukemic	chr7	51537687	64288428	12750.7	1.936	del	68036	70296	36.838	63867.3	chr7:51537687-64288428	1	13328_Heterozygous_leukemic	12750741
SJMMBALL055310	13328	Heterozygous_leukemic	chr7	66659591	72214025	5554.44	1.894	del	24048	25388	36.069	63881.3	chr7:66659591-72214025	1	13328_Heterozygous_leukemic	5554434
SJMMBALL055310	13328	Heterozygous_leukemic	chr8	36222822	45795892	9573.07	1.927	del	65023	67486	45.626	63616.3	chr8:36222822-45795892	1	13328_Heterozygous_leukemic	9573070
SJMMBALL055310	13328	Heterozygous_leukemic	chr8	57884336	69611506	11727.2	1.919	del	69039	71960	60.25	63484.5	chr8:57884336-69611506	1	13328_Heterozygous_leukemic	11727170
SJMMBALL055310	13328	Heterozygous_leukemic	chr9	15575125	20926558	5351.43	1.944	del	75805	77999	31.26	63934.3	chr9:15575125-20926558	1	13328_Heterozygous_leukemic	5351433
SJMMBALL055310	13328	Heterozygous_leukemic	chr9	22647966	31399335	8751.37	1.905	del	59177	62118	70.894	63208.2	chr9:22647966-31399335	1	13328_Heterozygous_leukemic	8751369
SJMMBALL055310	13328	Heterozygous_leukemic	chr9	38108679	43792207	5683.53	1.938	del	134720	139043	68.127	63286	chr9:38108679-43792207	1	13328_Heterozygous_leukemic	5683528
SJMMBALL055310	13328	Heterozygous_leukemic	chr9	46241410	50534724	4293.31	1.913	del	35725	37344	35.694	63895.6	chr9:46241410-50534724	1	13328_Heterozygous_leukemic	4293314
SJMMBALL055310	13328	Heterozygous_leukemic	chr10	5436721	13534873	8098.15	1.939	del	65220	67289	32.243	63928.5	chr10:5436721-13534873	1	13328_Heterozygous_leukemic	8098152
SJMMBALL055310	13328	Heterozygous_leukemic	chr10	26244452	37136939	10892.5	1.908	del	70155	73531	78.883	63124.3	chr10:26244452-37136939	1	13328_Heterozygous_leukemic	10892487
SJMMBALL055310	13328	Heterozygous_leukemic	chr10	51491831	57808086	6316.26	1.926	del	48828	50696	34.939	63908.5	chr10:51491831-57808086	1	13328_Heterozygous_leukemic	6316255
SJMMBALL055310	13328	Heterozygous_leukemic	chr10	100546413	107635564	7089.15	1.907	del	33524	35156	38.562	63832.7	chr10:100546413-107635564	1	13328_Heterozygous_leukemic	7089151
SJMMBALL055310	13328	Heterozygous_leukemic	chr11	62879498	67348066	4468.57	1.927	del	79719	82755	56.536	63509.3	chr11:62879498-67348066	1	13328_Heterozygous_leukemic	4468568
SJMMBALL055310	13328	Heterozygous_leukemic	chr12	69577842	69583032	5.191	2.72	dup	1488	1094	63.678	63389.1	chr12:69577842-69583032	4	13328_Heterozygous_leukemic	5190
SJMMBALL055310	13328	Heterozygous_leukemic	chr12	113429041	113429626	0.586	0.154	del	9	117	84.921	62964	chr12:113429041-113429626	1	13328_Heterozygous_leukemic	585
SJMMBALL055310	13328	Heterozygous_leukemic	chr12	113456645	113475475	18.831	4.71	dup	292	124	82.081	63077.3	chr12:113456645-113475475	1	13328_Heterozygous_leukemic	18830
SJMMBALL055310	13328	Heterozygous_leukemic	chr12	114223140	115623631	1400.49	1.455	del	34946	48031	1971.34	54239	chr12:114223140-115623631	1	13328_Heterozygous_leukemic	1400491
SJMMBALL055310	13328	Heterozygous_leukemic	chr12	115647914	116055012	407.099	2.252	dup	18206	16167	123.39	62337.1	chr12:115647914-116055012	1	13328_Heterozygous_leukemic	407098
SJMMBALL055310	13328	Heterozygous_leukemic	chr13	33922846	41103702	7180.86	1.936	del	60516	62502	31.991	63931.1	chr13:33922846-41103702	1	13328_Heterozygous_leukemic	7180856
SJMMBALL055310	13328	Heterozygous_leukemic	chr13	66007703	66433953	426.251	1.201	del	2126	3541	330.456	59966.6	chr13:66007703-66433953	9	13328_Heterozygous_leukemic	426250
SJMMBALL055310	13328	Heterozygous_leukemic	chr13	76756950	92022968	15266	1.928	del	62796	65146	43.022	63712.1	chr13:76756950-92022968	1	13328_Heterozygous_leukemic	15266018
SJMMBALL055310	13328	Heterozygous_leukemic	chr14	52638446	53666540	1028.1	2.113	dup	41296	39096	60.659	63455.9	chr14:52638446-53666540	1	13328_Heterozygous_leukemic	1028094
SJMMBALL055310	13328	Heterozygous_leukemic	chr15	12883124	28408467	15525.3	1.924	del	49443	51408	38.141	63840.9	chr15:12883124-28408467	1	13328_Heterozygous_leukemic	15525343
SJMMBALL055310	13328	Heterozygous_leukemic	chr15	39610011	54907008	15297	1.915	del	67077	70047	64.022	63354.6	chr15:39610011-54907008	1	13328_Heterozygous_leukemic	15296997
SJMMBALL055310	13328	Heterozygous_leukemic	chr15	100959294	100959707	0.414	3.023	dup	603	399	45.002	63632.9	chr15:100959294-100959707	1	13328_Heterozygous_leukemic	413
SJMMBALL055310	13328	Heterozygous_leukemic	chr16	11631395	15809812	4178.42	1.926	del	59221	61484	42.28	63749.6	chr16:11631395-15809812	1	13328_Heterozygous_leukemic	4178417
SJMMBALL055310	13328	Heterozygous_leukemic	chr16	84816228	85013735	197.508	1.694	del	3861	4558	56.272	63535.5	chr16:84816228-85013735	1	13328_Heterozygous_leukemic	197507
SJMMBALL055310	13328	Heterozygous_leukemic	chr17	18105309	19589155	1483.85	2.085	dup	51708	49603	43.941	63674.6	chr17:18105309-19589155	1	13328_Heterozygous_leukemic	1483846
SJMMBALL055310	13328	Heterozygous_leukemic	chr17	35152996	35474188	321.193	2.123	dup	38538	36304	67.256	63322.4	chr17:35152996-35474188	1	13328_Heterozygous_leukemic	321192
SJMMBALL055310	13328	Heterozygous_leukemic	chr18	3122454	10752044	7629.59	2.783	dup	104053	74788	5096.31	26571.7	chr18:3122454-10752044	3	13328_Heterozygous_leukemic	7629590
SJMMBALL055310	13328	Heterozygous_leukemic	chr18	10755474	12689889	1934.42	2.793	dup	45731	32749	2287.11	52299.2	chr18:10755474-12689889	2	13328_Heterozygous_leukemic	1934415
SJMMBALL055310	13328	Heterozygous_leukemic	chr18	12695232	22525599	9830.37	2.755	dup	117153	85041	5416.04	10920.1	chr18:12695232-22525599	2	13328_Heterozygous_leukemic	9830367
SJMMBALL055310	13328	Heterozygous_leukemic	chr18	22718946	22850754	131.809	2.712	dup	1459	1076	61.248	63425.9	chr18:22718946-22850754	1	13328_Heterozygous_leukemic	131808
SJMMBALL055310	13328	Heterozygous_leukemic	chr18	22912527	32265796	9353.27	2.751	dup	86507	62880	3967.31	44677.9	chr18:22912527-32265796	1	13328_Heterozygous_leukemic	9353269
SJMMBALL055310	13328	Heterozygous_leukemic	chr18	32267119	34409541	2142.42	2.748	dup	29279	21313	1331.24	57394.9	chr18:32267119-34409541	1	13328_Heterozygous_leukemic	2142422
SJMMBALL055310	13328	Heterozygous_leukemic	chr18	34409769	36671736	2261.97	2.812	dup	96253	68455	5003.97	31547.3	chr18:34409769-36671736	1	13328_Heterozygous_leukemic	2261967
SJMMBALL055310	13328	Heterozygous_leukemic	chr18	36674924	36678750	3.827	2.731	dup	2220	1626	97.243	62841.6	chr18:36674924-36678750	1	13328_Heterozygous_leukemic	3826
SJMMBALL055310	13328	Heterozygous_leukemic	chr18	36682088	42550134	5868.05	2.822	dup	105015	74422	5567.55	5534.8	chr18:36682088-42550134	1	13328_Heterozygous_leukemic	5868046
SJMMBALL055310	13328	Heterozygous_leukemic	chr18	42552438	44834677	2282.24	2.744	dup	41556	30293	1873.34	56088	chr18:42552438-44834677	1	13328_Heterozygous_leukemic	2282239
SJMMBALL055310	13328	Heterozygous_leukemic	chr18	44837303	57240846	12403.5	2.79	dup	107681	77184	5357.2	16247.3	chr18:44837303-57240846	1	13328_Heterozygous_leukemic	12403543
SJMMBALL055310	13328	Heterozygous_leukemic	chr18	57242602	57384284	141.683	2.741	dup	4670	3408	209.143	60773.7	chr18:57242602-57384284	1	13328_Heterozygous_leukemic	141682
SJMMBALL055310	13328	Heterozygous_leukemic	chr18	57477051	61569572	4092.52	2.79	dup	86447	61970	4298.35	40738.3	chr18:57477051-61569572	1	13328_Heterozygous_leukemic	4092521
SJMMBALL055310	13328	Heterozygous_leukemic	chr18	61575358	64550467	2975.11	2.748	dup	60340	43910	2748.44	47401.9	chr18:61575358-64550467	1	13328_Heterozygous_leukemic	2975109
SJMMBALL055310	13328	Heterozygous_leukemic	chr18	64551804	70582495	6030.69	2.825	dup	99282	70298	5288.78	21505.4	chr18:64551804-70582495	1	13328_Heterozygous_leukemic	6030691
SJMMBALL055310	13328	Heterozygous_leukemic	chr18	70593150	77047258	6454.11	2.744	dup	58869	42900	2658.87	50036.4	chr18:70593150-77047258	1	13328_Heterozygous_leukemic	6454108
SJMMBALL055310	13328	Heterozygous_leukemic	chr18	77065815	88870240	11804.4	2.813	dup	95155	67663	4951.4	36468.5	chr18:77065815-88870240	2	13328_Heterozygous_leukemic	11804425
SJMMBALL055310	13328	Heterozygous_leukemic	chr18	88972344	90538592	1566.25	2.755	dup	16811	12206	776.068	58143.9	chr18:88972344-90538592	1	13328_Heterozygous_leukemic	1566248
SJMMBALL055310	13328	Heterozygous_leukemic	chr19	11312234	16780778	5468.55	1.956	del	123887	126687	31.313	63932.9	chr19:11312234-16780778	1	13328_Heterozygous_leukemic	5468544
SJMMBALL055310	13328	Heterozygous_leukemic	chr19	36918449	36970095	51.647	3.204	dup	4601	2872	439.204	59665.9	chr19:36918449-36970095	8	13328_Heterozygous_leukemic	51646
SJMMBALL055310	13328	Heterozygous_leukemic	chr19	37270698	37376689	105.992	3.136	dup	8357	5330	731.395	58845.2	chr19:37270698-37376689	7	13328_Heterozygous_leukemic	105991
SJMMBALL055310	13328	Heterozygous_leukemic	chr19	41880309	44013765	2133.46	1.921	del	44897	46750	37.311	63861.9	chr19:41880309-44013765	1	13328_Heterozygous_leukemic	2133456
SJMMBALL055310	13328	Heterozygous_leukemic	chrX	5467716	8246954	2779.24	1.817	del	31568	34756	151.057	61915.4	chrX:5467716-8246954	1	13328_Heterozygous_leukemic	2779238
SJMMBALL055310	13328	Heterozygous_leukemic	chrX	8753991	20377572	11623.6	1.833	del	43199	47139	169.644	61539.8	chrX:8753991-20377572	1	13328_Heterozygous_leukemic	11623581
SJMMBALL055310	13328	Heterozygous_leukemic	chrX	20462060	23958977	3496.92	1.829	del	20321	22216	83.317	63020	chrX:20462060-23958977	1	13328_Heterozygous_leukemic	3496917
SJMMBALL055310	13328	Heterozygous_leukemic	chrX	35982406	42247071	6264.67	1.858	del	46184	49703	127.798	62239.5	chrX:35982406-42247071	1	13328_Heterozygous_leukemic	6264665
SJMMBALL055310	13328	Heterozygous_leukemic	chrX	42266330	53260304	10994	1.825	del	39594	43384	170.778	61400.8	chrX:42266330-53260304	1	13328_Heterozygous_leukemic	10993974
SJMMBALL055310	13328	Heterozygous_leukemic	chrX	56362432	71392616	15030.2	1.796	del	39521	44006	236.961	60388.4	chrX:56362432-71392616	1	13328_Heterozygous_leukemic	15030184
SJMMBALL055310	13328	Heterozygous_leukemic	chrX	71666466	73959322	2292.86	1.832	del	38417	41930	151.631	61793.8	chrX:71666466-73959322	1	13328_Heterozygous_leukemic	2292856
SJMMBALL055310	13328	Heterozygous_leukemic	chrX	74017099	79332872	5315.77	1.85	del	39391	42584	122.977	62433.9	chrX:74017099-79332872	1	13328_Heterozygous_leukemic	5315773
SJMMBALL055310	13328	Heterozygous_leukemic	chrX	79488445	97078434	17590	1.797	del	41619	46316	246.887	60182.1	chrX:79488445-97078434	1	13328_Heterozygous_leukemic	17589989
SJMMBALL055310	13328	Heterozygous_leukemic	chrX	97338773	101059434	3720.66	1.809	del	17190	19000	89.18	62905.5	chrX:97338773-101059434	1	13328_Heterozygous_leukemic	3720661
SJMMBALL055310	13328	Heterozygous_leukemic	chrX	101082181	105819550	4737.37	1.819	del	37888	41667	176.987	61259.5	chrX:101082181-105819550	1	13328_Heterozygous_leukemic	4737369
SJMMBALL055310	13328	Heterozygous_leukemic	chrX	106249046	134157526	27908.5	1.811	del	45445	50183	231.296	60589.2	chrX:106249046-134157526	1	13328_Heterozygous_leukemic	27908480
SJMMBALL055310	13328	Heterozygous_leukemic	chrX	134317549	140106086	5788.54	1.853	del	43949	47425	130.792	62139.9	chrX:134317549-140106086	1	13328_Heterozygous_leukemic	5788537
SJMMBALL055310	13328	Heterozygous_leukemic	chrX	140418945	150565320	10146.4	1.824	del	36954	40510	161.03	61670.8	chrX:140418945-150565320	1	13328_Heterozygous_leukemic	10146375
SJMMBALL055310	13328	Heterozygous_leukemic	chrX	150620736	151429025	808.29	1.83	del	9691	10590	39.332	63808.8	chrX:150620736-151429025	1	13328_Heterozygous_leukemic	808289
SJMMBALL055310	13328	Heterozygous_leukemic	chrX	151431425	159376481	7945.06	1.843	del	43594	47308	149.945	62036.2	chrX:151431425-159376481	1	13328_Heterozygous_leukemic	7945056
SJMMBALL055310	13328	Heterozygous_leukemic	chrX	159492276	160829654	1337.38	1.864	del	14039	15066	35.879	63890.2	chrX:159492276-160829654	1	13328_Heterozygous_leukemic	1337378
SJMMBALL055310	13328	Heterozygous_leukemic	chrX	160903055	169987781	9084.73	1.817	del	39081	43026	186.849	61111.6	chrX:160903055-169987781	5	13328_Heterozygous_leukemic	9084726
SJMMBALL055311	2674	Heterozygous_leukemic	chr1	36318936	38996331	2677.4	1.94	del	70235	72420	33.408	146587	chr1:36318936-38996331	1	2674_Heterozygous_leukemic	2677395
SJMMBALL055311	2674	Heterozygous_leukemic	chr1	45921114	53831702	7910.59	1.919	del	103944	108312	89.503	144165	chr1:45921114-53831702	1	2674_Heterozygous_leukemic	7910588
SJMMBALL055311	2674	Heterozygous_leukemic	chr1	58105962	59711374	1605.41	1.939	del	65682	67750	31.991	146627	chr1:58105962-59711374	1	2674_Heterozygous_leukemic	1605412
SJMMBALL055311	2674	Heterozygous_leukemic	chr1	83182188	86356787	3174.6	1.916	del	118580	123779	111.006	143014	chr1:83182188-86356787	1	2674_Heterozygous_leukemic	3174599
SJMMBALL055311	2674	Heterozygous_leukemic	chr1	129776229	130811719	1035.49	1.876	del	15799	16839	32.85	146603	chr1:129776229-130811719	1	2674_Heterozygous_leukemic	1035490
SJMMBALL055311	2674	Heterozygous_leukemic	chr1	134617748	136282905	1665.16	1.932	del	53226	55107	32.568	146619	chr1:134617748-136282905	1	2674_Heterozygous_leukemic	1665157
SJMMBALL055311	2674	Heterozygous_leukemic	chr1	150433661	152859546	2425.89	1.911	del	57580	60260	60.633	145467	chr1:150433661-152859546	1	2674_Heterozygous_leukemic	2425885
SJMMBALL055311	2674	Heterozygous_leukemic	chr1	165593535	165608520	14.986	1.014	del	396	781	116.072	142510	chr1:165593535-165608520	1	2674_Heterozygous_leukemic	14985
SJMMBALL055311	2674	Heterozygous_leukemic	chr1	173459743	178406177	4946.44	1.94	del	95434	98381	44.733	146145	chr1:173459743-178406177	1	2674_Heterozygous_leukemic	4946434
SJMMBALL055311	2674	Heterozygous_leukemic	chr1	180327160	180332491	5.332	1.718	del	2695	3138	32.877	146600	chr1:180327160-180332491	1	2674_Heterozygous_leukemic	5331
SJMMBALL055311	2674	Heterozygous_leukemic	chr2	9409850	14327902	4918.05	1.934	del	72399	74874	41.488	146332	chr2:9409850-14327902	1	2674_Heterozygous_leukemic	4918052
SJMMBALL055311	2674	Heterozygous_leukemic	chr2	25021885	25684408	662.524	1.938	del	67373	69534	34.042	146567	chr2:25021885-25684408	1	2674_Heterozygous_leukemic	662523
SJMMBALL055311	2674	Heterozygous_leukemic	chr2	36120764	37333083	1212.32	1.863	del	38008	40803	98.132	143531	chr2:36120764-37333083	1	2674_Heterozygous_leukemic	1212319
SJMMBALL055311	2674	Heterozygous_leukemic	chr2	51929633	54933598	3003.97	1.914	del	60490	63221	59.991	145557	chr2:51929633-54933598	1	2674_Heterozygous_leukemic	3003965
SJMMBALL055311	2674	Heterozygous_leukemic	chr2	68304784	70721761	2416.98	1.93	del	74743	77470	48.706	145986	chr2:68304784-70721761	1	2674_Heterozygous_leukemic	2416977
SJMMBALL055311	2674	Heterozygous_leukemic	chr2	76829017	76833130	4.114	1.765	del	5286	5989	43.011	146259	chr2:76829017-76833130	1	2674_Heterozygous_leukemic	4113
SJMMBALL055311	2674	Heterozygous_leukemic	chr2	85071663	90450894	5379.23	1.908	del	253121	265391	288.732	138011	chr2:85071663-90450894	1	2674_Heterozygous_leukemic	5379231
SJMMBALL055311	2674	Heterozygous_leukemic	chr2	111170227	112156973	986.747	1.881	del	46272	49198	88.935	144224	chr2:111170227-112156973	1	2674_Heterozygous_leukemic	986746
SJMMBALL055311	2674	Heterozygous_leukemic	chr2	122451475	122518059	66.585	1.79	del	4466	4991	28.661	146655	chr2:122451475-122518059	1	2674_Heterozygous_leukemic	66584
SJMMBALL055311	2674	Heterozygous_leukemic	chr2	127140540	129208559	2068.02	1.938	del	69364	71596	35.27	146498	chr2:127140540-129208559	1	2674_Heterozygous_leukemic	2068019
SJMMBALL055311	2674	Heterozygous_leukemic	chr2	132865789	144279680	11413.9	1.943	del	71132	73214	29.992	146656	chr2:132865789-144279680	1	2674_Heterozygous_leukemic	11413891
SJMMBALL055311	2674	Heterozygous_leukemic	chr2	146479312	152573867	6094.56	1.936	del	71096	73447	38.153	146423	chr2:146479312-152573867	1	2674_Heterozygous_leukemic	6094555
SJMMBALL055311	2674	Heterozygous_leukemic	chr2	155180511	156149347	968.837	1.895	del	50962	53794	76.031	144870	chr2:155180511-156149347	1	2674_Heterozygous_leukemic	968836
SJMMBALL055311	2674	Heterozygous_leukemic	chr2	157462668	157469976	7.309	1.05	del	647	1232	168.33	140611	chr2:157462668-157469976	20	2674_Heterozygous_leukemic	7308
SJMMBALL055311	2674	Heterozygous_leukemic	chr2	161587499	164833488	3245.99	1.934	del	61700	63804	35.184	146503	chr2:161587499-164833488	1	2674_Heterozygous_leukemic	3245989
SJMMBALL055311	2674	Heterozygous_leukemic	chr2	166928899	173012112	6083.21	1.937	del	64227	66329	33.769	146584	chr2:166928899-173012112	1	2674_Heterozygous_leukemic	6083213
SJMMBALL055311	2674	Heterozygous_leukemic	chr2	175010229	178175570	3165.34	1.765	del	11359	12875	93.054	143800	chr2:175010229-178175570	1	2674_Heterozygous_leukemic	3165341
SJMMBALL055311	2674	Heterozygous_leukemic	chr3	14776156	28926760	14150.6	1.946	del	82301	84575	30.962	146649	chr3:14776156-28926760	1	2674_Heterozygous_leukemic	14150604
SJMMBALL055311	2674	Heterozygous_leukemic	chr3	36938389	52613972	15675.6	1.942	del	79604	81983	34.975	146522	chr3:36938389-52613972	1	2674_Heterozygous_leukemic	15675583
SJMMBALL055311	2674	Heterozygous_leukemic	chr3	58810359	63929372	5119.01	1.927	del	45604	47325	31.765	146632	chr3:58810359-63929372	1	2674_Heterozygous_leukemic	5119013
SJMMBALL055311	2674	Heterozygous_leukemic	chr3	64089408	65297767	1208.36	1.812	del	30397	33560	154.13	140872	chr3:64089408-65297767	1	2674_Heterozygous_leukemic	1208359
SJMMBALL055311	2674	Heterozygous_leukemic	chr3	88629453	89780791	1151.34	1.942	del	71085	73224	31.658	146638	chr3:88629453-89780791	1	2674_Heterozygous_leukemic	1151338
SJMMBALL055311	2674	Heterozygous_leukemic	chr3	92646976	95009276	2362.3	1.899	del	66136	69647	90.198	144106	chr3:92646976-95009276	1	2674_Heterozygous_leukemic	2362300
SJMMBALL055311	2674	Heterozygous_leukemic	chr3	96167754	98811093	2643.34	1.933	del	80194	82974	47.239	146003	chr3:96167754-98811093	1	2674_Heterozygous_leukemic	2643339
SJMMBALL055311	2674	Heterozygous_leukemic	chr3	107939180	109658024	1718.85	1.931	del	66772	69155	41.657	146321	chr3:107939180-109658024	1	2674_Heterozygous_leukemic	1718844
SJMMBALL055311	2674	Heterozygous_leukemic	chr3	122138396	129725296	7586.9	1.941	del	83810	86356	38.033	146432	chr3:122138396-129725296	1	2674_Heterozygous_leukemic	7586900
SJMMBALL055311	2674	Heterozygous_leukemic	chr3	132734660	138894552	6159.89	1.935	del	71932	74361	40.232	146375	chr3:132734660-138894552	1	2674_Heterozygous_leukemic	6159892
SJMMBALL055311	2674	Heterozygous_leukemic	chr3	144730602	145006177	275.576	1.873	del	23584	25185	52.081	145884	chr3:144730602-145006177	1	2674_Heterozygous_leukemic	275575
SJMMBALL055311	2674	Heterozygous_leukemic	chr4	32735183	41199300	8464.12	1.936	del	71763	74148	38.894	146405	chr4:32735183-41199300	1	2674_Heterozygous_leukemic	8464117
SJMMBALL055311	2674	Heterozygous_leukemic	chr4	41757096	43891052	2133.96	1.93	del	78705	81569	51.022	145905	chr4:41757096-43891052	1	2674_Heterozygous_leukemic	2133956
SJMMBALL055311	2674	Heterozygous_leukemic	chr4	53089736	53649901	560.166	0.041	del	122	5941	5345.25	97580.1	chr4:53089736-53649901	1	2674_Heterozygous_leukemic	560165
SJMMBALL055311	2674	Heterozygous_leukemic	chr4	59957786	62524496	2566.71	1.79	del	45292	50615	290.53	137754	chr4:59957786-62524496	1	2674_Heterozygous_leukemic	2566710
SJMMBALL055311	2674	Heterozygous_leukemic	chr4	88522199	88836106	313.908	1.8	del	25250	28051	144.887	141229	chr4:88522199-88836106	1	2674_Heterozygous_leukemic	313907
SJMMBALL055311	2674	Heterozygous_leukemic	chr4	88850068	89310850	460.783	0.255	del	581	4556	2778.66	124346	chr4:88850068-89310850	1	2674_Heterozygous_leukemic	460782
SJMMBALL055311	2674	Heterozygous_leukemic	chr4	112854351	115626992	2772.64	1.885	del	58970	62571	105.847	143321	chr4:112854351-115626992	1	2674_Heterozygous_leukemic	2772641
SJMMBALL055311	2674	Heterozygous_leukemic	chr4	116816735	118436617	1619.88	1.939	del	65702	67760	31.677	146637	chr4:116816735-118436617	1	2674_Heterozygous_leukemic	1619882
SJMMBALL055311	2674	Heterozygous_leukemic	chr4	118753584	118962073	208.49	1.798	del	15715	17481	92.458	143863	chr4:118753584-118962073	1	2674_Heterozygous_leukemic	208489
SJMMBALL055311	2674	Heterozygous_leukemic	chr4	143418820	147862621	4443.8	1.883	del	107641	114336	200.291	140005	chr4:143418820-147862621	1	2674_Heterozygous_leukemic	4443801
SJMMBALL055311	2674	Heterozygous_leukemic	chr5	14913472	15714252	800.781	1.794	del	15317	17076	93.967	143736	chr5:14913472-15714252	1	2674_Heterozygous_leukemic	800780
SJMMBALL055311	2674	Heterozygous_leukemic	chr5	21902737	22019067	116.331	1.813	del	6782	7482	33.852	146579	chr5:21902737-22019067	1	2674_Heterozygous_leukemic	116330
SJMMBALL055311	2674	Heterozygous_leukemic	chr5	25848303	27501417	1653.12	1.805	del	20373	22574	111.078	142934	chr5:25848303-27501417	1	2674_Heterozygous_leukemic	1653114
SJMMBALL055311	2674	Heterozygous_leukemic	chr5	28538516	28719268	180.753	1.697	del	2457	2896	35.117	146512	chr5:28538516-28719268	1	2674_Heterozygous_leukemic	180752
SJMMBALL055311	2674	Heterozygous_leukemic	chr5	73544010	81310111	7766.1	1.936	del	68656	70909	36.29	146483	chr5:73544010-81310111	1	2674_Heterozygous_leukemic	7766101
SJMMBALL055311	2674	Heterozygous_leukemic	chr5	93482248	95862781	2380.53	1.795	del	17773	19799	107.489	143170	chr5:93482248-95862781	1	2674_Heterozygous_leukemic	2380533
SJMMBALL055311	2674	Heterozygous_leukemic	chr5	104974614	105886431	911.818	1.838	del	24696	26877	91.096	143986	chr5:104974614-105886431	1	2674_Heterozygous_leukemic	911817
SJMMBALL055311	2674	Heterozygous_leukemic	chr5	108795127	110007034	1211.91	1.779	del	53296	59928	381.64	136332	chr5:108795127-110007034	1	2674_Heterozygous_leukemic	1211907
SJMMBALL055311	2674	Heterozygous_leukemic	chr5	113060469	113060949	0.481	1.624	del	1337	1647	31.215	146648	chr5:113060469-113060949	2	2674_Heterozygous_leukemic	480
SJMMBALL055311	2674	Heterozygous_leukemic	chr5	118731269	121377960	2646.69	1.935	del	62114	64186	33.913	146574	chr5:118731269-121377960	1	2674_Heterozygous_leukemic	2646691
SJMMBALL055311	2674	Heterozygous_leukemic	chr5	136974390	138093458	1119.07	1.926	del	74186	77049	54.006	145793	chr5:136974390-138093458	1	2674_Heterozygous_leukemic	1119068
SJMMBALL055311	2674	Heterozygous_leukemic	chr5	138455788	138766727	310.94	1.816	del	6202	6832	30.015	146656	chr5:138455788-138766727	1	2674_Heterozygous_leukemic	310939
SJMMBALL055311	2674	Heterozygous_leukemic	chr5	144822632	147536589	2713.96	1.87	del	80620	86246	187.904	140329	chr5:144822632-147536589	1	2674_Heterozygous_leukemic	2713957
SJMMBALL055311	2674	Heterozygous_leukemic	chr6	41303242	41524160	220.919	1.862	del	13358	14345	34.811	146538	chr6:41303242-41524160	1	2674_Heterozygous_leukemic	220918
SJMMBALL055311	2674	Heterozygous_leukemic	chr6	42460065	49052041	6591.98	1.918	del	100071	104329	88.311	144339	chr6:42460065-49052041	1	2674_Heterozygous_leukemic	6591976
SJMMBALL055311	2674	Heterozygous_leukemic	chr6	56956503	58664560	1708.06	1.847	del	44932	48665	147.17	141111	chr6:56956503-58664560	1	2674_Heterozygous_leukemic	1708057
SJMMBALL055311	2674	Heterozygous_leukemic	chr6	65703027	70703661	5000.64	1.823	del	113768	124782	501.599	135569	chr6:65703027-70703661	1	2674_Heterozygous_leukemic	5000634
SJMMBALL055311	2674	Heterozygous_leukemic	chr6	89343918	91755104	2411.19	1.906	del	59741	62692	70.718	145001	chr6:89343918-91755104	1	2674_Heterozygous_leukemic	2411186
SJMMBALL055311	2674	Heterozygous_leukemic	chr6	121838590	124705246	2866.66	1.892	del	110956	117294	174.725	140472	chr6:121838590-124705246	1	2674_Heterozygous_leukemic	2866656
SJMMBALL055311	2674	Heterozygous_leukemic	chr6	125162005	125163466	1.462	1.666	del	2365	2839	42	146286	chr6:125162005-125163466	1	2674_Heterozygous_leukemic	1461
SJMMBALL055311	2674	Heterozygous_leukemic	chr6	128547118	132711942	4164.82	1.888	del	98294	104137	167.369	140748	chr6:128547118-132711942	1	2674_Heterozygous_leukemic	4164824
SJMMBALL055311	2674	Heterozygous_leukemic	chr7	3719598	5803786	2084.19	1.873	del	101112	107974	223.163	139290	chr7:3719598-5803786	1	2674_Heterozygous_leukemic	2084188
SJMMBALL055311	2674	Heterozygous_leukemic	chr7	7119300	10173633	3054.33	1.735	del	57761	66584	612.686	135099	chr7:7119300-10173633	1	2674_Heterozygous_leukemic	3054333
SJMMBALL055311	2674	Heterozygous_leukemic	chr7	10656436	15834598	5178.16	1.909	del	103256	108194	114.687	142683	chr7:10656436-15834598	1	2674_Heterozygous_leukemic	5178162
SJMMBALL055311	2674	Heterozygous_leukemic	chr7	17757491	18821442	1063.95	1.819	del	49705	54658	231.767	139096	chr7:17757491-18821442	1	2674_Heterozygous_leukemic	1063951
SJMMBALL055311	2674	Heterozygous_leukemic	chr7	20811402	24290442	3479.04	1.846	del	43776	47429	144.618	141344	chr7:20811402-24290442	1	2674_Heterozygous_leukemic	3479040
SJMMBALL055311	2674	Heterozygous_leukemic	chr7	24405639	25681489	1275.85	1.939	del	60087	61969	28.966	146656	chr7:24405639-25681489	1	2674_Heterozygous_leukemic	1275850
SJMMBALL055311	2674	Heterozygous_leukemic	chr7	25785801	28041922	2256.12	1.899	del	86918	91532	118.528	142334	chr7:25785801-28041922	1	2674_Heterozygous_leukemic	2256121
SJMMBALL055311	2674	Heterozygous_leukemic	chr7	29111882	30235216	1123.34	1.917	del	50209	52376	45.568	146100	chr7:29111882-30235216	1	2674_Heterozygous_leukemic	1123334
SJMMBALL055311	2674	Heterozygous_leukemic	chr7	30463463	34099918	3636.46	1.924	del	72935	75802	55.058	145723	chr7:30463463-34099918	1	2674_Heterozygous_leukemic	3636455
SJMMBALL055311	2674	Heterozygous_leukemic	chr7	38521837	44229610	5707.77	1.858	del	121131	130357	334.933	136635	chr7:38521837-44229610	1	2674_Heterozygous_leukemic	5707773
SJMMBALL055311	2674	Heterozygous_leukemic	chr7	46240983	51573096	5332.11	1.939	del	75984	78382	37.182	146462	chr7:46240983-51573096	1	2674_Heterozygous_leukemic	5332113
SJMMBALL055311	2674	Heterozygous_leukemic	chr7	56134976	65647692	9512.72	1.939	del	66638	68743	32.668	146610	chr7:56134976-65647692	1	2674_Heterozygous_leukemic	9512716
SJMMBALL055311	2674	Heterozygous_leukemic	chr7	84947330	87331778	2384.45	1.866	del	80174	85919	196.788	140172	chr7:84947330-87331778	1	2674_Heterozygous_leukemic	2384448
SJMMBALL055311	2674	Heterozygous_leukemic	chr7	99479616	101555836	2076.22	1.941	del	65606	67586	29.389	146656	chr7:99479616-101555836	1	2674_Heterozygous_leukemic	2076220
SJMMBALL055311	2674	Heterozygous_leukemic	chr7	102468267	104358000	1889.73	1.915	del	120570	125894	114.462	142770	chr7:102468267-104358000	1	2674_Heterozygous_leukemic	1889733
SJMMBALL055311	2674	Heterozygous_leukemic	chr7	104362671	108940831	4578.16	1.905	del	191978	201599	233.796	138894	chr7:104362671-108940831	1	2674_Heterozygous_leukemic	4578160
SJMMBALL055311	2674	Heterozygous_leukemic	chr7	126115759	126368597	252.839	1.794	del	5330	5942	32.689	146607	chr7:126115759-126368597	1	2674_Heterozygous_leukemic	252838
SJMMBALL055311	2674	Heterozygous_leukemic	chr7	126788076	127848669	1060.59	1.917	del	76299	79617	70.285	145083	chr7:126788076-127848669	1	2674_Heterozygous_leukemic	1060593
SJMMBALL055311	2674	Heterozygous_leukemic	chr7	127977178	131104921	3127.74	1.918	del	76171	79429	67.914	145201	chr7:127977178-131104921	1	2674_Heterozygous_leukemic	3127743
SJMMBALL055311	2674	Heterozygous_leukemic	chr7	140297766	141475134	1177.37	1.891	del	86207	91158	137.2	141562	chr7:140297766-141475134	1	2674_Heterozygous_leukemic	1177368
SJMMBALL055311	2674	Heterozygous_leukemic	chr7	141752635	143709872	1957.24	1.93	del	64228	66543	40.86	146354	chr7:141752635-143709872	1	2674_Heterozygous_leukemic	1957237
SJMMBALL055311	2674	Heterozygous_leukemic	chr8	3514727	11401325	7886.6	1.94	del	67232	69317	31.781	146629	chr8:3514727-11401325	1	2674_Heterozygous_leukemic	7886598
SJMMBALL055311	2674	Heterozygous_leukemic	chr8	13605818	21946908	8341.09	1.911	del	76441	80015	81.214	144718	chr8:13605818-21946908	1	2674_Heterozygous_leukemic	8341090
SJMMBALL055311	2674	Heterozygous_leukemic	chr8	33682545	45308723	11626.2	1.941	del	81949	84439	37.204	146455	chr8:33682545-45308723	1	2674_Heterozygous_leukemic	11626178
SJMMBALL055311	2674	Heterozygous_leukemic	chr8	71717382	72143627	426.246	1.829	del	7621	8332	31.273	146644	chr8:71717382-72143627	1	2674_Heterozygous_leukemic	426245
SJMMBALL055311	2674	Heterozygous_leukemic	chr8	84835716	86845043	2009.33	1.936	del	65178	67329	34.839	146532	chr8:84835716-86845043	1	2674_Heterozygous_leukemic	2009327
SJMMBALL055311	2674	Heterozygous_leukemic	chr8	91468265	94562822	3094.56	1.933	del	70502	72959	41.967	146298	chr8:91468265-94562822	1	2674_Heterozygous_leukemic	3094557
SJMMBALL055311	2674	Heterozygous_leukemic	chr8	95473305	105249499	9776.19	1.923	del	81274	84548	64.389	145272	chr8:95473305-105249499	1	2674_Heterozygous_leukemic	9776194
SJMMBALL055311	2674	Heterozygous_leukemic	chr8	122866802	124688737	1821.94	1.928	del	62461	64805	43.029	146245	chr8:122866802-124688737	1	2674_Heterozygous_leukemic	1821935
SJMMBALL055311	2674	Heterozygous_leukemic	chr9	18508811	21389513	2880.7	1.938	del	93440	96415	46.527	146053	chr9:18508811-21389513	1	2674_Heterozygous_leukemic	2880702
SJMMBALL055311	2674	Heterozygous_leukemic	chr9	22105287	26979362	4874.08	1.924	del	45698	47510	35.093	146517	chr9:22105287-26979362	1	2674_Heterozygous_leukemic	4874075
SJMMBALL055311	2674	Heterozygous_leukemic	chr9	36788132	40092969	3304.84	1.892	del	138899	146791	216.453	139474	chr9:36788132-40092969	1	2674_Heterozygous_leukemic	3304837
SJMMBALL055311	2674	Heterozygous_leukemic	chr9	44246700	45264520	1017.82	1.938	del	62213	64211	31.512	146642	chr9:44246700-45264520	1	2674_Heterozygous_leukemic	1017820
SJMMBALL055311	2674	Heterozygous_leukemic	chr9	58741343	62849289	4107.95	1.942	del	70571	72663	30.513	146654	chr9:58741343-62849289	1	2674_Heterozygous_leukemic	4107946
SJMMBALL055311	2674	Heterozygous_leukemic	chr9	64728210	65078788	350.579	1.89	del	17538	18559	28.665	146655	chr9:64728210-65078788	1	2674_Heterozygous_leukemic	350578
SJMMBALL055311	2674	Heterozygous_leukemic	chr9	67912921	70607677	2694.76	1.897	del	38311	40387	54.398	145746	chr9:67912921-70607677	1	2674_Heterozygous_leukemic	2694756
SJMMBALL055311	2674	Heterozygous_leukemic	chr9	78139915	85703205	7563.29	1.943	del	76330	78581	32.666	146613	chr9:78139915-85703205	1	2674_Heterozygous_leukemic	7563290
SJMMBALL055311	2674	Heterozygous_leukemic	chr9	88587941	96003952	7416.01	1.927	del	63996	66418	44.828	146131	chr9:88587941-96003952	1	2674_Heterozygous_leukemic	7416011
SJMMBALL055311	2674	Heterozygous_leukemic	chr9	109139464	109831447	691.984	1.825	del	48362	52994	208.834	139836	chr9:109139464-109831447	1	2674_Heterozygous_leukemic	691983
SJMMBALL055311	2674	Heterozygous_leukemic	chr9	110895677	116006597	5110.92	1.935	del	67881	70169	37.829	146440	chr9:110895677-116006597	1	2674_Heterozygous_leukemic	5110920
SJMMBALL055311	2674	Heterozygous_leukemic	chr9	118061679	119661448	1599.77	1.928	del	48032	49821	32.601	146617	chr9:118061679-119661448	1	2674_Heterozygous_leukemic	1599769
SJMMBALL055311	2674	Heterozygous_leukemic	chr10	3125561	5123179	1997.62	1.9	del	25086	26401	33.373	146590	chr10:3125561-5123179	1	2674_Heterozygous_leukemic	1997618
SJMMBALL055311	2674	Heterozygous_leukemic	chr10	22066554	22174424	107.871	1.735	del	2881	3321	30.55	146654	chr10:22066554-22174424	1	2674_Heterozygous_leukemic	107870
SJMMBALL055311	2674	Heterozygous_leukemic	chr10	23960474	24596956	636.483	1.821	del	20195	22176	91.34	143924	chr10:23960474-24596956	1	2674_Heterozygous_leukemic	636482
SJMMBALL055311	2674	Heterozygous_leukemic	chr10	28985961	40225488	11239.5	1.938	del	80275	82862	40.94	146343	chr10:28985961-40225488	1	2674_Heterozygous_leukemic	11239527
SJMMBALL055311	2674	Heterozygous_leukemic	chr10	51481537	59343844	7862.31	1.94	del	87909	90647	41.91	146310	chr10:51481537-59343844	1	2674_Heterozygous_leukemic	7862307
SJMMBALL055311	2674	Heterozygous_leukemic	chr10	78073672	79585482	1511.81	1.906	del	51002	53529	60.735	145436	chr10:78073672-79585482	1	2674_Heterozygous_leukemic	1511810
SJMMBALL055311	2674	Heterozygous_leukemic	chr10	81697234	86698698	5001.47	1.925	del	74887	77820	56.126	145697	chr10:81697234-86698698	1	2674_Heterozygous_leukemic	5001464
SJMMBALL055311	2674	Heterozygous_leukemic	chr10	112062250	118294436	6232.19	1.943	del	76855	79096	32.163	146625	chr10:112062250-118294436	1	2674_Heterozygous_leukemic	6232186
SJMMBALL055311	2674	Heterozygous_leukemic	chr10	127659532	128522344	862.813	1.921	del	77055	80241	64.264	145342	chr10:127659532-128522344	1	2674_Heterozygous_leukemic	862812
SJMMBALL055311	2674	Heterozygous_leukemic	chr10	129011235	130497395	1486.16	1.854	del	82235	88707	242.381	138692	chr10:129011235-130497395	1	2674_Heterozygous_leukemic	1486160
SJMMBALL055311	2674	Heterozygous_leukemic	chr11	3135231	3186159	50.929	2.061	dup	63689	61797	28.577	146657	chr11:3135231-3186159	1	2674_Heterozygous_leukemic	50928
SJMMBALL055311	2674	Heterozygous_leukemic	chr11	32213016	34732427	2519.41	1.924	del	40296	41884	30.571	146650	chr11:32213016-34732427	1	2674_Heterozygous_leukemic	2519411
SJMMBALL055311	2674	Heterozygous_leukemic	chr11	46475841	49815369	3339.53	1.848	del	66705	72191	214.213	139658	chr11:46475841-49815369	1	2674_Heterozygous_leukemic	3339528
SJMMBALL055311	2674	Heterozygous_leukemic	chr11	52018245	54869959	2851.72	1.921	del	68241	71049	56.375	145672	chr11:52018245-54869959	1	2674_Heterozygous_leukemic	2851714
SJMMBALL055311	2674	Heterozygous_leukemic	chr11	58291404	59804824	1513.42	1.917	del	93248	97265	84.317	144564	chr11:58291404-59804824	1	2674_Heterozygous_leukemic	1513420
SJMMBALL055311	2674	Heterozygous_leukemic	chr11	67083713	67298033	214.321	1.88	del	44360	47198	87.229	144456	chr11:67083713-67298033	1	2674_Heterozygous_leukemic	214320
SJMMBALL055311	2674	Heterozygous_leukemic	chr11	69648769	70348279	699.511	1.915	del	71468	74636	68.365	145162	chr11:69648769-70348279	1	2674_Heterozygous_leukemic	699510
SJMMBALL055311	2674	Heterozygous_leukemic	chr11	70601578	72536723	1935.15	1.941	del	71799	73995	33.023	146594	chr11:70601578-72536723	1	2674_Heterozygous_leukemic	1935145
SJMMBALL055311	2674	Heterozygous_leukemic	chr11	73353682	73965546	611.865	1.815	del	27660	30485	135.277	141667	chr11:73353682-73965546	1	2674_Heterozygous_leukemic	611864
SJMMBALL055311	2674	Heterozygous_leukemic	chr11	77023134	78321594	1298.46	1.931	del	74020	76673	46.57	146036	chr11:77023134-78321594	1	2674_Heterozygous_leukemic	1298460
SJMMBALL055311	2674	Heterozygous_leukemic	chr11	82798208	84903251	2105.04	1.932	del	87045	90118	53.154	145816	chr11:82798208-84903251	1	2674_Heterozygous_leukemic	2105043
SJMMBALL055311	2674	Heterozygous_leukemic	chr11	99009553	100493636	1484.08	1.895	del	82313	86855	121.113	142246	chr11:99009553-100493636	1	2674_Heterozygous_leukemic	1484083
SJMMBALL055311	2674	Heterozygous_leukemic	chr11	100711093	101470904	759.812	1.937	del	61732	63755	32.542	146623	chr11:100711093-101470904	1	2674_Heterozygous_leukemic	759811
SJMMBALL055311	2674	Heterozygous_leukemic	chr11	102774224	104739410	1965.19	1.937	del	66987	69156	34.484	146546	chr11:102774224-104739410	1	2674_Heterozygous_leukemic	1965186
SJMMBALL055311	2674	Heterozygous_leukemic	chr11	113201747	115649951	2448.2	1.94	del	65119	67144	30.949	146649	chr11:113201747-115649951	1	2674_Heterozygous_leukemic	2448204
SJMMBALL055311	2674	Heterozygous_leukemic	chr11	120534697	121956726	1422.03	1.927	del	67108	69652	47.162	146020	chr11:120534697-121956726	1	2674_Heterozygous_leukemic	1422029
SJMMBALL055311	2674	Heterozygous_leukemic	chr12	4957993	10390147	5432.15	1.917	del	32033	33414	29.009	146655	chr12:4957993-10390147	1	2674_Heterozygous_leukemic	5432154
SJMMBALL055311	2674	Heterozygous_leukemic	chr12	14284420	26339492	12055.1	1.906	del	74791	78482	88.372	144281	chr12:14284420-26339492	1	2674_Heterozygous_leukemic	12055072
SJMMBALL055311	2674	Heterozygous_leukemic	chr12	51888074	59095916	7207.84	1.943	del	70540	72608	29.837	146656	chr12:51888074-59095916	1	2674_Heterozygous_leukemic	7207842
SJMMBALL055311	2674	Heterozygous_leukemic	chr12	69577842	69583032	5.191	2.522	dup	1492	1183	37.224	146448	chr12:69577842-69583032	4	2674_Heterozygous_leukemic	5190
SJMMBALL055311	2674	Heterozygous_leukemic	chr12	69892615	69921520	28.906	1.687	del	2238	2653	34.318	146559	chr12:69892615-69921520	1	2674_Heterozygous_leukemic	28905
SJMMBALL055311	2674	Heterozygous_leukemic	chr12	86082522	98704245	12621.7	1.91	del	76974	80580	82.097	144668	chr12:86082522-98704245	1	2674_Heterozygous_leukemic	12621723
SJMMBALL055311	2674	Heterozygous_leukemic	chr12	103202592	105217735	2015.14	1.906	del	69422	72858	82.498	144616	chr12:103202592-105217735	1	2674_Heterozygous_leukemic	2015143
SJMMBALL055311	2674	Heterozygous_leukemic	chr12	113429476	113475475	46	0.073	del	6	165	139.123	141456	chr12:113429476-113475475	1	2674_Heterozygous_leukemic	45999
SJMMBALL055311	2674	Heterozygous_leukemic	chr12	113716640	114288620	571.981	1.736	del	11500	13252	121.371	142156	chr12:113716640-114288620	1	2674_Heterozygous_leukemic	571980
SJMMBALL055311	2674	Heterozygous_leukemic	chr12	114299926	115593579	1293.65	1.172	del	28562	48720	4906.54	102456	chr12:114299926-115593579	1	2674_Heterozygous_leukemic	1293653
SJMMBALL055311	2674	Heterozygous_leukemic	chr13	19190323	19192755	2.433	1.028	del	435	846	121.67	142061	chr13:19190323-19192755	1	2674_Heterozygous_leukemic	2432
SJMMBALL055311	2674	Heterozygous_leukemic	chr13	21715712	23817623	2101.91	1.849	del	95092	102880	302.898	137493	chr13:21715712-23817623	1	2674_Heterozygous_leukemic	2101911
SJMMBALL055311	2674	Heterozygous_leukemic	chr13	25262174	34178160	8915.99	1.927	del	86975	90293	61.89	145406	chr13:25262174-34178160	1	2674_Heterozygous_leukemic	8915986
SJMMBALL055311	2674	Heterozygous_leukemic	chr13	34910323	44913292	10003	1.942	del	77879	80214	34.437	146551	chr13:34910323-44913292	1	2674_Heterozygous_leukemic	10002969
SJMMBALL055311	2674	Heterozygous_leukemic	chr13	60729354	62837302	2107.95	1.88	del	30038	31958	58.963	145645	chr13:60729354-62837302	1	2674_Heterozygous_leukemic	2107948
SJMMBALL055311	2674	Heterozygous_leukemic	chr13	65297351	65559739	262.389	2.7	dup	1068	791	43.648	146205	chr13:65297351-65559739	1	2674_Heterozygous_leukemic	262388
SJMMBALL055311	2674	Heterozygous_leukemic	chr13	66007703	66515163	507.461	1.133	del	2239	3952	440.903	135981	chr13:66007703-66515163	1	2674_Heterozygous_leukemic	507460
SJMMBALL055311	2674	Heterozygous_leukemic	chr13	66669904	67833892	1163.99	1.858	del	41805	45004	116.65	142424	chr13:66669904-67833892	1	2674_Heterozygous_leukemic	1163988
SJMMBALL055311	2674	Heterozygous_leukemic	chr13	100042051	103759353	3717.3	1.888	del	64124	67911	107.798	143092	chr13:100042051-103759353	1	2674_Heterozygous_leukemic	3717302
SJMMBALL055311	2674	Heterozygous_leukemic	chr13	105249548	113210172	7960.62	1.94	del	77683	80098	36.899	146469	chr13:105249548-113210172	1	2674_Heterozygous_leukemic	7960624
SJMMBALL055311	2674	Heterozygous_leukemic	chr14	3134824	12822797	9687.97	2.772	dup	82834	59759	3970.7	115371	chr14:3134824-12822797	1	2674_Heterozygous_leukemic	9687973
SJMMBALL055311	2674	Heterozygous_leukemic	chr14	12867545	20664498	7796.95	2.91	dup	109939	75564	6844.44	66880.2	chr14:12867545-20664498	2	2674_Heterozygous_leukemic	7796953
SJMMBALL055311	2674	Heterozygous_leukemic	chr14	20665700	24470722	3805.02	2.877	dup	73936	51400	4343.17	111427	chr14:20665700-24470722	1	2674_Heterozygous_leukemic	3805022
SJMMBALL055311	2674	Heterozygous_leukemic	chr14	24470762	30111249	5640.49	2.917	dup	112571	77186	7093.7	46191.5	chr14:24470762-30111249	1	2674_Heterozygous_leukemic	5640487
SJMMBALL055311	2674	Heterozygous_leukemic	chr14	30114133	31046436	932.304	2.911	dup	53337	36651	3324.65	118671	chr14:30114133-31046436	1	2674_Heterozygous_leukemic	932303
SJMMBALL055311	2674	Heterozygous_leukemic	chr14	31052129	32296374	1244.25	2.906	dup	99860	68737	6171.31	92266.2	chr14:31052129-32296374	1	2674_Heterozygous_leukemic	1244245
SJMMBALL055311	2674	Heterozygous_leukemic	chr14	32326943	33924228	1597.29	2.903	dup	41537	28615	2556.26	126877	chr14:32326943-33924228	1	2674_Heterozygous_leukemic	1597285
SJMMBALL055311	2674	Heterozygous_leukemic	chr14	33931829	45299123	11367.3	2.824	dup	132438	93794	7046.99	53209.3	chr14:33931829-45299123	1	2674_Heterozygous_leukemic	11367294
SJMMBALL055311	2674	Heterozygous_leukemic	chr14	45299781	46760703	1460.92	2.934	dup	19568	13339	1269.21	133092	chr14:45299781-46760703	1	2674_Heterozygous_leukemic	1460922
SJMMBALL055311	2674	Heterozygous_leukemic	chr14	46762478	51255914	4493.44	2.848	dup	159576	112045	8895.84	8863.19	chr14:46762478-51255914	1	2674_Heterozygous_leukemic	4493436
SJMMBALL055311	2674	Heterozygous_leukemic	chr14	51364226	51657792	293.567	2.446	dup	17457	14274	330.953	136942	chr14:51364226-51657792	1	2674_Heterozygous_leukemic	293566
SJMMBALL055311	2674	Heterozygous_leukemic	chr14	51662100	54185473	2523.37	2.775	dup	161314	116263	7776.74	24588.3	chr14:51662100-54185473	1	2674_Heterozygous_leukemic	2523373
SJMMBALL055311	2674	Heterozygous_leukemic	chr14	54186075	54194930	8.856	2.797	dup	1899	1358	95.735	143672	chr14:54186075-54194930	1	2674_Heterozygous_leukemic	8855
SJMMBALL055311	2674	Heterozygous_leukemic	chr14	54195609	55514345	1318.74	2.881	dup	106173	73700	6285.64	86124.2	chr14:54195609-55514345	1	2674_Heterozygous_leukemic	1318736
SJMMBALL055311	2674	Heterozygous_leukemic	chr14	55514517	55952430	437.914	2.892	dup	77514	53607	4677.33	107108	chr14:55514517-55952430	1	2674_Heterozygous_leukemic	437913
SJMMBALL055311	2674	Heterozygous_leukemic	chr14	55971972	59361913	3389.94	2.841	dup	133607	94049	7347.67	31905.6	chr14:55971972-59361913	1	2674_Heterozygous_leukemic	3389941
SJMMBALL055311	2674	Heterozygous_leukemic	chr14	59365297	60277306	912.01	2.824	dup	25828	18293	1373.75	131847	chr14:59365297-60277306	1	2674_Heterozygous_leukemic	912009
SJMMBALL055311	2674	Heterozygous_leukemic	chr14	60280043	65586446	5306.4	2.897	dup	107370	74137	6531.54	73382.3	chr14:60280043-65586446	1	2674_Heterozygous_leukemic	5306403
SJMMBALL055311	2674	Heterozygous_leukemic	chr14	65590464	66074136	483.673	2.842	dup	25207	17739	1388.26	130498	chr14:65590464-66074136	1	2674_Heterozygous_leukemic	483672
SJMMBALL055311	2674	Heterozygous_leukemic	chr14	66077158	70193663	4116.51	2.937	dup	99951	68069	6513.4	79866.6	chr14:66077158-70193663	1	2674_Heterozygous_leukemic	4116505
SJMMBALL055311	2674	Heterozygous_leukemic	chr14	70193815	72574440	2380.63	2.856	dup	52136	36504	2950.25	121597	chr14:70193815-72574440	1	2674_Heterozygous_leukemic	2380625
SJMMBALL055311	2674	Heterozygous_leukemic	chr14	72574480	79082961	6508.48	2.889	dup	114750	79448	6884.43	60065.9	chr14:72574480-79082961	2	2674_Heterozygous_leukemic	6508481
SJMMBALL055311	2674	Heterozygous_leukemic	chr14	79093697	103248583	24154.9	2.92	dup	126323	86510	8008.64	16840.5	chr14:79093697-103248583	2	2674_Heterozygous_leukemic	24154886
SJMMBALL055311	2674	Heterozygous_leukemic	chr14	103252346	103685862	433.517	2.928	dup	12898	8811	827.854	133895	chr14:103252346-103685862	1	2674_Heterozygous_leukemic	433516
SJMMBALL055311	2674	Heterozygous_leukemic	chr14	103688051	122107033	18419	2.931	dup	112314	76631	7252.5	39128.8	chr14:103688051-122107033	1	2674_Heterozygous_leukemic	18418982
SJMMBALL055311	2674	Heterozygous_leukemic	chr14	122107230	124676764	2569.53	2.925	dup	35751	24447	2283.34	129134	chr14:122107230-124676764	1	2674_Heterozygous_leukemic	2569534
SJMMBALL055311	2674	Heterozygous_leukemic	chr15	5116592	9516532	4399.94	1.925	del	80371	83500	59.529	145616	chr15:5116592-9516532	1	2674_Heterozygous_leukemic	4399940
SJMMBALL055311	2674	Heterozygous_leukemic	chr15	36174058	41653682	5479.62	1.921	del	54852	57120	45.748	146083	chr15:36174058-41653682	1	2674_Heterozygous_leukemic	5479624
SJMMBALL055311	2674	Heterozygous_leukemic	chr15	58314790	64149699	5834.91	1.918	del	49832	51965	44.495	146159	chr15:58314790-64149699	1	2674_Heterozygous_leukemic	5834909
SJMMBALL055311	2674	Heterozygous_leukemic	chr15	76248428	77764608	1516.18	1.936	del	81637	84325	43.439	146218	chr15:76248428-77764608	1	2674_Heterozygous_leukemic	1516180
SJMMBALL055311	2674	Heterozygous_leukemic	chr15	78898474	80158948	1260.47	1.93	del	48716	50492	31.696	146634	chr15:78898474-80158948	1	2674_Heterozygous_leukemic	1260474
SJMMBALL055311	2674	Heterozygous_leukemic	chr15	82345398	83303282	957.885	1.87	del	36914	39471	84.8	144510	chr15:82345398-83303282	1	2674_Heterozygous_leukemic	957884
SJMMBALL055311	2674	Heterozygous_leukemic	chr15	88706983	89474743	767.761	1.926	del	60796	63118	43.361	146232	chr15:88706983-89474743	1	2674_Heterozygous_leukemic	767760
SJMMBALL055311	2674	Heterozygous_leukemic	chr15	98141245	99240999	1099.76	1.92	del	58797	61261	50.354	145925	chr15:98141245-99240999	1	2674_Heterozygous_leukemic	1099754
SJMMBALL055311	2674	Heterozygous_leukemic	chr15	100799608	102028715	1229.11	1.922	del	65886	68553	52.698	145862	chr15:100799608-102028715	1	2674_Heterozygous_leukemic	1229107
SJMMBALL055311	2674	Heterozygous_leukemic	chr16	14920650	17525854	2605.2	1.94	del	72944	75199	34.266	146563	chr16:14920650-17525854	1	2674_Heterozygous_leukemic	2605204
SJMMBALL055311	2674	Heterozygous_leukemic	chr16	18815254	21218676	2403.42	1.934	del	81219	83981	46.063	146068	chr16:18815254-21218676	1	2674_Heterozygous_leukemic	2403422
SJMMBALL055311	2674	Heterozygous_leukemic	chr16	31119330	33803215	2683.89	1.934	del	76485	79101	43.873	146173	chr16:31119330-33803215	1	2674_Heterozygous_leukemic	2683885
SJMMBALL055311	2674	Heterozygous_leukemic	chr16	35722695	38526822	2804.13	1.936	del	80491	83138	42.725	146272	chr16:35722695-38526822	1	2674_Heterozygous_leukemic	2804127
SJMMBALL055311	2674	Heterozygous_leukemic	chr16	44419108	49227904	4808.8	1.936	del	74055	76518	40.196	146386	chr16:44419108-49227904	1	2674_Heterozygous_leukemic	4808796
SJMMBALL055311	2674	Heterozygous_leukemic	chr16	58823763	59407558	583.796	1.875	del	28900	30833	61.996	145375	chr16:58823763-59407558	1	2674_Heterozygous_leukemic	583795
SJMMBALL055311	2674	Heterozygous_leukemic	chr16	84827885	84965779	137.895	1.669	del	3042	3646	53.077	145840	chr16:84827885-84965779	1	2674_Heterozygous_leukemic	137894
SJMMBALL055311	2674	Heterozygous_leukemic	chr16	91848664	97039090	5190.43	1.938	del	74521	76886	36.871	146477	chr16:91848664-97039090	1	2674_Heterozygous_leukemic	5190426
SJMMBALL055311	2674	Heterozygous_leukemic	chr17	12969361	13714160	744.8	1.863	del	15202	16320	39.256	146396	chr17:12969361-13714160	1	2674_Heterozygous_leukemic	744799
SJMMBALL055311	2674	Heterozygous_leukemic	chr17	17876582	23670559	5793.98	1.836	del	173636	189147	654.9	134518	chr17:17876582-23670559	1	2674_Heterozygous_leukemic	5793977
SJMMBALL055311	2674	Heterozygous_leukemic	chr17	23677282	24593394	916.113	1.925	del	61291	63672	45.203	146116	chr17:23677282-24593394	1	2674_Heterozygous_leukemic	916112
SJMMBALL055311	2674	Heterozygous_leukemic	chr17	28069444	29578945	1509.5	1.928	del	51173	53083	34.877	146527	chr17:28069444-29578945	1	2674_Heterozygous_leukemic	1509501
SJMMBALL055311	2674	Heterozygous_leukemic	chr17	32397965	34026521	1628.56	1.912	del	87529	91577	91.018	144047	chr17:32397965-34026521	1	2674_Heterozygous_leukemic	1628556
SJMMBALL055311	2674	Heterozygous_leukemic	chr17	34138728	34838919	700.192	1.924	del	80208	83356	60.363	145527	chr17:34138728-34838919	1	2674_Heterozygous_leukemic	700191
SJMMBALL055311	2674	Heterozygous_leukemic	chr17	35265738	35650245	384.508	1.839	del	35412	38516	128.733	141871	chr17:35265738-35650245	1	2674_Heterozygous_leukemic	384507
SJMMBALL055311	2674	Heterozygous_leukemic	chr17	35926365	38055634	2129.27	1.869	del	132018	141268	310.135	137221	chr17:35926365-38055634	1	2674_Heterozygous_leukemic	2129269
SJMMBALL055311	2674	Heterozygous_leukemic	chr17	53598241	56614837	3016.6	1.931	del	69521	72014	43.783	146186	chr17:53598241-56614837	1	2674_Heterozygous_leukemic	3016596
SJMMBALL055311	2674	Heterozygous_leukemic	chr17	57047140	66319547	9272.41	1.945	del	76336	78483	29.746	146656	chr17:57047140-66319547	1	2674_Heterozygous_leukemic	9272407
SJMMBALL055311	2674	Heterozygous_leukemic	chr18	12986299	23753910	10767.6	1.928	del	88135	91415	59.724	145586	chr18:12986299-23753910	1	2674_Heterozygous_leukemic	10767611
SJMMBALL055311	2674	Heterozygous_leukemic	chr18	36735123	42524400	5789.28	1.94	del	74833	77129	34.633	146542	chr18:36735123-42524400	1	2674_Heterozygous_leukemic	5789277
SJMMBALL055311	2674	Heterozygous_leukemic	chr19	4012495	5049071	1036.58	1.934	del	62014	64138	35.67	146494	chr19:4012495-5049071	1	2674_Heterozygous_leukemic	1036576
SJMMBALL055311	2674	Heterozygous_leukemic	chr19	5898502	6855554	957.053	1.934	del	58773	60790	33.939	146571	chr19:5898502-6855554	1	2674_Heterozygous_leukemic	957052
SJMMBALL055311	2674	Heterozygous_leukemic	chr19	7613285	10194955	2581.67	1.941	del	78191	80575	35.74	146489	chr19:7613285-10194955	1	2674_Heterozygous_leukemic	2581670
SJMMBALL055311	2674	Heterozygous_leukemic	chr19	11421217	13634060	2212.84	1.891	del	94604	100064	152.021	140993	chr19:11421217-13634060	1	2674_Heterozygous_leukemic	2212843
SJMMBALL055311	2674	Heterozygous_leukemic	chr19	29027136	34648883	5621.75	1.934	del	87787	90777	49.941	145968	chr19:29027136-34648883	1	2674_Heterozygous_leukemic	5621747
SJMMBALL055311	2674	Heterozygous_leukemic	chr19	36918449	36970095	51.647	2.446	dup	3781	3091	71.814	144961	chr19:36918449-36970095	8	2674_Heterozygous_leukemic	51646
SJMMBALL055311	2674	Heterozygous_leukemic	chr19	37270698	37376689	105.992	2.379	dup	6838	5749	97.129	143600	chr19:37270698-37376689	7	2674_Heterozygous_leukemic	105991
SJMMBALL055311	2674	Heterozygous_leukemic	chr19	37690687	40324848	2634.16	1.899	del	78256	82421	107.263	143246	chr19:37690687-40324848	1	2674_Heterozygous_leukemic	2634161
SJMMBALL055311	2674	Heterozygous_leukemic	chr19	44084386	46308533	2224.15	1.923	del	69785	72569	54.237	145770	chr19:44084386-46308533	1	2674_Heterozygous_leukemic	2224147
SJMMBALL055311	2674	Heterozygous_leukemic	chr19	55912511	59907148	3994.64	1.942	del	66459	68442	29.108	146655	chr19:55912511-59907148	1	2674_Heterozygous_leukemic	3994637
SJMMBALL055311	2674	Heterozygous_leukemic	chrX	7804306	12706731	4902.43	1.804	del	47381	52524	260.697	138481	chrX:7804306-12706731	1	2674_Heterozygous_leukemic	4902425
SJMMBALL055311	2674	Heterozygous_leukemic	chrX	12749129	23228689	10479.6	1.881	del	41531	44160	79.989	144771	chrX:12749129-23228689	1	2674_Heterozygous_leukemic	10479560
SJMMBALL055311	2674	Heterozygous_leukemic	chrX	23906340	38208200	14301.9	1.799	del	46715	51927	271.048	138250	chrX:23906340-38208200	1	2674_Heterozygous_leukemic	14301860
SJMMBALL055311	2674	Heterozygous_leukemic	chrX	41825969	51130402	9304.43	1.892	del	40908	43244	64.379	145308	chrX:41825969-51130402	1	2674_Heterozygous_leukemic	9304433
SJMMBALL055311	2674	Heterozygous_leukemic	chrX	52926648	62290474	9363.83	1.854	del	39395	42494	116.009	142597	chrX:52926648-62290474	1	2674_Heterozygous_leukemic	9363826
SJMMBALL055311	2674	Heterozygous_leukemic	chrX	71118952	73897024	2778.07	1.845	del	40410	43804	135.19	141772	chrX:71118952-73897024	1	2674_Heterozygous_leukemic	2778072
SJMMBALL055311	2674	Heterozygous_leukemic	chrX	73951602	78370964	4419.36	1.884	del	41476	44029	75.618	144916	chrX:73951602-78370964	1	2674_Heterozygous_leukemic	4419362
SJMMBALL055311	2674	Heterozygous_leukemic	chrX	86195292	100695011	14499.7	1.895	del	44401	46869	66.274	145239	chrX:86195292-100695011	1	2674_Heterozygous_leukemic	14499719
SJMMBALL055311	2674	Heterozygous_leukemic	chrX	100776339	104345022	3568.68	1.887	del	40596	43026	70.071	145124	chrX:100776339-104345022	1	2674_Heterozygous_leukemic	3568683
SJMMBALL055311	2674	Heterozygous_leukemic	chrX	106191941	133926299	27734.4	1.878	del	48564	51730	99.081	143463	chrX:106191941-133926299	1	2674_Heterozygous_leukemic	27734358
SJMMBALL055311	2674	Heterozygous_leukemic	chrX	134351233	139998562	5647.33	1.884	del	44085	46790	79.877	144824	chrX:134351233-139998562	1	2674_Heterozygous_leukemic	5647329
SJMMBALL055311	2674	Heterozygous_leukemic	chrX	140028092	150223397	10195.3	1.856	del	39492	42550	112.771	142853	chrX:140028092-150223397	1	2674_Heterozygous_leukemic	10195305
SJMMBALL055311	2674	Heterozygous_leukemic	chrX	151554106	159483142	7929.04	1.86	del	46079	49557	125.18	141966	chrX:151554106-159483142	2	2674_Heterozygous_leukemic	7929036
SJMMBALL055311	2674	Heterozygous_leukemic	chrX	160924378	169982078	9057.7	1.874	del	40433	43157	87.971	144399	chrX:160924378-169982078	1	2674_Heterozygous_leukemic	9057700
SJMMBALL055312	13573	Heterozygous_leukemic	chr1	9549834	10035165	485.332	1.848	del	12590	13625	40.398	188181	chr1:9549834-10035165	1	13573_Heterozygous_leukemic	485331
SJMMBALL055312	13573	Heterozygous_leukemic	chr1	36158061	38185430	2027.37	1.894	del	55851	58982	84.77	183871	chr1:36158061-38185430	1	13573_Heterozygous_leukemic	2027369
SJMMBALL055312	13573	Heterozygous_leukemic	chr1	38535386	44218192	5682.81	1.93	del	59115	61253	37.862	188371	chr1:38535386-44218192	1	13573_Heterozygous_leukemic	5682806
SJMMBALL055312	13573	Heterozygous_leukemic	chr1	53433910	57967694	4533.78	1.881	del	50242	53426	96.98	182427	chr1:53433910-57967694	1	13573_Heterozygous_leukemic	4533784
SJMMBALL055312	13573	Heterozygous_leukemic	chr1	58152525	60087242	1934.72	1.918	del	58655	61160	52.14	187100	chr1:58152525-60087242	1	13573_Heterozygous_leukemic	1934717
SJMMBALL055312	13573	Heterozygous_leukemic	chr1	85723283	88166956	2443.67	1.913	del	63912	66820	64.362	185633	chr1:85723283-88166956	1	13573_Heterozygous_leukemic	2443673
SJMMBALL055312	13573	Heterozygous_leukemic	chr1	127874026	131759504	3885.48	1.902	del	58154	61143	74.429	184701	chr1:127874026-131759504	1	13573_Heterozygous_leukemic	3885478
SJMMBALL055312	13573	Heterozygous_leukemic	chr1	133385416	135470088	2084.67	1.907	del	54094	56741	62.858	185832	chr1:133385416-135470088	1	13573_Heterozygous_leukemic	2084672
SJMMBALL055312	13573	Heterozygous_leukemic	chr1	153332067	157299319	3967.25	1.931	del	63335	65582	39.054	188335	chr1:153332067-157299319	1	13573_Heterozygous_leukemic	3967252
SJMMBALL055312	13573	Heterozygous_leukemic	chr1	159249179	162724818	3475.64	1.934	del	54900	56768	31.17	188594	chr1:159249179-162724818	1	13573_Heterozygous_leukemic	3475639
SJMMBALL055312	13573	Heterozygous_leukemic	chr1	163829093	166664692	2835.6	1.908	del	51033	53485	57.207	186526	chr1:163829093-166664692	1	13573_Heterozygous_leukemic	2835599
SJMMBALL055312	13573	Heterozygous_leukemic	chr1	170799558	172279509	1479.95	1.914	del	58620	61238	56.907	186632	chr1:170799558-172279509	1	13573_Heterozygous_leukemic	1479951
SJMMBALL055312	13573	Heterozygous_leukemic	chr1	173463832	178679391	5215.56	1.947	del	81889	84115	29.829	188609	chr1:173463832-178679391	1	13573_Heterozygous_leukemic	5215559
SJMMBALL055312	13573	Heterozygous_leukemic	chr1	179677984	181752205	2074.22	1.906	del	43904	46074	52.032	187122	chr1:179677984-181752205	1	13573_Heterozygous_leukemic	2074221
SJMMBALL055312	13573	Heterozygous_leukemic	chr2	13280037	20290083	7010.05	1.922	del	59893	62326	48.24	187588	chr2:13280037-20290083	1	13573_Heterozygous_leukemic	7010046
SJMMBALL055312	13573	Heterozygous_leukemic	chr2	24824885	25596537	771.653	1.913	del	56012	58550	55.947	186738	chr2:24824885-25596537	1	13573_Heterozygous_leukemic	771652
SJMMBALL055312	13573	Heterozygous_leukemic	chr2	25934156	27170619	1236.46	1.923	del	51199	53243	39.849	188275	chr2:25934156-27170619	1	13573_Heterozygous_leukemic	1236463
SJMMBALL055312	13573	Heterozygous_leukemic	chr2	28571079	29875783	1304.7	1.906	del	28569	29976	33.62	188553	chr2:28571079-29875783	1	13573_Heterozygous_leukemic	1304704
SJMMBALL055312	13573	Heterozygous_leukemic	chr2	29912512	31191927	1279.42	1.887	del	49678	52645	85.373	183708	chr2:29912512-31191927	1	13573_Heterozygous_leukemic	1279415
SJMMBALL055312	13573	Heterozygous_leukemic	chr2	31838293	32910032	1071.74	1.893	del	46413	49047	72.161	184955	chr2:31838293-32910032	1	13573_Heterozygous_leukemic	1071739
SJMMBALL055312	13573	Heterozygous_leukemic	chr2	34678410	37783540	3105.13	1.922	del	82771	86137	66.809	185386	chr2:34678410-37783540	1	13573_Heterozygous_leukemic	3105130
SJMMBALL055312	13573	Heterozygous_leukemic	chr2	43599520	52465962	8866.44	1.921	del	59979	62452	49.746	187392	chr2:43599520-52465962	1	13573_Heterozygous_leukemic	8866442
SJMMBALL055312	13573	Heterozygous_leukemic	chr2	59907413	65688830	5781.42	1.931	del	61295	63497	38.741	188353	chr2:59907413-65688830	1	13573_Heterozygous_leukemic	5781417
SJMMBALL055312	13573	Heterozygous_leukemic	chr2	69758112	73306492	3548.38	1.929	del	60442	62652	39.555	188284	chr2:69758112-73306492	1	13573_Heterozygous_leukemic	3548380
SJMMBALL055312	13573	Heterozygous_leukemic	chr2	79315928	85400545	6084.62	1.935	del	64784	66976	36.377	188417	chr2:79315928-85400545	1	13573_Heterozygous_leukemic	6084617
SJMMBALL055312	13573	Heterozygous_leukemic	chr2	90118650	91162676	1044.03	1.882	del	41356	43955	78.528	184333	chr2:90118650-91162676	1	13573_Heterozygous_leukemic	1044026
SJMMBALL055312	13573	Heterozygous_leukemic	chr2	94323039	104664937	10341.9	1.93	del	49864	51684	32.519	188570	chr2:94323039-104664937	1	13573_Heterozygous_leukemic	10341898
SJMMBALL055312	13573	Heterozygous_leukemic	chr2	118426527	119774227	1347.7	1.89	del	53131	56228	87.056	183489	chr2:118426527-119774227	1	13573_Heterozygous_leukemic	1347700
SJMMBALL055312	13573	Heterozygous_leukemic	chr2	120748428	122059887	1311.46	1.914	del	58168	60775	56.862	186659	chr2:120748428-122059887	1	13573_Heterozygous_leukemic	1311459
SJMMBALL055312	13573	Heterozygous_leukemic	chr2	126607262	128625035	2017.77	1.896	del	55245	58266	79.858	184237	chr2:126607262-128625035	1	13573_Heterozygous_leukemic	2017773
SJMMBALL055312	13573	Heterozygous_leukemic	chr2	128637062	129297182	660.121	1.897	del	24164	25470	34.136	188526	chr2:128637062-129297182	1	13573_Heterozygous_leukemic	660120
SJMMBALL055312	13573	Heterozygous_leukemic	chr2	130597256	134600100	4002.84	1.921	del	54442	56678	44.81	187953	chr2:130597256-134600100	1	13573_Heterozygous_leukemic	4002844
SJMMBALL055312	13573	Heterozygous_leukemic	chr2	143696584	144583788	887.205	1.891	del	19526	20647	31.054	188598	chr2:143696584-144583788	1	13573_Heterozygous_leukemic	887204
SJMMBALL055312	13573	Heterozygous_leukemic	chr2	152767331	154546899	1779.57	1.913	del	51875	54237	52.313	187011	chr2:152767331-154546899	1	13573_Heterozygous_leukemic	1779568
SJMMBALL055312	13573	Heterozygous_leukemic	chr2	155067269	156312845	1245.58	1.849	del	47623	51523	151.671	180531	chr2:155067269-156312845	1	13573_Heterozygous_leukemic	1245576
SJMMBALL055312	13573	Heterozygous_leukemic	chr2	157462668	157469976	7.309	0.944	del	495	1049	182.265	179718	chr2:157462668-157469976	20	13573_Heterozygous_leukemic	7308
SJMMBALL055312	13573	Heterozygous_leukemic	chr2	160574779	160897369	322.591	1.794	del	7716	8601	47.223	187739	chr2:160574779-160897369	1	13573_Heterozygous_leukemic	322590
SJMMBALL055312	13573	Heterozygous_leukemic	chr2	163547271	165069731	1522.46	1.907	del	50822	53302	58.734	186159	chr2:163547271-165069731	1	13573_Heterozygous_leukemic	1522460
SJMMBALL055312	13573	Heterozygous_leukemic	chr2	165685499	168601562	2916.06	1.897	del	47292	49858	67.322	185349	chr2:165685499-168601562	1	13573_Heterozygous_leukemic	2916063
SJMMBALL055312	13573	Heterozygous_leukemic	chr3	30645158	32734302	2089.14	1.905	del	26321	27630	31.575	188591	chr3:30645158-32734302	1	13573_Heterozygous_leukemic	2089144
SJMMBALL055312	13573	Heterozygous_leukemic	chr3	36974126	53471529	16497.4	1.919	del	66906	69727	57.992	186304	chr3:36974126-53471529	1	13573_Heterozygous_leukemic	16497403
SJMMBALL055312	13573	Heterozygous_leukemic	chr3	86751483	88378485	1627	1.932	del	54197	56097	32.641	188561	chr3:86751483-88378485	1	13573_Heterozygous_leukemic	1627002
SJMMBALL055312	13573	Heterozygous_leukemic	chr3	88483765	89521417	1037.65	1.911	del	57910	60596	60.564	185925	chr3:88483765-89521417	1	13573_Heterozygous_leukemic	1037652
SJMMBALL055312	13573	Heterozygous_leukemic	chr3	89776038	90733115	957.078	1.879	del	47735	50801	94.594	182821	chr3:89776038-90733115	1	13573_Heterozygous_leukemic	957077
SJMMBALL055312	13573	Heterozygous_leukemic	chr3	91090213	92669285	1579.07	2.166	dup	14479	13372	44.552	187985	chr3:91090213-92669285	1	13573_Heterozygous_leukemic	1579072
SJMMBALL055312	13573	Heterozygous_leukemic	chr3	94778144	96042424	1264.28	1.892	del	56699	59950	89.949	183314	chr3:94778144-96042424	1	13573_Heterozygous_leukemic	1264280
SJMMBALL055312	13573	Heterozygous_leukemic	chr3	96154707	96897443	742.737	1.914	del	36477	38123	36.139	188433	chr3:96154707-96897443	1	13573_Heterozygous_leukemic	742736
SJMMBALL055312	13573	Heterozygous_leukemic	chr3	101826680	104781427	2954.75	1.897	del	50580	53313	71.417	185080	chr3:101826680-104781427	1	13573_Heterozygous_leukemic	2954747
SJMMBALL055312	13573	Heterozygous_leukemic	chr3	106519960	108661544	2141.59	1.929	del	62237	64540	41.702	188123	chr3:106519960-108661544	1	13573_Heterozygous_leukemic	2141584
SJMMBALL055312	13573	Heterozygous_leukemic	chr3	125871573	131194825	5323.25	1.897	del	54730	57712	78.552	184285	chr3:125871573-131194825	1	13573_Heterozygous_leukemic	5323252
SJMMBALL055312	13573	Heterozygous_leukemic	chr3	135357437	142706799	7349.36	1.924	del	58507	60819	44.628	187968	chr3:135357437-142706799	1	13573_Heterozygous_leukemic	7349362
SJMMBALL055312	13573	Heterozygous_leukemic	chr4	32600851	34954091	2353.24	1.919	del	43784	45629	37.907	188362	chr4:32600851-34954091	1	13573_Heterozygous_leukemic	2353240
SJMMBALL055312	13573	Heterozygous_leukemic	chr4	40723747	43237152	2513.41	1.906	del	51313	53842	60.473	185956	chr4:40723747-43237152	1	13573_Heterozygous_leukemic	2513405
SJMMBALL055312	13573	Heterozygous_leukemic	chr4	43443526	45879761	2436.24	1.911	del	64457	67457	67.871	185238	chr4:43443526-45879761	1	13573_Heterozygous_leukemic	2436235
SJMMBALL055312	13573	Heterozygous_leukemic	chr4	56841499	60069026	3227.53	1.912	del	55795	58352	56.989	186605	chr4:56841499-60069026	1	13573_Heterozygous_leukemic	3227527
SJMMBALL055312	13573	Heterozygous_leukemic	chr4	86444774	89692215	3247.44	1.914	del	52698	55077	52.254	187054	chr4:86444774-89692215	1	13573_Heterozygous_leukemic	3247441
SJMMBALL055312	13573	Heterozygous_leukemic	chr4	107315736	109862005	2546.27	1.92	del	57899	60296	48.409	187569	chr4:107315736-109862005	1	13573_Heterozygous_leukemic	2546269
SJMMBALL055312	13573	Heterozygous_leukemic	chr4	116158083	117964436	1806.35	1.921	del	59970	62445	49.833	187351	chr4:116158083-117964436	1	13573_Heterozygous_leukemic	1806353
SJMMBALL055312	13573	Heterozygous_leukemic	chr4	119638586	123459389	3820.8	1.922	del	51056	53116	40.576	188157	chr4:119638586-123459389	1	13573_Heterozygous_leukemic	3820803
SJMMBALL055312	13573	Heterozygous_leukemic	chr4	125693949	127352257	1658.31	1.928	del	46344	48085	31.992	188578	chr4:125693949-127352257	1	13573_Heterozygous_leukemic	1658308
SJMMBALL055312	13573	Heterozygous_leukemic	chr4	129178029	131776968	2598.94	1.92	del	50304	52402	42.675	188086	chr4:129178029-131776968	1	13573_Heterozygous_leukemic	2598939
SJMMBALL055312	13573	Heterozygous_leukemic	chr4	131891157	134058971	2167.82	1.9	del	53453	56276	72.161	184913	chr4:131891157-134058971	1	13573_Heterozygous_leukemic	2167814
SJMMBALL055312	13573	Heterozygous_leukemic	chr4	134236117	136573178	2337.06	1.899	del	49736	52385	68.268	185201	chr4:134236117-136573178	1	13573_Heterozygous_leukemic	2337061
SJMMBALL055312	13573	Heterozygous_leukemic	chr5	20773958	24182491	3408.53	1.915	del	60112	62767	57.094	186552	chr5:20773958-24182491	1	13573_Heterozygous_leukemic	3408533
SJMMBALL055312	13573	Heterozygous_leukemic	chr5	24382464	25404392	1021.93	1.904	del	42458	44600	52.388	186963	chr5:24382464-25404392	1	13573_Heterozygous_leukemic	1021928
SJMMBALL055312	13573	Heterozygous_leukemic	chr5	29197922	31075890	1877.97	1.928	del	52694	54668	36.175	188425	chr5:29197922-31075890	1	13573_Heterozygous_leukemic	1877968
SJMMBALL055312	13573	Heterozygous_leukemic	chr5	31208330	33668898	2460.57	1.927	del	57752	59932	40.247	188192	chr5:31208330-33668898	1	13573_Heterozygous_leukemic	2460568
SJMMBALL055312	13573	Heterozygous_leukemic	chr5	34165894	36488179	2322.29	1.911	del	53694	56205	57.07	186578	chr5:34165894-36488179	1	13573_Heterozygous_leukemic	2322285
SJMMBALL055312	13573	Heterozygous_leukemic	chr5	64311030	67769166	3458.14	1.93	del	52880	54798	34.061	188537	chr5:64311030-67769166	1	13573_Heterozygous_leukemic	3458136
SJMMBALL055312	13573	Heterozygous_leukemic	chr5	71700243	75646030	3945.79	1.932	del	58145	60194	35.379	188469	chr5:71700243-75646030	1	13573_Heterozygous_leukemic	3945787
SJMMBALL055312	13573	Heterozygous_leukemic	chr5	104968101	108548580	3580.48	1.906	del	72179	75757	86.036	183544	chr5:104968101-108548580	1	13573_Heterozygous_leukemic	3580479
SJMMBALL055312	13573	Heterozygous_leukemic	chr5	108576500	110696059	2119.56	1.942	del	92701	95462	40.456	188170	chr5:108576500-110696059	1	13573_Heterozygous_leukemic	2119559
SJMMBALL055312	13573	Heterozygous_leukemic	chr5	114730167	115447217	717.051	1.885	del	20901	22172	37.21	188404	chr5:114730167-115447217	1	13573_Heterozygous_leukemic	717050
SJMMBALL055312	13573	Heterozygous_leukemic	chr5	120542399	121784067	1241.67	1.895	del	55513	58584	82.09	184030	chr5:120542399-121784067	1	13573_Heterozygous_leukemic	1241668
SJMMBALL055312	13573	Heterozygous_leukemic	chr5	122308069	123772175	1464.11	1.886	del	55062	58384	96.521	182493	chr5:122308069-123772175	1	13573_Heterozygous_leukemic	1464106
SJMMBALL055312	13573	Heterozygous_leukemic	chr5	123780910	124737037	956.128	1.904	del	39813	41825	49.29	187461	chr5:123780910-124737037	1	13573_Heterozygous_leukemic	956127
SJMMBALL055312	13573	Heterozygous_leukemic	chr5	135122001	136988998	1867	1.911	del	44552	46639	47.511	187720	chr5:135122001-136988998	1	13573_Heterozygous_leukemic	1866997
SJMMBALL055312	13573	Heterozygous_leukemic	chr5	137067702	138126669	1058.97	1.914	del	58363	60996	57.797	186417	chr5:137067702-138126669	1	13573_Heterozygous_leukemic	1058967
SJMMBALL055312	13573	Heterozygous_leukemic	chr5	139474807	143080412	3605.61	1.923	del	45085	46890	35.286	188475	chr5:139474807-143080412	1	13573_Heterozygous_leukemic	3605605
SJMMBALL055312	13573	Heterozygous_leukemic	chr5	146493528	150567806	4074.28	1.928	del	64012	66392	43.297	188030	chr5:146493528-150567806	1	13573_Heterozygous_leukemic	4074278
SJMMBALL055312	13573	Heterozygous_leukemic	chr6	3457823	4529153	1071.33	2.409	dup	15099	12534	246.057	177881	chr6:3457823-4529153	1	13573_Heterozygous_leukemic	1071330
SJMMBALL055312	13573	Heterozygous_leukemic	chr6	4530892	17513564	12982.7	2.349	dup	77551	66015	953.306	164279	chr6:4530892-17513564	1	13573_Heterozygous_leukemic	12982672
SJMMBALL055312	13573	Heterozygous_leukemic	chr6	17526259	17922175	395.917	2.263	dup	6752	5967	49.471	187439	chr6:17526259-17922175	1	13573_Heterozygous_leukemic	395916
SJMMBALL055312	13573	Heterozygous_leukemic	chr6	17930721	29135606	11204.9	2.386	dup	80577	67528	1185.96	161281	chr6:17930721-29135606	1	13573_Heterozygous_leukemic	11204885
SJMMBALL055312	13573	Heterozygous_leukemic	chr6	29176383	30645311	1468.93	2.34	dup	55799	47684	653.967	174533	chr6:29176383-30645311	1	13573_Heterozygous_leukemic	1468928
SJMMBALL055312	13573	Heterozygous_leukemic	chr6	30656465	37029861	6373.4	2.343	dup	69903	59662	832.05	171052	chr6:30656465-37029861	1	13573_Heterozygous_leukemic	6373396
SJMMBALL055312	13573	Heterozygous_leukemic	chr6	37032900	37532683	499.784	2.353	dup	3923	3334	49.179	187527	chr6:37032900-37532683	1	13573_Heterozygous_leukemic	499783
SJMMBALL055312	13573	Heterozygous_leukemic	chr6	37550153	40950429	3400.28	2.336	dup	73039	62524	837.88	170248	chr6:37550153-40950429	1	13573_Heterozygous_leukemic	3400276
SJMMBALL055312	13573	Heterozygous_leukemic	chr6	41035367	47533001	6497.64	2.375	dup	110985	93452	1549.67	154531	chr6:41035367-47533001	1	13573_Heterozygous_leukemic	6497634
SJMMBALL055312	13573	Heterozygous_leukemic	chr6	47533698	48659405	1125.71	2.314	dup	38364	33164	387.632	176517	chr6:47533698-48659405	1	13573_Heterozygous_leukemic	1125707
SJMMBALL055312	13573	Heterozygous_leukemic	chr6	48702142	55063291	6361.15	2.332	dup	78589	67395	881.498	167780	chr6:48702142-55063291	1	13573_Heterozygous_leukemic	6361149
SJMMBALL055312	13573	Heterozygous_leukemic	chr6	55174784	66896377	11721.6	2.358	dup	118149	100215	1515.82	156018	chr6:55174784-66896377	1	13573_Heterozygous_leukemic	11721593
SJMMBALL055312	13573	Heterozygous_leukemic	chr6	67035624	67724997	689.374	2.27	dup	10476	9229	80.626	184136	chr6:67035624-67724997	1	13573_Heterozygous_leukemic	689373
SJMMBALL055312	13573	Heterozygous_leukemic	chr6	68425538	70726775	2301.24	1.371	del	48980	71465	3981.69	147855	chr6:68425538-70726775	1	13573_Heterozygous_leukemic	2301237
SJMMBALL055312	13573	Heterozygous_leukemic	chr6	70785484	72861960	2076.48	2.307	dup	56941	49354	555.003	175677	chr6:70785484-72861960	1	13573_Heterozygous_leukemic	2076476
SJMMBALL055312	13573	Heterozygous_leukemic	chr6	72899530	83373381	10473.9	2.371	dup	72732	61364	992.825	163354	chr6:72899530-83373381	1	13573_Heterozygous_leukemic	10473851
SJMMBALL055312	13573	Heterozygous_leukemic	chr6	83379827	83768323	388.497	2.328	dup	10736	9222	117.911	181561	chr6:83379827-83768323	1	13573_Heterozygous_leukemic	388496
SJMMBALL055312	13573	Heterozygous_leukemic	chr6	83797135	87063916	3266.78	2.343	dup	71478	61026	847.414	169439	chr6:83797135-87063916	1	13573_Heterozygous_leukemic	3266781
SJMMBALL055312	13573	Heterozygous_leukemic	chr6	87073339	88199794	1126.46	2.285	dup	25877	22651	219.375	178665	chr6:87073339-88199794	1	13573_Heterozygous_leukemic	1126455
SJMMBALL055312	13573	Heterozygous_leukemic	chr6	88205163	91782506	3577.34	2.33	dup	84369	72413	936.183	165186	chr6:88205163-91782506	1	13573_Heterozygous_leukemic	3577343
SJMMBALL055312	13573	Heterozygous_leukemic	chr6	91892806	102937444	11044.6	2.398	dup	73689	61464	1141.71	162392	chr6:91892806-102937444	1	13573_Heterozygous_leukemic	11044638
SJMMBALL055312	13573	Heterozygous_leukemic	chr6	103641925	103708929	67.005	2.316	dup	3450	2979	35.39	188464	chr6:103641925-103708929	1	13573_Heterozygous_leukemic	67004
SJMMBALL055312	13573	Heterozygous_leukemic	chr6	103709063	113447728	9738.67	2.353	dup	69446	59033	868.181	168620	chr6:103709063-113447728	1	13573_Heterozygous_leukemic	9738665
SJMMBALL055312	13573	Heterozygous_leukemic	chr6	113462236	113593339	131.104	2.309	dup	15614	13524	153.66	180410	chr6:113462236-113593339	1	13573_Heterozygous_leukemic	131103
SJMMBALL055312	13573	Heterozygous_leukemic	chr6	113597478	117567865	3970.39	2.342	dup	77593	66274	915.264	166071	chr6:113597478-117567865	1	13573_Heterozygous_leukemic	3970387
SJMMBALL055312	13573	Heterozygous_leukemic	chr6	117716917	118109427	392.511	2.238	dup	4867	4350	29.547	188615	chr6:117716917-118109427	1	13573_Heterozygous_leukemic	392510
SJMMBALL055312	13573	Heterozygous_leukemic	chr6	118120913	120935028	2814.12	2.315	dup	70604	61003	718.266	173905	chr6:118120913-120935028	1	13573_Heterozygous_leukemic	2814115
SJMMBALL055312	13573	Heterozygous_leukemic	chr6	120951256	121661606	710.351	2.324	dup	19600	16866	210.367	179039	chr6:120951256-121661606	1	13573_Heterozygous_leukemic	710350
SJMMBALL055312	13573	Heterozygous_leukemic	chr6	121662327	124635222	2972.9	2.343	dup	115290	98431	1366.92	158830	chr6:121662327-124635222	1	13573_Heterozygous_leukemic	2972895
SJMMBALL055312	13573	Heterozygous_leukemic	chr6	124635464	125360825	725.362	2.289	dup	57515	50246	501.767	176155	chr6:124635464-125360825	1	13573_Heterozygous_leukemic	725361
SJMMBALL055312	13573	Heterozygous_leukemic	chr6	125361015	129019405	3658.39	2.346	dup	73255	62447	885.031	166927	chr6:125361015-129019405	1	13573_Heterozygous_leukemic	3658390
SJMMBALL055312	13573	Heterozygous_leukemic	chr6	129129258	129872417	743.16	2.271	dup	25575	22521	198.146	179566	chr6:129129258-129872417	1	13573_Heterozygous_leukemic	743159
SJMMBALL055312	13573	Heterozygous_leukemic	chr6	129903499	137386384	7482.89	2.361	dup	120405	102004	1567.13	153012	chr6:129903499-137386384	1	13573_Heterozygous_leukemic	7482885
SJMMBALL055312	13573	Heterozygous_leukemic	chr6	137392625	137836927	444.303	2.319	dup	8833	7618	92.054	183013	chr6:137392625-137836927	1	13573_Heterozygous_leukemic	444302
SJMMBALL055312	13573	Heterozygous_leukemic	chr6	137984257	144155226	6170.97	2.416	dup	79130	65517	1324.67	160126	chr6:137984257-144155226	1	13573_Heterozygous_leukemic	6170969
SJMMBALL055312	13573	Heterozygous_leukemic	chr6	145137481	149513942	4376.46	2.315	dup	72605	62730	738.921	172504	chr6:145137481-149513942	1	13573_Heterozygous_leukemic	4376461
SJMMBALL055312	13573	Heterozygous_leukemic	chr7	3717091	5488770	1771.68	1.935	del	86845	89759	47.967	187625	chr7:3717091-5488770	1	13573_Heterozygous_leukemic	1771679
SJMMBALL055312	13573	Heterozygous_leukemic	chr7	15758527	17160113	1401.59	1.895	del	43860	46281	64.577	185600	chr7:15758527-17160113	1	13573_Heterozygous_leukemic	1401586
SJMMBALL055312	13573	Heterozygous_leukemic	chr7	18180223	19646896	1466.67	1.93	del	74978	77692	48.101	187607	chr7:18180223-19646896	1	13573_Heterozygous_leukemic	1466673
SJMMBALL055312	13573	Heterozygous_leukemic	chr7	24751935	26088457	1336.52	1.906	del	48972	51385	57.685	186445	chr7:24751935-26088457	1	13573_Heterozygous_leukemic	1336522
SJMMBALL055312	13573	Heterozygous_leukemic	chr7	28153277	29070220	916.944	1.885	del	53287	56545	95.879	182623	chr7:28153277-29070220	1	13573_Heterozygous_leukemic	916943
SJMMBALL055312	13573	Heterozygous_leukemic	chr7	29997731	30775415	777.685	1.908	del	57931	60732	65.749	185494	chr7:29997731-30775415	1	13573_Heterozygous_leukemic	777684
SJMMBALL055312	13573	Heterozygous_leukemic	chr7	42046780	44529612	2482.83	1.945	del	89464	91985	34.992	188494	chr7:42046780-44529612	1	13573_Heterozygous_leukemic	2482832
SJMMBALL055312	13573	Heterozygous_leukemic	chr7	44902702	45539306	636.605	1.907	del	47876	50208	55.132	186839	chr7:44902702-45539306	1	13573_Heterozygous_leukemic	636604
SJMMBALL055312	13573	Heterozygous_leukemic	chr7	80463748	83973396	3509.65	1.923	del	59886	62286	46.964	187773	chr7:80463748-83973396	1	13573_Heterozygous_leukemic	3509648
SJMMBALL055312	13573	Heterozygous_leukemic	chr7	89196045	92861577	3665.53	1.915	del	30570	31925	29.239	188619	chr7:89196045-92861577	1	13573_Heterozygous_leukemic	3665532
SJMMBALL055312	13573	Heterozygous_leukemic	chr7	97391522	100306074	2914.55	1.906	del	57349	60177	67.658	185274	chr7:97391522-100306074	1	13573_Heterozygous_leukemic	2914552
SJMMBALL055312	13573	Heterozygous_leukemic	chr7	101385493	102804434	1418.94	1.913	del	55134	57637	55.278	186814	chr7:101385493-102804434	1	13573_Heterozygous_leukemic	1418941
SJMMBALL055312	13573	Heterozygous_leukemic	chr7	103670085	107425401	3755.32	1.948	del	144151	147999	50.656	187251	chr7:103670085-107425401	1	13573_Heterozygous_leukemic	3755316
SJMMBALL055312	13573	Heterozygous_leukemic	chr7	109331417	112322708	2991.29	1.91	del	53437	55961	57.922	186333	chr7:109331417-112322708	1	13573_Heterozygous_leukemic	2991291
SJMMBALL055312	13573	Heterozygous_leukemic	chr7	113305981	118725500	5419.52	1.905	del	55129	57881	66.623	185423	chr7:113305981-118725500	1	13573_Heterozygous_leukemic	5419519
SJMMBALL055312	13573	Heterozygous_leukemic	chr7	122039025	123190074	1151.05	1.879	del	20360	21666	40.243	188203	chr7:122039025-123190074	1	13573_Heterozygous_leukemic	1151049
SJMMBALL055312	13573	Heterozygous_leukemic	chr7	125872110	126998653	1126.54	1.897	del	49195	51878	70.741	185122	chr7:125872110-126998653	1	13573_Heterozygous_leukemic	1126543
SJMMBALL055312	13573	Heterozygous_leukemic	chr7	127027725	128141384	1113.66	1.895	del	67334	71049	99.049	182093	chr7:127027725-128141384	1	13573_Heterozygous_leukemic	1113659
SJMMBALL055312	13573	Heterozygous_leukemic	chr7	128144911	131097713	2952.8	1.92	del	53207	55418	44.815	187938	chr7:128144911-131097713	1	13573_Heterozygous_leukemic	2952802
SJMMBALL055312	13573	Heterozygous_leukemic	chr7	140503509	141629370	1125.86	1.926	del	69569	72256	50.726	187229	chr7:140503509-141629370	1	13573_Heterozygous_leukemic	1125861
SJMMBALL055312	13573	Heterozygous_leukemic	chr8	13097543	15903281	2805.74	1.928	del	44106	45757	30.233	188608	chr8:13097543-15903281	1	13573_Heterozygous_leukemic	2805738
SJMMBALL055312	13573	Heterozygous_leukemic	chr8	23184472	26071247	2886.78	1.925	del	52758	54811	39.04	188344	chr8:23184472-26071247	1	13573_Heterozygous_leukemic	2886775
SJMMBALL055312	13573	Heterozygous_leukemic	chr8	69894448	70837554	943.107	1.921	del	47947	49917	39.494	188305	chr8:69894448-70837554	1	13573_Heterozygous_leukemic	943106
SJMMBALL055312	13573	Heterozygous_leukemic	chr8	71348315	72571075	1222.76	1.918	del	50828	53000	45.235	187888	chr8:71348315-72571075	1	13573_Heterozygous_leukemic	1222760
SJMMBALL055312	13573	Heterozygous_leukemic	chr8	83733369	85018923	1285.56	1.923	del	51455	53507	39.963	188255	chr8:83733369-85018923	1	13573_Heterozygous_leukemic	1285554
SJMMBALL055312	13573	Heterozygous_leukemic	chr8	86560213	91287778	4727.57	1.911	del	40036	41911	42.675	188099	chr8:86560213-91287778	1	13573_Heterozygous_leukemic	4727565
SJMMBALL055312	13573	Heterozygous_leukemic	chr8	94028788	95338844	1310.06	1.89	del	50536	53481	82.763	183977	chr8:94028788-95338844	1	13573_Heterozygous_leukemic	1310056
SJMMBALL055312	13573	Heterozygous_leukemic	chr8	104517865	105614581	1096.72	1.926	del	60031	62326	42.897	188059	chr8:104517865-105614581	1	13573_Heterozygous_leukemic	1096716
SJMMBALL055312	13573	Heterozygous_leukemic	chr8	105615348	107071954	1456.61	1.899	del	62062	65362	84.909	183761	chr8:105615348-107071954	1	13573_Heterozygous_leukemic	1456606
SJMMBALL055312	13573	Heterozygous_leukemic	chr8	110894215	111355512	461.298	1.893	del	19468	20563	29.741	188609	chr8:110894215-111355512	1	13573_Heterozygous_leukemic	461297
SJMMBALL055312	13573	Heterozygous_leukemic	chr8	122486282	123829086	1342.81	1.904	del	46296	48623	56.709	186685	chr8:122486282-123829086	1	13573_Heterozygous_leukemic	1342804
SJMMBALL055312	13573	Heterozygous_leukemic	chr9	7005521	7861365	855.845	1.888	del	34168	36200	58.23	186277	chr9:7005521-7861365	1	13573_Heterozygous_leukemic	855844
SJMMBALL055312	13573	Heterozygous_leukemic	chr9	20787051	21744426	957.376	1.897	del	52004	54825	73.996	184788	chr9:20787051-21744426	1	13573_Heterozygous_leukemic	957375
SJMMBALL055312	13573	Heterozygous_leukemic	chr9	35272653	38378837	3106.18	1.936	del	74695	77158	39.86	188265	chr9:35272653-38378837	1	13573_Heterozygous_leukemic	3106184
SJMMBALL055312	13573	Heterozygous_leukemic	chr9	44317539	45775770	1458.23	1.887	del	53754	56974	92.918	182945	chr9:44317539-45775770	1	13573_Heterozygous_leukemic	1458231
SJMMBALL055312	13573	Heterozygous_leukemic	chr9	50494533	53503163	3008.63	1.928	del	49133	50974	33.745	188541	chr9:50494533-53503163	1	13573_Heterozygous_leukemic	3008630
SJMMBALL055312	13573	Heterozygous_leukemic	chr9	54446477	57248449	2801.97	1.933	del	53827	55699	31.91	188587	chr9:54446477-57248449	1	13573_Heterozygous_leukemic	2801972
SJMMBALL055312	13573	Heterozygous_leukemic	chr9	57256332	59675770	2419.44	1.9	del	54623	57513	74.003	184745	chr9:57256332-59675770	1	13573_Heterozygous_leukemic	2419438
SJMMBALL055312	13573	Heterozygous_leukemic	chr9	60252597	64694058	4441.46	1.92	del	52356	54551	44.875	187921	chr9:60252597-64694058	1	13573_Heterozygous_leukemic	4441461
SJMMBALL055312	13573	Heterozygous_leukemic	chr9	64700034	66530436	1830.4	1.897	del	60172	63440	85.82	183599	chr9:64700034-66530436	1	13573_Heterozygous_leukemic	1830402
SJMMBALL055312	13573	Heterozygous_leukemic	chr9	71555540	75511310	3955.77	1.915	del	62335	65094	59.452	186044	chr9:71555540-75511310	1	13573_Heterozygous_leukemic	3955770
SJMMBALL055312	13573	Heterozygous_leukemic	chr9	78141142	83865177	5724.04	1.916	del	59662	62267	55.398	186788	chr9:78141142-83865177	1	13573_Heterozygous_leukemic	5724035
SJMMBALL055312	13573	Heterozygous_leukemic	chr9	100472972	104324247	3851.28	1.919	del	53921	56192	46.636	187806	chr9:100472972-104324247	1	13573_Heterozygous_leukemic	3851275
SJMMBALL055312	13573	Heterozygous_leukemic	chr9	106025431	107601056	1575.63	1.933	del	58602	60622	34.136	188532	chr9:106025431-107601056	1	13573_Heterozygous_leukemic	1575625
SJMMBALL055312	13573	Heterozygous_leukemic	chr9	107656394	108565567	909.174	1.888	del	61542	65182	103.764	182026	chr9:107656394-108565567	1	13573_Heterozygous_leukemic	909173
SJMMBALL055312	13573	Heterozygous_leukemic	chr9	108566798	109091042	524.245	1.921	del	41201	42887	33.668	188548	chr9:108566798-109091042	1	13573_Heterozygous_leukemic	524244
SJMMBALL055312	13573	Heterozygous_leukemic	chr9	109113247	110631182	1517.94	1.914	del	76852	80290	74.853	184658	chr9:109113247-110631182	1	13573_Heterozygous_leukemic	1517935
SJMMBALL055312	13573	Heterozygous_leukemic	chr10	19606206	22405055	2798.85	1.882	del	35180	37382	66.277	185458	chr10:19606206-22405055	1	13573_Heterozygous_leukemic	2798849
SJMMBALL055312	13573	Heterozygous_leukemic	chr10	39874123	45315336	5441.21	1.929	del	64257	66620	42.53	188111	chr10:39874123-45315336	1	13573_Heterozygous_leukemic	5441213
SJMMBALL055312	13573	Heterozygous_leukemic	chr10	58394388	61726084	3331.7	1.933	del	52901	54734	31.133	188596	chr10:58394388-61726084	1	13573_Heterozygous_leukemic	3331696
SJMMBALL055312	13573	Heterozygous_leukemic	chr10	61978311	63407223	1428.91	1.903	del	48312	50782	61.191	185863	chr10:61978311-63407223	1	13573_Heterozygous_leukemic	1428912
SJMMBALL055312	13573	Heterozygous_leukemic	chr10	78217114	80022374	1805.26	1.916	del	68316	71300	63.481	185767	chr10:78217114-80022374	1	13573_Heterozygous_leukemic	1805260
SJMMBALL055312	13573	Heterozygous_leukemic	chr10	80026998	80804872	777.875	1.889	del	44771	47411	75.038	184567	chr10:80026998-80804872	1	13573_Heterozygous_leukemic	777874
SJMMBALL055312	13573	Heterozygous_leukemic	chr10	81178022	81178905	0.884	2.393	dup	2142	1790	32.524	188567	chr10:81178022-81178905	1	13573_Heterozygous_leukemic	883
SJMMBALL055312	13573	Heterozygous_leukemic	chr10	81178921	81586950	408.03	1.904	del	26181	27501	32.264	188576	chr10:81178921-81586950	1	13573_Heterozygous_leukemic	408029
SJMMBALL055312	13573	Heterozygous_leukemic	chr10	81697234	85976398	4279.16	1.91	del	55150	57750	59.557	186015	chr10:81697234-85976398	1	13573_Heterozygous_leukemic	4279164
SJMMBALL055312	13573	Heterozygous_leukemic	chr10	90307516	97694277	7386.76	1.925	del	61493	63894	45.808	187856	chr10:90307516-97694277	1	13573_Heterozygous_leukemic	7386761
SJMMBALL055312	13573	Heterozygous_leukemic	chr10	115202456	119978641	4776.19	1.929	del	60216	62439	40.162	188213	chr10:115202456-119978641	1	13573_Heterozygous_leukemic	4776185
SJMMBALL055312	13573	Heterozygous_leukemic	chr10	126992967	127485612	492.646	1.917	del	35184	36701	31.869	188589	chr10:126992967-127485612	1	13573_Heterozygous_leukemic	492645
SJMMBALL055312	13573	Heterozygous_leukemic	chr10	127651110	128520373	869.264	1.896	del	65446	69043	95.549	182689	chr10:127651110-128520373	1	13573_Heterozygous_leukemic	869263
SJMMBALL055312	13573	Heterozygous_leukemic	chr10	128558847	130497395	1938.55	1.933	del	100997	104471	58.586	186192	chr10:128558847-130497395	1	13573_Heterozygous_leukemic	1938548
SJMMBALL055312	13573	Heterozygous_leukemic	chr11	3132826	3186159	53.334	2.3	dup	69221	60192	645.21	175148	chr11:3132826-3186159	1	13573_Heterozygous_leukemic	53333
SJMMBALL055312	13573	Heterozygous_leukemic	chr11	3220206	4940733	1720.53	1.936	del	54009	55808	29.402	188618	chr11:3220206-4940733	1	13573_Heterozygous_leukemic	1720527
SJMMBALL055312	13573	Heterozygous_leukemic	chr11	5017990	7137471	2119.48	1.913	del	50196	52478	50.466	187272	chr11:5017990-7137471	1	13573_Heterozygous_leukemic	2119481
SJMMBALL055312	13573	Heterozygous_leukemic	chr11	11459648	12378368	918.721	1.845	del	11232	12176	37.625	188380	chr11:11459648-12378368	1	13573_Heterozygous_leukemic	918720
SJMMBALL055312	13573	Heterozygous_leukemic	chr11	19014199	24722574	5708.38	1.915	del	60673	63375	58.572	186221	chr11:19014199-24722574	1	13573_Heterozygous_leukemic	5708375
SJMMBALL055312	13573	Heterozygous_leukemic	chr11	30119321	34266320	4147	1.929	del	52483	54423	35.093	188488	chr11:30119321-34266320	1	13573_Heterozygous_leukemic	4146999
SJMMBALL055312	13573	Heterozygous_leukemic	chr11	43720136	50099351	6379.22	1.878	del	88831	94615	180.8	179867	chr11:43720136-50099351	1	13573_Heterozygous_leukemic	6379215
SJMMBALL055312	13573	Heterozygous_leukemic	chr11	51654745	54664227	3009.48	1.899	del	61409	64690	84.812	183816	chr11:51654745-54664227	1	13573_Heterozygous_leukemic	3009482
SJMMBALL055312	13573	Heterozygous_leukemic	chr11	58163701	59875995	1712.3	1.918	del	86548	90243	76.885	184478	chr11:58163701-59875995	1	13573_Heterozygous_leukemic	1712294
SJMMBALL055312	13573	Heterozygous_leukemic	chr11	60730241	62854343	2124.1	1.923	del	55114	57314	42.884	188072	chr11:60730241-62854343	1	13573_Heterozygous_leukemic	2124102
SJMMBALL055312	13573	Heterozygous_leukemic	chr11	67038112	67966568	928.457	1.935	del	58634	60589	31.983	188582	chr11:67038112-67966568	1	13573_Heterozygous_leukemic	928456
SJMMBALL055312	13573	Heterozygous_leukemic	chr11	68491897	69447985	956.089	1.914	del	52222	54578	51.717	187166	chr11:68491897-69447985	1	13573_Heterozygous_leukemic	956088
SJMMBALL055312	13573	Heterozygous_leukemic	chr11	69602965	70170615	567.651	1.89	del	56058	59325	91.818	183074	chr11:69602965-70170615	1	13573_Heterozygous_leukemic	567650
SJMMBALL055312	13573	Heterozygous_leukemic	chr11	70238885	71256105	1017.22	1.916	del	57350	59870	53.921	186916	chr11:70238885-71256105	1	13573_Heterozygous_leukemic	1017220
SJMMBALL055312	13573	Heterozygous_leukemic	chr11	72158783	73690387	1531.61	1.922	del	63584	66163	51.059	187189	chr11:72158783-73690387	1	13573_Heterozygous_leukemic	1531604
SJMMBALL055312	13573	Heterozygous_leukemic	chr11	74667793	76247429	1579.64	1.912	del	51879	54262	53.229	186940	chr11:74667793-76247429	1	13573_Heterozygous_leukemic	1579636
SJMMBALL055312	13573	Heterozygous_leukemic	chr11	77078081	78325429	1247.35	1.886	del	60759	64422	106.353	181880	chr11:77078081-78325429	1	13573_Heterozygous_leukemic	1247348
SJMMBALL055312	13573	Heterozygous_leukemic	chr11	78483130	79445816	962.687	1.888	del	20638	21866	35.208	188483	chr11:78483130-79445816	1	13573_Heterozygous_leukemic	962686
SJMMBALL055312	13573	Heterozygous_leukemic	chr11	79473281	83284189	3810.91	1.89	del	72153	76340	117.19	181646	chr11:79473281-83284189	1	13573_Heterozygous_leukemic	3810908
SJMMBALL055312	13573	Heterozygous_leukemic	chr11	83294838	85482748	2187.91	1.922	del	59369	61784	47.947	187665	chr11:83294838-85482748	1	13573_Heterozygous_leukemic	2187910
SJMMBALL055312	13573	Heterozygous_leukemic	chr11	85825129	87796200	1971.07	1.89	del	59877	63358	97.601	182228	chr11:85825129-87796200	1	13573_Heterozygous_leukemic	1971071
SJMMBALL055312	13573	Heterozygous_leukemic	chr11	94071506	95511539	1440.03	1.925	del	53543	55621	39.414	188315	chr11:94071506-95511539	1	13573_Heterozygous_leukemic	1440033
SJMMBALL055312	13573	Heterozygous_leukemic	chr11	96099842	97926012	1826.17	1.914	del	50701	52988	50.194	187293	chr11:96099842-97926012	1	13573_Heterozygous_leukemic	1826170
SJMMBALL055312	13573	Heterozygous_leukemic	chr11	98092112	99367051	1274.94	1.88	del	56169	59740	109.101	181724	chr11:98092112-99367051	1	13573_Heterozygous_leukemic	1274939
SJMMBALL055312	13573	Heterozygous_leukemic	chr11	100553480	101417428	863.949	1.89	del	55192	58415	90.756	183195	chr11:100553480-101417428	1	13573_Heterozygous_leukemic	863948
SJMMBALL055312	13573	Heterozygous_leukemic	chr11	102205249	103545936	1340.69	1.917	del	57573	60056	52.176	187077	chr11:102205249-103545936	1	13573_Heterozygous_leukemic	1340687
SJMMBALL055312	13573	Heterozygous_leukemic	chr11	106056252	107661179	1604.93	1.895	del	57520	60710	85.476	183654	chr11:106056252-107661179	1	13573_Heterozygous_leukemic	1604927
SJMMBALL055312	13573	Heterozygous_leukemic	chr11	113523424	115777424	2254	1.925	del	54498	56612	40.077	188234	chr11:113523424-115777424	1	13573_Heterozygous_leukemic	2254000
SJMMBALL055312	13573	Heterozygous_leukemic	chr11	115894383	116812028	917.646	1.921	del	45786	47662	37.508	188389	chr11:115894383-116812028	1	13573_Heterozygous_leukemic	917645
SJMMBALL055312	13573	Heterozygous_leukemic	chr11	117776199	119471821	1695.62	1.91	del	51664	54092	55.448	186763	chr11:117776199-119471821	1	13573_Heterozygous_leukemic	1695622
SJMMBALL055312	13573	Heterozygous_leukemic	chr11	120472538	121603794	1131.26	1.919	del	53751	56026	46.941	187790	chr11:120472538-121603794	1	13573_Heterozygous_leukemic	1131256
SJMMBALL055312	13573	Heterozygous_leukemic	chr12	3897496	11326524	7429.03	1.938	del	61642	63608	30.799	188604	chr12:3897496-11326524	1	13573_Heterozygous_leukemic	7429028
SJMMBALL055312	13573	Heterozygous_leukemic	chr12	51353591	56340308	4986.72	1.926	del	60138	62442	43.155	188043	chr12:51353591-56340308	1	13573_Heterozygous_leukemic	4986717
SJMMBALL055312	13573	Heterozygous_leukemic	chr12	69158619	70983499	1824.88	1.902	del	49464	52023	64.124	185666	chr12:69158619-70983499	1	13573_Heterozygous_leukemic	1824880
SJMMBALL055312	13573	Heterozygous_leukemic	chr12	76317560	81104808	4787.25	1.914	del	58144	60768	57.618	186473	chr12:76317560-81104808	1	13573_Heterozygous_leukemic	4787248
SJMMBALL055312	13573	Heterozygous_leukemic	chr12	84414494	87130401	2715.91	1.91	del	54925	57504	58.846	186101	chr12:84414494-87130401	1	13573_Heterozygous_leukemic	2715907
SJMMBALL055312	13573	Heterozygous_leukemic	chr12	98830804	102788429	3957.63	1.918	del	56050	58445	49.876	187332	chr12:98830804-102788429	1	13573_Heterozygous_leukemic	3957625
SJMMBALL055312	13573	Heterozygous_leukemic	chr12	111449706	113307167	1857.46	1.912	del	53834	56326	56.082	186712	chr12:111449706-113307167	1	13573_Heterozygous_leukemic	1857461
SJMMBALL055312	13573	Heterozygous_leukemic	chr12	113470619	113685951	215.333	0.95	del	2132	4487	768.646	171794	chr12:113470619-113685951	1	13573_Heterozygous_leukemic	215332
SJMMBALL055312	13573	Heterozygous_leukemic	chr12	113702096	114709147	1007.05	2.764	dup	31991	23146	1507.89	157494	chr12:113702096-114709147	1	13573_Heterozygous_leukemic	1007051
SJMMBALL055312	13573	Heterozygous_leukemic	chr12	114723743	114991433	267.691	2.243	dup	14955	13333	94.806	182758	chr12:114723743-114991433	1	13573_Heterozygous_leukemic	267690
SJMMBALL055312	13573	Heterozygous_leukemic	chr13	11903137	14126542	2223.41	1.921	del	41867	43593	34.716	188499	chr13:11903137-14126542	1	13573_Heterozygous_leukemic	2223405
SJMMBALL055312	13573	Heterozygous_leukemic	chr13	18852277	23974057	5121.78	1.942	del	133827	137826	58.785	186130	chr13:18852277-23974057	1	13573_Heterozygous_leukemic	5121780
SJMMBALL055312	13573	Heterozygous_leukemic	chr13	24280471	24723809	443.339	1.782	del	5177	5809	35.731	188446	chr13:24280471-24723809	1	13573_Heterozygous_leukemic	443338
SJMMBALL055312	13573	Heterozygous_leukemic	chr13	30136623	30815403	678.781	1.431	del	4263	5958	267.996	177419	chr13:30136623-30815403	1	13573_Heterozygous_leukemic	678780
SJMMBALL055312	13573	Heterozygous_leukemic	chr13	31917577	38955868	7038.29	1.909	del	69708	73038	77.259	184381	chr13:31917577-38955868	1	13573_Heterozygous_leukemic	7038291
SJMMBALL055312	13573	Heterozygous_leukemic	chr13	43421174	49669806	6248.63	1.919	del	59559	62078	51.94	187144	chr13:43421174-49669806	1	13573_Heterozygous_leukemic	6248632
SJMMBALL055312	13573	Heterozygous_leukemic	chr13	51649527	55482509	3832.98	1.921	del	54981	57230	44.893	187903	chr13:51649527-55482509	1	13573_Heterozygous_leukemic	3832982
SJMMBALL055312	13573	Heterozygous_leukemic	chr13	66008010	66433953	425.944	2.326	dup	3635	3125	39.495	188295	chr13:66008010-66433953	1	13573_Heterozygous_leukemic	425943
SJMMBALL055312	13573	Heterozygous_leukemic	chr13	92030622	92038369	7.748	2.859	dup	872	610	49.579	187414	chr13:92030622-92038369	1	13573_Heterozygous_leukemic	7747
SJMMBALL055312	13573	Heterozygous_leukemic	chr13	100038076	104445003	4406.93	1.928	del	73844	76594	50.107	187312	chr13:100038076-104445003	1	13573_Heterozygous_leukemic	4406927
SJMMBALL055312	13573	Heterozygous_leukemic	chr14	18268982	22596602	4327.62	1.895	del	59463	62744	87.484	183434	chr14:18268982-22596602	1	13573_Heterozygous_leukemic	4327620
SJMMBALL055312	13573	Heterozygous_leukemic	chr14	30979943	32052482	1072.54	1.878	del	52152	55530	105.063	181953	chr14:30979943-32052482	1	13573_Heterozygous_leukemic	1072539
SJMMBALL055312	13573	Heterozygous_leukemic	chr14	32806724	33633132	826.409	1.872	del	13583	14514	30.566	188606	chr14:32806724-33633132	1	13573_Heterozygous_leukemic	826408
SJMMBALL055312	13573	Heterozygous_leukemic	chr14	44102848	47712550	3609.7	1.928	del	44870	46539	30.375	188607	chr14:44102848-47712550	1	13573_Heterozygous_leukemic	3609702
SJMMBALL055312	13573	Heterozygous_leukemic	chr14	50855553	53538770	2683.22	1.913	del	98600	103061	98.194	182160	chr14:50855553-53538770	1	13573_Heterozygous_leukemic	2683217
SJMMBALL055312	13573	Heterozygous_leukemic	chr14	53640658	54991021	1350.36	1.926	del	61927	64301	44.492	188001	chr14:53640658-54991021	1	13573_Heterozygous_leukemic	1350363
SJMMBALL055312	13573	Heterozygous_leukemic	chr14	55854206	59210629	3356.42	1.92	del	70862	73809	59.779	185985	chr14:55854206-59210629	1	13573_Heterozygous_leukemic	3356423
SJMMBALL055312	13573	Heterozygous_leukemic	chr14	59386223	62930422	3544.2	1.926	del	41943	43555	30.286	188608	chr14:59386223-62930422	1	13573_Heterozygous_leukemic	3544199
SJMMBALL055312	13573	Heterozygous_leukemic	chr14	69788585	73298230	3509.65	1.93	del	46706	48388	29.663	188610	chr14:69788585-73298230	1	13573_Heterozygous_leukemic	3509645
SJMMBALL055312	13573	Heterozygous_leukemic	chr14	74644967	79573634	4928.67	1.915	del	65718	68635	63.03	185799	chr14:74644967-79573634	1	13573_Heterozygous_leukemic	4928667
SJMMBALL055312	13573	Heterozygous_leukemic	chr15	6836871	10603523	3766.65	1.914	del	64490	67396	63.717	185699	chr15:6836871-10603523	1	13573_Heterozygous_leukemic	3766652
SJMMBALL055312	13573	Heterozygous_leukemic	chr15	26894940	27852033	957.094	1.826	del	9558	10469	40.885	188134	chr15:26894940-27852033	1	13573_Heterozygous_leukemic	957093
SJMMBALL055312	13573	Heterozygous_leukemic	chr15	34441265	39124525	4683.26	1.932	del	61011	63159	37.055	188411	chr15:34441265-39124525	1	13573_Heterozygous_leukemic	4683260
SJMMBALL055312	13573	Heterozygous_leukemic	chr15	57247402	65788400	8541	1.919	del	60422	62967	52.266	187032	chr15:57247402-65788400	1	13573_Heterozygous_leukemic	8540998
SJMMBALL055312	13573	Heterozygous_leukemic	chr15	72913330	76057600	3144.27	1.933	del	57282	59280	34.155	188520	chr15:72913330-76057600	1	13573_Heterozygous_leukemic	3144270
SJMMBALL055312	13573	Heterozygous_leukemic	chr15	76337590	77952172	1614.58	1.927	del	67544	70118	47.963	187644	chr15:76337590-77952172	1	13573_Heterozygous_leukemic	1614582
SJMMBALL055312	13573	Heterozygous_leukemic	chr15	78539555	80079889	1540.34	1.91	del	46106	48267	49.223	187502	chr15:78539555-80079889	1	13573_Heterozygous_leukemic	1540334
SJMMBALL055312	13573	Heterozygous_leukemic	chr15	80246694	82244231	1997.54	1.898	del	52205	54999	72.342	184872	chr15:80246694-82244231	1	13573_Heterozygous_leukemic	1997537
SJMMBALL055312	13573	Heterozygous_leukemic	chr15	88706983	89521417	814.435	1.928	del	52945	54918	35.972	188438	chr15:88706983-89521417	1	13573_Heterozygous_leukemic	814434
SJMMBALL055312	13573	Heterozygous_leukemic	chr15	95949454	97867321	1917.87	1.905	del	28490	29908	34.23	188515	chr15:95949454-97867321	1	13573_Heterozygous_leukemic	1917867
SJMMBALL055312	13573	Heterozygous_leukemic	chr15	98186833	99582219	1395.39	1.925	del	62182	64611	46.363	187841	chr15:98186833-99582219	1	13573_Heterozygous_leukemic	1395386
SJMMBALL055312	13573	Heterozygous_leukemic	chr15	99634177	101488461	1854.29	1.906	del	59192	62108	69.697	185162	chr15:99634177-101488461	1	13573_Heterozygous_leukemic	1854284
SJMMBALL055312	13573	Heterozygous_leukemic	chr15	102081965	103527729	1445.77	1.892	del	57570	60867	91.117	183134	chr15:102081965-103527729	1	13573_Heterozygous_leukemic	1445764
SJMMBALL055312	13573	Heterozygous_leukemic	chr16	8651346	13860055	5208.71	1.918	del	53209	55489	47.611	187702	chr16:8651346-13860055	1	13573_Heterozygous_leukemic	5208709
SJMMBALL055312	13573	Heterozygous_leukemic	chr16	15652409	17573483	1921.08	1.903	del	59525	62559	74.943	184613	chr16:15652409-17573483	1	13573_Heterozygous_leukemic	1921074
SJMMBALL055312	13573	Heterozygous_leukemic	chr16	17764412	20285859	2521.45	1.889	del	58807	62256	97.525	182294	chr16:17764412-20285859	1	13573_Heterozygous_leukemic	2521447
SJMMBALL055312	13573	Heterozygous_leukemic	chr16	20643587	23429493	2785.91	1.905	del	62855	65974	75.073	184524	chr16:20643587-23429493	1	13573_Heterozygous_leukemic	2785906
SJMMBALL055312	13573	Heterozygous_leukemic	chr16	29441504	32828050	3386.55	1.897	del	62667	66085	90.127	183254	chr16:29441504-32828050	1	13573_Heterozygous_leukemic	3386546
SJMMBALL055312	13573	Heterozygous_leukemic	chr16	34995017	37649206	2654.19	1.931	del	63827	66113	40.1	188224	chr16:34995017-37649206	1	13573_Heterozygous_leukemic	2654189
SJMMBALL055312	13573	Heterozygous_leukemic	chr16	49706045	59345756	9639.71	1.928	del	85239	88428	58.366	186249	chr16:49706045-59345756	1	13573_Heterozygous_leukemic	9639711
SJMMBALL055312	13573	Heterozygous_leukemic	chr16	84827885	84857595	29.711	2.435	dup	2891	2375	52.359	186988	chr16:84827885-84857595	2	13573_Heterozygous_leukemic	29710
SJMMBALL055312	13573	Heterozygous_leukemic	chr16	90769363	94422406	3653.04	1.911	del	61677	64559	65.451	185565	chr16:90769363-94422406	1	13573_Heterozygous_leukemic	3653043
SJMMBALL055312	13573	Heterozygous_leukemic	chr17	3507672	8949540	5441.87	1.906	del	61505	64553	73.271	184831	chr17:3507672-8949540	1	13573_Heterozygous_leukemic	5441868
SJMMBALL055312	13573	Heterozygous_leukemic	chr17	20275741	23561584	3285.84	1.938	del	77430	79912	39.074	188326	chr17:20275741-23561584	1	13573_Heterozygous_leukemic	3285843
SJMMBALL055312	13573	Heterozygous_leukemic	chr17	23630521	23665614	35.094	1.312	del	1648	2513	169.728	180154	chr17:23630521-23665614	3	13573_Heterozygous_leukemic	35093
SJMMBALL055312	13573	Heterozygous_leukemic	chr17	23806900	24694480	887.581	1.905	del	55412	58188	67.436	185313	chr17:23806900-24694480	1	13573_Heterozygous_leukemic	887580
SJMMBALL055312	13573	Heterozygous_leukemic	chr17	24701094	25588770	887.677	1.915	del	52351	54665	49.798	187373	chr17:24701094-25588770	1	13573_Heterozygous_leukemic	887676
SJMMBALL055312	13573	Heterozygous_leukemic	chr17	25965201	27886116	1920.92	1.913	del	45200	47254	45.405	187873	chr17:25965201-27886116	1	13573_Heterozygous_leukemic	1920915
SJMMBALL055312	13573	Heterozygous_leukemic	chr17	28050524	29840907	1790.38	1.883	del	50283	53414	93.77	182884	chr17:28050524-29840907	1	13573_Heterozygous_leukemic	1790383
SJMMBALL055312	13573	Heterozygous_leukemic	chr17	30751993	32420890	1668.9	1.904	del	53420	56109	65.624	185530	chr17:30751993-32420890	1	13573_Heterozygous_leukemic	1668897
SJMMBALL055312	13573	Heterozygous_leukemic	chr17	33819767	34572858	753.092	1.894	del	63768	67328	96	182559	chr17:33819767-34572858	1	13573_Heterozygous_leukemic	753091
SJMMBALL055312	13573	Heterozygous_leukemic	chr17	34856032	35345742	489.711	1.866	del	49505	53069	122.626	181469	chr17:34856032-35345742	1	13573_Heterozygous_leukemic	489710
SJMMBALL055312	13573	Heterozygous_leukemic	chr17	35661862	36851148	1189.29	1.89	del	66765	70636	108.255	181803	chr17:35661862-36851148	1	13573_Heterozygous_leukemic	1189286
SJMMBALL055312	13573	Heterozygous_leukemic	chr17	45564881	46712421	1147.54	1.905	del	50790	53311	60.696	185893	chr17:45564881-46712421	1	13573_Heterozygous_leukemic	1147540
SJMMBALL055312	13573	Heterozygous_leukemic	chr17	46782534	52458365	5675.83	1.932	del	53381	55267	32.647	188558	chr17:46782534-52458365	1	13573_Heterozygous_leukemic	5675831
SJMMBALL055312	13573	Heterozygous_leukemic	chr17	55706019	56664373	958.355	1.914	del	47393	49534	47.059	187756	chr17:55706019-56664373	1	13573_Heterozygous_leukemic	958354
SJMMBALL055312	13573	Heterozygous_leukemic	chr17	65592240	66133298	541.059	1.847	del	12368	13389	40.009	188245	chr17:65592240-66133298	1	13573_Heterozygous_leukemic	541058
SJMMBALL055312	13573	Heterozygous_leukemic	chr17	71224909	74642368	3417.46	1.918	del	54167	56475	47.933	187683	chr17:71224909-74642368	1	13573_Heterozygous_leukemic	3417459
SJMMBALL055312	13573	Heterozygous_leukemic	chr17	79853778	84426337	4572.56	1.909	del	40085	41999	44.387	188016	chr17:79853778-84426337	1	13573_Heterozygous_leukemic	4572559
SJMMBALL055312	13573	Heterozygous_leukemic	chr18	3122454	10752044	7629.59	3.374	dup	115580	68504	13378.2	58161.6	chr18:3122454-10752044	3	13573_Heterozygous_leukemic	7629590
SJMMBALL055312	13573	Heterozygous_leukemic	chr18	10755474	12689889	1934.42	3.354	dup	50705	30232	5746.73	134360	chr18:10755474-12689889	2	13573_Heterozygous_leukemic	1934415
SJMMBALL055312	13573	Heterozygous_leukemic	chr18	12695232	22525599	9830.37	3.451	dup	134592	78006	16826	16793.3	chr18:12695232-22525599	2	13573_Heterozygous_leukemic	9830367
SJMMBALL055312	13573	Heterozygous_leukemic	chr18	22694916	22719186	24.271	3.19	dup	370	232	34.696	188510	chr18:22694916-22719186	1	13573_Heterozygous_leukemic	24270
SJMMBALL055312	13573	Heterozygous_leukemic	chr18	22751892	32248499	9496.61	3.354	dup	97738	58276	11076.4	117689	chr18:22751892-32248499	1	13573_Heterozygous_leukemic	9496607
SJMMBALL055312	13573	Heterozygous_leukemic	chr18	32254052	34438832	2184.78	3.314	dup	37977	22918	4120.84	143906	chr18:32254052-34438832	1	13573_Heterozygous_leukemic	2184780
SJMMBALL055312	13573	Heterozygous_leukemic	chr18	34442582	36686890	2244.31	3.281	dup	104991	64000	10976.6	128638	chr18:34442582-36686890	1	13573_Heterozygous_leukemic	2244308
SJMMBALL055312	13573	Heterozygous_leukemic	chr18	36687190	36748753	61.564	3.332	dup	6645	3989	734.971	173215	chr18:36687190-36748753	1	13573_Heterozygous_leukemic	61563
SJMMBALL055312	13573	Heterozygous_leukemic	chr18	36748837	43315193	6566.36	3.367	dup	116609	69263	13395.1	44813.5	chr18:36748837-43315193	2	13573_Heterozygous_leukemic	6566356
SJMMBALL055312	13573	Heterozygous_leukemic	chr18	43324285	43361173	36.889	3.536	dup	2523	1427	341.738	177180	chr18:43324285-43361173	1	13573_Heterozygous_leukemic	36888
SJMMBALL055312	13573	Heterozygous_leukemic	chr18	43363456	52908704	9545.25	3.416	dup	121567	71173	14684.6	31446.9	chr18:43363456-52908704	2	13573_Heterozygous_leukemic	9545248
SJMMBALL055312	13573	Heterozygous_leukemic	chr18	52915218	53245911	330.694	3.226	dup	3775	2340	370.32	176863	chr18:52915218-53245911	1	13573_Heterozygous_leukemic	330693
SJMMBALL055312	13573	Heterozygous_leukemic	chr18	53327362	60917527	7590.17	3.373	dup	99154	58796	11457.9	106641	chr18:53327362-60917527	1	13573_Heterozygous_leukemic	7590165
SJMMBALL055312	13573	Heterozygous_leukemic	chr18	60925718	61987741	1062.02	3.337	dup	49205	29491	5473.55	139809	chr18:60925718-61987741	1	13573_Heterozygous_leukemic	1062023
SJMMBALL055312	13573	Heterozygous_leukemic	chr18	61989122	67421320	5432.2	3.395	dup	105714	62268	12505.2	83119	chr18:61989122-67421320	2	13573_Heterozygous_leukemic	5432198
SJMMBALL055312	13573	Heterozygous_leukemic	chr18	67422900	67820479	397.58	3.3	dup	18897	11454	2017.68	149849	chr18:67422900-67820479	1	13573_Heterozygous_leukemic	397579
SJMMBALL055312	13573	Heterozygous_leukemic	chr18	67823225	77105906	9282.68	3.35	dup	107396	64110	12119.9	95211.1	chr18:67823225-77105906	1	13573_Heterozygous_leukemic	9282681
SJMMBALL055312	13573	Heterozygous_leukemic	chr18	77119846	77152715	32.87	3.189	dup	2859	1793	267.904	177662	chr18:77119846-77152715	1	13573_Heterozygous_leukemic	32869
SJMMBALL055312	13573	Heterozygous_leukemic	chr18	77185395	89015302	11829.9	3.387	dup	106720	63020	12513.3	70643.9	chr18:77185395-89015302	1	13573_Heterozygous_leukemic	11829907
SJMMBALL055312	13573	Heterozygous_leukemic	chr18	89017127	90540246	1523.12	3.334	dup	14920	8950	1654.55	151477	chr18:89017127-90540246	1	13573_Heterozygous_leukemic	1523119
SJMMBALL055312	13573	Heterozygous_leukemic	chr19	3870934	4863596	992.663	1.893	del	52150	55108	80.995	184082	chr19:3870934-4863596	1	13573_Heterozygous_leukemic	992662
SJMMBALL055312	13573	Heterozygous_leukemic	chr19	4883442	5723037	839.596	1.915	del	50864	53133	49.266	187482	chr19:4883442-5723037	1	13573_Heterozygous_leukemic	839595
SJMMBALL055312	13573	Heterozygous_leukemic	chr19	5950376	6923423	973.048	1.887	del	48842	51762	84.102	183925	chr19:5950376-6923423	1	13573_Heterozygous_leukemic	973047
SJMMBALL055312	13573	Heterozygous_leukemic	chr19	7273047	9884522	2611.48	1.858	del	63281	68134	177.332	180014	chr19:7273047-9884522	1	13573_Heterozygous_leukemic	2611475
SJMMBALL055312	13573	Heterozygous_leukemic	chr19	10430278	11638373	1208.1	1.876	del	46539	49609	97.168	182361	chr19:10430278-11638373	1	13573_Heterozygous_leukemic	1208095
SJMMBALL055312	13573	Heterozygous_leukemic	chr19	11697044	17466203	5769.16	1.949	del	106684	109458	35.59	188453	chr19:11697044-17466203	1	13573_Heterozygous_leukemic	5769159
SJMMBALL055312	13573	Heterozygous_leukemic	chr19	28911595	30137281	1225.69	1.876	del	27506	29328	57.897	186362	chr19:28911595-30137281	1	13573_Heterozygous_leukemic	1225686
SJMMBALL055312	13573	Heterozygous_leukemic	chr19	32124313	37407199	5282.89	1.851	del	72650	78492	223.3	178265	chr19:32124313-37407199	1	13573_Heterozygous_leukemic	5282886
SJMMBALL055312	13573	Heterozygous_leukemic	chr19	37437531	40038446	2600.92	1.919	del	62250	64879	54.131	186891	chr19:37437531-40038446	1	13573_Heterozygous_leukemic	2600915
SJMMBALL055312	13573	Heterozygous_leukemic	chr19	40382678	42752519	2369.84	1.908	del	50907	53370	57.851	186390	chr19:40382678-42752519	1	13573_Heterozygous_leukemic	2369841
SJMMBALL055312	13573	Heterozygous_leukemic	chr19	44096871	46283229	2186.36	1.911	del	55662	58265	59.161	186073	chr19:44096871-46283229	1	13573_Heterozygous_leukemic	2186358
SJMMBALL055312	13573	Heterozygous_leukemic	chr19	46332563	47982208	1649.65	1.907	del	47040	49341	54.622	186864	chr19:46332563-47982208	1	13573_Heterozygous_leukemic	1649645
SJMMBALL055312	13573	Heterozygous_leukemic	chr19	53233783	56850103	3616.32	1.915	del	48421	50571	46.472	187823	chr19:53233783-56850103	1	13573_Heterozygous_leukemic	3616320
SJMMBALL055312	13573	Heterozygous_leukemic	chrX	6083109	8186960	2103.85	1.816	del	27138	29888	130.721	181087	chrX:6083109-8186960	1	13573_Heterozygous_leukemic	2103851
SJMMBALL055312	13573	Heterozygous_leukemic	chrX	8273746	17568129	9294.38	1.813	del	44566	49176	223.4	178073	chrX:8273746-17568129	1	13573_Heterozygous_leukemic	9294383
SJMMBALL055312	13573	Heterozygous_leukemic	chrX	17571260	36037726	18466.5	1.828	del	35920	39292	149.186	180655	chrX:17571260-36037726	1	13573_Heterozygous_leukemic	18466466
SJMMBALL055312	13573	Heterozygous_leukemic	chrX	36061159	42578654	6517.5	1.812	del	41796	46126	210.128	179219	chrX:36061159-42578654	1	13573_Heterozygous_leukemic	6517495
SJMMBALL055312	13573	Heterozygous_leukemic	chrX	47851598	56190176	8338.58	1.827	del	34648	37924	145.92	180772	chrX:47851598-56190176	1	13573_Heterozygous_leukemic	8338578
SJMMBALL055312	13573	Heterozygous_leukemic	chrX	56633399	71836118	15202.7	1.844	del	36261	39328	122.98	181377	chrX:56633399-71836118	1	13573_Heterozygous_leukemic	15202719
SJMMBALL055312	13573	Heterozygous_leukemic	chrX	71988386	73095087	1106.7	1.845	del	9220	9994	30.816	188603	chrX:71988386-73095087	1	13573_Heterozygous_leukemic	1106701
SJMMBALL055312	13573	Heterozygous_leukemic	chrX	73108574	74300793	1192.22	1.786	del	32771	36702	218.659	178853	chrX:73108574-74300793	1	13573_Heterozygous_leukemic	1192219
SJMMBALL055312	13573	Heterozygous_leukemic	chrX	74301887	78126184	3824.3	1.835	del	23371	25475	89.487	183377	chrX:74301887-78126184	1	13573_Heterozygous_leukemic	3824297
SJMMBALL055312	13573	Heterozygous_leukemic	chrX	84431847	96716439	12284.6	1.833	del	31938	34839	124.426	181283	chrX:84431847-96716439	1	13573_Heterozygous_leukemic	12284592
SJMMBALL055312	13573	Heterozygous_leukemic	chrX	100807126	104413859	3606.73	1.793	del	33311	37149	205.655	179394	chrX:100807126-104413859	1	13573_Heterozygous_leukemic	3606733
SJMMBALL055312	13573	Heterozygous_leukemic	chrX	105500203	124128709	18628.5	1.844	del	39819	43193	135.52	180986	chrX:105500203-124128709	1	13573_Heterozygous_leukemic	18628506
SJMMBALL055312	13573	Heterozygous_leukemic	chrX	124132149	134586189	10454	1.86	del	18085	19450	49.128	187551	chrX:124132149-134586189	1	13573_Heterozygous_leukemic	10454040
SJMMBALL055312	13573	Heterozygous_leukemic	chrX	134587391	141192255	6604.86	1.845	del	40819	44245	136.376	180879	chrX:134587391-141192255	1	13573_Heterozygous_leukemic	6604864
SJMMBALL055312	13573	Heterozygous_leukemic	chrX	141208525	147522695	6314.17	1.836	del	20413	22236	76.95	184431	chrX:141208525-147522695	1	13573_Heterozygous_leukemic	6314170
SJMMBALL055312	13573	Heterozygous_leukemic	chrX	148502962	153385442	4882.48	1.821	del	34493	37891	157.304	180281	chrX:148502962-153385442	1	13573_Heterozygous_leukemic	4882480
SJMMBALL055312	13573	Heterozygous_leukemic	chrX	154948483	160861113	5912.63	1.828	del	30299	33158	127.103	181188	chrX:154948483-160861113	1	13573_Heterozygous_leukemic	5912630
SJMMBALL055312	13573	Heterozygous_leukemic	chrX	161117230	169987781	8870.55	1.789	del	34274	38319	221.636	178471	chrX:161117230-169987781	1	13573_Heterozygous_leukemic	8870551
SJMMBALL055313	13369	Heterozygous_leukemic	chr2	85069931	90898818	5828.89	1.951	del	197382	202293	60.345	8204.66	chr2:85069931-90898818	1	13369_Heterozygous_leukemic	5828887
SJMMBALL055313	13369	Heterozygous_leukemic	chr2	154877624	156148200	1270.58	1.919	del	38611	40237	33.387	8528.44	chr2:154877624-156148200	1	13369_Heterozygous_leukemic	1270576
SJMMBALL055313	13369	Heterozygous_leukemic	chr2	157462668	157469976	7.309	0.971	del	421	867	141.889	7090.41	chr2:157462668-157469976	20	13369_Heterozygous_leukemic	7308
SJMMBALL055313	13369	Heterozygous_leukemic	chr3	57458897	65358354	7899.46	1.929	del	67425	69899	44.432	8406.15	chr3:57458897-65358354	1	13369_Heterozygous_leukemic	7899457
SJMMBALL055313	13369	Heterozygous_leukemic	chr3	92220055	92255589	35.535	3.392	dup	1418	836	167.205	6861.77	chr3:92220055-92255589	9	13369_Heterozygous_leukemic	35534
SJMMBALL055313	13369	Heterozygous_leukemic	chr3	105951532	108261778	2310.25	1.925	del	56638	58851	42.25	8417.4	chr3:105951532-108261778	1	13369_Heterozygous_leukemic	2310246
SJMMBALL055313	13369	Heterozygous_leukemic	chr3	129280646	129332530	51.885	1.713	del	2354	2748	29.721	8536.91	chr3:129280646-129332530	1	13369_Heterozygous_leukemic	51884
SJMMBALL055313	13369	Heterozygous_leukemic	chr4	59737527	60739916	1002.39	1.874	del	14942	15949	32.532	8530.7	chr4:59737527-60739916	1	13369_Heterozygous_leukemic	1002389
SJMMBALL055313	13369	Heterozygous_leukemic	chr4	111454070	115791313	4337.24	1.932	del	60638	62784	37.208	8496.72	chr4:111454070-115791313	1	13369_Heterozygous_leukemic	4337243
SJMMBALL055313	13369	Heterozygous_leukemic	chr5	108797165	110104213	1307.05	1.919	del	42967	44790	37.704	8482.24	chr5:108797165-110104213	1	13369_Heterozygous_leukemic	1307048
SJMMBALL055313	13369	Heterozygous_leukemic	chr5	145244324	147303372	2059.05	1.922	del	38515	40070	30.648	8534.07	chr5:145244324-147303372	1	13369_Heterozygous_leukemic	2059048
SJMMBALL055313	13369	Heterozygous_leukemic	chr6	65074835	68037108	2962.27	1.901	del	29478	31010	38.559	8466.33	chr6:65074835-68037108	1	13369_Heterozygous_leukemic	2962273
SJMMBALL055313	13369	Heterozygous_leukemic	chr6	68037228	70723644	2686.42	1.466	del	47797	65197	2562.26	2530.02	chr6:68037228-70723644	1	13369_Heterozygous_leukemic	2686416
SJMMBALL055313	13369	Heterozygous_leukemic	chr6	128552120	132626754	4074.64	1.901	del	68444	72021	90.515	7706.29	chr6:128552120-132626754	1	13369_Heterozygous_leukemic	4074634
SJMMBALL055313	13369	Heterozygous_leukemic	chr7	3670898	4484814	813.917	1.912	del	37592	39330	39.067	8454.59	chr7:3670898-4484814	1	13369_Heterozygous_leukemic	813916
SJMMBALL055313	13369	Heterozygous_leukemic	chr7	7209665	9090926	1881.26	1.91	del	29813	31216	32.082	8533.14	chr7:7209665-9090926	1	13369_Heterozygous_leukemic	1881261
SJMMBALL055313	13369	Heterozygous_leukemic	chr7	16416761	18856722	2439.96	1.939	del	61389	63320	29.844	8536.32	chr7:16416761-18856722	1	13369_Heterozygous_leukemic	2439961
SJMMBALL055313	13369	Heterozygous_leukemic	chr7	41647804	44231435	2583.63	1.938	del	72952	75292	36.862	8508.4	chr7:41647804-44231435	1	13369_Heterozygous_leukemic	2583631
SJMMBALL055313	13369	Heterozygous_leukemic	chr9	36789701	39238438	2448.74	1.934	del	71038	73459	40.461	8436.49	chr9:36789701-39238438	1	13369_Heterozygous_leukemic	2448737
SJMMBALL055313	13369	Heterozygous_leukemic	chr9	108962565	110372394	1409.83	1.918	del	68254	71180	61.127	8175.87	chr9:108962565-110372394	1	13369_Heterozygous_leukemic	1409829
SJMMBALL055313	13369	Heterozygous_leukemic	chr10	78575043	79544626	969.584	1.896	del	25136	26519	36.776	8514.45	chr10:78575043-79544626	1	13369_Heterozygous_leukemic	969583
SJMMBALL055313	13369	Heterozygous_leukemic	chr11	46404753	49882224	3477.47	1.907	del	53723	56348	62.247	8145.7	chr11:46404753-49882224	1	13369_Heterozygous_leukemic	3477471
SJMMBALL055313	13369	Heterozygous_leukemic	chr12	113429476	113588736	159.261	1.168	del	532	911	92.856	7647.27	chr12:113429476-113588736	2	13369_Heterozygous_leukemic	159260
SJMMBALL055313	13369	Heterozygous_leukemic	chr12	113597418	114683131	1085.71	2.818	dup	30665	21765	1612.09	4110.36	chr12:113597418-114683131	1	13369_Heterozygous_leukemic	1085713
SJMMBALL055313	13369	Heterozygous_leukemic	chr12	114708619	115294393	585.775	2.239	dup	21723	19406	133.006	7307.3	chr12:114708619-115294393	1	13369_Heterozygous_leukemic	585774
SJMMBALL055313	13369	Heterozygous_leukemic	chr14	47083435	51714677	4631.24	1.933	del	83191	86058	48.439	8359.51	chr14:47083435-51714677	1	13369_Heterozygous_leukemic	4631242
SJMMBALL055313	13369	Heterozygous_leukemic	chr15	82389969	83104424	714.456	1.885	del	20461	21714	36.931	8502.84	chr15:82389969-83104424	1	13369_Heterozygous_leukemic	714455
SJMMBALL055313	13369	Heterozygous_leukemic	chr16	84827885	84860608	32.724	1.607	del	1838	2287	47.304	8377.52	chr16:84827885-84860608	8	13369_Heterozygous_leukemic	32723
SJMMBALL055313	13369	Heterozygous_leukemic	chr17	17377667	23360147	5982.48	1.928	del	126275	130998	86.42	7820.99	chr17:17377667-23360147	1	13369_Heterozygous_leukemic	5982480
SJMMBALL055313	13369	Heterozygous_leukemic	chr17	35852370	38082983	2230.61	1.946	del	108291	111299	41.169	8427.46	chr17:35852370-38082983	1	13369_Heterozygous_leukemic	2230613
SJMMBALL055313	13369	Heterozygous_leukemic	chr18	4169095	10726538	6557.44	2.105	dup	52118	49522	66.754	8080.13	chr18:4169095-10726538	1	13369_Heterozygous_leukemic	6557443
SJMMBALL055313	13369	Heterozygous_leukemic	chr18	10802209	20320371	9518.16	2.119	dup	58575	55291	95.487	7445.85	chr18:10802209-20320371	1	13369_Heterozygous_leukemic	9518162
SJMMBALL055313	13369	Heterozygous_leukemic	chr18	20465049	31444277	10979.2	2.106	dup	54052	51341	70.212	8003.5	chr18:20465049-31444277	1	13369_Heterozygous_leukemic	10979228
SJMMBALL055313	13369	Heterozygous_leukemic	chr18	31965466	34931670	2966.2	2.08	dup	50061	48146	37.494	8491.11	chr18:31965466-34931670	1	13369_Heterozygous_leukemic	2966204
SJMMBALL055313	13369	Heterozygous_leukemic	chr18	35660733	38335125	2674.39	2.102	dup	55967	53257	67.673	8042.13	chr18:35660733-38335125	1	13369_Heterozygous_leukemic	2674392
SJMMBALL055313	13369	Heterozygous_leukemic	chr18	39428576	46887202	7458.63	2.115	dup	58521	55333	89.964	7766.21	chr18:39428576-46887202	1	13369_Heterozygous_leukemic	7458626
SJMMBALL055313	13369	Heterozygous_leukemic	chr18	57365148	61518187	4153.04	2.136	dup	50633	47419	106.379	7381.53	chr18:57365148-61518187	1	13369_Heterozygous_leukemic	4153039
SJMMBALL055313	13369	Heterozygous_leukemic	chr18	61647803	65698486	4050.68	2.103	dup	46514	44237	57.508	8263.58	chr18:61647803-65698486	1	13369_Heterozygous_leukemic	4050683
SJMMBALL055313	13369	Heterozygous_leukemic	chr18	65749575	74218057	8468.48	2.123	dup	54539	51381	94.962	7510.5	chr18:65749575-74218057	1	13369_Heterozygous_leukemic	8468482
SJMMBALL055313	13369	Heterozygous_leukemic	chr18	74275866	80608059	6332.19	2.104	dup	50151	47661	63.815	8115.14	chr18:74275866-80608059	1	13369_Heterozygous_leukemic	6332193
SJMMBALL055313	13369	Heterozygous_leukemic	chr19	7281757	9886759	2605	1.925	del	53643	55729	39.641	8446.04	chr19:7281757-9886759	1	13369_Heterozygous_leukemic	2605002
SJMMBALL055313	13369	Heterozygous_leukemic	chr19	11047945	13634060	2586.12	1.928	del	75319	78152	52.122	8342.81	chr19:11047945-13634060	1	13369_Heterozygous_leukemic	2586115
SJMMBALL055313	13369	Heterozygous_leukemic	chr19	36887027	36966883	79.857	2.323	dup	2829	2436	30.102	8536.62	chr19:36887027-36966883	1	13369_Heterozygous_leukemic	79856
SJMMBALL055313	13369	Heterozygous_leukemic	chr19	37270698	37376689	105.992	2.351	dup	4712	4009	58.286	8232.98	chr19:37270698-37376689	7	13369_Heterozygous_leukemic	105991
SJMMBALL055313	13369	Heterozygous_leukemic	chr19	38071706	40327675	2255.97	1.93	del	48162	49900	30.712	8534.28	chr19:38071706-40327675	1	13369_Heterozygous_leukemic	2255969
SJMMBALL055313	13369	Heterozygous_leukemic	chrX	7619247	9948995	2329.75	2.198	dup	65719	59810	282.434	4638.3	chrX:7619247-9948995	1	13369_Heterozygous_leukemic	2329748
SJMMBALL055313	13369	Heterozygous_leukemic	chrX	9956312	10719739	763.428	2.207	dup	7778	7049	36.424	8525.05	chrX:9956312-10719739	1	13369_Heterozygous_leukemic	763427
SJMMBALL055313	13369	Heterozygous_leukemic	chrX	12041464	20928847	8887.38	2.182	dup	56343	51636	208.066	6377.01	chrX:12041464-20928847	1	13369_Heterozygous_leukemic	8887383
SJMMBALL055313	13369	Heterozygous_leukemic	chrX	22461702	38402329	15940.6	2.173	dup	74532	68607	248.487	5816.08	chrX:22461702-38402329	1	13369_Heterozygous_leukemic	15940627
SJMMBALL055313	13369	Heterozygous_leukemic	chrX	38959375	50870490	11911.1	2.201	dup	56808	51610	253.133	5596.53	chrX:38959375-50870490	1	13369_Heterozygous_leukemic	11911115
SJMMBALL055313	13369	Heterozygous_leukemic	chrX	50885552	56789350	5903.8	2.166	dup	30426	28090	94.43	7579.88	chrX:50885552-56789350	1	13369_Heterozygous_leukemic	5903798
SJMMBALL055313	13369	Heterozygous_leukemic	chrX	56790436	72257881	15467.4	2.198	dup	61576	56034	265.173	5373.2	chrX:56790436-72257881	1	13369_Heterozygous_leukemic	15467445
SJMMBALL055313	13369	Heterozygous_leukemic	chrX	72258369	73351925	1093.56	2.155	dup	20582	19100	55.989	8294.87	chrX:72258369-73351925	1	13369_Heterozygous_leukemic	1093556
SJMMBALL055313	13369	Heterozygous_leukemic	chrX	73352795	74338997	986.203	2.219	dup	53908	48595	280.134	4889.37	chrX:73352795-74338997	1	13369_Heterozygous_leukemic	986202
SJMMBALL055313	13369	Heterozygous_leukemic	chrX	74414871	93291943	18877.1	2.214	dup	61613	55652	308.125	4387.11	chrX:74414871-93291943	1	13369_Heterozygous_leukemic	18877072
SJMMBALL055313	13369	Heterozygous_leukemic	chrX	93297102	96571061	3273.96	2.142	dup	30573	28544	70.362	7917.79	chrX:93297102-96571061	1	13369_Heterozygous_leukemic	3273959
SJMMBALL055313	13369	Heterozygous_leukemic	chrX	96713985	101594121	4880.14	2.194	dup	50346	45900	208.47	6197.25	chrX:96713985-101594121	1	13369_Heterozygous_leukemic	4880136
SJMMBALL055313	13369	Heterozygous_leukemic	chrX	101596055	103966692	2370.64	2.156	dup	25493	23646	70.235	7962.36	chrX:101596055-103966692	1	13369_Heterozygous_leukemic	2370637
SJMMBALL055313	13369	Heterozygous_leukemic	chrX	104299712	113724450	9424.74	2.188	dup	59131	54060	230.478	6018.09	chrX:104299712-113724450	1	13369_Heterozygous_leukemic	9424738
SJMMBALL055313	13369	Heterozygous_leukemic	chrX	114530008	136779758	22249.8	2.189	dup	70670	64573	278.881	5137.67	chrX:114530008-136779758	1	13369_Heterozygous_leukemic	22249750
SJMMBALL055313	13369	Heterozygous_leukemic	chrX	136831043	141635962	4804.92	2.177	dup	39079	35908	135.907	7200.38	chrX:136831043-141635962	1	13369_Heterozygous_leukemic	4804919
SJMMBALL055313	13369	Heterozygous_leukemic	chrX	141669548	151572696	9903.15	2.177	dup	58457	53702	204.324	6551.36	chrX:141669548-151572696	1	13369_Heterozygous_leukemic	9903148
SJMMBALL055313	13369	Heterozygous_leukemic	chrX	151886697	152657533	770.837	2.161	dup	18320	16952	53.702	8321.26	chrX:151886697-152657533	1	13369_Heterozygous_leukemic	770836
SJMMBALL055313	13369	Heterozygous_leukemic	chrX	152909527	161221766	8312.24	2.169	dup	63139	58218	202.109	6723.95	chrX:152909527-161221766	1	13369_Heterozygous_leukemic	8312239
SJMMBALL055313	13369	Heterozygous_leukemic	chrX	161239716	169966169	8726.45	2.159	dup	50329	46630	142.797	6978.27	chrX:161239716-169966169	1	13369_Heterozygous_leukemic	8726453
SJMMBALL055314	13469	Heterozygous_leukemic	chr1	11971983	21466415	9494.43	1.906	del	77755	81605	92.474	170058	chr1:11971983-21466415	1	13469_Heterozygous_leukemic	9494432
SJMMBALL055314	13469	Heterozygous_leukemic	chr1	24020639	34806164	10785.5	1.925	del	80374	83503	59.527	175301	chr1:24020639-34806164	1	13469_Heterozygous_leukemic	10785525
SJMMBALL055314	13469	Heterozygous_leukemic	chr1	36512575	39560793	3048.22	1.925	del	68984	71658	50.658	176335	chr1:36512575-39560793	1	13469_Heterozygous_leukemic	3048218
SJMMBALL055314	13469	Heterozygous_leukemic	chr1	45981540	53757808	7776.27	1.862	del	102037	109602	267.679	156476	chr1:45981540-53757808	1	13469_Heterozygous_leukemic	7776268
SJMMBALL055314	13469	Heterozygous_leukemic	chr1	53927024	58350322	4423.3	1.932	del	68519	70931	41.603	176941	chr1:53927024-58350322	1	13469_Heterozygous_leukemic	4423298
SJMMBALL055314	13469	Heterozygous_leukemic	chr1	59149449	63769252	4619.8	1.917	del	71419	74518	65.507	174232	chr1:59149449-63769252	1	13469_Heterozygous_leukemic	4619803
SJMMBALL055314	13469	Heterozygous_leukemic	chr1	64597185	71314183	6717	1.938	del	72779	75117	36.885	177144	chr1:64597185-71314183	1	13469_Heterozygous_leukemic	6716998
SJMMBALL055314	13469	Heterozygous_leukemic	chr1	71557439	74681413	3123.97	1.895	del	66247	69915	98.13	169212	chr1:71557439-74681413	1	13469_Heterozygous_leukemic	3123974
SJMMBALL055314	13469	Heterozygous_leukemic	chr1	74927983	79623795	4695.81	1.918	del	62997	65698	56.434	175808	chr1:74927983-79623795	1	13469_Heterozygous_leukemic	4695812
SJMMBALL055314	13469	Heterozygous_leukemic	chr1	82368245	85667017	3298.77	1.838	del	118600	129054	435.855	148610	chr1:82368245-85667017	1	13469_Heterozygous_leukemic	3298772
SJMMBALL055314	13469	Heterozygous_leukemic	chr1	86582233	87354525	772.293	1.861	del	17115	18393	45.529	176694	chr1:86582233-87354525	1	13469_Heterozygous_leukemic	772292
SJMMBALL055314	13469	Heterozygous_leukemic	chr1	88055428	91802188	3746.76	1.911	del	101689	106445	108.106	168257	chr1:88055428-91802188	1	13469_Heterozygous_leukemic	3746760
SJMMBALL055314	13469	Heterozygous_leukemic	chr1	92470780	95325295	2854.52	1.867	del	62141	66574	151.203	164152	chr1:92470780-95325295	1	13469_Heterozygous_leukemic	2854515
SJMMBALL055314	13469	Heterozygous_leukemic	chr1	96867675	118305376	21437.7	1.927	del	83538	86698	58.459	175577	chr1:96867675-118305376	1	13469_Heterozygous_leukemic	21437701
SJMMBALL055314	13469	Heterozygous_leukemic	chr1	118506917	127775200	9268.28	1.922	del	55490	57727	44.026	176811	chr1:118506917-127775200	1	13469_Heterozygous_leukemic	9268283
SJMMBALL055314	13469	Heterozygous_leukemic	chr1	128295037	132391199	4096.16	1.924	del	70314	73073	52.892	176105	chr1:128295037-132391199	1	13469_Heterozygous_leukemic	4096162
SJMMBALL055314	13469	Heterozygous_leukemic	chr1	134409552	136271173	1861.62	1.906	del	59572	62511	70.346	173770	chr1:134409552-136271173	1	13469_Heterozygous_leukemic	1861621
SJMMBALL055314	13469	Heterozygous_leukemic	chr1	139740380	140163162	422.783	1.848	del	8986	9723	28.703	177336	chr1:139740380-140163162	1	13469_Heterozygous_leukemic	422782
SJMMBALL055314	13469	Heterozygous_leukemic	chr1	150388469	153249155	2860.69	1.898	del	72454	76348	101.231	169003	chr1:150388469-153249155	1	13469_Heterozygous_leukemic	2860686
SJMMBALL055314	13469	Heterozygous_leukemic	chr1	156907576	162217939	5310.36	1.92	del	75398	78527	63.341	174803	chr1:156907576-162217939	1	13469_Heterozygous_leukemic	5310363
SJMMBALL055314	13469	Heterozygous_leukemic	chr1	162880318	166641807	3761.49	1.913	del	71122	74342	70.925	173565	chr1:162880318-166641807	1	13469_Heterozygous_leukemic	3761489
SJMMBALL055314	13469	Heterozygous_leukemic	chr1	167223782	171397585	4173.8	1.936	del	56822	58713	30.879	177325	chr1:167223782-171397585	1	13469_Heterozygous_leukemic	4173803
SJMMBALL055314	13469	Heterozygous_leukemic	chr1	172116879	175717389	3600.51	1.896	del	96095	101376	140.269	165186	chr1:172116879-175717389	1	13469_Heterozygous_leukemic	3600510
SJMMBALL055314	13469	Heterozygous_leukemic	chr1	175887518	180810312	4922.8	1.907	del	74340	77960	85.559	171063	chr1:175887518-180810312	1	13469_Heterozygous_leukemic	4922794
SJMMBALL055314	13469	Heterozygous_leukemic	chr1	182605147	190958790	8353.64	1.889	del	74416	78780	123.385	166814	chr1:182605147-190958790	1	13469_Heterozygous_leukemic	8353643
SJMMBALL055314	13469	Heterozygous_leukemic	chr2	13486007	22340334	8854.33	1.917	del	81469	85008	74.888	172596	chr2:13486007-22340334	1	13469_Heterozygous_leukemic	8854327
SJMMBALL055314	13469	Heterozygous_leukemic	chr2	24404326	25492528	1088.2	1.918	del	66155	68995	59.412	175332	chr2:24404326-25492528	1	13469_Heterozygous_leukemic	1088202
SJMMBALL055314	13469	Heterozygous_leukemic	chr2	25611868	26914113	1302.25	1.908	del	63604	66657	71.161	173525	chr2:25611868-26914113	1	13469_Heterozygous_leukemic	1302245
SJMMBALL055314	13469	Heterozygous_leukemic	chr2	27533720	29968869	2435.15	1.934	del	59943	62002	34.676	177229	chr2:27533720-29968869	1	13469_Heterozygous_leukemic	2435149
SJMMBALL055314	13469	Heterozygous_leukemic	chr2	30146636	31654366	1507.73	1.905	del	56146	58934	67.151	174086	chr2:30146636-31654366	1	13469_Heterozygous_leukemic	1507730
SJMMBALL055314	13469	Heterozygous_leukemic	chr2	32255999	33640535	1384.54	1.919	del	54708	57024	47.797	176559	chr2:32255999-33640535	1	13469_Heterozygous_leukemic	1384536
SJMMBALL055314	13469	Heterozygous_leukemic	chr2	36120764	36890857	770.094	1.782	del	25663	28808	178.441	162821	chr2:36120764-36890857	1	13469_Heterozygous_leukemic	770093
SJMMBALL055314	13469	Heterozygous_leukemic	chr2	48873050	53194369	4321.32	1.874	del	75342	80412	163.555	163523	chr2:48873050-53194369	1	13469_Heterozygous_leukemic	4321319
SJMMBALL055314	13469	Heterozygous_leukemic	chr2	58280273	62598283	4318.01	1.933	del	66241	68551	39.481	177014	chr2:58280273-62598283	1	13469_Heterozygous_leukemic	4318010
SJMMBALL055314	13469	Heterozygous_leukemic	chr2	65460546	69667213	4206.67	1.883	del	87555	92974	161.355	163655	chr2:65460546-69667213	1	13469_Heterozygous_leukemic	4206667
SJMMBALL055314	13469	Heterozygous_leukemic	chr2	69705386	72485243	2779.86	1.905	del	68411	71832	82.959	171389	chr2:69705386-72485243	1	13469_Heterozygous_leukemic	2779857
SJMMBALL055314	13469	Heterozygous_leukemic	chr2	73199343	76716126	3516.78	1.903	del	48094	50539	60.242	175173	chr2:73199343-76716126	1	13469_Heterozygous_leukemic	3516783
SJMMBALL055314	13469	Heterozygous_leukemic	chr2	76789380	80324760	3535.38	1.882	del	94570	100506	179.147	162672	chr2:76789380-80324760	1	13469_Heterozygous_leukemic	3535380
SJMMBALL055314	13469	Heterozygous_leukemic	chr2	80340505	84817309	4476.81	1.928	del	41407	42960	28.493	177341	chr2:80340505-84817309	1	13469_Heterozygous_leukemic	4476804
SJMMBALL055314	13469	Heterozygous_leukemic	chr2	84829769	90436608	5606.84	1.86	del	270176	290441	725.032	133938	chr2:84829769-90436608	1	13469_Heterozygous_leukemic	5606839
SJMMBALL055314	13469	Heterozygous_leukemic	chr2	91044818	92383058	1338.24	1.925	del	63206	65678	47.239	176599	chr2:91044818-92383058	1	13469_Heterozygous_leukemic	1338240
SJMMBALL055314	13469	Heterozygous_leukemic	chr2	93030808	104433879	11403.1	1.907	del	67820	71117	77.799	172314	chr2:93030808-104433879	1	13469_Heterozygous_leukemic	11403071
SJMMBALL055314	13469	Heterozygous_leukemic	chr2	111230841	117282728	6051.89	1.88	del	104084	110753	205.277	161865	chr2:111230841-117282728	1	13469_Heterozygous_leukemic	6051887
SJMMBALL055314	13469	Heterozygous_leukemic	chr2	119752456	120668118	915.663	1.905	del	65615	68892	79.369	172069	chr2:119752456-120668118	1	13469_Heterozygous_leukemic	915662
SJMMBALL055314	13469	Heterozygous_leukemic	chr2	122441714	126793010	4351.3	1.905	del	76523	80322	91.482	170181	chr2:122441714-126793010	1	13469_Heterozygous_leukemic	4351296
SJMMBALL055314	13469	Heterozygous_leukemic	chr2	127581401	130406078	2824.68	1.904	del	74225	77955	90.882	170303	chr2:127581401-130406078	1	13469_Heterozygous_leukemic	2824677
SJMMBALL055314	13469	Heterozygous_leukemic	chr2	130440175	132244199	1804.03	1.927	del	49256	51112	34.206	177248	chr2:130440175-132244199	1	13469_Heterozygous_leukemic	1804024
SJMMBALL055314	13469	Heterozygous_leukemic	chr2	132792323	143832066	11039.7	1.917	del	68678	71649	62.616	174980	chr2:132792323-143832066	1	13469_Heterozygous_leukemic	11039743
SJMMBALL055314	13469	Heterozygous_leukemic	chr2	146890951	152609921	5718.97	1.905	del	71316	74862	85.518	171119	chr2:146890951-152609921	1	13469_Heterozygous_leukemic	5718970
SJMMBALL055314	13469	Heterozygous_leukemic	chr2	152689781	154335633	1645.85	1.908	del	57812	60588	64.728	174305	chr2:152689781-154335633	1	13469_Heterozygous_leukemic	1645852
SJMMBALL055314	13469	Heterozygous_leukemic	chr2	154523880	156079520	1555.64	1.876	del	60465	64460	126.637	166339	chr2:154523880-156079520	1	13469_Heterozygous_leukemic	1555640
SJMMBALL055314	13469	Heterozygous_leukemic	chr2	157462668	157469976	7.309	0.93	del	569	1224	219.179	160244	chr2:157462668-157469976	20	13469_Heterozygous_leukemic	7308
SJMMBALL055314	13469	Heterozygous_leukemic	chr2	158215798	163552666	5336.87	1.902	del	64371	67684	82.604	171443	chr2:158215798-163552666	1	13469_Heterozygous_leukemic	5336868
SJMMBALL055314	13469	Heterozygous_leukemic	chr2	165056671	166932252	1875.58	1.887	del	39358	41704	67.376	174049	chr2:165056671-166932252	1	13469_Heterozygous_leukemic	1875581
SJMMBALL055314	13469	Heterozygous_leukemic	chr2	167029229	174114496	7085.27	1.898	del	68864	72563	96.11	169416	chr2:167029229-174114496	1	13469_Heterozygous_leukemic	7085267
SJMMBALL055314	13469	Heterozygous_leukemic	chr2	174779627	178269527	3489.9	1.61	del	11728	14567	296.751	154173	chr2:174779627-178269527	1	13469_Heterozygous_leukemic	3489900
SJMMBALL055314	13469	Heterozygous_leukemic	chr2	178333998	180994398	2660.4	1.905	del	60680	63715	73.612	172960	chr2:178333998-180994398	1	13469_Heterozygous_leukemic	2660400
SJMMBALL055314	13469	Heterozygous_leukemic	chr3	15378960	29952902	14573.9	1.897	del	80867	85280	116.423	167263	chr3:15378960-29952902	1	13469_Heterozygous_leukemic	14573942
SJMMBALL055314	13469	Heterozygous_leukemic	chr3	32569465	37225546	4656.08	1.933	del	72217	74728	42.793	176856	chr3:32569465-37225546	1	13469_Heterozygous_leukemic	4656081
SJMMBALL055314	13469	Heterozygous_leukemic	chr3	37642573	54715730	17073.2	1.903	del	82235	86422	103.315	168933	chr3:37642573-54715730	1	13469_Heterozygous_leukemic	17073157
SJMMBALL055314	13469	Heterozygous_leukemic	chr3	55150676	63998778	8848.1	1.928	del	83373	86488	56.937	175780	chr3:55150676-63998778	1	13469_Heterozygous_leukemic	8848102
SJMMBALL055314	13469	Heterozygous_leukemic	chr3	64086435	65358354	1271.92	1.736	del	32314	37238	341.178	151889	chr3:64086435-65358354	1	13469_Heterozygous_leukemic	1271919
SJMMBALL055314	13469	Heterozygous_leukemic	chr3	65830716	72912031	7081.32	1.914	del	42349	44255	41.742	176928	chr3:65830716-72912031	1	13469_Heterozygous_leukemic	7081315
SJMMBALL055314	13469	Heterozygous_leukemic	chr3	75956084	83769425	7813.34	1.876	del	53257	56767	110.998	168019	chr3:75956084-83769425	1	13469_Heterozygous_leukemic	7813341
SJMMBALL055314	13469	Heterozygous_leukemic	chr3	85616546	88100760	2484.22	1.902	del	68095	71605	87.645	170776	chr3:85616546-88100760	1	13469_Heterozygous_leukemic	2484214
SJMMBALL055314	13469	Heterozygous_leukemic	chr3	88247384	89219582	972.199	1.918	del	63216	65934	56.944	175750	chr3:88247384-89219582	1	13469_Heterozygous_leukemic	972198
SJMMBALL055314	13469	Heterozygous_leukemic	chr3	89249016	90090103	841.088	1.928	del	41351	42885	27.845	177344	chr3:89249016-90090103	1	13469_Heterozygous_leukemic	841087
SJMMBALL055314	13469	Heterozygous_leukemic	chr3	92669045	94176581	1507.54	1.785	del	32018	35882	216.141	160430	chr3:92669045-94176581	1	13469_Heterozygous_leukemic	1507536
SJMMBALL055314	13469	Heterozygous_leukemic	chr3	94428111	94955149	527.039	1.901	del	22136	23293	29.281	177331	chr3:94428111-94955149	1	13469_Heterozygous_leukemic	527038
SJMMBALL055314	13469	Heterozygous_leukemic	chr3	96172499	99214834	3042.34	1.874	del	80849	86300	176.168	163115	chr3:96172499-99214834	1	13469_Heterozygous_leukemic	3042335
SJMMBALL055314	13469	Heterozygous_leukemic	chr3	100021618	103807600	3785.98	1.919	del	73365	76450	63.254	174877	chr3:100021618-103807600	1	13469_Heterozygous_leukemic	3785982
SJMMBALL055314	13469	Heterozygous_leukemic	chr3	106029353	108401722	2372.37	1.89	del	81919	86678	133.342	165933	chr3:106029353-108401722	1	13469_Heterozygous_leukemic	2372369
SJMMBALL055314	13469	Heterozygous_leukemic	chr3	108406725	113556204	5149.48	1.894	del	38507	40652	57.72	175693	chr3:108406725-113556204	1	13469_Heterozygous_leukemic	5149479
SJMMBALL055314	13469	Heterozygous_leukemic	chr3	116628504	123343929	6715.43	1.914	del	75292	78692	74.702	172685	chr3:116628504-123343929	1	13469_Heterozygous_leukemic	6715425
SJMMBALL055314	13469	Heterozygous_leukemic	chr3	126934471	132950067	6015.6	1.913	del	73504	76837	73.524	173051	chr3:126934471-132950067	1	13469_Heterozygous_leukemic	6015596
SJMMBALL055314	13469	Heterozygous_leukemic	chr3	133005496	137926994	4921.5	1.925	del	45583	47355	33.664	177268	chr3:133005496-137926994	1	13469_Heterozygous_leukemic	4921498
SJMMBALL055314	13469	Heterozygous_leukemic	chr3	138149398	145128104	6978.71	1.89	del	82110	86911	135.356	165510	chr3:138149398-145128104	1	13469_Heterozygous_leukemic	6978706
SJMMBALL055314	13469	Heterozygous_leukemic	chr3	146838778	154957013	8118.24	1.905	del	60263	63255	72.054	173356	chr3:146838778-154957013	1	13469_Heterozygous_leukemic	8118235
SJMMBALL055314	13469	Heterozygous_leukemic	chr4	3172062	3185324	13.263	1.614	del	2273	2817	56.305	175838	chr4:3172062-3185324	1	13469_Heterozygous_leukemic	13262
SJMMBALL055314	13469	Heterozygous_leukemic	chr4	6393591	15266800	8873.21	1.914	del	74882	78240	73.283	173182	chr4:6393591-15266800	1	13469_Heterozygous_leukemic	8873209
SJMMBALL055314	13469	Heterozygous_leukemic	chr4	19550469	32019576	12469.1	1.909	del	50302	52693	55.206	175978	chr4:19550469-32019576	1	13469_Heterozygous_leukemic	12469107
SJMMBALL055314	13469	Heterozygous_leukemic	chr4	32669407	41011590	8342.18	1.915	del	74494	77804	71.594	173484	chr4:32669407-41011590	1	13469_Heterozygous_leukemic	8342183
SJMMBALL055314	13469	Heterozygous_leukemic	chr4	41413785	41756865	343.081	1.844	del	10980	11910	37.34	177125	chr4:41413785-41756865	1	13469_Heterozygous_leukemic	343080
SJMMBALL055314	13469	Heterozygous_leukemic	chr4	41757096	43855209	2098.11	1.887	del	77285	81929	134.41	165830	chr4:41757096-43855209	1	13469_Heterozygous_leukemic	2098113
SJMMBALL055314	13469	Heterozygous_leukemic	chr4	43894795	46846485	2951.69	1.914	del	59915	62611	59.031	175363	chr4:43894795-46846485	1	13469_Heterozygous_leukemic	2951690
SJMMBALL055314	13469	Heterozygous_leukemic	chr4	48636793	57951908	9315.12	1.911	del	78195	81838	82.496	171496	chr4:48636793-57951908	1	13469_Heterozygous_leukemic	9315115
SJMMBALL055314	13469	Heterozygous_leukemic	chr4	59957786	62150762	2192.98	1.645	del	32347	39329	660.423	138476	chr4:59957786-62150762	1	13469_Heterozygous_leukemic	2192976
SJMMBALL055314	13469	Heterozygous_leukemic	chr4	62623794	73939647	11315.9	1.891	del	66557	70408	107.483	168335	chr4:62623794-73939647	1	13469_Heterozygous_leukemic	11315853
SJMMBALL055314	13469	Heterozygous_leukemic	chr4	81285393	88437570	7152.18	1.933	del	70786	73250	42.038	176914	chr4:81285393-88437570	1	13469_Heterozygous_leukemic	7152177
SJMMBALL055314	13469	Heterozygous_leukemic	chr4	88557658	89310850	753.193	1.69	del	30000	35494	449.286	148205	chr4:88557658-89310850	2	13469_Heterozygous_leukemic	753192
SJMMBALL055314	13469	Heterozygous_leukemic	chr4	91263947	96529573	5265.63	1.907	del	41024	43035	47.836	176541	chr4:91263947-96529573	1	13469_Heterozygous_leukemic	5265626
SJMMBALL055314	13469	Heterozygous_leukemic	chr4	96635742	102497848	5862.11	1.882	del	75734	80469	142.362	164739	chr4:96635742-102497848	1	13469_Heterozygous_leukemic	5862106
SJMMBALL055314	13469	Heterozygous_leukemic	chr4	103205061	107807311	4602.25	1.93	del	63703	66018	41.188	176955	chr4:103205061-107807311	1	13469_Heterozygous_leukemic	4602250
SJMMBALL055314	13469	Heterozygous_leukemic	chr4	107855570	111784882	3929.31	1.927	del	70100	72758	49.286	176419	chr4:107855570-111784882	1	13469_Heterozygous_leukemic	3929312
SJMMBALL055314	13469	Heterozygous_leukemic	chr4	111898493	115860127	3961.64	1.831	del	81834	89387	328.871	152796	chr4:111898493-115860127	1	13469_Heterozygous_leukemic	3961634
SJMMBALL055314	13469	Heterozygous_leukemic	chr4	115877946	117147229	1269.28	1.941	del	60286	62127	27.643	177346	chr4:115877946-117147229	1	13469_Heterozygous_leukemic	1269283
SJMMBALL055314	13469	Heterozygous_leukemic	chr4	117147917	118968573	1820.66	1.849	del	78556	84968	248.584	158050	chr4:117147917-118968573	1	13469_Heterozygous_leukemic	1820656
SJMMBALL055314	13469	Heterozygous_leukemic	chr4	119179879	123365369	4185.49	1.919	del	68332	71205	58.9	175426	chr4:119179879-123365369	1	13469_Heterozygous_leukemic	4185490
SJMMBALL055314	13469	Heterozygous_leukemic	chr4	123822716	126048733	2226.02	1.913	del	35559	37175	35.725	177188	chr4:123822716-126048733	1	13469_Heterozygous_leukemic	2226017
SJMMBALL055314	13469	Heterozygous_leukemic	chr4	126161904	128902649	2740.75	1.918	del	62776	65467	56.215	175864	chr4:126161904-128902649	1	13469_Heterozygous_leukemic	2740745
SJMMBALL055314	13469	Heterozygous_leukemic	chr4	130011274	132144391	2133.12	1.89	del	37404	39580	61.051	175108	chr4:130011274-132144391	1	13469_Heterozygous_leukemic	2133117
SJMMBALL055314	13469	Heterozygous_leukemic	chr4	133719444	135807282	2087.84	1.927	del	56238	58372	39.599	177003	chr4:133719444-135807282	1	13469_Heterozygous_leukemic	2087838
SJMMBALL055314	13469	Heterozygous_leukemic	chr4	136658888	138806263	2147.38	1.895	del	57880	61091	86.066	170949	chr4:136658888-138806263	1	13469_Heterozygous_leukemic	2147375
SJMMBALL055314	13469	Heterozygous_leukemic	chr4	138880299	140795923	1915.62	1.891	del	46356	49016	73.652	172913	chr4:138880299-140795923	1	13469_Heterozygous_leukemic	1915624
SJMMBALL055314	13469	Heterozygous_leukemic	chr4	140810470	142151059	1340.59	1.874	del	52548	56068	113.058	167857	chr4:140810470-142151059	1	13469_Heterozygous_leukemic	1340589
SJMMBALL055314	13469	Heterozygous_leukemic	chr4	143439833	148153675	4713.84	1.79	del	121316	135541	774.743	133245	chr4:143439833-148153675	1	13469_Heterozygous_leukemic	4713842
SJMMBALL055314	13469	Heterozygous_leukemic	chr4	148244064	149655665	1411.6	1.908	del	49707	52103	56.075	175922	chr4:148244064-149655665	1	13469_Heterozygous_leukemic	1411601
SJMMBALL055314	13469	Heterozygous_leukemic	chr4	150200982	154018546	3817.57	1.892	del	56428	59639	88.196	170660	chr4:150200982-154018546	1	13469_Heterozygous_leukemic	3817564
SJMMBALL055314	13469	Heterozygous_leukemic	chr4	154032782	155101373	1068.59	1.917	del	30333	31654	28.022	177346	chr4:154032782-155101373	1	13469_Heterozygous_leukemic	1068591
SJMMBALL055314	13469	Heterozygous_leukemic	chr5	3863789	13400072	9536.28	1.921	del	77123	80307	64.13	174525	chr5:3863789-13400072	1	13469_Heterozygous_leukemic	9536283
SJMMBALL055314	13469	Heterozygous_leukemic	chr5	14910401	15714655	804.255	2.723	dup	26823	19701	1154.96	126493	chr5:14910401-15714655	1	13469_Heterozygous_leukemic	804254
SJMMBALL055314	13469	Heterozygous_leukemic	chr5	16615466	23450360	6834.9	1.934	del	69414	71770	39.218	177037	chr5:16615466-23450360	1	13469_Heterozygous_leukemic	6834894
SJMMBALL055314	13469	Heterozygous_leukemic	chr5	23513907	25287894	1773.99	1.903	del	58355	61328	73.403	173139	chr5:23513907-25287894	1	13469_Heterozygous_leukemic	1773987
SJMMBALL055314	13469	Heterozygous_leukemic	chr5	25849807	27557651	1707.85	1.637	del	19831	24234	426.902	149809	chr5:25849807-27557651	1	13469_Heterozygous_leukemic	1707844
SJMMBALL055314	13469	Heterozygous_leukemic	chr5	27759309	30892020	3132.71	1.875	del	55152	58836	118.006	167177	chr5:27759309-30892020	1	13469_Heterozygous_leukemic	3132711
SJMMBALL055314	13469	Heterozygous_leukemic	chr5	31254177	33752670	2498.49	1.931	del	68964	71417	42.741	176870	chr5:31254177-33752670	1	13469_Heterozygous_leukemic	2498493
SJMMBALL055314	13469	Heterozygous_leukemic	chr5	33898696	35993742	2095.05	1.913	del	61983	64801	62.322	175013	chr5:33898696-35993742	1	13469_Heterozygous_leukemic	2095046
SJMMBALL055314	13469	Heterozygous_leukemic	chr5	36952315	45523540	8571.23	1.908	del	66826	70033	74.736	172641	chr5:36952315-45523540	1	13469_Heterozygous_leukemic	8571225
SJMMBALL055314	13469	Heterozygous_leukemic	chr5	48230206	65206591	16976.4	1.931	del	78622	81415	48.605	176481	chr5:48230206-65206591	1	13469_Heterozygous_leukemic	16976385
SJMMBALL055314	13469	Heterozygous_leukemic	chr5	66004194	73068938	7064.74	1.926	del	69013	71683	50.488	176356	chr5:66004194-73068938	1	13469_Heterozygous_leukemic	7064744
SJMMBALL055314	13469	Heterozygous_leukemic	chr5	73659190	81388000	7728.81	1.913	del	64009	66909	63.92	174594	chr5:73659190-81388000	1	13469_Heterozygous_leukemic	7728810
SJMMBALL055314	13469	Heterozygous_leukemic	chr5	86833454	87462991	629.538	1.816	del	19753	21749	94.629	169677	chr5:86833454-87462991	1	13469_Heterozygous_leukemic	629537
SJMMBALL055314	13469	Heterozygous_leukemic	chr5	90293158	93271299	2978.14	1.911	del	60854	63677	63.663	174665	chr5:90293158-93271299	1	13469_Heterozygous_leukemic	2978141
SJMMBALL055314	13469	Heterozygous_leukemic	chr5	93482248	95957060	2474.81	1.701	del	18158	21351	251.793	157386	chr5:93482248-95957060	1	13469_Heterozygous_leukemic	2474812
SJMMBALL055314	13469	Heterozygous_leukemic	chr5	96223720	100453105	4229.39	1.933	del	48592	50287	28.978	177333	chr5:96223720-100453105	1	13469_Heterozygous_leukemic	4229385
SJMMBALL055314	13469	Heterozygous_leukemic	chr5	101659361	104503749	2844.39	1.911	del	48718	50995	51.723	176270	chr5:101659361-104503749	1	13469_Heterozygous_leukemic	2844388
SJMMBALL055314	13469	Heterozygous_leukemic	chr5	104975301	105797756	822.456	1.761	del	23174	26320	196.15	162204	chr5:104975301-105797756	1	13469_Heterozygous_leukemic	822455
SJMMBALL055314	13469	Heterozygous_leukemic	chr5	106453603	108777490	2323.89	1.924	del	73590	76499	56.17	175894	chr5:106453603-108777490	1	13469_Heterozygous_leukemic	2323887
SJMMBALL055314	13469	Heterozygous_leukemic	chr5	108795127	110100375	1305.25	1.663	del	54436	65454	984.804	127447	chr5:108795127-110100375	1	13469_Heterozygous_leukemic	1305248
SJMMBALL055314	13469	Heterozygous_leukemic	chr5	110237632	112472946	2235.32	1.907	del	56685	59456	65.738	174160	chr5:110237632-112472946	1	13469_Heterozygous_leukemic	2235314
SJMMBALL055314	13469	Heterozygous_leukemic	chr5	112798758	114633343	1834.59	1.855	del	51297	55296	148.421	164390	chr5:112798758-114633343	1	13469_Heterozygous_leukemic	1834585
SJMMBALL055314	13469	Heterozygous_leukemic	chr5	115551815	120143463	4591.65	1.892	del	55128	58289	87.461	170833	chr5:115551815-120143463	1	13469_Heterozygous_leukemic	4591648
SJMMBALL055314	13469	Heterozygous_leukemic	chr5	120777416	121277874	500.459	1.86	del	21464	23082	58.164	175606	chr5:120777416-121277874	1	13469_Heterozygous_leukemic	500458
SJMMBALL055314	13469	Heterozygous_leukemic	chr5	122331462	123783020	1451.56	1.941	del	68409	70473	30.628	177329	chr5:122331462-123783020	1	13469_Heterozygous_leukemic	1451558
SJMMBALL055314	13469	Heterozygous_leukemic	chr5	124450649	125118824	668.176	1.9	del	33464	35225	44.859	176744	chr5:124450649-125118824	1	13469_Heterozygous_leukemic	668175
SJMMBALL055314	13469	Heterozygous_leukemic	chr5	125514908	134168304	8653.4	1.889	del	62165	65817	103.43	168860	chr5:125514908-134168304	1	13469_Heterozygous_leukemic	8653396
SJMMBALL055314	13469	Heterozygous_leukemic	chr5	134282717	136043067	1760.35	1.918	del	57744	60210	51.327	176293	chr5:134282717-136043067	1	13469_Heterozygous_leukemic	1760350
SJMMBALL055314	13469	Heterozygous_leukemic	chr5	136974547	138093458	1118.91	1.897	del	73702	77692	104.456	168638	chr5:136974547-138093458	1	13469_Heterozygous_leukemic	1118911
SJMMBALL055314	13469	Heterozygous_leukemic	chr5	138364401	141613285	3248.89	1.89	del	57240	60558	92.77	169995	chr5:138364401-141613285	1	13469_Heterozygous_leukemic	3248884
SJMMBALL055314	13469	Heterozygous_leukemic	chr5	141937505	144281012	2343.51	1.878	del	62554	66608	126.155	166532	chr5:141937505-144281012	1	13469_Heterozygous_leukemic	2343507
SJMMBALL055314	13469	Heterozygous_leukemic	chr5	144883516	147884297	3000.78	1.8	del	83092	92329	478.746	146045	chr5:144883516-147884297	1	13469_Heterozygous_leukemic	3000781
SJMMBALL055314	13469	Heterozygous_leukemic	chr6	4531830	15770532	11238.7	1.923	del	70891	73723	55.246	175951	chr6:4531830-15770532	1	13469_Heterozygous_leukemic	11238702
SJMMBALL055314	13469	Heterozygous_leukemic	chr6	16867428	28241716	11374.3	1.907	del	77247	81006	88.785	170541	chr6:16867428-28241716	1	13469_Heterozygous_leukemic	11374288
SJMMBALL055314	13469	Heterozygous_leukemic	chr6	29560031	34416295	4856.27	1.919	del	66393	69205	58.06	175635	chr6:29560031-34416295	1	13469_Heterozygous_leukemic	4856264
SJMMBALL055314	13469	Heterozygous_leukemic	chr6	37021146	40654720	3633.57	1.914	del	69557	72681	68.278	173931	chr6:37021146-40654720	1	13469_Heterozygous_leukemic	3633574
SJMMBALL055314	13469	Heterozygous_leukemic	chr6	40951667	43236662	2285	1.866	del	93596	100320	230.886	158664	chr6:40951667-43236662	1	13469_Heterozygous_leukemic	2284995
SJMMBALL055314	13469	Heterozygous_leukemic	chr6	46170123	49244960	3074.84	1.926	del	67358	69953	48.869	176461	chr6:46170123-49244960	1	13469_Heterozygous_leukemic	3074837
SJMMBALL055314	13469	Heterozygous_leukemic	chr6	49388767	55901526	6512.76	1.903	del	67754	71220	85.914	171006	chr6:49388767-55901526	1	13469_Heterozygous_leukemic	6512759
SJMMBALL055314	13469	Heterozygous_leukemic	chr6	56956503	69268216	12311.7	1.814	del	140088	154412	686.651	135930	chr6:56956503-69268216	2	13469_Heterozygous_leukemic	12311713
SJMMBALL055314	13469	Heterozygous_leukemic	chr6	69268297	69701322	433.026	1.707	del	22055	25834	291.144	154701	chr6:69268297-69701322	1	13469_Heterozygous_leukemic	433025
SJMMBALL055314	13469	Heterozygous_leukemic	chr6	69776191	70698551	922.361	1.893	del	29804	31490	46.047	176677	chr6:69776191-70698551	1	13469_Heterozygous_leukemic	922360
SJMMBALL055314	13469	Heterozygous_leukemic	chr6	72128294	76882872	4754.58	1.891	del	40008	42305	63.634	174699	chr6:72128294-76882872	1	13469_Heterozygous_leukemic	4754578
SJMMBALL055314	13469	Heterozygous_leukemic	chr6	81896585	84067127	2170.54	1.941	del	62618	64520	28.409	177343	chr6:81896585-84067127	1	13469_Heterozygous_leukemic	2170542
SJMMBALL055314	13469	Heterozygous_leukemic	chr6	84072575	87385579	3313.01	1.904	del	67037	70429	83.196	171281	chr6:84072575-87385579	1	13469_Heterozygous_leukemic	3313004
SJMMBALL055314	13469	Heterozygous_leukemic	chr6	88355444	88611485	256.042	1.791	del	4385	4897	27.776	177344	chr6:88355444-88611485	1	13469_Heterozygous_leukemic	256041
SJMMBALL055314	13469	Heterozygous_leukemic	chr6	89665655	91026988	1361.33	1.799	del	40421	44938	235.255	158464	chr6:89665655-91026988	1	13469_Heterozygous_leukemic	1361333
SJMMBALL055314	13469	Heterozygous_leukemic	chr6	91233052	98342017	7108.97	1.919	del	67944	70803	58.659	175486	chr6:91233052-98342017	1	13469_Heterozygous_leukemic	7108965
SJMMBALL055314	13469	Heterozygous_leukemic	chr6	99651664	113109996	13458.3	1.936	del	63199	65278	33.568	177274	chr6:99651664-113109996	1	13469_Heterozygous_leukemic	13458332
SJMMBALL055314	13469	Heterozygous_leukemic	chr6	113568172	116626413	3058.24	1.898	del	75070	79116	105.469	168488	chr6:113568172-116626413	1	13469_Heterozygous_leukemic	3058241
SJMMBALL055314	13469	Heterozygous_leukemic	chr6	117872441	119481498	1609.06	1.911	del	36596	38291	38.167	177082	chr6:117872441-119481498	1	13469_Heterozygous_leukemic	1609057
SJMMBALL055314	13469	Heterozygous_leukemic	chr6	120808325	121668631	860.307	1.896	del	22126	23340	32.195	177303	chr6:120808325-121668631	1	13469_Heterozygous_leukemic	860306
SJMMBALL055314	13469	Heterozygous_leukemic	chr6	121675061	124635704	2960.64	1.828	del	109294	119584	456.508	147365	chr6:121675061-124635704	1	13469_Heterozygous_leukemic	2960643
SJMMBALL055314	13469	Heterozygous_leukemic	chr6	124829249	126849147	2019.9	1.886	del	61940	65670	108.181	168178	chr6:124829249-126849147	1	13469_Heterozygous_leukemic	2019898
SJMMBALL055314	13469	Heterozygous_leukemic	chr6	126954697	129873387	2918.69	1.923	del	75824	78868	59.666	175271	chr6:126954697-129873387	1	13469_Heterozygous_leukemic	2918690
SJMMBALL055314	13469	Heterozygous_leukemic	chr6	129906550	132440707	2534.16	1.75	del	48110	54997	450.776	147786	chr6:129906550-132440707	1	13469_Heterozygous_leukemic	2534157
SJMMBALL055314	13469	Heterozygous_leukemic	chr6	133054843	140570394	7515.55	1.928	del	78141	81064	53.49	176055	chr6:133054843-140570394	1	13469_Heterozygous_leukemic	7515551
SJMMBALL055314	13469	Heterozygous_leukemic	chr6	141810391	144672528	2862.14	1.878	del	46950	50001	95.19	169547	chr6:141810391-144672528	1	13469_Heterozygous_leukemic	2862137
SJMMBALL055314	13469	Heterozygous_leukemic	chr7	3694921	5196629	1501.71	1.807	del	89321	98867	476.922	146493	chr7:3694921-5196629	1	13469_Heterozygous_leukemic	1501708
SJMMBALL055314	13469	Heterozygous_leukemic	chr7	5410286	12775621	7365.34	1.736	del	155368	179030	1638.7	113802	chr7:5410286-12775621	3	13469_Heterozygous_leukemic	7365335
SJMMBALL055314	13469	Heterozygous_leukemic	chr7	13309063	15922325	2613.26	1.786	del	34624	38766	229.817	159065	chr7:13309063-15922325	1	13469_Heterozygous_leukemic	2613262
SJMMBALL055314	13469	Heterozygous_leukemic	chr7	16461738	18011489	1549.75	1.879	del	34822	37067	69.513	173812	chr7:16461738-18011489	1	13469_Heterozygous_leukemic	1549751
SJMMBALL055314	13469	Heterozygous_leukemic	chr7	18264578	18821442	556.865	1.711	del	39662	46374	511.364	145117	chr7:18264578-18821442	1	13469_Heterozygous_leukemic	556864
SJMMBALL055314	13469	Heterozygous_leukemic	chr7	19920931	24420996	4500.07	1.77	del	55023	62173	428.223	149412	chr7:19920931-24420996	1	13469_Heterozygous_leukemic	4500065
SJMMBALL055314	13469	Heterozygous_leukemic	chr7	24422248	25063086	640.839	1.91	del	28457	29797	30.66	177328	chr7:24422248-25063086	1	13469_Heterozygous_leukemic	640838
SJMMBALL055314	13469	Heterozygous_leukemic	chr7	25787282	27974828	2187.55	1.845	del	85712	92927	287.997	155484	chr7:25787282-27974828	1	13469_Heterozygous_leukemic	2187546
SJMMBALL055314	13469	Heterozygous_leukemic	chr7	28042302	29003564	961.263	1.938	del	67295	69432	33.336	177287	chr7:28042302-29003564	1	13469_Heterozygous_leukemic	961262
SJMMBALL055314	13469	Heterozygous_leukemic	chr7	29019419	30314229	1294.81	1.876	del	67729	72191	141.05	164962	chr7:29019419-30314229	1	13469_Heterozygous_leukemic	1294810
SJMMBALL055314	13469	Heterozygous_leukemic	chr7	30603529	35287348	4683.82	1.886	del	71271	75593	126.195	166436	chr7:30603529-35287348	1	13469_Heterozygous_leukemic	4683819
SJMMBALL055314	13469	Heterozygous_leukemic	chr7	38268837	44250280	5981.44	1.776	del	123890	139486	907.122	129276	chr7:38268837-44250280	1	13469_Heterozygous_leukemic	5981443
SJMMBALL055314	13469	Heterozygous_leukemic	chr7	44257055	45013592	756.538	1.92	del	50500	52611	43.035	176842	chr7:44257055-45013592	1	13469_Heterozygous_leukemic	756537
SJMMBALL055314	13469	Heterozygous_leukemic	chr7	45447863	46150927	703.065	1.902	del	49894	52465	64.178	174489	chr7:45447863-46150927	1	13469_Heterozygous_leukemic	703064
SJMMBALL055314	13469	Heterozygous_leukemic	chr7	46178391	51553945	5375.56	1.906	del	79246	83173	94.397	169741	chr7:46178391-51553945	1	13469_Heterozygous_leukemic	5375554
SJMMBALL055314	13469	Heterozygous_leukemic	chr7	57591713	67121032	9529.32	1.888	del	71504	75755	121.781	166905	chr7:57591713-67121032	1	13469_Heterozygous_leukemic	9529319
SJMMBALL055314	13469	Heterozygous_leukemic	chr7	67739049	79721519	11982.5	1.916	del	67885	70853	63.199	174911	chr7:67739049-79721519	1	13469_Heterozygous_leukemic	11982470
SJMMBALL055314	13469	Heterozygous_leukemic	chr7	80738777	81900473	1161.7	1.912	del	33982	35538	34.65	177236	chr7:80738777-81900473	1	13469_Heterozygous_leukemic	1161696
SJMMBALL055314	13469	Heterozygous_leukemic	chr7	81978376	87323834	5345.46	1.825	del	120634	132212	523.012	144635	chr7:81978376-87323834	1	13469_Heterozygous_leukemic	5345458
SJMMBALL055314	13469	Heterozygous_leukemic	chr7	95961273	99768132	3806.86	1.922	del	71404	74316	57.958	175663	chr7:95961273-99768132	1	13469_Heterozygous_leukemic	3806859
SJMMBALL055314	13469	Heterozygous_leukemic	chr7	99780139	101827555	2047.42	1.924	del	62321	64772	47.092	176619	chr7:99780139-101827555	1	13469_Heterozygous_leukemic	2047416
SJMMBALL055314	13469	Heterozygous_leukemic	chr7	102466851	104336276	1869.43	1.881	del	117544	124957	224.739	159474	chr7:102466851-104336276	1	13469_Heterozygous_leukemic	1869425
SJMMBALL055314	13469	Heterozygous_leukemic	chr7	104341835	108894479	4552.65	1.841	del	192522	209156	680.543	136579	chr7:104341835-108894479	1	13469_Heterozygous_leukemic	4552644
SJMMBALL055314	13469	Heterozygous_leukemic	chr7	109507725	112858236	3350.51	1.919	del	67469	70324	58.897	175456	chr7:109507725-112858236	1	13469_Heterozygous_leukemic	3350511
SJMMBALL055314	13469	Heterozygous_leukemic	chr7	114562724	118137082	3574.36	1.905	del	24427	25641	29.264	177331	chr7:114562724-118137082	1	13469_Heterozygous_leukemic	3574358
SJMMBALL055314	13469	Heterozygous_leukemic	chr7	118735203	120884851	2149.65	1.945	del	72785	74850	28.854	177332	chr7:118735203-120884851	1	13469_Heterozygous_leukemic	2149648
SJMMBALL055314	13469	Heterozygous_leukemic	chr7	121762315	126299974	4537.66	1.915	del	68776	71833	66.144	174122	chr7:121762315-126299974	1	13469_Heterozygous_leukemic	4537659
SJMMBALL055314	13469	Heterozygous_leukemic	chr7	127373672	127406281	32.61	1.764	del	9353	10602	76.706	172410	chr7:127373672-127406281	1	13469_Heterozygous_leukemic	32609
SJMMBALL055314	13469	Heterozygous_leukemic	chr7	127582249	127882442	300.194	1.882	del	18316	19462	34.48	177242	chr7:127582249-127882442	1	13469_Heterozygous_leukemic	300193
SJMMBALL055314	13469	Heterozygous_leukemic	chr7	128204499	132143776	3939.28	1.852	del	75919	81977	229.869	158864	chr7:128204499-132143776	1	13469_Heterozygous_leukemic	3939277
SJMMBALL055314	13469	Heterozygous_leukemic	chr7	133737130	135701098	1963.97	1.885	del	25413	26959	45.279	176711	chr7:133737130-135701098	1	13469_Heterozygous_leukemic	1963968
SJMMBALL055314	13469	Heterozygous_leukemic	chr7	137198445	140778016	3579.57	1.819	del	82065	90245	382.874	150900	chr7:137198445-140778016	1	13469_Heterozygous_leukemic	3579571
SJMMBALL055314	13469	Heterozygous_leukemic	chr7	140779290	141217715	438.426	1.92	del	32587	33946	27.642	177347	chr7:140779290-141217715	1	13469_Heterozygous_leukemic	438425
SJMMBALL055314	13469	Heterozygous_leukemic	chr7	141263181	142380998	1117.82	1.892	del	68816	72726	107.239	168413	chr7:141263181-142380998	1	13469_Heterozygous_leukemic	1117817
SJMMBALL055314	13469	Heterozygous_leukemic	chr8	3510773	11398848	7888.08	1.88	del	66440	70692	130.732	166242	chr8:3510773-11398848	1	13469_Heterozygous_leukemic	7888075
SJMMBALL055314	13469	Heterozygous_leukemic	chr8	11406742	13465942	2059.2	1.889	del	52155	55216	86.612	170893	chr8:11406742-13465942	1	13469_Heterozygous_leukemic	2059200
SJMMBALL055314	13469	Heterozygous_leukemic	chr8	13557586	21948673	8391.09	1.849	del	79567	86048	250.763	157831	chr8:13557586-21948673	1	13469_Heterozygous_leukemic	8391087
SJMMBALL055314	13469	Heterozygous_leukemic	chr8	22932053	25960923	3028.87	1.906	del	69415	72820	81.048	171814	chr8:22932053-25960923	1	13469_Heterozygous_leukemic	3028870
SJMMBALL055314	13469	Heterozygous_leukemic	chr8	28844694	41054735	12210	1.907	del	76202	79922	88.136	170718	chr8:28844694-41054735	1	13469_Heterozygous_leukemic	12210041
SJMMBALL055314	13469	Heterozygous_leukemic	chr8	41331904	48367491	7035.59	1.917	del	79474	82928	73.123	173270	chr8:41331904-48367491	1	13469_Heterozygous_leukemic	7035587
SJMMBALL055314	13469	Heterozygous_leukemic	chr8	61104052	69914837	8810.79	1.9	del	74939	78892	100.93	169074	chr8:61104052-69914837	1	13469_Heterozygous_leukemic	8810785
SJMMBALL055314	13469	Heterozygous_leukemic	chr8	70259630	71401751	1142.12	1.907	del	54744	57420	63.482	174769	chr8:70259630-71401751	1	13469_Heterozygous_leukemic	1142121
SJMMBALL055314	13469	Heterozygous_leukemic	chr8	71619590	72110517	490.928	1.9	del	22000	23155	29.355	177330	chr8:71619590-72110517	1	13469_Heterozygous_leukemic	490927
SJMMBALL055314	13469	Heterozygous_leukemic	chr8	72443354	80784957	8341.6	1.894	del	73776	77889	110.765	168099	chr8:72443354-80784957	1	13469_Heterozygous_leukemic	8341603
SJMMBALL055314	13469	Heterozygous_leukemic	chr8	83915442	84970631	1055.19	1.899	del	53636	56499	73.939	172777	chr8:83915442-84970631	1	13469_Heterozygous_leukemic	1055189
SJMMBALL055314	13469	Heterozygous_leukemic	chr8	85074675	91008834	5934.16	1.926	del	68697	71322	49.041	176440	chr8:85074675-91008834	1	13469_Heterozygous_leukemic	5934159
SJMMBALL055314	13469	Heterozygous_leukemic	chr8	91125779	94521503	3395.72	1.871	del	73498	78570	167.603	163390	chr8:91125779-94521503	1	13469_Heterozygous_leukemic	3395724
SJMMBALL055314	13469	Heterozygous_leukemic	chr8	95297016	104968457	9671.44	1.891	del	77656	82140	124.904	166627	chr8:95297016-104968457	1	13469_Heterozygous_leukemic	9671441
SJMMBALL055314	13469	Heterozygous_leukemic	chr8	105050131	105936190	886.06	1.938	del	72109	74420	36.375	177170	chr8:105050131-105936190	1	13469_Heterozygous_leukemic	886059
SJMMBALL055314	13469	Heterozygous_leukemic	chr8	106103967	109721865	3617.9	1.902	del	69203	72779	89.508	170482	chr8:106103967-109721865	1	13469_Heterozygous_leukemic	3617898
SJMMBALL055314	13469	Heterozygous_leukemic	chr8	109853503	110969269	1115.77	1.919	del	40938	42663	35.44	177203	chr8:109853503-110969269	1	13469_Heterozygous_leukemic	1115766
SJMMBALL055314	13469	Heterozygous_leukemic	chr8	110975968	117055069	6079.1	1.902	del	64691	68023	83.139	171335	chr8:110975968-117055069	1	13469_Heterozygous_leukemic	6079101
SJMMBALL055314	13469	Heterozygous_leukemic	chr8	117801786	120537570	2735.78	1.896	del	30385	32052	44.205	176796	chr8:117801786-120537570	1	13469_Heterozygous_leukemic	2735784
SJMMBALL055314	13469	Heterozygous_leukemic	chr8	120562604	120747314	184.711	2.822	dup	6290	4458	333.309	152498	chr8:120562604-120747314	1	13469_Heterozygous_leukemic	184710
SJMMBALL055314	13469	Heterozygous_leukemic	chr8	120753302	123252701	2499.4	1.912	del	57523	60165	59.009	175396	chr8:120753302-123252701	1	13469_Heterozygous_leukemic	2499399
SJMMBALL055314	13469	Heterozygous_leukemic	chr8	123312977	126298882	2985.91	1.876	del	64770	69044	135.317	165615	chr8:123312977-126298882	1	13469_Heterozygous_leukemic	2985905
SJMMBALL055314	13469	Heterozygous_leukemic	chr9	7938352	14795873	6857.52	1.92	del	39919	41589	34.071	177262	chr9:7938352-14795873	1	13469_Heterozygous_leukemic	6857521
SJMMBALL055314	13469	Heterozygous_leukemic	chr9	18856688	21142535	2285.85	1.917	del	76960	80305	70.821	173606	chr9:18856688-21142535	1	13469_Heterozygous_leukemic	2285847
SJMMBALL055314	13469	Heterozygous_leukemic	chr9	22388887	31064379	8675.49	1.916	del	59081	61665	55.041	176003	chr9:22388887-31064379	1	13469_Heterozygous_leukemic	8675492
SJMMBALL055314	13469	Heterozygous_leukemic	chr9	35574085	37657100	2083.02	1.93	del	43667	45254	28.237	177345	chr9:35574085-37657100	1	13469_Heterozygous_leukemic	2083015
SJMMBALL055314	13469	Heterozygous_leukemic	chr9	37730036	42989061	5259.03	1.873	del	154290	164708	337.172	152195	chr9:37730036-42989061	1	13469_Heterozygous_leukemic	5259025
SJMMBALL055314	13469	Heterozygous_leukemic	chr9	45978591	50893433	4914.84	1.906	del	65166	68395	77.612	172361	chr9:45978591-50893433	1	13469_Heterozygous_leukemic	4914842
SJMMBALL055314	13469	Heterozygous_leukemic	chr9	52002259	52060986	58.728	1.637	del	2477	3027	53.33	176082	chr9:52002259-52060986	1	13469_Heterozygous_leukemic	58727
SJMMBALL055314	13469	Heterozygous_leukemic	chr9	58853342	62849289	3995.95	1.9	del	69343	73001	93.402	169930	chr9:58853342-62849289	1	13469_Heterozygous_leukemic	3995947
SJMMBALL055314	13469	Heterozygous_leukemic	chr9	62923522	65302025	2378.5	1.931	del	56316	58315	34.76	177216	chr9:62923522-65302025	1	13469_Heterozygous_leukemic	2378503
SJMMBALL055314	13469	Heterozygous_leukemic	chr9	67240621	72174911	4934.29	1.928	del	75056	77846	50.745	176314	chr9:67240621-72174911	1	13469_Heterozygous_leukemic	4934290
SJMMBALL055314	13469	Heterozygous_leukemic	chr9	73075370	78368101	5292.73	1.916	del	74893	78191	70.717	173646	chr9:73075370-78368101	1	13469_Heterozygous_leukemic	5292731
SJMMBALL055314	13469	Heterozygous_leukemic	chr9	80130677	88391272	8260.6	1.937	del	72779	75149	37.889	177114	chr9:80130677-88391272	1	13469_Heterozygous_leukemic	8260595
SJMMBALL055314	13469	Heterozygous_leukemic	chr9	88584129	96003952	7419.82	1.897	del	65321	68885	94.009	169804	chr9:88584129-96003952	1	13469_Heterozygous_leukemic	7419823
SJMMBALL055314	13469	Heterozygous_leukemic	chr9	96317438	100468504	4151.07	1.913	del	50885	53212	51.755	176247	chr9:96317438-100468504	1	13469_Heterozygous_leukemic	4151066
SJMMBALL055314	13469	Heterozygous_leukemic	chr9	102729242	103250704	521.463	1.855	del	9625	10377	27.969	177345	chr9:102729242-103250704	1	13469_Heterozygous_leukemic	521462
SJMMBALL055314	13469	Heterozygous_leukemic	chr9	106373611	106645113	271.503	1.863	del	13836	14851	35.554	177194	chr9:106373611-106645113	1	13469_Heterozygous_leukemic	271502
SJMMBALL055314	13469	Heterozygous_leukemic	chr9	108350852	108978698	627.847	1.915	del	66160	69102	63.683	174629	chr9:108350852-108978698	1	13469_Heterozygous_leukemic	627846
SJMMBALL055314	13469	Heterozygous_leukemic	chr9	108991973	109849457	857.485	1.75	del	61830	70659	576.571	143097	chr9:108991973-109849457	1	13469_Heterozygous_leukemic	857484
SJMMBALL055314	13469	Heterozygous_leukemic	chr9	110569623	112177756	1608.13	1.913	del	46829	48953	46.866	176658	chr9:110569623-112177756	1	13469_Heterozygous_leukemic	1608133
SJMMBALL055314	13469	Heterozygous_leukemic	chr9	113892345	119220935	5328.59	1.886	del	65625	69587	115.192	167520	chr9:113892345-119220935	1	13469_Heterozygous_leukemic	5328590
SJMMBALL055314	13469	Heterozygous_leukemic	chr9	119264665	120950286	1685.62	1.919	del	45575	47503	39.763	176982	chr9:119264665-120950286	1	13469_Heterozygous_leukemic	1685621
SJMMBALL055314	13469	Heterozygous_leukemic	chr10	23992387	24101934	109.548	1.814	del	13809	15223	67.874	174010	chr10:23992387-24101934	1	13469_Heterozygous_leukemic	109547
SJMMBALL055314	13469	Heterozygous_leukemic	chr10	78447846	79544626	1096.78	1.903	del	38513	40477	48.536	176499	chr10:78447846-79544626	1	13469_Heterozygous_leukemic	1096780
SJMMBALL055314	13469	Heterozygous_leukemic	chr10	81177651	81178905	1.255	2.404	dup	2710	2255	43.072	176827	chr10:81177651-81178905	1	13469_Heterozygous_leukemic	1254
SJMMBALL055314	13469	Heterozygous_leukemic	chr10	121343241	121365404	22.164	1.569	del	1334	1700	42.595	176885	chr10:121343241-121365404	1	13469_Heterozygous_leukemic	22163
SJMMBALL055314	13469	Heterozygous_leukemic	chr10	127759913	127902464	142.552	1.791	del	13002	14519	82.241	171601	chr10:127759913-127902464	1	13469_Heterozygous_leukemic	142551
SJMMBALL055314	13469	Heterozygous_leukemic	chr10	128015921	128681491	665.571	2.068	dup	70077	67788	38.104	177092	chr10:128015921-128681491	1	13469_Heterozygous_leukemic	665570
SJMMBALL055314	13469	Heterozygous_leukemic	chr10	128944180	129966756	1022.58	1.901	del	59676	62780	78.187	172266	chr10:128944180-129966756	1	13469_Heterozygous_leukemic	1022576
SJMMBALL055314	13469	Heterozygous_leukemic	chr10	130385772	130480027	94.256	1.686	del	20500	24314	316.328	153085	chr10:130385772-130480027	3	13469_Heterozygous_leukemic	94255
SJMMBALL055314	13469	Heterozygous_leukemic	chr11	3132826	3146346	13.521	2.155	dup	53901	50027	146.076	164626	chr11:3132826-3146346	1	13469_Heterozygous_leukemic	13520
SJMMBALL055314	13469	Heterozygous_leukemic	chr11	3203613	4212901	1009.29	2.56	dup	56195	43904	1578.57	118522	chr11:3203613-4212901	1	13469_Heterozygous_leukemic	1009288
SJMMBALL055314	13469	Heterozygous_leukemic	chr11	4213530	6225325	2011.8	2.634	dup	84397	64077	2925.83	77673.3	chr11:4213530-6225325	1	13469_Heterozygous_leukemic	2011795
SJMMBALL055314	13469	Heterozygous_leukemic	chr11	6227812	12256252	6028.44	2.643	dup	94875	71785	3368.03	43550.1	chr11:6227812-12256252	1	13469_Heterozygous_leukemic	6028440
SJMMBALL055314	13469	Heterozygous_leukemic	chr11	12266819	20223190	7956.37	2.573	dup	30787	23927	900.598	130153	chr11:12266819-20223190	1	13469_Heterozygous_leukemic	7956371
SJMMBALL055314	13469	Heterozygous_leukemic	chr11	20224311	28921583	8697.27	2.645	dup	111273	84144	3965.66	21948.2	chr11:20224311-28921583	1	13469_Heterozygous_leukemic	8697272
SJMMBALL055314	13469	Heterozygous_leukemic	chr11	28921587	29137186	215.6	2.629	dup	1851	1408	63.33	174842	chr11:28921587-29137186	1	13469_Heterozygous_leukemic	215599
SJMMBALL055314	13469	Heterozygous_leukemic	chr11	29137215	32610738	3473.52	2.629	dup	95728	72832	3270.62	53365	chr11:29137215-32610738	1	13469_Heterozygous_leukemic	3473523
SJMMBALL055314	13469	Heterozygous_leukemic	chr11	32612614	40724955	8112.34	2.595	dup	73229	56435	2281.46	104018	chr11:32612614-40724955	1	13469_Heterozygous_leukemic	8112341
SJMMBALL055314	13469	Heterozygous_leukemic	chr11	40729080	49460627	8731.55	2.587	dup	134581	104051	4094.16	18013.2	chr11:40729080-49460627	1	13469_Heterozygous_leukemic	8731547
SJMMBALL055314	13469	Heterozygous_leukemic	chr11	49470136	49564509	94.374	2.204	dup	14120	12814	64.336	174453	chr11:49470136-49564509	1	13469_Heterozygous_leukemic	94373
SJMMBALL055314	13469	Heterozygous_leukemic	chr11	49625168	50857419	1232.25	2.575	dup	51431	39950	1510.54	120006	chr11:49625168-50857419	1	13469_Heterozygous_leukemic	1232251
SJMMBALL055314	13469	Heterozygous_leukemic	chr11	50859208	53979900	3120.69	2.596	dup	106207	81839	3312.16	50122.4	chr11:50859208-53979900	1	13469_Heterozygous_leukemic	3120692
SJMMBALL055314	13469	Heterozygous_leukemic	chr11	53983556	57829711	3846.16	2.592	dup	73684	56858	2274.17	106268	chr11:53983556-57829711	1	13469_Heterozygous_leukemic	3846155
SJMMBALL055314	13469	Heterozygous_leukemic	chr11	57831239	59697049	1865.81	2.525	dup	138665	109837	3488.31	40211.9	chr11:57831239-59697049	1	13469_Heterozygous_leukemic	1865810
SJMMBALL055314	13469	Heterozygous_leukemic	chr11	59727506	60759410	1031.9	2.584	dup	54211	41956	1636.63	115415	chr11:59727506-60759410	1	13469_Heterozygous_leukemic	1031904
SJMMBALL055314	13469	Heterozygous_leukemic	chr11	60761678	63073525	2311.85	2.628	dup	91005	69249	3106	62733.6	chr11:60761678-63073525	1	13469_Heterozygous_leukemic	2311847
SJMMBALL055314	13469	Heterozygous_leukemic	chr11	63083725	67083863	4000.14	2.571	dup	44904	34931	1304.24	125369	chr11:63083725-67083863	1	13469_Heterozygous_leukemic	4000138
SJMMBALL055314	13469	Heterozygous_leukemic	chr11	67084735	68969089	1884.36	2.545	dup	115993	91141	3115.23	59657.1	chr11:67084735-68969089	1	13469_Heterozygous_leukemic	1884354
SJMMBALL055314	13469	Heterozygous_leukemic	chr11	68971139	69514902	543.764	2.595	dup	67701	52184	2106.49	110559	chr11:68971139-69514902	1	13469_Heterozygous_leukemic	543763
SJMMBALL055314	13469	Heterozygous_leukemic	chr11	69515591	70170615	655.025	2.595	dup	98906	76237	3077.37	68836.1	chr11:69515591-70170615	1	13469_Heterozygous_leukemic	655024
SJMMBALL055314	13469	Heterozygous_leukemic	chr11	70214490	70679709	465.22	2.586	dup	52090	40288	1580.34	116970	chr11:70214490-70679709	1	13469_Heterozygous_leukemic	465219
SJMMBALL055314	13469	Heterozygous_leukemic	chr11	70680775	72973095	2292.32	2.588	dup	97807	75586	2985.2	74775.2	chr11:70680775-72973095	1	13469_Heterozygous_leukemic	2292320
SJMMBALL055314	13469	Heterozygous_leukemic	chr11	72975177	73345834	370.658	2.551	dup	35804	28072	978.26	128401	chr11:72975177-73345834	1	13469_Heterozygous_leukemic	370657
SJMMBALL055314	13469	Heterozygous_leukemic	chr11	73395067	75773638	2378.57	2.567	dup	131346	102321	3773.29	33273.5	chr11:73395067-75773638	1	13469_Heterozygous_leukemic	2378571
SJMMBALL055314	13469	Heterozygous_leukemic	chr11	75776957	78058717	2281.76	2.595	dup	93209	71835	2903.31	83443.7	chr11:75776957-78058717	1	13469_Heterozygous_leukemic	2281760
SJMMBALL055314	13469	Heterozygous_leukemic	chr11	78058898	79559602	1500.7	2.629	dup	102785	78205	3510.51	36754.2	chr11:78058898-79559602	1	13469_Heterozygous_leukemic	1500704
SJMMBALL055314	13469	Heterozygous_leukemic	chr11	79565335	82940385	3375.05	2.607	dup	76029	58318	2451.31	99368.6	chr11:79565335-82940385	1	13469_Heterozygous_leukemic	3375050
SJMMBALL055314	13469	Heterozygous_leukemic	chr11	82942440	85194776	2252.34	2.592	dup	122244	94323	3774.74	29530.9	chr11:82942440-85194776	1	13469_Heterozygous_leukemic	2252336
SJMMBALL055314	13469	Heterozygous_leukemic	chr11	85196130	85898671	702.542	2.559	dup	12952	10122	363.031	151579	chr11:85196130-85898671	1	13469_Heterozygous_leukemic	702541
SJMMBALL055314	13469	Heterozygous_leukemic	chr11	85899702	87817911	1918.21	2.69	dup	103175	76697	4118.66	13950.7	chr11:85899702-87817911	1	13469_Heterozygous_leukemic	1918209
SJMMBALL055314	13469	Heterozygous_leukemic	chr11	87856751	94483767	6627.02	2.617	dup	93142	71182	3083.41	65788.7	chr11:87856751-94483767	1	13469_Heterozygous_leukemic	6627016
SJMMBALL055314	13469	Heterozygous_leukemic	chr11	94484218	94548656	64.439	2.546	dup	7652	6012	205.654	161691	chr11:94484218-94548656	1	13469_Heterozygous_leukemic	64438
SJMMBALL055314	13469	Heterozygous_leukemic	chr11	94558241	96857631	2299.39	2.561	dup	85858	67047	2420.82	101761	chr11:94558241-96857631	1	13469_Heterozygous_leukemic	2299390
SJMMBALL055314	13469	Heterozygous_leukemic	chr11	96860795	97167741	306.947	2.591	dup	20716	15992	637.432	139698	chr11:96860795-97167741	1	13469_Heterozygous_leukemic	306946
SJMMBALL055314	13469	Heterozygous_leukemic	chr11	97169816	98584147	1414.33	2.643	dup	80207	60696	2844.36	86258	chr11:97169816-98584147	1	13469_Heterozygous_leukemic	1414331
SJMMBALL055314	13469	Heterozygous_leukemic	chr11	98624996	98676474	51.479	2.491	dup	11175	8971	250.836	157612	chr11:98624996-98676474	1	13469_Heterozygous_leukemic	51478
SJMMBALL055314	13469	Heterozygous_leukemic	chr11	98687715	99581045	893.331	1.694	del	41649	49182	609.216	140868	chr11:98687715-99581045	1	13469_Heterozygous_leukemic	893330
SJMMBALL055314	13469	Heterozygous_leukemic	chr11	99583023	100498810	915.788	2.43	dup	75214	61899	1338.53	124090	chr11:99583023-100498810	1	13469_Heterozygous_leukemic	915787
SJMMBALL055314	13469	Heterozygous_leukemic	chr11	100500663	101410218	909.556	2.634	dup	93446	70954	3237.41	56572.3	chr11:100500663-101410218	1	13469_Heterozygous_leukemic	909555
SJMMBALL055314	13469	Heterozygous_leukemic	chr11	101410825	102458447	1047.62	2.608	dup	69231	53096	2234.44	108477	chr11:101410825-102458447	1	13469_Heterozygous_leukemic	1047622
SJMMBALL055314	13469	Heterozygous_leukemic	chr11	102459825	104585800	2125.98	2.626	dup	97791	74470	3319.64	46839.9	chr11:102459825-104585800	1	13469_Heterozygous_leukemic	2125975
SJMMBALL055314	13469	Heterozygous_leukemic	chr11	104608035	106027766	1419.73	2.562	dup	47817	37321	1353.73	122778	chr11:104608035-106027766	1	13469_Heterozygous_leukemic	1419731
SJMMBALL055314	13469	Heterozygous_leukemic	chr11	106033742	107736916	1703.17	2.672	dup	101414	75916	3868.57	25785.6	chr11:106033742-107736916	1	13469_Heterozygous_leukemic	1703174
SJMMBALL055314	13469	Heterozygous_leukemic	chr11	107741871	108340720	598.85	2.526	dup	5216	4130	131.639	166142	chr11:107741871-108340720	1	13469_Heterozygous_leukemic	598849
SJMMBALL055314	13469	Heterozygous_leukemic	chr11	108343430	113691840	5348.41	2.59	dup	98158	75802	3012.18	71819.3	chr11:108343430-113691840	1	13469_Heterozygous_leukemic	5348410
SJMMBALL055314	13469	Heterozygous_leukemic	chr11	113692357	113830888	138.532	2.538	dup	5159	4066	135.216	165726	chr11:113692357-113830888	1	13469_Heterozygous_leukemic	138531
SJMMBALL055314	13469	Heterozygous_leukemic	chr11	113832227	115848382	2016.16	2.587	dup	86670	67006	2637.43	96942	chr11:113832227-115848382	1	13469_Heterozygous_leukemic	2016155
SJMMBALL055314	13469	Heterozygous_leukemic	chr11	115849503	115905825	56.323	2.525	dup	14467	11457	364.556	151240	chr11:115849503-115905825	1	13469_Heterozygous_leukemic	56322
SJMMBALL055314	13469	Heterozygous_leukemic	chr11	115913352	116858586	945.235	2.634	dup	76259	57897	2644.14	94332.7	chr11:115913352-116858586	1	13469_Heterozygous_leukemic	945234
SJMMBALL055314	13469	Heterozygous_leukemic	chr11	116859247	117783588	924.342	2.592	dup	19127	14757	591.008	141434	chr11:116859247-117783588	1	13469_Heterozygous_leukemic	924341
SJMMBALL055314	13469	Heterozygous_leukemic	chr11	117783724	119479964	1696.24	2.634	dup	84439	64125	2922.18	80564.8	chr11:117783724-119479964	1	13469_Heterozygous_leukemic	1696240
SJMMBALL055314	13469	Heterozygous_leukemic	chr11	119480720	120497481	1016.76	2.581	dup	49107	38058	1467.35	121449	chr11:119480720-120497481	1	13469_Heterozygous_leukemic	1016761
SJMMBALL055314	13469	Heterozygous_leukemic	chr11	120498032	121945684	1447.65	2.584	dup	89607	69342	2707.67	91717.9	chr11:120498032-121945684	1	13469_Heterozygous_leukemic	1447652
SJMMBALL055314	13469	Heterozygous_leukemic	chr12	3253222	4628033	1374.81	1.903	del	24969	26246	31.647	177307	chr12:3253222-4628033	1	13469_Heterozygous_leukemic	1374811
SJMMBALL055314	13469	Heterozygous_leukemic	chr12	5026990	16816486	11789.5	1.915	del	67923	70950	65.661	174197	chr12:5026990-16816486	1	13469_Heterozygous_leukemic	11789496
SJMMBALL055314	13469	Heterozygous_leukemic	chr12	16999763	28692633	11692.9	1.849	del	67083	72570	213.145	160613	chr12:16999763-28692633	1	13469_Heterozygous_leukemic	11692870
SJMMBALL055314	13469	Heterozygous_leukemic	chr12	30098133	36390663	6292.53	1.898	del	74864	78893	104.878	168563	chr12:30098133-36390663	1	13469_Heterozygous_leukemic	6292530
SJMMBALL055314	13469	Heterozygous_leukemic	chr12	37243650	51730952	14487.3	1.934	del	58296	60286	33.311	177294	chr12:37243650-51730952	1	13469_Heterozygous_leukemic	14487302
SJMMBALL055314	13469	Heterozygous_leukemic	chr12	51746049	59094595	7348.55	1.912	del	79689	83356	82.052	171653	chr12:51746049-59094595	1	13469_Heterozygous_leukemic	7348546
SJMMBALL055314	13469	Heterozygous_leukemic	chr12	69920440	73760650	3840.21	1.895	del	76643	80903	114.392	167689	chr12:69920440-73760650	1	13469_Heterozygous_leukemic	3840210
SJMMBALL055314	13469	Heterozygous_leukemic	chr12	75469676	79166439	3696.76	1.936	del	71705	74089	38.893	177060	chr12:75469676-79166439	1	13469_Heterozygous_leukemic	3696763
SJMMBALL055314	13469	Heterozygous_leukemic	chr12	79212614	84075803	4863.19	1.9	del	70889	74633	95.708	169482	chr12:79212614-84075803	1	13469_Heterozygous_leukemic	4863189
SJMMBALL055314	13469	Heterozygous_leukemic	chr12	84429951	87072278	2642.33	1.914	del	59154	61799	57.561	175722	chr12:84429951-87072278	1	13469_Heterozygous_leukemic	2642327
SJMMBALL055314	13469	Heterozygous_leukemic	chr12	87260592	100140190	12879.6	1.86	del	78684	84608	212.704	160796	chr12:87260592-100140190	1	13469_Heterozygous_leukemic	12879598
SJMMBALL055314	13469	Heterozygous_leukemic	chr12	100205575	103418259	3212.68	1.94	del	65186	67215	31.039	177322	chr12:100205575-103418259	1	13469_Heterozygous_leukemic	3212684
SJMMBALL055314	13469	Heterozygous_leukemic	chr12	103591477	108673379	5081.9	1.858	del	91623	98623	254.866	157164	chr12:103591477-108673379	1	13469_Heterozygous_leukemic	5081902
SJMMBALL055314	13469	Heterozygous_leukemic	chr12	108683137	111539900	2856.76	1.915	del	61370	64085	58.477	175548	chr12:108683137-111539900	1	13469_Heterozygous_leukemic	2856763
SJMMBALL055314	13469	Heterozygous_leukemic	chr12	111669798	113269611	1599.81	1.926	del	54471	56566	39.388	177026	chr12:111669798-113269611	1	13469_Heterozygous_leukemic	1599813
SJMMBALL055314	13469	Heterozygous_leukemic	chr12	113429476	114109466	679.991	0.267	del	2216	16569	9895.5	9863.9	chr12:113429476-114109466	1	13469_Heterozygous_leukemic	679990
SJMMBALL055314	13469	Heterozygous_leukemic	chr12	114140663	114538820	398.158	1.474	del	7672	10408	396.197	150180	chr12:114140663-114538820	1	13469_Heterozygous_leukemic	398157
SJMMBALL055314	13469	Heterozygous_leukemic	chr12	114564552	114708979	144.428	2.425	dup	8100	6681	140.96	165077	chr12:114564552-114708979	1	13469_Heterozygous_leukemic	144427
SJMMBALL055314	13469	Heterozygous_leukemic	chr12	114708997	115067889	358.893	2.126	dup	19725	18554	36.14	177181	chr12:114708997-115067889	1	13469_Heterozygous_leukemic	358892
SJMMBALL055314	13469	Heterozygous_leukemic	chr12	115757955	116000497	242.543	1.654	del	15004	18147	289.57	154963	chr12:115757955-116000497	1	13469_Heterozygous_leukemic	242542
SJMMBALL055314	13469	Heterozygous_leukemic	chr12	116054652	118142428	2087.78	1.918	del	38779	40428	34.179	177256	chr12:116054652-118142428	1	13469_Heterozygous_leukemic	2087776
SJMMBALL055314	13469	Heterozygous_leukemic	chr13	12630628	13506419	875.792	1.773	del	10586	11940	79.918	172020	chr13:12630628-13506419	1	13469_Heterozygous_leukemic	875791
SJMMBALL055314	13469	Heterozygous_leukemic	chr13	19216426	21191322	1974.9	1.864	del	24835	26653	63.554	174734	chr13:19216426-21191322	1	13469_Heterozygous_leukemic	1974896
SJMMBALL055314	13469	Heterozygous_leukemic	chr13	21702992	24112111	2409.12	1.79	del	109944	122817	700.171	134608	chr13:21702992-24112111	1	13469_Heterozygous_leukemic	2409119
SJMMBALL055314	13469	Heterozygous_leukemic	chr13	24831175	32972424	8141.25	1.898	del	70859	74649	98.071	169283	chr13:24831175-32972424	1	13469_Heterozygous_leukemic	8141249
SJMMBALL055314	13469	Heterozygous_leukemic	chr13	32977913	41053393	8075.48	1.864	del	86063	92352	219.482	160054	chr13:32977913-41053393	1	13469_Heterozygous_leukemic	8075480
SJMMBALL055314	13469	Heterozygous_leukemic	chr13	41056539	48816613	7760.07	1.921	del	64383	67042	53.574	176029	chr13:41056539-48816613	1	13469_Heterozygous_leukemic	7760074
SJMMBALL055314	13469	Heterozygous_leukemic	chr13	49733609	49805986	72.378	1.559	del	2607	3345	88.199	170602	chr13:49733609-49805986	1	13469_Heterozygous_leukemic	72377
SJMMBALL055314	13469	Heterozygous_leukemic	chr13	50248731	55296208	5047.48	1.94	del	61012	62899	28.687	177337	chr13:50248731-55296208	1	13469_Heterozygous_leukemic	5047477
SJMMBALL055314	13469	Heterozygous_leukemic	chr13	57556608	62875349	5318.74	1.89	del	76055	80472	123.723	166721	chr13:57556608-62875349	1	13469_Heterozygous_leukemic	5318741
SJMMBALL055314	13469	Heterozygous_leukemic	chr13	66007703	66433953	426.251	0.93	del	2106	4529	810.534	132501	chr13:66007703-66433953	9	13469_Heterozygous_leukemic	426250
SJMMBALL055314	13469	Heterozygous_leukemic	chr13	66514923	67833892	1318.97	1.785	del	42496	47608	285.098	155743	chr13:66514923-67833892	1	13469_Heterozygous_leukemic	1318969
SJMMBALL055314	13469	Heterozygous_leukemic	chr13	68630876	73666797	5035.92	1.917	del	31708	33076	28.756	177334	chr13:68630876-73666797	1	13469_Heterozygous_leukemic	5035921
SJMMBALL055314	13469	Heterozygous_leukemic	chr13	73684176	77837320	4153.15	1.913	del	72187	75453	71.891	173398	chr13:73684176-77837320	1	13469_Heterozygous_leukemic	4153144
SJMMBALL055314	13469	Heterozygous_leukemic	chr13	84294560	94789035	10494.5	1.901	del	68843	72419	89.959	170423	chr13:84294560-94789035	1	13469_Heterozygous_leukemic	10494475
SJMMBALL055314	13469	Heterozygous_leukemic	chr13	95085126	98305501	3220.38	1.908	del	53247	55811	59.947	175238	chr13:95085126-98305501	1	13469_Heterozygous_leukemic	3220375
SJMMBALL055314	13469	Heterozygous_leukemic	chr13	98856841	103759353	4902.51	1.862	del	79928	85834	208.311	161152	chr13:98856841-103759353	1	13469_Heterozygous_leukemic	4902512
SJMMBALL055314	13469	Heterozygous_leukemic	chr13	104314189	112892093	8577.91	1.92	del	73434	76479	61.591	175045	chr13:104314189-112892093	1	13469_Heterozygous_leukemic	8577904
SJMMBALL055314	13469	Heterozygous_leukemic	chr13	112998726	119472248	6473.52	1.923	del	42394	44101	33.556	177280	chr13:112998726-119472248	1	13469_Heterozygous_leukemic	6473522
SJMMBALL055314	13469	Heterozygous_leukemic	chr14	3071986	3849188	777.203	1.505	del	1838	2442	81.782	171709	chr14:3071986-3849188	1	13469_Heterozygous_leukemic	777202
SJMMBALL055314	13469	Heterozygous_leukemic	chr14	3998419	4517154	518.736	2.418	dup	8196	6780	138.457	165299	chr14:3998419-4517154	4	13469_Heterozygous_leukemic	518735
SJMMBALL055314	13469	Heterozygous_leukemic	chr14	4967171	7757108	2789.94	1.581	del	9783	12374	292.601	154436	chr14:4967171-7757108	1	13469_Heterozygous_leukemic	2789937
SJMMBALL055314	13469	Heterozygous_leukemic	chr14	8253381	20300697	12047.3	1.891	del	71144	75229	113.178	167773	chr14:8253381-20300697	1	13469_Heterozygous_leukemic	12047316
SJMMBALL055314	13469	Heterozygous_leukemic	chr14	20352650	24471831	4119.18	1.93	del	69733	72244	44.278	176778	chr14:20352650-24471831	1	13469_Heterozygous_leukemic	4119181
SJMMBALL055314	13469	Heterozygous_leukemic	chr14	24475689	30115001	5639.31	1.89	del	74084	78408	121.699	166997	chr14:24475689-30115001	1	13469_Heterozygous_leukemic	5639312
SJMMBALL055314	13469	Heterozygous_leukemic	chr14	31377379	34228229	2850.85	1.92	del	63082	65695	52.799	176128	chr14:31377379-34228229	1	13469_Heterozygous_leukemic	2850850
SJMMBALL055314	13469	Heterozygous_leukemic	chr14	41348574	44725015	3376.44	1.645	del	27036	32872	552.054	144143	chr14:41348574-44725015	1	13469_Heterozygous_leukemic	3376441
SJMMBALL055314	13469	Heterozygous_leukemic	chr14	45367609	50769679	5402.07	1.847	del	85859	92987	280.819	155995	chr14:45367609-50769679	1	13469_Heterozygous_leukemic	5402070
SJMMBALL055314	13469	Heterozygous_leukemic	chr14	51255434	53831186	2575.75	1.799	del	114612	127405	665.572	137213	chr14:51255434-53831186	1	13469_Heterozygous_leukemic	2575752
SJMMBALL055314	13469	Heterozygous_leukemic	chr14	54136746	55494443	1357.7	1.896	del	71526	75445	103.792	168713	chr14:54136746-55494443	1	13469_Heterozygous_leukemic	1357697
SJMMBALL055314	13469	Heterozygous_leukemic	chr14	55496172	55753371	257.2	1.923	del	39992	41587	31.065	177318	chr14:55496172-55753371	1	13469_Heterozygous_leukemic	257199
SJMMBALL055314	13469	Heterozygous_leukemic	chr14	55787239	56370995	583.757	1.814	del	30422	33542	149.985	164272	chr14:55787239-56370995	1	13469_Heterozygous_leukemic	583756
SJMMBALL055314	13469	Heterozygous_leukemic	chr14	59244648	64077271	4832.62	1.884	del	78203	83009	142.133	164851	chr14:59244648-64077271	1	13469_Heterozygous_leukemic	4832623
SJMMBALL055314	13469	Heterozygous_leukemic	chr14	65577881	69192275	3614.39	1.916	del	69354	72394	64.893	174268	chr14:65577881-69192275	1	13469_Heterozygous_leukemic	3614394
SJMMBALL055314	13469	Heterozygous_leukemic	chr14	69706584	73797214	4090.63	1.939	del	64813	66849	31.426	177310	chr14:69706584-73797214	1	13469_Heterozygous_leukemic	4090630
SJMMBALL055314	13469	Heterozygous_leukemic	chr14	75329634	93886259	18556.6	1.907	del	82525	86543	94.952	169612	chr14:75329634-93886259	1	13469_Heterozygous_leukemic	18556625
SJMMBALL055314	13469	Heterozygous_leukemic	chr14	97916349	103070525	5154.18	1.908	del	27305	28628	31.118	177314	chr14:97916349-103070525	1	13469_Heterozygous_leukemic	5154176
SJMMBALL055314	13469	Heterozygous_leukemic	chr14	103182303	121478306	18296	1.92	del	75029	78167	64.004	174560	chr14:103182303-121478306	1	13469_Heterozygous_leukemic	18296003
SJMMBALL055314	13469	Heterozygous_leukemic	chr15	7208462	11255739	4047.28	1.921	del	79030	82267	64.698	174341	chr15:7208462-11255739	1	13469_Heterozygous_leukemic	4047277
SJMMBALL055314	13469	Heterozygous_leukemic	chr15	12401373	31471816	19070.4	1.91	del	70469	73795	76.271	172455	chr15:12401373-31471816	1	13469_Heterozygous_leukemic	19070443
SJMMBALL055314	13469	Heterozygous_leukemic	chr15	35674759	41801697	6126.94	1.924	del	69362	72100	52.796	176151	chr15:35674759-41801697	1	13469_Heterozygous_leukemic	6126938
SJMMBALL055314	13469	Heterozygous_leukemic	chr15	52321654	55931951	3610.3	1.914	del	37061	38735	36.789	177151	chr15:52321654-55931951	1	13469_Heterozygous_leukemic	3610297
SJMMBALL055314	13469	Heterozygous_leukemic	chr15	58122394	64815421	6693.03	1.89	del	58858	62296	96.835	169349	chr15:58122394-64815421	1	13469_Heterozygous_leukemic	6693027
SJMMBALL055314	13469	Heterozygous_leukemic	chr15	68184375	74547810	6363.44	1.903	del	37385	39300	47.529	176580	chr15:68184375-74547810	1	13469_Heterozygous_leukemic	6363435
SJMMBALL055314	13469	Heterozygous_leukemic	chr15	74548218	76338310	1790.09	1.859	del	67707	72825	184.465	162523	chr15:74548218-76338310	1	13469_Heterozygous_leukemic	1790092
SJMMBALL055314	13469	Heterozygous_leukemic	chr15	76344279	76600796	256.518	1.891	del	25671	27150	41.11	176969	chr15:76344279-76600796	1	13469_Heterozygous_leukemic	256517
SJMMBALL055314	13469	Heterozygous_leukemic	chr15	76658321	78903186	2244.87	1.873	del	69814	74561	154.662	163907	chr15:76658321-78903186	1	13469_Heterozygous_leukemic	2244865
SJMMBALL055314	13469	Heterozygous_leukemic	chr15	78904418	80648035	1743.62	1.911	del	57453	60122	60.273	175141	chr15:78904418-80648035	1	13469_Heterozygous_leukemic	1743617
SJMMBALL055314	13469	Heterozygous_leukemic	chr15	82350184	84202413	1852.23	1.839	del	57777	62840	209.925	160974	chr15:82350184-84202413	1	13469_Heterozygous_leukemic	1852229
SJMMBALL055314	13469	Heterozygous_leukemic	chr15	85114661	89265720	4151.06	1.908	del	63142	66198	71.803	173442	chr15:85114661-89265720	1	13469_Heterozygous_leukemic	4151059
SJMMBALL055314	13469	Heterozygous_leukemic	chr15	89303763	92216476	2912.71	1.886	del	65710	69687	115.904	167435	chr15:89303763-92216476	1	13469_Heterozygous_leukemic	2912713
SJMMBALL055314	13469	Heterozygous_leukemic	chr15	93420266	96351893	2931.63	1.894	del	26230	27698	39.682	176993	chr15:93420266-96351893	1	13469_Heterozygous_leukemic	2931627
SJMMBALL055314	13469	Heterozygous_leukemic	chr15	97979624	99248900	1269.28	1.881	del	71789	76313	137.054	165406	chr15:97979624-99248900	1	13469_Heterozygous_leukemic	1269276
SJMMBALL055314	13469	Heterozygous_leukemic	chr15	99331937	100789207	1457.27	1.906	del	50956	53471	60.222	175206	chr15:99331937-100789207	1	13469_Heterozygous_leukemic	1457270
SJMMBALL055314	13469	Heterozygous_leukemic	chr15	100936281	102151192	1214.91	1.869	del	72689	77764	169.58	163253	chr15:100936281-102151192	1	13469_Heterozygous_leukemic	1214911
SJMMBALL055314	13469	Heterozygous_leukemic	chr16	4920256	10630158	5709.9	1.895	del	52940	55882	78.986	172118	chr16:4920256-10630158	1	13469_Heterozygous_leukemic	5709902
SJMMBALL055314	13469	Heterozygous_leukemic	chr16	13394770	16321689	2926.92	1.912	del	71209	74488	73.419	173094	chr16:13394770-16321689	1	13469_Heterozygous_leukemic	2926919
SJMMBALL055314	13469	Heterozygous_leukemic	chr16	17352698	18825081	1472.38	1.919	del	59947	62488	52.505	176175	chr16:17352698-18825081	1	13469_Heterozygous_leukemic	1472383
SJMMBALL055314	13469	Heterozygous_leukemic	chr16	19407065	21576828	2169.76	1.906	del	78751	82645	93.408	169867	chr16:19407065-21576828	1	13469_Heterozygous_leukemic	2169763
SJMMBALL055314	13469	Heterozygous_leukemic	chr16	21766215	29415890	7649.68	1.932	del	74992	77621	45.164	176728	chr16:21766215-29415890	1	13469_Heterozygous_leukemic	7649675
SJMMBALL055314	13469	Heterozygous_leukemic	chr16	32618183	33206021	587.839	1.907	del	31994	33548	36.639	177161	chr16:32618183-33206021	1	13469_Heterozygous_leukemic	587838
SJMMBALL055314	13469	Heterozygous_leukemic	chr16	33224489	36517813	3293.32	1.878	del	78283	83366	158.464	163782	chr16:33224489-36517813	1	13469_Heterozygous_leukemic	3293324
SJMMBALL055314	13469	Heterozygous_leukemic	chr16	36851099	44157132	7306.03	1.926	del	66324	68886	48.373	176520	chr16:36851099-44157132	1	13469_Heterozygous_leukemic	7306033
SJMMBALL055314	13469	Heterozygous_leukemic	chr16	44284164	49078734	4794.57	1.904	del	74117	77872	92.212	170120	chr16:44284164-49078734	1	13469_Heterozygous_leukemic	4794570
SJMMBALL055314	13469	Heterozygous_leukemic	chr16	49896311	58615903	8719.59	1.924	del	65466	68043	49.556	176378	chr16:49896311-58615903	1	13469_Heterozygous_leukemic	8719592
SJMMBALL055314	13469	Heterozygous_leukemic	chr16	58760228	59434747	674.52	1.806	del	32916	36455	177.803	162969	chr16:58760228-59434747	1	13469_Heterozygous_leukemic	674519
SJMMBALL055314	13469	Heterozygous_leukemic	chr16	81623306	90971664	9348.36	1.873	del	69801	74541	154.243	164032	chr16:81623306-90971664	1	13469_Heterozygous_leukemic	9348358
SJMMBALL055314	13469	Heterozygous_leukemic	chr16	92310757	97545799	5235.04	1.914	del	74312	77647	72.835	173313	chr16:92310757-97545799	1	13469_Heterozygous_leukemic	5235042
SJMMBALL055314	13469	Heterozygous_leukemic	chr17	6213375	8946880	2733.51	1.81	del	46518	51394	239.232	158259	chr17:6213375-8946880	1	13469_Heterozygous_leukemic	2733505
SJMMBALL055314	13469	Heterozygous_leukemic	chr17	11303531	13527748	2224.22	1.867	del	49237	52756	120.241	167088	chr17:11303531-13527748	1	13469_Heterozygous_leukemic	2224217
SJMMBALL055314	13469	Heterozygous_leukemic	chr17	17712663	23665614	5952.95	1.751	del	180219	205852	1667.91	112196	chr17:17712663-23665614	1	13469_Heterozygous_leukemic	5952951
SJMMBALL055314	13469	Heterozygous_leukemic	chr17	23834551	24702379	867.829	1.908	del	64727	67865	73.85	172866	chr17:23834551-24702379	1	13469_Heterozygous_leukemic	867828
SJMMBALL055314	13469	Heterozygous_leukemic	chr17	25343380	26655179	1311.8	1.903	del	65903	69271	83.406	171228	chr17:25343380-26655179	1	13469_Heterozygous_leukemic	1311799
SJMMBALL055314	13469	Heterozygous_leukemic	chr17	26739484	28672912	1933.43	1.903	del	60515	63601	76.264	172505	chr17:26739484-28672912	1	13469_Heterozygous_leukemic	1933428
SJMMBALL055314	13469	Heterozygous_leukemic	chr17	28769348	29296743	527.396	1	del	9163	18330	2814.15	89040.4	chr17:28769348-29296743	1	13469_Heterozygous_leukemic	527395
SJMMBALL055314	13469	Heterozygous_leukemic	chr17	29298582	31558747	2260.17	1.91	del	60432	63266	64.586	174379	chr17:29298582-31558747	1	13469_Heterozygous_leukemic	2260165
SJMMBALL055314	13469	Heterozygous_leukemic	chr17	32393720	34023205	1629.49	1.87	del	87508	93580	201.701	162037	chr17:32393720-34023205	1	13469_Heterozygous_leukemic	1629485
SJMMBALL055314	13469	Heterozygous_leukemic	chr17	34382025	34921970	539.946	1.865	del	78210	83863	195.241	162370	chr17:34382025-34921970	1	13469_Heterozygous_leukemic	539945
SJMMBALL055314	13469	Heterozygous_leukemic	chr17	35252915	35668692	415.778	1.79	del	40923	45721	261.293	156708	chr17:35252915-35668692	1	13469_Heterozygous_leukemic	415777
SJMMBALL055314	13469	Heterozygous_leukemic	chr17	35898187	38209286	2311.1	1.801	del	142690	158444	811.324	131721	chr17:35898187-38209286	1	13469_Heterozygous_leukemic	2311099
SJMMBALL055314	13469	Heterozygous_leukemic	chr17	40811148	45457357	4646.21	1.936	del	53426	55182	28.329	177345	chr17:40811148-45457357	1	13469_Heterozygous_leukemic	4646209
SJMMBALL055314	13469	Heterozygous_leukemic	chr17	45464382	45466224	1.843	1.438	del	1311	1824	80.079	171968	chr17:45464382-45466224	1	13469_Heterozygous_leukemic	1842
SJMMBALL055314	13469	Heterozygous_leukemic	chr17	46446119	48241696	1795.58	1.899	del	59589	62758	81.55	171762	chr17:46446119-48241696	1	13469_Heterozygous_leukemic	1795577
SJMMBALL055314	13469	Heterozygous_leukemic	chr17	48414164	56108676	7694.51	1.884	del	72762	77230	132.034	166034	chr17:48414164-56108676	1	13469_Heterozygous_leukemic	7694512
SJMMBALL055314	13469	Heterozygous_leukemic	chr17	56189945	56616461	426.517	1.889	del	22152	23455	36.948	177134	chr17:56189945-56616461	1	13469_Heterozygous_leukemic	426516
SJMMBALL055314	13469	Heterozygous_leukemic	chr17	56696529	63488019	6791.49	1.896	del	62180	65602	91.016	170242	chr17:56696529-63488019	1	13469_Heterozygous_leukemic	6791490
SJMMBALL055314	13469	Heterozygous_leukemic	chr17	67191279	73162028	5970.75	1.909	del	65946	69099	73.213	173225	chr17:67191279-73162028	1	13469_Heterozygous_leukemic	5970749
SJMMBALL055314	13469	Heterozygous_leukemic	chr17	78369935	83763021	5393.09	1.918	del	78326	81663	69.295	173852	chr17:78369935-83763021	1	13469_Heterozygous_leukemic	5393086
SJMMBALL055314	13469	Heterozygous_leukemic	chr18	6455140	12468365	6013.23	1.938	del	70235	72476	35.121	177210	chr18:6455140-12468365	1	13469_Heterozygous_leukemic	6013225
SJMMBALL055314	13469	Heterozygous_leukemic	chr18	12905902	22453760	9547.86	1.863	del	80861	86796	208.001	161329	chr18:12905902-22453760	1	13469_Heterozygous_leukemic	9547858
SJMMBALL055314	13469	Heterozygous_leukemic	chr18	31711141	34737952	3026.81	1.906	del	66461	69738	78.392	172216	chr18:31711141-34737952	1	13469_Heterozygous_leukemic	3026811
SJMMBALL055314	13469	Heterozygous_leukemic	chr18	36762812	43540677	6777.87	1.912	del	78757	82372	80.692	171915	chr18:36762812-43540677	1	13469_Heterozygous_leukemic	6777865
SJMMBALL055314	13469	Heterozygous_leukemic	chr18	44840145	49728473	4888.33	1.911	del	31187	32639	32.86	177298	chr18:44840145-49728473	1	13469_Heterozygous_leukemic	4888328
SJMMBALL055314	13469	Heterozygous_leukemic	chr18	51865211	60698546	8833.34	1.91	del	73013	76447	78.481	172167	chr18:51865211-60698546	1	13469_Heterozygous_leukemic	8833335
SJMMBALL055314	13469	Heterozygous_leukemic	chr18	61071617	64540385	3468.77	1.885	del	62804	66618	111.515	167937	chr18:61071617-64540385	1	13469_Heterozygous_leukemic	3468768
SJMMBALL055314	13469	Heterozygous_leukemic	chr18	65248835	69199012	3950.18	1.925	del	52699	54750	39.008	177049	chr18:65248835-69199012	1	13469_Heterozygous_leukemic	3950177
SJMMBALL055314	13469	Heterozygous_leukemic	chr18	69519904	77466783	7946.88	1.894	del	69102	72951	103.566	168787	chr18:69519904-77466783	1	13469_Heterozygous_leukemic	7946879
SJMMBALL055314	13469	Heterozygous_leukemic	chr18	77777482	89247337	11469.9	1.912	del	66245	69306	68.768	173892	chr18:77777482-89247337	1	13469_Heterozygous_leukemic	11469855
SJMMBALL055314	13469	Heterozygous_leukemic	chr19	4426051	5495998	1069.95	1.913	del	64411	67334	64.529	174414	chr19:4426051-5495998	1	13469_Heterozygous_leukemic	1069947
SJMMBALL055314	13469	Heterozygous_leukemic	chr19	6397998	8621394	2223.4	1.884	del	64268	68210	116.365	167349	chr19:6397998-8621394	1	13469_Heterozygous_leukemic	2223396
SJMMBALL055314	13469	Heterozygous_leukemic	chr19	8875455	10678004	1802.55	1.934	del	61264	63346	34.7	177223	chr19:8875455-10678004	1	13469_Heterozygous_leukemic	1802549
SJMMBALL055314	13469	Heterozygous_leukemic	chr19	10789901	13634613	2844.71	1.865	del	119791	128455	299.417	153907	chr19:10789901-13634613	1	13469_Heterozygous_leukemic	2844712
SJMMBALL055314	13469	Heterozygous_leukemic	chr19	13827445	21835641	8008.2	1.923	del	74789	77783	58.526	175517	chr19:13827445-21835641	1	13469_Heterozygous_leukemic	8008196
SJMMBALL055314	13469	Heterozygous_leukemic	chr19	22856623	29276941	6420.32	1.891	del	71066	75176	114.661	167605	chr19:22856623-29276941	1	13469_Heterozygous_leukemic	6420318
SJMMBALL055314	13469	Heterozygous_leukemic	chr19	30092670	36890831	6798.16	1.923	del	88829	92409	70.438	173730	chr19:30092670-36890831	1	13469_Heterozygous_leukemic	6798161
SJMMBALL055314	13469	Heterozygous_leukemic	chr19	36949043	36970095	21.053	2.338	dup	3316	2837	38.312	177072	chr19:36949043-36970095	1	13469_Heterozygous_leukemic	21052
SJMMBALL055314	13469	Heterozygous_leukemic	chr19	37270698	37376689	105.992	2.324	dup	6866	5909	73.574	173006	chr19:37270698-37376689	7	13469_Heterozygous_leukemic	105991
SJMMBALL055314	13469	Heterozygous_leukemic	chr19	37593623	40324848	2731.23	1.837	del	80563	87728	301.259	153638	chr19:37593623-40324848	1	13469_Heterozygous_leukemic	2731225
SJMMBALL055314	13469	Heterozygous_leukemic	chr19	41459754	43743819	2284.07	1.92	del	49398	51465	42.179	176899	chr19:41459754-43743819	1	13469_Heterozygous_leukemic	2284065
SJMMBALL055314	13469	Heterozygous_leukemic	chr19	43784148	46056783	2272.64	1.901	del	68116	71675	90.038	170363	chr19:43784148-46056783	1	13469_Heterozygous_leukemic	2272635
SJMMBALL055314	13469	Heterozygous_leukemic	chr19	46330640	50182718	3852.08	1.924	del	64193	66745	49.55	176398	chr19:46330640-50182718	1	13469_Heterozygous_leukemic	3852078
SJMMBALL055314	13469	Heterozygous_leukemic	chr19	55742748	59322697	3579.95	1.871	del	64725	69172	146.335	164506	chr19:55742748-59322697	1	13469_Heterozygous_leukemic	3579949
SJMMBALL055314	13469	Heterozygous_leukemic	chrX	6081503	8271974	2190.47	2.247	dup	66306	59005	433.774	149014	chrX:6081503-8271974	2	13469_Heterozygous_leukemic	2190471
SJMMBALL055314	13469	Heterozygous_leukemic	chrX	8329982	8875983	546.002	1.882	del	27933	29678	52.424	176201	chrX:8329982-8875983	1	13469_Heterozygous_leukemic	546001
SJMMBALL055314	13469	Heterozygous_leukemic	chrX	9104645	13137810	4033.17	2.219	dup	39739	35810	207.867	161510	chrX:9104645-13137810	1	13469_Heterozygous_leukemic	4033165
SJMMBALL055314	13469	Heterozygous_leukemic	chrX	13140072	23958977	10818.9	2.269	dup	83746	73807	640.54	139085	chrX:13140072-23958977	2	13469_Heterozygous_leukemic	10818905
SJMMBALL055314	13469	Heterozygous_leukemic	chrX	35888890	37189977	1301.09	2.277	dup	32224	28302	259.804	156939	chrX:35888890-37189977	1	13469_Heterozygous_leukemic	1301087
SJMMBALL055314	13469	Heterozygous_leukemic	chrX	37245213	37571541	326.329	1.865	del	11519	12351	28.716	177336	chrX:37245213-37571541	1	13469_Heterozygous_leukemic	326328
SJMMBALL055314	13469	Heterozygous_leukemic	chrX	38080346	48844741	10764.4	2.264	dup	79834	70518	589.455	141994	chrX:38080346-48844741	1	13469_Heterozygous_leukemic	10764395
SJMMBALL055314	13469	Heterozygous_leukemic	chrX	48845452	56798157	7952.71	2.204	dup	59045	53589	268.497	156239	chrX:48845452-56798157	1	13469_Heterozygous_leukemic	7952705
SJMMBALL055314	13469	Heterozygous_leukemic	chrX	56799238	72262632	15463.4	2.232	dup	87931	78795	509.827	145597	chrX:56799238-72262632	1	13469_Heterozygous_leukemic	15463394
SJMMBALL055314	13469	Heterozygous_leukemic	chrX	72264508	73068231	803.724	2.233	dup	12611	11293	74.017	172733	chrX:72264508-73068231	1	13469_Heterozygous_leukemic	803723
SJMMBALL055314	13469	Heterozygous_leukemic	chrX	73290371	73537185	246.815	2.212	dup	7758	7015	37.991	177105	chrX:73290371-73537185	1	13469_Heterozygous_leukemic	246814
SJMMBALL055314	13469	Heterozygous_leukemic	chrX	73538015	74414091	876.077	2.28	dup	75079	65859	616.75	140284	chrX:73538015-74414091	1	13469_Heterozygous_leukemic	876076
SJMMBALL055314	13469	Heterozygous_leukemic	chrX	74989991	78191512	3201.52	2.252	dup	32524	28885	219.981	159865	chrX:74989991-78191512	1	13469_Heterozygous_leukemic	3201521
SJMMBALL055314	13469	Heterozygous_leukemic	chrX	78369644	96466111	18096.5	2.292	dup	92158	80406	819.21	130940	chrX:78369644-96466111	1	13469_Heterozygous_leukemic	18096467
SJMMBALL055314	13469	Heterozygous_leukemic	chrX	96472758	100903845	4431.09	2.263	dup	39451	34865	288.965	155227	chrX:96472758-100903845	1	13469_Heterozygous_leukemic	4431087
SJMMBALL055314	13469	Heterozygous_leukemic	chrX	100916467	105081459	4164.99	2.261	dup	80933	71579	585.717	142552	chrX:100916467-105081459	1	13469_Heterozygous_leukemic	4164992
SJMMBALL055314	13469	Heterozygous_leukemic	chrX	105391663	120906380	15514.7	2.274	dup	88609	77947	697.524	135275	chrX:105391663-120906380	1	13469_Heterozygous_leukemic	15514717
SJMMBALL055314	13469	Heterozygous_leukemic	chrX	124135609	134452757	10317.1	2.252	dup	33041	29347	223.12	159671	chrX:124135609-134452757	1	13469_Heterozygous_leukemic	10317148
SJMMBALL055314	13469	Heterozygous_leukemic	chrX	134464238	140952349	6488.11	2.256	dup	94991	84202	662.906	137846	chrX:134464238-140952349	1	13469_Heterozygous_leukemic	6488111
SJMMBALL055314	13469	Heterozygous_leukemic	chrX	140992776	147525465	6532.69	2.263	dup	54042	47760	395.821	150548	chrX:140992776-147525465	1	13469_Heterozygous_leukemic	6532689
SJMMBALL055314	13469	Heterozygous_leukemic	chrX	150312917	154887778	4574.86	2.257	dup	78957	69974	552.95	143620	chrX:150312917-154887778	1	13469_Heterozygous_leukemic	4574861
SJMMBALL055314	13469	Heterozygous_leukemic	chrX	155125167	160529050	5403.88	2.238	dup	50891	45477	309.918	153368	chrX:155125167-160529050	1	13469_Heterozygous_leukemic	5403883
SJMMBALL055314	13469	Heterozygous_leukemic	chrX	160543569	167512320	6968.75	2.243	dup	75373	67220	475.165	146940	chrX:160543569-167512320	1	13469_Heterozygous_leukemic	6968751
SJMMBALL055314	13469	Heterozygous_leukemic	chrX	167610828	169319552	1708.72	2.221	dup	8880	7997	47.003	176640	chrX:167610828-169319552	1	13469_Heterozygous_leukemic	1708724
SJMMBALL055314	13469	Heterozygous_leukemic	chrX	169979416	169987781	8.366	1.245	del	1701	2732	225.088	159277	chrX:169979416-169987781	1	13469_Heterozygous_leukemic	8365
SJMMBALL055315	13053	Heterozygous_leukemic	chr1	3216014	9687790	6471.78	2.611	dup	36421	27893	1187.6	162445	chr1:3216014-9687790	1	13053_Heterozygous_leukemic	6471776
SJMMBALL055315	13053	Heterozygous_leukemic	chr1	9690036	17756354	8066.32	2.604	dup	93520	71817	2990.25	65641	chr1:9690036-17756354	1	13053_Heterozygous_leukemic	8066318
SJMMBALL055315	13053	Heterozygous_leukemic	chr1	18122691	25559869	7437.18	2.576	dup	86317	67009	2546.47	120991	chr1:18122691-25559869	1	13053_Heterozygous_leukemic	7437178
SJMMBALL055315	13053	Heterozygous_leukemic	chr1	25825961	36532410	10706.5	2.636	dup	99908	75806	3478.63	15552.8	chr1:25825961-36532410	1	13053_Heterozygous_leukemic	10706449
SJMMBALL055315	13053	Heterozygous_leukemic	chr1	36532533	38209767	1677.23	2.609	dup	61903	47450	2005.8	138937	chr1:36532533-38209767	1	13053_Heterozygous_leukemic	1677234
SJMMBALL055315	13053	Heterozygous_leukemic	chr1	38209975	44766201	6556.23	2.608	dup	91048	69826	2939.29	74399	chr1:38209975-44766201	1	13053_Heterozygous_leukemic	6556226
SJMMBALL055315	13053	Heterozygous_leukemic	chr1	44773208	45436454	663.247	2.591	dup	16235	12531	500.093	194671	chr1:44773208-45436454	1	13053_Heterozygous_leukemic	663246
SJMMBALL055315	13053	Heterozygous_leukemic	chr1	45437419	53618426	8181.01	2.549	dup	126678	99406	3437.94	18960.3	chr1:45437419-53618426	1	13053_Heterozygous_leukemic	8181007
SJMMBALL055315	13053	Heterozygous_leukemic	chr1	53620580	54987532	1366.95	2.53	dup	34591	27346	884.328	175867	chr1:53620580-54987532	1	13053_Heterozygous_leukemic	1366952
SJMMBALL055315	13053	Heterozygous_leukemic	chr1	54987926	59051223	4063.3	2.622	dup	95059	72519	3186.51	35242.3	chr1:54987926-59051223	1	13053_Heterozygous_leukemic	4063297
SJMMBALL055315	13053	Heterozygous_leukemic	chr1	59052453	59851377	798.925	2.589	dup	28996	22401	887.154	175007	chr1:59052453-59851377	1	13053_Heterozygous_leukemic	798924
SJMMBALL055315	13053	Heterozygous_leukemic	chr1	59852246	65256135	5403.89	2.599	dup	93446	71923	2938.93	77308.4	chr1:59852246-65256135	1	13053_Heterozygous_leukemic	5403889
SJMMBALL055315	13053	Heterozygous_leukemic	chr1	65256502	66773085	1516.58	2.589	dup	25784	19919	789.044	180719	chr1:65256502-66773085	1	13053_Heterozygous_leukemic	1516583
SJMMBALL055315	13053	Heterozygous_leukemic	chr1	66773354	74192876	7419.52	2.591	dup	87652	67662	2697.7	110686	chr1:66773354-74192876	1	13053_Heterozygous_leukemic	7419522
SJMMBALL055315	13053	Heterozygous_leukemic	chr1	74236771	74548016	311.246	2.611	dup	22538	17263	734.208	182191	chr1:74236771-74548016	1	13053_Heterozygous_leukemic	311245
SJMMBALL055315	13053	Heterozygous_leukemic	chr1	74549168	75486949	937.782	2.65	dup	83818	63255	3028.53	56709.4	chr1:74549168-75486949	1	13053_Heterozygous_leukemic	937781
SJMMBALL055315	13053	Heterozygous_leukemic	chr1	75487184	75497323	10.14	2.642	dup	2536	1920	89.644	244993	chr1:75487184-75497323	1	13053_Heterozygous_leukemic	10139
SJMMBALL055315	13053	Heterozygous_leukemic	chr1	75498030	83280636	7782.61	2.592	dup	83616	64528	2578.93	118470	chr1:75498030-83280636	1	13053_Heterozygous_leukemic	7782606
SJMMBALL055315	13053	Heterozygous_leukemic	chr1	83288798	85041999	1753.2	2.555	dup	16452	12878	455.354	196925	chr1:83288798-85041999	1	13053_Heterozygous_leukemic	1753201
SJMMBALL055315	13053	Heterozygous_leukemic	chr1	85089462	87813066	2723.61	2.53	dup	177049	139986	4521.14	4489.52	chr1:85089462-87813066	1	13053_Heterozygous_leukemic	2723604
SJMMBALL055315	13053	Heterozygous_leukemic	chr1	87814655	87832026	17.372	2.503	dup	1149	918	26.881	248908	chr1:87814655-87832026	1	13053_Heterozygous_leukemic	17371
SJMMBALL055315	13053	Heterozygous_leukemic	chr1	87834497	91424507	3590.01	2.579	dup	133138	103235	3962.91	8424.03	chr1:87834497-91424507	1	13053_Heterozygous_leukemic	3590010
SJMMBALL055315	13053	Heterozygous_leukemic	chr1	91427797	92463176	1035.38	2.644	dup	12009	9084	427.067	199008	chr1:91427797-92463176	1	13053_Heterozygous_leukemic	1035379
SJMMBALL055315	13053	Heterozygous_leukemic	chr1	92464300	97069075	4604.78	2.636	dup	89828	68155	3128.52	41481.4	chr1:92464300-97069075	1	13053_Heterozygous_leukemic	4604775
SJMMBALL055315	13053	Heterozygous_leukemic	chr1	97072767	105736031	8663.26	2.542	dup	40028	31495	1063.3	166814	chr1:97072767-105736031	1	13053_Heterozygous_leukemic	8663264
SJMMBALL055315	13053	Heterozygous_leukemic	chr1	105746006	120477447	14731.4	2.601	dup	96292	74046	3048.67	53711	chr1:105746006-120477447	1	13053_Heterozygous_leukemic	14731441
SJMMBALL055315	13053	Heterozygous_leukemic	chr1	120479275	127801700	7322.43	2.581	dup	34356	26619	1028.6	167818	chr1:120479275-127801700	1	13053_Heterozygous_leukemic	7322425
SJMMBALL055315	13053	Heterozygous_leukemic	chr1	127802126	131762849	3960.72	2.594	dup	91009	70173	2824.82	97104.3	chr1:127802126-131762849	1	13053_Heterozygous_leukemic	3960723
SJMMBALL055315	13053	Heterozygous_leukemic	chr1	131762870	132327891	565.022	2.64	dup	17125	12972	603.196	189163	chr1:131762870-132327891	1	13053_Heterozygous_leukemic	565021
SJMMBALL055315	13053	Heterozygous_leukemic	chr1	132328072	134743688	2415.62	2.643	dup	87520	66239	3100.83	47640.9	chr1:132328072-134743688	1	13053_Heterozygous_leukemic	2415616
SJMMBALL055315	13053	Heterozygous_leukemic	chr1	134744346	136271709	1527.36	2.65	dup	63493	47914	2294.89	130690	chr1:134744346-136271709	1	13053_Heterozygous_leukemic	1527363
SJMMBALL055315	13053	Heterozygous_leukemic	chr1	136273686	150375679	14102	2.599	dup	100732	77524	3170.13	38382.2	chr1:136273686-150375679	1	13053_Heterozygous_leukemic	14101993
SJMMBALL055315	13053	Heterozygous_leukemic	chr1	150380283	153249155	2868.87	2.583	dup	91174	70583	2746.73	102621	chr1:150380283-153249155	1	13053_Heterozygous_leukemic	2868872
SJMMBALL055315	13053	Heterozygous_leukemic	chr1	153249538	157179294	3929.76	2.629	dup	95598	72728	3267.78	32085.6	chr1:153249538-157179294	1	13053_Heterozygous_leukemic	3929756
SJMMBALL055315	13053	Heterozygous_leukemic	chr1	157192710	158505792	1313.08	2.576	dup	11408	8858	336.026	207277	chr1:157192710-158505792	1	13053_Heterozygous_leukemic	1313082
SJMMBALL055315	13053	Heterozygous_leukemic	chr1	158509799	163046150	4536.35	2.607	dup	102590	78697	3306.05	25599	chr1:158509799-163046150	1	13053_Heterozygous_leukemic	4536351
SJMMBALL055315	13053	Heterozygous_leukemic	chr1	163047783	165525091	2477.31	2.567	dup	55933	43574	1606.51	149397	chr1:163047783-165525091	1	13053_Heterozygous_leukemic	2477308
SJMMBALL055315	13053	Heterozygous_leukemic	chr1	165538335	171238388	5700.05	2.624	dup	83544	63666	2821.81	99898.2	chr1:165538335-171238388	1	13053_Heterozygous_leukemic	5700053
SJMMBALL055315	13053	Heterozygous_leukemic	chr1	171238462	171251500	13.039	2.564	dup	1351	1054	38.374	248611	chr1:171238462-171251500	1	13053_Heterozygous_leukemic	13038
SJMMBALL055315	13053	Heterozygous_leukemic	chr1	171252424	173332976	2080.55	2.638	dup	97075	73610	3394.77	22323.4	chr1:171252424-173332976	1	13053_Heterozygous_leukemic	2080552
SJMMBALL055315	13053	Heterozygous_leukemic	chr1	173333309	173906349	573.041	2.422	dup	22071	18229	378.904	203403	chr1:173333309-173906349	1	13053_Heterozygous_leukemic	573040
SJMMBALL055315	13053	Heterozygous_leukemic	chr1	173923922	179754090	5830.17	2.558	dup	111495	87158	3118.23	44570.2	chr1:173923922-179754090	1	13053_Heterozygous_leukemic	5830168
SJMMBALL055315	13053	Heterozygous_leukemic	chr1	179755430	184074569	4319.14	2.613	dup	89515	68504	2934.47	80216.7	chr1:179755430-184074569	1	13053_Heterozygous_leukemic	4319139
SJMMBALL055315	13053	Heterozygous_leukemic	chr1	184727449	185196874	469.426	2.568	dup	7709	6004	221.876	221641	chr1:184727449-185196874	1	13053_Heterozygous_leukemic	469425
SJMMBALL055315	13053	Heterozygous_leukemic	chr1	185221816	191556552	6334.74	2.619	dup	92701	70804	3081.47	50692	chr1:185221816-191556552	1	13053_Heterozygous_leukemic	6334736
SJMMBALL055315	13053	Heterozygous_leukemic	chr1	191556744	195176640	3619.9	2.612	dup	59177	45306	1934.1	140844	chr1:191556744-195176640	1	13053_Heterozygous_leukemic	3619896
SJMMBALL055315	13053	Heterozygous_leukemic	chr2	6212754	14129085	7916.33	1.865	del	64121	68745	159.352	234424	chr2:6212754-14129085	1	13053_Heterozygous_leukemic	7916331
SJMMBALL055315	13053	Heterozygous_leukemic	chr2	14134336	22912789	8778.45	1.838	del	70530	76749	259.37	216039	chr2:14134336-22912789	1	13053_Heterozygous_leukemic	8778453
SJMMBALL055315	13053	Heterozygous_leukemic	chr2	22939772	25231884	2292.11	1.875	del	53896	57482	114.437	241412	chr2:22939772-25231884	1	13053_Heterozygous_leukemic	2292112
SJMMBALL055315	13053	Heterozygous_leukemic	chr2	25661339	26951805	1290.47	1.886	del	57738	61225	101.414	243327	chr2:25661339-26951805	1	13053_Heterozygous_leukemic	1290466
SJMMBALL055315	13053	Heterozygous_leukemic	chr2	26973872	28686184	1712.31	1.923	del	41880	43555	32.713	248849	chr2:26973872-28686184	1	13053_Heterozygous_leukemic	1712312
SJMMBALL055315	13053	Heterozygous_leukemic	chr2	28712240	30325407	1613.17	1.884	del	57003	60508	103.71	243028	chr2:28712240-30325407	1	13053_Heterozygous_leukemic	1613167
SJMMBALL055315	13053	Heterozygous_leukemic	chr2	30343404	32004511	1661.11	1.904	del	49964	52494	62.098	247643	chr2:30343404-32004511	1	13053_Heterozygous_leukemic	1661107
SJMMBALL055315	13053	Heterozygous_leukemic	chr2	32976087	36240971	3264.89	1.892	del	58744	62098	92.421	244548	chr2:32976087-36240971	1	13053_Heterozygous_leukemic	3264884
SJMMBALL055315	13053	Heterozygous_leukemic	chr2	36249048	48894782	12645.7	1.835	del	88027	95960	337.736	206965	chr2:36249048-48894782	1	13053_Heterozygous_leukemic	12645734
SJMMBALL055315	13053	Heterozygous_leukemic	chr2	48909208	51132598	2223.39	1.859	del	11397	12263	31.368	248884	chr2:48909208-51132598	1	13053_Heterozygous_leukemic	2223390
SJMMBALL055315	13053	Heterozygous_leukemic	chr2	51137099	58827742	7690.64	1.816	del	68790	75740	329.445	208180	chr2:51137099-58827742	1	13053_Heterozygous_leukemic	7690643
SJMMBALL055315	13053	Heterozygous_leukemic	chr2	59901425	64936543	5035.12	1.855	del	49983	53883	144.868	237268	chr2:59901425-64936543	1	13053_Heterozygous_leukemic	5035118
SJMMBALL055315	13053	Heterozygous_leukemic	chr2	64938308	69509434	4571.13	1.833	del	78162	85287	306.625	211023	chr2:64938308-69509434	1	13053_Heterozygous_leukemic	4571126
SJMMBALL055315	13053	Heterozygous_leukemic	chr2	69667063	72482522	2815.46	1.853	del	63287	68314	189.923	228614	chr2:69667063-72482522	1	13053_Heterozygous_leukemic	2815459
SJMMBALL055315	13053	Heterozygous_leukemic	chr2	72973252	76769485	3796.23	1.879	del	61788	65777	123.677	240040	chr2:72973252-76769485	1	13053_Heterozygous_leukemic	3796233
SJMMBALL055315	13053	Heterozygous_leukemic	chr2	76769499	79663360	2893.86	1.833	del	86914	94814	339.055	206658	chr2:76769499-79663360	1	13053_Heterozygous_leukemic	2893861
SJMMBALL055315	13053	Heterozygous_leukemic	chr2	79708123	85070411	5362.29	1.866	del	55863	59875	137.722	238403	chr2:79708123-85070411	1	13053_Heterozygous_leukemic	5362288
SJMMBALL055315	13053	Heterozygous_leukemic	chr2	85138247	90898562	5760.32	1.776	del	237414	267292	1737.33	146143	chr2:85138247-90898562	1	13053_Heterozygous_leukemic	5760315
SJMMBALL055315	13053	Heterozygous_leukemic	chr2	91004750	92367465	1362.72	1.893	del	57011	60240	88.291	245117	chr2:91004750-92367465	1	13053_Heterozygous_leukemic	1362715
SJMMBALL055315	13053	Heterozygous_leukemic	chr2	92422115	104155103	11733	1.857	del	60133	64753	169.111	232400	chr2:92422115-104155103	1	13053_Heterozygous_leukemic	11732988
SJMMBALL055315	13053	Heterozygous_leukemic	chr2	104156740	112240059	8083.32	1.806	del	96533	106914	521.652	192771	chr2:104156740-112240059	1	13053_Heterozygous_leukemic	8083319
SJMMBALL055315	13053	Heterozygous_leukemic	chr2	112361820	118479054	6117.23	1.853	del	61434	66294	182.906	230033	chr2:112361820-118479054	1	13053_Heterozygous_leukemic	6117234
SJMMBALL055315	13053	Heterozygous_leukemic	chr2	119062299	120056284	993.986	1.875	del	55103	58787	118.106	241063	chr2:119062299-120056284	1	13053_Heterozygous_leukemic	993985
SJMMBALL055315	13053	Heterozygous_leukemic	chr2	120071876	120363482	291.607	1.878	del	13783	14682	28.148	248905	chr2:120071876-120363482	1	13053_Heterozygous_leukemic	291606
SJMMBALL055315	13053	Heterozygous_leukemic	chr2	120371487	121372261	1000.77	1.848	del	63411	68635	204.313	225287	chr2:120371487-121372261	1	13053_Heterozygous_leukemic	1000774
SJMMBALL055315	13053	Heterozygous_leukemic	chr2	121449938	122306398	856.461	1.864	del	30988	33245	78.522	246476	chr2:121449938-122306398	1	13053_Heterozygous_leukemic	856460
SJMMBALL055315	13053	Heterozygous_leukemic	chr2	122338558	126748496	4409.94	1.839	del	67392	73296	244.734	218005	chr2:122338558-126748496	1	13053_Heterozygous_leukemic	4409938
SJMMBALL055315	13053	Heterozygous_leukemic	chr2	126783162	128759253	1976.09	1.884	del	60728	64466	110.717	242164	chr2:126783162-128759253	1	13053_Heterozygous_leukemic	1976091
SJMMBALL055315	13053	Heterozygous_leukemic	chr2	128839092	131051574	2212.48	1.86	del	68164	73275	182.799	230186	chr2:128839092-131051574	1	13053_Heterozygous_leukemic	2212482
SJMMBALL055315	13053	Heterozygous_leukemic	chr2	131053170	132850053	1796.88	1.886	del	34487	36581	61.215	247746	chr2:131053170-132850053	1	13053_Heterozygous_leukemic	1796883
SJMMBALL055315	13053	Heterozygous_leukemic	chr2	132925649	144394396	11468.7	1.848	del	62272	67380	198.958	226482	chr2:132925649-144394396	1	13053_Heterozygous_leukemic	11468747
SJMMBALL055315	13053	Heterozygous_leukemic	chr2	144482088	146870865	2388.78	1.867	del	26707	28615	65.169	247465	chr2:144482088-146870865	1	13053_Heterozygous_leukemic	2388777
SJMMBALL055315	13053	Heterozygous_leukemic	chr2	146935752	152612671	5676.92	1.86	del	64218	69052	173.537	231831	chr2:146935752-152612671	1	13053_Heterozygous_leukemic	5676919
SJMMBALL055315	13053	Heterozygous_leukemic	chr2	152782092	153411839	629.748	1.853	del	19942	21527	59.917	247881	chr2:152782092-153411839	1	13053_Heterozygous_leukemic	629747
[truncated: 1,191 more rows]
