# Supplementary material for: Interleukin-7 receptor α mutational activation can initiate precursor B-cell acute lymphoblastic leukemia
Source: Nat Commun. 2021 Dec 14;12:7268. doi: 10.1038/s41467-021-27197-5 (PMC8671594; doi:10.1038/s41467-021-27197-5)
Supplement: Supplementary file 12 — Supplementary Data 10 [file 41467_2021_27197_MOESM12_ESM.xlsx]

## Sheet: Supplementary Data 10
Supplementary Data 10. Profiler KEGG pathway functional enrichment analysis for the top 1000 genes contributing positively (related to subgroup Ph-like 2) and negatively (related to subgroup Ph-like 1) to the first principal component of the principal component analysis (PCA) presented in figure 6a. Ph-like 1
Ph-like 1
source	term_name	term_id	adjusted_p_value	negative_log10_of_adjusted_p_value	term_size	query_size	intersection_size	effective_domain_size	intersections
KEGG	One carbon pool by folate	KEGG:00670	6.5836e-06	5.18154	19	271	8	8258	ENSMUSG00000022962,ENSMUSG00000025403,ENSMUSG00000005667,ENSMUSG00000021048,ENSMUSG00000020534,ENSMUSG00000026192,ENSMUSG00000021707,ENSMUSG00000040675
KEGG	Antifolate resistance	KEGG:01523	0.00396597	2.40165	30	271	7	8258	ENSMUSG00000031933,ENSMUSG00000024401,ENSMUSG00000022962,ENSMUSG00000025403,ENSMUSG00000020534,ENSMUSG00000026192,ENSMUSG00000021707
KEGG	JAK-STAT signaling pathway	KEGG:04630	0.0282139	1.54954	163	271	15	8258	ENSMUSG00000071713,ENSMUSG00000054263,ENSMUSG00000053113,ENSMUSG00000023067,ENSMUSG00000062939,ENSMUSG00000063376,ENSMUSG00000079554,ENSMUSG00000071714,ENSMUSG00000026770,ENSMUSG00000024014,ENSMUSG00000022346,ENSMUSG00000039936,ENSMUSG00000020713,ENSMUSG00000039760,ENSMUSG00000004266
Ph-like 2
source	term_name	term_id	adjusted_p_value	negative_log10_of_adjusted_p_value	term_size	query_size	intersection_size	effective_domain_size	intersections
KEGG	Melanogenesis	KEGG:04916	0.00388147	2.411	96	217	11	8258	ENSMUSG00000039943,ENSMUSG00000057614,ENSMUSG00000036904,ENSMUSG00000000126,ENSMUSG00000005672,ENSMUSG00000019966,ENSMUSG00000036961,ENSMUSG00000049791,ENSMUSG00000022994,ENSMUSG00000035158,ENSMUSG00000005580
KEGG	Pathways in cancer	KEGG:05200	0.0223361	1.65099	522	217	28	8258	ENSMUSG00000031274,ENSMUSG00000039943,ENSMUSG00000066687,ENSMUSG00000057614,ENSMUSG00000004035,ENSMUSG00000036904,ENSMUSG00000005533,ENSMUSG00000022607,ENSMUSG00000000126,ENSMUSG00000021318,ENSMUSG00000004032,ENSMUSG00000031712,ENSMUSG00000005672,ENSMUSG00000031740,ENSMUSG00000020053,ENSMUSG00000019966,ENSMUSG00000027276,ENSMUSG00000036961,ENSMUSG00000049791,ENSMUSG00000030970,ENSMUSG00000019846,…
KEGG	Wnt signaling pathway	KEGG:04310	0.0282065	1.54965	160	217	13	8258	ENSMUSG00000039943,ENSMUSG00000036904,ENSMUSG00000000126,ENSMUSG00000050199,ENSMUSG00000005124,ENSMUSG00000031169,ENSMUSG00000036961,ENSMUSG00000049791,ENSMUSG00000030970,ENSMUSG00000027860,ENSMUSG00000042988,ENSMUSG00000032547,ENSMUSG00000070526
KEGG	Hippo signaling pathway - multiple species	KEGG:04392	0.040398	1.39364	25	217	5	8258	ENSMUSG00000027803,ENSMUSG00000046743,ENSMUSG00000030774,ENSMUSG00000053110,ENSMUSG00000055320
