# Supplementary material for: Interleukin-7 receptor α mutational activation can initiate precursor B-cell acute lymphoblastic leukemia
Source: Nat Commun. 2021 Dec 14;12:7268. doi: 10.1038/s41467-021-27197-5 (PMC8671594; doi:10.1038/s41467-021-27197-5)
Supplement: Supplementary file 13 — Supplementary Data 11 [file 41467_2021_27197_MOESM13_ESM.xlsx]

## Sheet: Supplementary Data 11
Supplementary Data 11. PAM posterior probabilities for classification of human samples in Ph-like subgroups.
	Ph_like1	Ph_like2
SJBALL013392	0.844771	0.155229
SJBALL013354	0.862382	0.137618
SJBALL020832	0.875311	0.124689
SJBALL013341	0.880754	0.119246
PANATY	0.878568	0.121432
SJBALL042307	0.783994	0.216006
SJALL054487	0.764395	0.235605
SJHYPO110	0.764865	0.235135
SJBALL013358	0.823923	0.176077
SJBALL020579	0.829834	0.170166
PASLCJ	0.816107	0.183893
PASXZH	0.803807	0.196193
SJBALL013381	0.910915	0.0890855
SJBALL021856	0.926157	0.0738435
SJBALL021100	0.928399	0.0716006
SJBALL020628	0.928725	0.0712749
SJBALL255	0.928994	0.0710058
SJBALL014596	0.957701	0.0422985
SJBALL267	0.956999	0.0430005
SJBALL021018	0.944766	0.0552343
SJBALL021728	0.934305	0.0656949
SJBALL021780	0.938122	0.0618782
SJCOGALL010219	0.997137	0.00286293
SJCOGALL010910	0.998492	0.00150781
SJBALL020882	0.998922	0.00107783
SJBALL020963	0.999121	0.000878574
SJBALL021800	0.990281	0.00971879
PASILP	0.993237	0.00676285
SJBALL013331	0.99173	0.00826972
PANLGK	0.992233	0.00776739
SJBALL020100	0.969733	0.0302668
SJBALL021329	0.971692	0.0283076
SJBALL266	0.972356	0.0276444
SJBALL021814	0.977354	0.0226461
SJBALL021320	0.983581	0.0164192
SJALL054501	0.982622	0.0173781
SJBALL013340	0.980316	0.0196838
SJBALL020980	0.98152	0.0184796
SJDOWN014	0.410641	0.589359
SJBALL014144	0.424782	0.575218
SJBALL021327	0.421638	0.578362
SJBALL270	0.419802	0.580198
SJBALL002384	0.472027	0.527973
SJCOGALL010227	0.465002	0.534998
SJBALL022671	0.443939	0.556061
SJBALL021053	0.441828	0.558172
SJHYPO108	0.451134	0.548866
SJBALL013349	0.455532	0.544468
SJBALL042316	0.388202	0.611798
SJBALL015177	0.38916	0.61084
SJBALL044896	0.375463	0.624537
SJCOGALL010863	0.362111	0.637889
SJBALL191	0.343649	0.656351
SJBALL004193	0.330823	0.669177
SJBALL021415	0.327876	0.672124
SJBALL021748	0.327297	0.672703
SJBALL013996	0.292869	0.707131
SJALL050015	0.290007	0.709993
SJBALL041766	0.314355	0.685645
SJBALL014228	0.302535	0.697465
SJBALL044274	0.301131	0.698869
SJBALL015124	0.304684	0.695316
SJBALL041759	0.304949	0.695051
PAPIYG	0.305188	0.694812
SJBALL044270	0.673674	0.326326
SJCOGALL010861	0.643903	0.356097
SJBALL204	0.631433	0.368567
SJBALL013342	0.714753	0.285247
SJBALL014450	0.743966	0.256034
SJBALL021113	0.741651	0.258349
SJBALL020382	0.728548	0.271452
SJBALL015075	0.737742	0.262258
SJBALL020941	0.735609	0.264391
SJBALL021409	0.733542	0.266458
SJALL054486	0.734222	0.265778
SJBALL020681	0.510912	0.489088
SJBALL015109	0.553	0.447
SJBALL014204	0.53	0.47
SJBALL020589	0.542126	0.457874
SJBALL020971	0.542732	0.457268
SJBALL013350	0.534585	0.465415
SJBALL021521	0.538567	0.461433
SJBALL262	0.59162	0.40838
SJBALL014162	0.594277	0.405723
PARUAT	0.594875	0.405125
SJBALL015103	0.566993	0.433007
SJBALL020659	0.574226	0.425774
SJBALL020087	0.575441	0.424559
SJBALL016225	0.580803	0.419197
SJBALL021076	0.577583	0.422417
SJBALL021313	0.250497	0.749503
SJBALL020125	0.254677	0.745323
SJBALL020138	0.262603	0.737397
SJBALL020824	0.267301	0.732699
SJBALL020726	0.276884	0.723116
PARFWD	0.27309	0.72691
SJBALL013359	0.271401	0.728599
SJCOGALL010876	0.269943	0.730057
SJBALL013344	0.237798	0.762202
SJBALL013368	0.230255	0.769745
SJBALL013366	0.226977	0.773023
SJBALL016231	0.216654	0.783346
SJBALL021118	0.203381	0.796619
SJBALL015050	0.207224	0.792776
SJALL049685	0.197945	0.802055
SJBALL022244	0.192322	0.807678
SJBALL013339	0.194458	0.805542
SJCOGALL010870	0.194612	0.805388
SJBALL231	0.110702	0.889298
PASNJI	0.114845	0.885155
SJBALL013377	0.120703	0.879297
SJBALL015089	0.12157	0.87843
SJCOGALL010900	0.121337	0.878663
SJBALL021143	0.105592	0.894408
SJBALL021813	0.100636	0.899364
SJCOGALL010895	0.0860952	0.913905
SJBALL020704	0.0881541	0.911846
SJBALL013966	0.0943343	0.905666
SJBALL015093	0.0929305	0.90707
SJBALL013375	0.174409	0.825591
SJBALL020966	0.178919	0.821081
SJALL016658	0.166603	0.833397
SJBALL022602	0.158594	0.841406
SJBALL020077	0.158477	0.841523
SJBALL013380	0.145331	0.854669
SJBALL016259	0.149196	0.850804
SJBALL020013	0.130775	0.869225
SJBALL020069	0.128384	0.871616
SJBALL041762	0.1362	0.8638
SJBALL013369	0.136923	0.863077
SJALL054499	0.134022	0.865978
SJBALL021807	0.135405	0.864595
SJBALL048074	0.134918	0.865082
SJBALL269	0.0378247	0.962175
SJBALL021237	0.0394339	0.960566
SJBALL014388	0.0397386	0.960261
SJBALL020530	0.0418728	0.958127
SJBALL021866	0.0414959	0.958504
SJBALL021080	0.0452103	0.95479
SJBALL047026	0.0448189	0.955181
SJBALL042291	0.0440803	0.95592
SJHYPER013	0.0432519	0.956748
SJBALL013382	0.0489505	0.951049
SJBALL016267	0.0482746	0.951725
SJBALL015117	0.0467109	0.953289
SJALL048510	0.0472158	0.952784
SJBALL044893	0.0470524	0.952948
SJBALL015057	0.0501	0.9499
SJBALL015087	0.0506401	0.94936
SJBALL043637	0.0520434	0.947957
SJBALL020012	0.0526326	0.947367
SJBALL020877	0.0524764	0.947524
SJBALL044901	0.0545935	0.945407
SJALL049971	0.0537127	0.946287
SJBALL016258	0.0559261	0.944074
PARUNW	0.0573476	0.942652
SJBALL014648	0.0568555	0.943145
SJERG021891	0.0570468	0.942953
SJALL054490	0.0623617	0.937638
SJBALL004068	0.0640952	0.935905
SJBALL020014	0.0583243	0.941676
PASLMB	0.0591301	0.94087
SJBALL042297	0.0611631	0.938837
SJBALL013370	0.060569	0.939431
SJBALL015066	0.0608545	0.939145
SJBALL021004	0.0671969	0.932803
SJCOGALL010908	0.0665552	0.933445
SJALL054469	0.0696014	0.930399
SJBALL021275	0.0708749	0.929125
SJBALL022598	0.0733521	0.926648
PASREU	0.0739737	0.926026
SJBALL042278	0.0742093	0.925791
SJBALL043641	0.0743649	0.925635
SJBALL083	0.0768175	0.923183
SJBALL048071	0.0762857	0.923714
SJCOGALL010866	0.0784329	0.921567
SJBALL013916	0.0793996	0.9206
SJBALL013352	0.0795742	0.920426
SJBALL020779	0.0310058	0.968994
SJBALL020145	0.0302083	0.969792
SJBALL015184	0.0298983	0.970102
SJBALL014043	0.0339393	0.966061
SJBALL020765	0.0323506	0.967649
SJBALL047038	0.0322972	0.967703
SJBALL021786	0.0327655	0.967235
SJBALL013833	0.0331371	0.966863
SJBALL013371	0.0331303	0.96687
SJBALL021083	0.0188844	0.981116
SJALL048680	0.0184439	0.981556
SJBALL195	0.0182311	0.981769
SJBALL088	0.0208503	0.97915
SJBALL013384	0.0200718	0.979928
SJBALL020880	0.0195112	0.980489
SJBALL013372	0.0257478	0.974252
SJBALL013376	0.0272334	0.972767
SJBALL020939	0.0270038	0.972996
SJBALL020936	0.0236489	0.976351
SJALL049972	0.0227447	0.977255
SJBALL042252	0.0228559	0.977144
SJCOGALL010878	0.0228377	0.977162
SJBALL020170	0.0228217	0.977178
SJBALL021305	0.0228058	0.977194
SJBALL022610	0.0228093	0.977191
SJBALL015190	0.0106309	0.989369
SJBALL153	0.0121088	0.987891
SJBALL043671	0.0116229	0.988377
SJBALL013386	0.0118616	0.988138
SJBALL044261	0.0141055	0.985895
SJHYPO109	0.0152098	0.98479
SJBALL043642	0.0151804	0.98482
SJBALL042311	0.0126813	0.987319
SJCOGALL010222	0.0127095	0.987291
SJBALL046127	0.0132094	0.986791
SJBALL020091	0.0129634	0.987037
SJALL048513	0.00773297	0.992267
SJBALL046120	0.00800876	0.991991
SJBALL047039	0.00846463	0.991535
SJBALL022489	0.00846762	0.991532
SJALL049683	0.00825508	0.991745
SJALL049687	0.00830078	0.991699
SJBALL021352	0.00950704	0.990493
SJBALL002212	0.00938031	0.99062
SJBALL021510	0.00860848	0.991392
SJBALL042275	0.00868578	0.991314
SJBALL020625	0.00888331	0.991117
SJBALL044266	0.00899592	0.991004
SJALL050019	0.00607862	0.993921
SJALL014949	0.00573666	0.994263
SJDOWN013	0.00578677	0.994213
SJBALL014593	0.00588363	0.994116
SJBALL020081	0.0058683	0.994132
SJBALL043673	0.00592511	0.994075
SJBALL010	0.00594446	0.994056
SJBALL004012	0.00646999	0.99353
SJALL048673	0.00678361	0.993216
SJBALL043688	0.00668865	0.993311
SJBALL020649	0.0073628	0.992637
SJBALL265	0.00734972	0.99265
SJBALL116	0.00711715	0.992883
SJBALL268	0.00696628	0.993034
SJBALL021263	0.00694032	0.99306
SJBALL014403	0.00422324	0.995777
SJBALL041760	0.00442653	0.995573
SJALL016650	0.00453746	0.995463
SJALL015924	0.00547007	0.99453
SJBALL013961	0.00536279	0.994637
SJBALL022486	0.00529587	0.994704
SJBALL208	0.00474514	0.995255
SJBALL022479	0.00491829	0.995082
SJBALL013334	0.00499854	0.995001
SJBALL048073	0.00288233	0.997118
SJBALL041775	0.00246979	0.99753
SJALL015940	0.0024452	0.997555
SJBALL047370	0.0027037	0.997296
SJBALL046134	0.00262988	0.99737
SJBALL048069	0.00259055	0.997409
SJBALL014164	0.00338948	0.996611
SJBALL048067	0.00341929	0.996581
SJBALL048077	0.0031204	0.99688
SJBALL022245	0.00323847	0.996762
SJBALL263	0.00329109	0.996709
SJBALL014613	0.00373126	0.996269
SJBALL020812	0.0035598	0.99644
SJBALL042202	0.00362266	0.996377
SJBALL014265	0.00407958	0.99592
SJALL015984	0.00401016	0.99599
SJBALL015176	0.00390054	0.996099
SJBALL021411	0.00395385	0.996046
SJBALL022246	0.00393434	0.996066
SJBALL044892	0.00172321	0.998277
SJALL015978	0.00170805	0.998292
SJBALL115	0.00170182	0.998298
SJBALL013367	0.00201483	0.997985
SJALL049960	0.00191627	0.998084
SJBALL044891	0.00188835	0.998112
SJBALL015110	0.00187963	0.99812
SJALL050871	0.00149905	0.998501
SJBALL020171	0.00144394	0.998556
SJBALL013360	0.00145109	0.998549
SJALL050018	0.00129502	0.998705
SJBALL041742	0.00132593	0.998674
SJBALL014627	0.00134822	0.998652
SJBALL021486	0.00135596	0.998644
SJBALL004114	0.00109422	0.998906
SJBALL046133	0.00110213	0.998898
SJALL054512	0.00115153	0.998848
SJBALL014181	0.00120053	0.998799
SJBALL043667	0.000985579	0.999014
SJBALL043648	0.00103967	0.99896
SJBALL015136	0.000938033	0.999062
SJALL048512	0.000898538	0.999101
SJBALL203	0.00083592	0.999164
SJBALL043651	0.000836054	0.999164
SJBALL014445	0.00085085	0.999149
SJBALL044885	0.000865519	0.999134
SJBALL013870	0.000714499	0.999286
SJBALL014163	0.000650484	0.99935
SJBALL020159	0.000635601	0.999364
SJBALL044265	0.000571089	0.999429
SJBALL015166	0.000578411	0.999422
SJBALL014431	0.000595139	0.999405
SJBALL043645	0.000587336	0.999413
SJBALL022478	0.00053703	0.999463
SJBALL020994	0.00055769	0.999442
SJBALL015152	0.000525494	0.999475
SJALL048687	0.000514319	0.999486
SJALL015931	0.000515541	0.999484
SJBALL042211	0.00044215	0.999558
SJBALL014027	0.000460749	0.999539
SJBALL021344	0.000375689	0.999624
SJBALL042264	0.000401395	0.999599
SJALL015968	0.000410748	0.999589
SJBALL043687	0.000414578	0.999585
SJBALL020157	0.000189929	0.99981
SJBALL014245	0.00020378	0.999796
SJALL015962	0.000197405	0.999803
SJBALL015115	0.000219883	0.99978
SJBALL043647	0.000217273	0.999783
SJBALL013387	0.000225409	0.999775
SJBALL043646	0.000233425	0.999767
SJBALL013326	0.000247279	0.999753
SJBALL044267	0.000267165	0.999733
SJBALL015191	0.000260635	0.999739
SJALL040113	0.000254892	0.999745
SJALL050003	0.000318301	0.999682
SJBALL015099	0.000306027	0.999694
SJBALL020084	0.000291191	0.999709
SJBALL014640	0.000290227	0.99971
SJBALL021964	0.000283596	0.999716
SJBALL021120	0.000279222	0.999721
SJBALL043669	7.4144e-05	0.999926
SJBALL044272	7.29002e-05	0.999927
SJBALL013851	8.7518e-05	0.999912
SJBALL015092	9.12283e-05	0.999909
SJBALL021367	9.3253e-05	0.999907
SJBALL041777	0.000124283	0.999876
SJALL015974	0.000160175	0.99984
SJBALL042300	0.000140771	0.999859
SJBALL042281	0.000150346	0.99985
SJALL048689	0.000145671	0.999854
SJBALL015091	1.99919e-05	0.99998
SJBALL043628	1.86148e-05	0.999981
SJALL049991	1.23242e-05	0.999988
SJBALL047364	1.45685e-05	0.999985
SJBALL020176	7.55901e-06	0.999992
SJBALL041782	6.18058e-06	0.999994
SJBALL042272	4.65463e-06	0.999995
SJBALL043636	1.93592e-06	0.999998
SJALL049990	3.06334e-06	0.999997
SJBALL012	5.22077e-05	0.999948
SJBALL044884	5.74535e-05	0.999943
SJBALL015070	6.04154e-05	0.99994
SJBALL044268	5.92283e-05	0.999941
SJALL048508	2.63209e-05	0.999974
SJBALL020174	2.89389e-05	0.999971
SJBALL042303	3.78009e-05	0.999962
SJBALL020161	3.67446e-05	0.999963
SJBALL042280	3.13706e-05	0.999969
SJBALL020073	3.29617e-05	0.999967
