# Supplementary material for: Interleukin-7 receptor α mutational activation can initiate precursor B-cell acute lymphoblastic leukemia
Source: Nat Commun. 2021 Dec 14;12:7268. doi: 10.1038/s41467-021-27197-5 (PMC8671594; doi:10.1038/s41467-021-27197-5)
Supplement: Supplementary file 14 — Supplementary Data 12 [file 41467_2021_27197_MOESM14_ESM.xlsx]

## Sheet: Supplementary Data 12
Supplementary Data 12. Absolute and relative frequencies of human B-ALL samples (from Gu et al, 2019), and B-ALL samples with disruptive exon 6 IL7R mutations within leukemia subtypes.
Leukemia subtype	Frequency in B-ALL (%) (Gu Z. et al)	Frequency in samples with disruptive exon 6 IL7R mutations (%)
Ph-like	359 (18.1)	12 (32.4)
High hyperdiploid	279 (14.0)	2 (5.4)
ETV6-RUNX1	187 (9.4)	-
PAX5alt	148 (7.4)	2 (5.4)
KMT2A	136 (6.8)	-
Other	125 (6.3)	4 (10.8)
Ph	123 (6.2)	-
DUX4	106 (5.3)	1 (2.7)
Low hypodiploid	78 (3.9)	-
TCF3-PBX1	78 (3.9)	-
Low hyperdiploid	51 (2.6)	2 (5.4)
ZNF384	49 (2.5)	-
PAX5 P80R	44 (2.2)	11 (29.7)
MEF2D	43 (2.2)	-
ETV6-RUNX1-like	42 (2.1)	-
iAMP21	40 (2.0)	3 (8.1)
Near haploid	29 (1.5)	-
BCL2/MYC	18 (0.9)	-
CRLF2(non-Ph-like)	16 (0.8)	-
NUTM1	11 (0.6)	-
HLF	9 (0.5)	-
IKZF1 N159Y	8 (0.4)	-
KMT2A-like	5 (0.3)	-
ZNF384-like	4 (0.2)	-
