# Supplementary material for: Interleukin-7 receptor α mutational activation can initiate precursor B-cell acute lymphoblastic leukemia
Source: Nat Commun. 2021 Dec 14;12:7268. doi: 10.1038/s41467-021-27197-5 (PMC8671594; doi:10.1038/s41467-021-27197-5)
Supplement: Supplementary file 15 — Supplementary Data 13 [file 41467_2021_27197_MOESM15_ESM.xlsx]

## Sheet: Supplementary Data 13
Supplementary Data 13. Z-score values of chemical screen library for kinase inhibitors tested in IL-7-dependent Ba/F3 cells stably transduced with mutant IL7R (Z-score cut-offs -17.59 and 7.79).
Compound	ZScore_Baf3MUT_mean	ZScore_Baf3MUT_replicates
Staurosporine_Streptomyces_sp	-23.61	-23,53,-23,56,-23,75
GSK_3_Inhibitor_IX	-23.38	-23,22,-23,46,-23,46
Cdk4_Inhibitor_III	-23.3	-23,2,-23,23,-23,46
Sphingosine_Kinase_Inhibitor	-23.22	-23,08,-23,28,-23,3
Fascaplysin_Synthetic	-23.17	-22,95,-23,24,-23,31
Cdk_Crk_Inhibitor	-22.96	-22,83,-23,02,-23,04
K_252a_Nocardiopsis_sp	-22.96	-22,86,-22,93,-23,09
Cdk1_2_Inhibitor_III	-22.79	-22,72,-22,78,-22,87
Cdk1_Inhibitor_CGP74514A	-22.51	-22,4,-22,43,-22,69
IKK_2_Inhibitor_IV	-20.14	-19,41,-20,13,-20,87
Alsterpaullone_2_Cyanoethyl	-19.18	-18,18,-19,42,-19,95
SB_218078	-17.34	-16,77,-17,34,-17,91
Aurora_Kinase_Cdk_Inhibitor	-16.65	-16,06,-16,6,-17,29
Indirubin_Derivative_E804	-14.62	-14,07,-14,86,-14,93
Aurora_Kinase_Inhibitor_III	-14.04	-13,42,-13,83,-14,88
Cdk2_Inhibitor_IV_NU6140	-13.61	-13,1,-13,47,-14,26
IC261	-11.38	-10,78,-11,29,-12,07
AMPK_Inhibitor_Compound_C	-11.31	-10,78,-11,48,-11,68
JNK_Inhibitor_IX	-10.86	-10,69,-10,7,-11,2
Aminopurvalanol_A	-10.18	-9,54,-10,07,-10,92
ATM_ATR_Kinase_Inhibitor	-9.75	-9,44,-9,62,-10,18
Alsterpaullone	-9.56	-9,13,-9,35,-10,21
Cdk1_Inhibitor	-8.84	-7,94,-8,87,-9,72
NF_kB_Activation_Inhibitor	-7.33	-7,05,-7,37,-7,56
SB220025	-6.04	-5,32,-6,15,-6,64
GSK-3_Inhibitor_XIII	-1.7	-0,68,-1,81,-2,61
KN_93	-1.09	-0,77,-0,92,-1,58
Aloisine_A	-0.91	-0,61,-0,88,-1,24
Kenpaullone	-0.82	-0,41,-0,87,-1,19
SB_202474_Negative_control_for_p38_MAPK_inhibition_studies	-0.58	0,19,-0,74,-1,18
Compound_52	-0.35	-0,09,-0,38,-0,59
Indirubin_3_monoxime	-0.29	-0,01,-0,1,-0,76
Purvalanol_A	-0.18	0,46,-0,02,-0,99
Chk2_Inhibitor_II	-0.18	0,11,-0,01,-0,65
GSK_3b_Inhibitor_II	-0.17	0,04,-0,25,-0,3
GSK_3_Inhibitor_X	-0.14	0,46,-0,31,-0,57
Aloisine_RP106	-0.11	0,14,-0,06,-0,4
JNK_Inhibitor_VIII	0.01	0,08,0,02,-0,07
ERK_Inhibitor_II_Negative_control	0.04	0,39,0,1,-0,36
ROCK_Inhibitor_Y_27632	0.04	0,19,0,04,-0,11
Cdk1_5_Inhibitor	0.06	0,19,0,15,-0,17
Bohemine	0.07	0,25,0,18,-0,22
p38_MAP_Kinase_Inhibitor_III	0.09	0,38,-0,04,-0,07
KN_62	0.09	0,23,0,18,-0,14
Casein_Kinase_II_Inhibitor_III_TBCA	0.11	0,45,-0,04,-0,09
SU6656	0.11	0,4,0,06,-0,13
BAY_11_7082	0.13	0,38,0,14,-0,14
ERK_Inhibitor_III	0.17	0,32,0,26,-0,08
Cdk4_Inhibitor_II_NSC_625987	0.19	0,5,0,07,0
GSK_3b_Inhibitor_VIII	0.21	0,48,0,4,-0,24
ERK_Inhibitor_II_FR180204	0.24	0,33,0,25,0,15
H-89_Dihydrochloride	0.26	0,6,0,43,-0,24
JNK_Inhibitor_II	0.27	0,55,0,16,0,09
Isogranulatimide	0.28	0,56,0,28,0
Casein_Kinase_I_Inhibitor_D4476	0.31	1,06,0,22,-0,36
GSK_3b_Inhibitor_XI	0.33	0,46,0,37,0,15
MEK_Inhibitor_II	0.42	0,72,0,32,0,21
PD_169316	0.43	0,68,0,4,0,2
JNK_Inhibitor_Negative_Control	0.44	0,66,0,63,0,04
SB_202190	0.45	0,92,0,25,0,17
Cdk2_Inhibitor_III	0.46	0,67,0,44,0,26
GSK_3b_Inhibitor_I	0.52	0,77,0,58,0,21
Cdk4_Inhibitor	0.53	0,92,0,36,0,31
p38_MAP_Kinase_Inhibitor	0.56	0,92,0,42,0,33
Cdc2-Like_Kinase_Inhibitor_TG003	0.56	0,66,0,54,0,47
PD_98059	0.63	1,02,0,98,-0,1
SU9516	0.72	1,24,0,98,-0,06
Tpl2_Kinase_Inhibitor	0.73	1,42,0,5,0,26
ATM_Kinase_Inhibitor	0.75	1,32,0,51,0,42
HA_1077_Dihydrochloride	0.78	1,47,0,6,0,28
MEK1_2_Inhibitor	0.91	1,18,1,07,0,49
JNK_Inhibitor_V	0.92	1,32,0,94,0,49
SKF_86002	0.96	1,24,0,97,0,66
SC_68376	0.96	1,08,1,08,0,71
MK2a_Inhibitor	0.97	1,4,1,28,0,24
MNK1_Inhibitor	0.98	1,01,0,99,0,93
SB_203580	1	1,32,1,21,0,46
MEK_Inhibitor_I	1.22	1,45,1,3,0,9
GSK_3b_Inhibitor_XII_TWS119	1.46	1,65,1,5,1,24
STO_609	2.92	3,57,2,61,2,57
