# Supplementary material for: Interleukin-7 receptor α mutational activation can initiate precursor B-cell acute lymphoblastic leukemia
Source: Nat Commun. 2021 Dec 14;12:7268. doi: 10.1038/s41467-021-27197-5 (PMC8671594; doi:10.1038/s41467-021-27197-5)
Supplement: Supplementary file 16 — Supplementary Data 14 [file 41467_2021_27197_MOESM16_ESM.xlsx]

## Sheet: Supplementary Data 14
Supplementary Data 14. Antibodies used in flow cytometry analysis
Antigen	Clone	Fluorocrome(s)	Supplier (s)	Catalog number	Dilution	URL
CD4	H129.19	FITC	BioLegend	130308	1:100	https://www.biolegend.com/en-gb/products/fitc-anti-mouse-cd4-antibody-5487
IgM	RMM-1	PE	BioLegend	406508	1:100	https://www.biolegend.com/en-gb/products/pe-anti-mouse-igm-2332
IgM	RMM-1	APC	BioLegend	406509	1:50	https://www.biolegend.com/en-gb/products/apc-anti-mouse-igm-2335
IgM	RMM-1	BV-605	BioLegend	406523	1:50	https://www.biolegend.com/en-gb/products/brilliant-violet-605-anti-mouse-igm-9616
Gr-1	RB6-8C5	PerCP	BioLegend	108426	1:200	https://www.biolegend.com/en-gb/products/percp-anti-mouse-ly-6g-ly-6c-gr-1-antibody-4287
Gr-1	RB6-8C5	Biotin	BioLegend	108404	1:200	https://www.biolegend.com/en-gb/products/biotin-anti-mouse-ly-6g-ly-6c-gr-1-antibody-457
CD19	6D5	PeCy7	BioLegend	115520	1:100	https://www.biolegend.com/en-gb/products/pe-cyanine7-anti-mouse-cd19-antibody-1907
CD19	6D5	APC	BioLegend	115512	1:100	https://www.biolegend.com/en-gb/products/apc-anti-mouse-cd19-antibody-1526
CD19	6D5	APC-Cy7	BioLegend	115530	1:75	https://www.biolegend.com/en-gb/products/apc-cyanine7-anti-mouse-cd19-antibody-3903
CD19	6D5	BV-421	BioLegend	115538	1:100	https://www.biolegend.com/en-gb/products/brilliant-violet-421-anti-mouse-cd19-antibody-7160
CD19	6D5	Biotin	BioLegend	115503	1:200	https://www.biolegend.com/en-gb/products/biotin-anti-mouse-cd19-antibody-1527
CD8	53-6.7	APC	BioLegend	100712	1:100	https://www.biolegend.com/en-gb/products/apc-anti-mouse-cd8a-antibody-150
CD8	53-6.7	BV-605	BioLegend	100744	1:100	https://www.biolegend.com/en-gb/products/brilliant-violet-605-anti-mouse-cd8a-antibody-7636
TCRβ	H57-597	APC-Cy7	BioLegend	109220	1:100	https://www.biolegend.com/en-gb/products/apc-cyanine7-anti-mouse-tcr-beta-chain-antibody-4137
IgD	11-26c.2a	PerCP	BioLegend	405736	1:100	https://www.biolegend.com/en-gb/products/percp-anti-mouse-igd-9574
IgD	11-26c.2a	BV-510	BioLegend	405723	1:200	https://www.biolegend.com/en-gb/products/brilliant-violet-510-anti-mouse-igd-9032
CD45	30-F11	FITC	BioLegend	103108	1:200	https://www.biolegend.com/en-gb/products/fitc-anti-mouse-cd45-antibody-99
CD45	30-F11	PerCP	BioLegend	103130	1:100	https://www.biolegend.com/en-gb/products/percp-anti-mouse-cd45-antibody-4265
CD45	30-F11	BV-605	BioLegend	103140	1:200	https://www.biolegend.com/en-gb/products/brilliant-violet-605-anti-mouse-cd45-antibody-8721
CD11b	M1/70	BV-711	BioLegend	101242	1:200	https://www.biolegend.com/en-gb/products/brilliant-violet-711-anti-mouse-human-cd11b-antibody-7927
CD11b	M1/70	Biotin	BioLegend	101203	1:200	https://www.biolegend.com/en-gb/products/biotin-anti-mouse-human-cd11b-antibody-346
BP-1	6C3	PeCy7	BioLegend	108314	1:100	https://www.biolegend.com/en-gb/products/pe-cyanine7-anti-mouse-ly-51-antibody-12284
CD127	A7R34	PE	BioLegend	135010	1:100	https://www.biolegend.com/en-gb/products/pe-anti-mouse-cd127-il-7ralpha-antibody-6190
CD127	A7R34	BV-421	BioLegend	135024	1:100	https://www.biolegend.com/en-gb/products/brilliant-violet-421-anti-mouse-cd127-il-7ralpha-antibody-7193
CD25	PC61	PeCy7	BioLegend	102016	1:100	https://www.biolegend.com/en-gb/products/pe-cyanine7-anti-mouse-cd25-antibody-1929
CD25	PC61	BV-510	BioLegend	102042	1:100	https://www.biolegend.com/en-gb/products/brilliant-violet-510-anti-mouse-cd25-antibody-8663
CD24	M1/69	FITC	BioLegend	101806	1:100	https://www.biolegend.com/en-gb/products/fitc-anti-mouse-cd24-antibody-341
CD93	AA4.1	APC	BioLegend	136510	1:100	https://www.biolegend.com/en-gb/products/apc-anti-mouse-cd93-aa4-1-early-b-lineage-antibody-6621
B220	RA3-6B2	BV-711	BioLegend	103255	1:100	https://www.biolegend.com/en-gb/products/brilliant-violet-711-anti-mouse-human-cd45r-b220-antibody-9692
CD21	7 E 9	FITC	BioLegend	123407	1:100	https://www.biolegend.com/en-gb/products/fitc-anti-mouse-cd21-cd35-cr2-cr1-antibody-4333
CD43	S7	PE	BD Biosciences	561857	1:100	https://www.bdbiosciences.com/en-us/products/reagents/flow-cytometry-reagents/research-reagents/single-color-antibodies-ruo/pe-rat-anti-mouse-cd43.561857
ckit	2B8	PeCy7	BioLegend	105814	1:100	https://www.biolegend.com/en-gb/products/pe-cyanine7-anti-mouse-cd117-c-kit-antibody-1900
CD5	53-7.3	APC-eFlour 780	eBioscience	47-0051-80	1:100	https://www.thermofisher.com/antibody/product/CD5-Antibody-clone-53-7-3-Monoclonal/47-0051-80
7AAD		PerCP	BD Biosciences	51-68981E/559925	1:50	https://www.bdbiosciences.com/en-pt/products/reagents/flow-cytometry-reagents/research-reagents/single-color-antibodies-ruo/7-aad.559925
Annexin V		APC	Invitrogen	BMS306APC-100	1:100	https://www.thermofisher.com/antibody/product/Annexin-V-Recombinant-Protein/BMS306APC-100
KI67	16A8	Alexa Fluor 647	BioLegend	652408	1:400	https://www.biolegend.com/en-gb/products/alexa-fluor-647-anti-mouse-ki-67-antibody-8572
Isotype control	RTK2758	Alexa Fluor 647	BioLegend	400526	1:400	https://www.biolegend.com/en-gb/products/alexa-fluor-647-rat-igg2a-kappa-isotype-ctrl-2683
FC Block	93		BioLegend	101302	1:50	https://www.biolegend.com/en-gb/products/purified-anti-mouse-cd16-32-antibody-190
CD44	IM7	PE	BioLegend	103008	1:200	https://www.biolegend.com/en-gb/products/pe-anti-mouse-human-cd44-antibody-2206
CD44	IM7	PeCy7	BioLegend	103030	1:200	https://www.biolegend.com/en-gb/products/pe-cyanine7-anti-mouse-human-cd44-antibody-3932
CD3	17A2	APC	BioLegend	100236	1:50	https://www.biolegend.com/en-gb/products/apc-anti-mouse-cd3-antibody-8055
CD3	17A2	BV-711	BioLegend	100241	1:50	https://www.biolegend.com/en-gb/products/brilliant-violet-711-anti-mouse-cd3-antibody-10022
NK1.1	PK136	APC	eBioscience	17-5941-82	1:100	https://www.thermofisher.com/antibody/product/NK1-1-Antibody-clone-PK136-Monoclonal/17-5941-82
NK1.1	PK136	Biotin	BioLegend	108704	1:100	https://www.biolegend.com/en-gb/products/biotin-anti-mouse-nk-1-1-antibody-428
CD11c	N418	Biotin	BioLegend	117304	1:150	https://www.biolegend.com/en-gb/products/biotin-anti-mouse-cd11c-antibody-1814
TER-119/Erythroid Cells	TER-119	Biotin	BioLegend	116204	1:100	https://www.biolegend.com/en-gb/products/biotin-anti-mouse-ter-119-erythroid-cells-antibody-1864
TCRGammaDelta	GL3	BV-421	BioLegend	109230	1:100	https://www.biolegend.com/en-gb/products/brilliant-violet-421-anti-mouse-tcr-beta-chain-antibody-7251
Streptovidin		BV-711	BioLegend	405241	1:100	https://www.biolegend.com/en-gb/products/brilliant-violet-711-streptavidin-9665
