# Supplementary material for: Interleukin-7 receptor α mutational activation can initiate precursor B-cell acute lymphoblastic leukemia
Source: Nat Commun. 2021 Dec 14;12:7268. doi: 10.1038/s41467-021-27197-5 (PMC8671594; doi:10.1038/s41467-021-27197-5)
Supplement: Supplementary file 17 — Supplementary Data 15 [file 41467_2021_27197_MOESM17_ESM.xlsx]

## Sheet: Supplementary Data 15
Supplementary Data 15. Primers used for Sanger sequencing.
Variant	Gene	Forward primer	Reverse primer	Annealing temperature	PCR conditions
12-111296416-T-C	Cdc42bpb	AGT GCTA TGC ACC TCC ACC T	GAG CAG AGA GGA CCC ATC AT	62,3 °C	94°C for 3 min, 30 cycles of 30 sec at 94°C, 35 sec at the appropriate melting temperature for each fragment and 35 sec at 72°C.Final extension step of 5 min at 72°C. Enzyme: Recombinant Taq DNA Polymerase TaKaRa Taq™ (Takara Bio).
12-111299443-C-T	Cdc42bpb	GAG CAG AAG CGA GCA ACT TT	AGA GGG GTA GCC AAC ACA GA	62,3 °C
6-128369304-C-T	Foxm1	TCA CCA CGT GAA GAG CTG TC	GGA AGT GGT CCT CAA TCC AA	62,2 °C
11-116023996-T-A	H3f3b	CTG TAG CGG TGA GGC TTC TT	GCG CAG CCT GAG TCA TTA G	62,2 °C
13-23562352-T-A	Hist1h3e	CTC GGT CGA CTT CTG GTA GC	GTC AAT CCC CAG ATG CAC TT	62,2 °C
6-145234355-T-G	Kras	AAG AAA GCC CTC CCC AGT T	TGC TTT GCC TGT TTT GAA TG	62,2 °C
14-54479633-G-T	Rem 2	AGCTCTTCGAGGGTGCTGT	GGCTCAGAGCACAGAGAGGT	62,2 °C
11-69588510-ACGCTGCCCCCACCATGAG-A	Trp53	GAT CGT TAC TCG GCT TGT CC	CTC GGG TGG CTC ATA AGG TA	62,2 °C
11-69588523-C-T	Trp53	GAT CGT TAC TCG GCT TGT CC	CTC GGG TGG CTC ATA AGG TA	62,2 °C
11-69589632-ACCGCCGT-A	Trp53	GTT TCC TCT TGG GCT TAG GG	CCT TGG TAC CTT GAG GGT GA	62,2 °C
11-69589175-A-G	Trp53	CGG GAA ATA GAG ACG CTG AG	CAG AAG CTG GGG AAG AAA CA	62,2 °C
15-98839475-TCTGGTGTGGGAGCAGCTGTCCGATGGCATGGAACACAAGGCCTC-T	Kmt2d	TCA AGG ACA AGA CCA TGC TG	TCA CTG ATG GAA CAG CGG TA	62,3 °C	95°C for 10 min, 30 cycles of 30 sec at 94°C, 45 sec at the appropriate melting temperature for each fragment and 1 min at 72°C. Final extension step of 10 min at 72°C. Enzyme: Taq DNA Polymerase (Thermo Scientific).
15-98844815-G-A	Kmt2d	TGA GCC AAT GTC TGT TGA GC	CAG AAG GTT CTG GGC CAT AG	62,3 °C
15-98853322-A-AG	Kmt2d	ACC TGG TGA GCT CTT CCT CA	CCC CAA GCT CTT CCT TCT TC	62,3 °C
5-134659907-C-T	Limk1	AGG TCT CAG CCT GCC TTA TG	TAG GGA AGT AAA CCG GCA GA	62,3 °C
4-44692006-G-C	Pax5	GTA TAT CAC GAG TCA CAC ATT GCA T	GAC TCG CTC TGC CAA CAG C	60 °C
X-8062861-A-AT	Suv39h1	TGG AGA GTA CCC GAA TGG AC	GAG GAC AAG TGG AGG CAG AC	62,3 °C
X-8063990-A-T	Suv39h1	CAA GGT CTA GTT GGG GCT GT	TCA CAC TGG GCA AGA AAG AA	62,3 °C
