# Supplementary material for: Interleukin-7 receptor α mutational activation can initiate precursor B-cell acute lymphoblastic leukemia
Source: Nat Commun. 2021 Dec 14;12:7268. doi: 10.1038/s41467-021-27197-5 (PMC8671594; doi:10.1038/s41467-021-27197-5)
Supplement: Supplementary file 18 — Supplementary Data 16 [file 41467_2021_27197_MOESM18_ESM.xlsx]

## Sheet: Supplementary Data 16
Supplementary Data 16. Antibodies used in Immunoblotting
Protein	Supplier (s)	Catalog number	Dilution	URL
p-STAT5 (Y694)	Cell Signaling Technology	9359L	1:1000	https://www.cellsignal.com/products/primary-antibodies/phospho-stat5-tyr694-c11c5-rabbit-mab/9359?site-search-type=Products&N=4294956287&Ntt=+9359l+&fromPage=plp&_requestid=766977
p-S6(S235/236)	Cell Signaling Technology	2211S	1:1000	https://www.cellsignal.com/products/primary-antibodies/phospho-s6-ribosomal-protein-ser235-236-antibody/2211?site-search-type=Products&N=4294956287&Ntt=2211s&fromPage=plp&_requestid=766860
p-Akt (S473)	Cell Signaling Technology	4060L	1:1000	https://www.cellsignal.com/products/primary-antibodies/phospho-akt-ser473-d9e-xp-rabbit-mab/4060?site-search-type=Products&N=4294956287&Ntt=+4060l+&fromPage=plp&_requestid=766811
STAT5	Cell Signaling Technology	94205S	1:2000	https://www.cellsignal.com/products/primary-antibodies/stat5-d2o6y-rabbit-mab/94205?site-search-type=Products&N=4294956287&Ntt=+94205s+&fromPage=plp&_requestid=766899
S6	Cell Signaling Technology	2217S	1:2000	https://www.cellsignal.com/products/primary-antibodies/s6-ribosomal-protein-5g10-rabbit-mab/2217?site-search-type=Products&N=4294956287&Ntt=2217s&fromPage=plp&_requestid=766761
Akt	Cell Signaling Technology	9272S	1:2000	https://www.cellsignal.com/products/primary-antibodies/akt-antibody/9272?site-search-type=Products&N=4294956287&Ntt=9272s&fromPage=plp&_requestid=766734
β-actin	Santa Cruz Biotechnologies	SC-1616	1:10000	https://www.scbt.com/p/actin-antibody-i-19?requestFrom=search
Anti-Rabbit IgG HRP Conjugate	Promega	W4011	1:5000	https://worldwide.promega.com/products/protein-detection/primary-and-secondary-antibodies/anti-rabbit-igg-h-and-l-hrp-conjugate/?catNum=W4011
Anti-mouse IgG HRP conjugated	Promega	W4021	1:5000	https://worldwide.promega.com/products/protein-detection/primary-and-secondary-antibodies/anti_mouse-igg-h-and-l-hrp-conjugate/?catNum=W4021
