# Supplementary material for: Interleukin-7 receptor α mutational activation can initiate precursor B-cell acute lymphoblastic leukemia
Source: Nat Commun. 2021 Dec 14;12:7268. doi: 10.1038/s41467-021-27197-5 (PMC8671594; doi:10.1038/s41467-021-27197-5)
Supplement: Supplementary file 19 — Supplementary Data 17 [file 41467_2021_27197_MOESM19_ESM.xlsx]

## Sheet: Supplementary Data 17
Supplementary Data 17. Primer sequences
Primers
Name	Sequence
F1	ATCTTTACTACTAGAAAGGAAGTGGGTCAG
R1	GTGGGAAGAACATCAGCTACTTGAAATGTA
R2	CCGACTAGGCCTCGAGGTTATGTA
Mutant Kras (Q61H) Forward primer	CAAGAGCGCCTTGACGATACA
Mutant Kras (Q61H) Reverse primer	CCAAGAGACAGGTTTCTCCATC
18S Forward primer	GGAGAGGGAGCCTGAGAAACG
18S Reverse primer	CGCGGCTGCTGGCACCAGACTT
mIL7R-CPT-FWD	5’-GATCCTGTCTTGCCAAGTtgtcccactGTCACCATTCTGAGTTTG-3’
mIL7R_CPT_REV	5’-CAAACTCAGAATGGTGACagtgggacaACTTGGCAAGACAGGATC-3’
TaqMan Gene Expression Assay
Name	Assay ID/Sequence
Hprt1	Mm00446968_m1
Asns	Mm00803785_m1
Ccnd2	Mm00438070_m1
Cish	Mm01230623_g1
Mutant Il7r Forward primer	TCGAAACTCCAGAACCCAAGA
Mutant Il7r Reverse primer	GACCAACAAAAACACAGAGAACAAA
Mutant Il7r Probe	GACCAACAAAAACACAGAGAACAAA
