# Supplementary material for: Interleukin-7 receptor α mutational activation can initiate precursor B-cell acute lymphoblastic leukemia
Source: Nat Commun. 2021 Dec 14;12:7268. doi: 10.1038/s41467-021-27197-5 (PMC8671594; doi:10.1038/s41467-021-27197-5)
Supplement: Supplementary file 21 — Source data [file 41467_2021_27197_MOESM21_ESM.xlsx]

## Sheet: Fig 1b
TCRB %	4 weeks			6 weeks			12 weeks			24 weeks			52 weeks			80 weeks			104 weeks
	Controls	Mut Het		Controls	Mut Het		Controls	Mut Het		Controls	Mut Het		Controls	Mut Het		Controls	Mut Het		Controls	Mut Het
	26.97	9.113		21.7366	9.2106		28.7472	23.7915		19.2978	8.3931		18.4248	5.362		12.6688	6.27354		11.244	6.601
	23.71	8.904		31.4758	12.5309		15.7722	27.0048		22.104	8.4975		16.821	3.59104		11.7384	3.12		7.4022	2.41941
	36.52	10.57		28.6431	10.0224		30.958	1.42545		25.3	15.4284		10.5875	6.11604		14.3046	6.36755		10.1888	7.45056
	26.27	8.222		27.835	9.0396		28.5228	9.7539		15.6046	8.13924		16.04	7.60215		21.0325	1.73664		16.9988	5.3847
	20.11	25.52		28.7584	11.5508		14.1192	12.9105		19.0575	7.51464		32.214	4.44		11.8261	2.9988		14.9076	4.76134
	34.42	7.177		25.5394	11.4312		23.6324	14.525		19.7508	5.916		15.1704	7.0395		10.9854	4.00056		16.744	8.0704
	22.05	5.768		21.5232	7.7331		27.6944	13.2286		25.7872	8.8356		27.2404	5.63295		11.154	6.59908		9.1015	5.0838
	22.25	14.79		20.9838	11.3839		24.2545	11.648		16.9983	8.59264		17.0676	3.22915		14.5418			13.9356	3.2964
	22.82	12.62		32.1552	11.132		27.09	16.207		20.2125	8.9888		20.0668	5.50275		9.7133				12.4509
	27.56	1.427		31.2285	12.6888		33.8724	10.496		19.6312	8.262		24.9068	7.7592		7.2203				11.955
	31.01	2.33		36.2112	13.6122		25.6956	9.66		24.885	4.1393		20.0688	6.66665		11.194				4.59869
	30.33	12.18		26.0077	11.9856		17.5536	14.9328		15.4164	12.0365		15.2428	6.00141		9.8404				11.6775
		13.3			10.6375		23.894	19.1436		20.07	6.63148		21.16	4.9125		18.6846
		12.3			11.3197		21.854	10.4482		15.2759	13.95		10.0464	4.316		4.24888
		11.77			9.952		20.7522	10.2778		33.558	12.7699		15.6911	5.0915		9.095
		12.23			2.64653		29.9222	6.18084		21.7623	8.925		22.707	6.96325
		14.61			9.4848		30.0192	7.99869		28.5785	5.80032		20.9055	3.30672
		10.92			9.8863			11.132			14.0995		16.5416	3.5462
		9.776			12.8084			18.252					19.006	3.1958
					3.9355			17.575					18.3513	3.91053
					2.9756								15.045	3.94764
					13.392								10.752	19.2905
					10.5676								16.5066	23.4608
					15.912								16.0539	19.6251
					9.167								22.7912
					8.36969								22.65
					7.79673								10.2843
					8.38527								14.7231
					10.3056								23.0167
					8.307								20.757
													16.954
													10.9792
	Unpaired t test			Unpaired t test			Unpaired t test			Unpaired t test			Unpaired t test			Unpaired t test			Unpaired t test
	P value	<0,0001		P value	<0,0001		P value	<0,0001		P value	<0,0001		P value	<0,0001		P value	0.0002		P value	0.0025
	P value summary	****		P value summary	****		P value summary	****		P value summary	****		P value summary	****		P value summary	***		P value summary	**
	Significantly different (P < 0.05)?	Yes		Significantly different (P < 0.05)?	Yes		Significantly different (P < 0.05)?	Yes		Significantly different (P < 0.05)?	Yes		Significantly different (P < 0.05)?	Yes		Significantly different (P < 0.05)?	Yes		Significantly different (P < 0.05)?	Yes
	One- or two-tailed P value?	Two-tailed		One- or two-tailed P value?	Two-tailed		One- or two-tailed P value?	Two-tailed		One- or two-tailed P value?	Two-tailed		One- or two-tailed P value?	Two-tailed		One- or two-tailed P value?	Two-tailed		One- or two-tailed P value?	Two-tailed
	t, df	t=9,646, df=48		t, df	t=14,64, df=40		t, df	t=6,129, df=35		t, df	t=9,530, df=36		t, df	t=7,729, df=54		t, df	t=4,465, df=20		t, df	t=3,501, df=18
CD19 %	4 weeks			6 weeks			12 weeks			24 weeks			52 weeks			80 weeks			104 weeks
	Controls	Mut Het		Controls	Mut Het		Controls	Mut Het		Controls	Mut Het		Controls	Mut Het		Controls	Mut Het		Controls	Mut Het
	55.7	78.4		47.8	78.1		53.7	60.2		68.9	80.4		60.2	82.2		66.5	77.3		70.9	88
	62.2	81.7		53.4	77.5		61.1	56.4		61	79.2		52.2	87.2		61.8	81.4		72.8	91.9
	43.7	76.2		60.5	81.5		45.6	92.4		57.4	68.1		66	76.2		58	74.3		47.5	85.7
	48.9	82.7		59.3	81		50.7	70.9		65.5	80.3		65.9	77		50.7	84.1		72.5	75
	62.2	84.1		57	71.9		63.5	67.9		54	76.2		53.7	82.8		51.3	87.2		72.8	82.7
	44.8	73.5		56.6	74.6		56	64		68.3	64.7		49.7	78.7		57	80.4		57.4	29.2
	59	74.2		58.6	80		46.3	72		60.4	75.7		66.3	83.2		61.8	62		58.9	87.4
	58.8	93.8		54.7	73.6		57.7	75.4		63.3	79.2		58.2	84		46.3			75.6	86.6
	55.8	92.4		54.5	78.4		55.1	62.8		60.5	74.7		55.9	82.7		46.3				49
	63.7	78.4		48.5	77.2		65.5	70.9		62.7	80.5		64.5	83.2		56.1				55.5
	55.9	75.5		54.5	77		69.6	71.9		53.8	81.6		71.4	86.8		66.6				68.5
	57.4	79.4			73.2		68.1	76.2		71.2	74		55.1	84.6		57.8				64.3
		80.6			72.3		66.4	70.3		65	75.4		57.7	85.3		66.9
		79.2			88.4		56.1	80.2		56.7	74.7		58.1	85.4		66
		78.9			84.8		56.9	84.6			67.5		55.7	82.7
		79.8			82.6			81.1			76.9		60.6	82
					71.7			79.2			81.2		67.2	79
					89.3			70.5			72.4		68.2	82.8
					90.8			67.8			80.9		68.9	91.9
					78.8						79		68.5	89.9
					77.3						87.3		59.8	88.1
					72.5								56.8	70.1
					76.4								71.5	61.7
					79.4								65.3	49.3
					78.4								61.3
					79.8								62.9
					78.9								58.4
					81.4								57
	Unpaired t test			Unpaired t test			Unpaired t test			Unpaired t test			Unpaired t test			Unpaired t test			Unpaired t test
	P value	<0,0001		P value	<0,0001		P value	<0,0001		P value	<0,0001		P value	<0,0001		P value	<0,0001		P value	0.438
	P value summary	****		P value summary	****		P value summary	****		P value summary	****		P value summary	****		P value summary	****		P value summary	ns
	Significantly different (P < 0.05)?	Yes		Significantly different (P < 0.05)?	Yes		Significantly different (P < 0.05)?	Yes		Significantly different (P < 0.05)?	Yes		Significantly different (P < 0.05)?	Yes		Significantly different (P < 0.05)?	Yes		Significantly different (P < 0.05)?	No
	One- or two-tailed P value?	Two-tailed		One- or two-tailed P value?	Two-tailed		One- or two-tailed P value?	Two-tailed		One- or two-tailed P value?	Two-tailed		One- or two-tailed P value?	Two-tailed		One- or two-tailed P value?	Two-tailed		One- or two-tailed P value?	Two-tailed
	t, df	t=11,01, df=27		t, df	t=13,89, df=37		t, df	t=5,004, df=32		t, df	t=7,876, df=33		t, df	t=9,147, df=50		t, df	t=5,674, df=19		t, df	t=0,7931, df=18

## Sheet: Fig 1e
	CD19 %			IgMnegIgDneg			CD93% in DN			BP1 % in DN
	CD2negIL7Rfxcys+/-	CD2posIL7Rfxcys+/-		CD2negIL7Rfxcys+/-	CD2posIL7Rfxcys+/-		CD2negIL7Rfxcys+/-	CD2posIL7Rfxcys+/-		CD2negIL7Rfxcys+/-	CD2posIL7Rfxcys+/-
	57.2	79.4		3.06	18.7		41.8	66.9		1.43	6.71
	59.7	77.7		2.76	21.6		41.6	63.3		1.98	10.1
	54.4	70.8		1.45	7.22		44.3	75.5		2.83	22.6
	61.6	68.5		1.74	5.71		33.5	60.4		2.35	16.2
	44.7	72.3		2.48	5.67		42.7	59.8		0	13.3
	46.7	84.8		1.31	27.4		30.2	68.7		1.19	8.81
	55.3	82.6		2.14	23.5		35	70.5		2.69	8.57
	46.3	75.3		2.21	16.2		24.7	75.7		1.76	12.4
		72.8			6.37			69			17.2
		72.7			5.32			69.6			17.2
	Unpaired t test			Unpaired t test with Welch's correction			Unpaired t test			Unpaired t test with Welch's correction
	P value	<0,0001		P value	0.0022		P value	<0,0001		P value	<0,0001
	P value summary	****		P value summary	**		P value summary	****		P value summary	****
	Significantly different (P < 0.05)?	Yes		Significantly different (P < 0.05)?	Yes		Significantly different (P < 0.05)?	Yes		Significantly different (P < 0.05)?	Yes
	One- or two-tailed P value?	Two-tailed		One- or two-tailed P value?	Two-tailed		One- or two-tailed P value?	Two-tailed		One- or two-tailed P value?	Two-tailed
	t, df	t=8,357, df=16		Welch-corrected t, df	t=4,198, df=9,119		t, df	t=10,59, df=16		Welch-corrected t, df	t=7,342, df=9,811

## Sheet: Fig 1f
	CD19%			ProB %			PreB %			Immature B %			IgD+ %
	CD2negfxcyshet	CD2posfxcysHet		CD2negfxcyshet	CD2posfxcysHet		CD2negfxcyshet	CD2posfxcysHet		CD2negfxcyshet	CD2posfxcysHet		CD2negfxcyshet	CD2posfxcysHet
	36	69.6		4.72	4.02		70.88	84.78		15.2736	8.52849		6.9264	0.901508
	37.3	68.7		5.43	6.24		72.37	81.56		15.0084	8.30783		4.7916	1.12217
	36.2	77.3		6.62	3.28		69.88	87.92		16.72	5.99043		4.18	0.589568
	30.6	75.4		7.41	2.22		74.19	86.18		13.6448	7.7435		2.7552	0.7565
	22.4			5.86			64.84			20.8941			6.2059
	22.7			6.7			63			20.1272			7.6728
	31.3			6.81			70.99			16.7717			2.5283
	Unpaired t test			Unpaired t test			Unpaired t test			Unpaired t test			Unpaired t test with Welch's correction
	P value	<0,0001		P value	0.0166		P value	<0,0001		P value	0.0001		P value	0.0014
	P value summary	****		P value summary	*		P value summary	****		P value summary	***		P value summary	**
	Significantly different (P < 0.05)?	Yes		Significantly different (P < 0.05)?	Yes		Significantly different (P < 0.05)?	Yes		Significantly different (P < 0.05)?	Yes		Significantly different (P < 0.05)?	Yes
	One- or two-tailed P value?	Two-tailed		One- or two-tailed P value?	Two-tailed		One- or two-tailed P value?	Two-tailed		One- or two-tailed P value?	Two-tailed		One- or two-tailed P value?	Two-tailed
	t, df	t=11,78, df=9		t, df	t=2,934, df=9		t, df	t=6,837, df=9		t, df	t=6,463, df=9		Welch-corrected t, df	t=5,432, df=6,263
	CD19 Absolute Numbers			ProB Absolute Numbers			PreB Absolute Numbers			Immature B Absolute Numbers			IgD+ Absolute Numbers
	CD2negfxcyshet	CD2posfxcysHet		CD2negfxcyshet	CD2posfxcysHet		CD2negfxcyshet	CD2posfxcysHet		CD2negfxcyshet	CD2posfxcysHet		CD2negfxcyshet	CD2posfxcysHet
	13.824	28.188		0.493285	1.00624		9.95766	24.0247		2.11142	2.40401		0.957506	0.254117
	9.79125	33.3882		0.413635	1.82925		7.20396	27.4856		1.46951	2.77383		0.469158	0.374672
	9.774	29.6832		0.494985	0.887931		6.98213	26.1831		1.63421	1.77815		0.408553	0.175003
	9.7308	29.5568		0.588379	0.580046		7.35195	25.5482		1.32775	2.28873		0.268103	0.223597
	8.064			0.334093			5.36715			1.6849			0.500444
	8.7849			0.410246			5.71283			1.76815			0.674048
	11.4558			0.606949			8.30566			1.92133			0.289637
	Unpaired t test			Unpaired t test with Welch's correction			Unpaired t test			Unpaired t test			Unpaired t test
	P value	<0,0001		P value	0.1094		P value	<0,0001		P value	0.0143		P value	0.0772
	P value summary	****		P value summary	ns		P value summary	****		P value summary	*		P value summary	ns
	Significantly different (P < 0.05)?	Yes		Significantly different (P < 0.05)?	No		Significantly different (P < 0.05)?	Yes		Significantly different (P < 0.05)?	Yes		Significantly different (P < 0.05)?	No
	One- or two-tailed P value?	Two-tailed		One- or two-tailed P value?	Two-tailed		One- or two-tailed P value?	Two-tailed		One- or two-tailed P value?	Two-tailed		One- or two-tailed P value?	Two-tailed
	t, df	t=15,79, df=9		Welch-corrected t, df	t=2,222, df=3,119		t, df	t=19,54, df=9		t, df	t=3,027, df=9		t, df	t=1,995, df=9

## Sheet: Fig 2a
		Weeks of age	CD2negfxcyshet					Weeks of age	CD2posfxcysHet
	2038	104	0				2041	21	1
	2165*	88*	1*	Spurios death, no sign of leukemia			2043	104	0
	2170	104	0				2045	104	0
	2171	104	0				2166	75	1
	2413	104	0				2167	13	1
	2420*	15*	0*	Male animal left alone in cage			2281	92	1
	2422	104	0				2283	14	1						Comparison of Survival Curves
	2426*	97*	1*	Sick animal, no signs of leukemia			2286	46	1
	2429	104	0				2288	70	1						Log-rank (Mantel-Cox) test (conservative)
	2604	104	0				2315*	21*	0*	Handling accident					Chi square	95.97
	2608	104	0				2417*	15*	0*	Used in breeding to obtain Homomzygous animals					df	2
	2668	104	0				2423	76	1						P value	<0,0001
	3051	104	0				2428	26	1						P value summary	****
	3151*	52*	0*	Analyzed at 1 year old			2602	104	0						Are the survival curves sig different?	Yes
	12830*	15*	0*	Used in transcriptomic studies			2603	104	0
	13047	104	0				2672	28	1						Logrank test for trend (conservative)
	13051	104	0				2673	13	1						Chi square	89.79
	13327	104	0				2674	49	1						df	1
	13334	104	0				2885	28	1						P value	<0,0001
	13337	104	0				3049	104	0						P value summary	****
	13364	104	0				3079	76	1						Sig. trend?	Yes
	13365	104	0				3050*	98*	1*	Used in breeding tro obtain Homomzygous animals
	13368	104	0				3101	104	0
	13347	104	0				3168*	18*	0*	Used in transcriptomic studies
	13463	104	0				3169	44	1
	13464	104	0				11407*	16*	0*	Used in transcriptomic studies
	13466	104	0				13050	104	0
	13508	104	0				13052*	97*	0*	Skin disease, no evidence of leukemia
	13511	104	0				13053	25	1
	12938*	12*	0*	Used in transcriptomic studies			13328	17	1
	12942*	15*	0*	Used in transcriptomic studies			13369	14	1
	12946	104	0				13374*	16*	0*	Used in transcriptomic studies
	12949	104	0				13344	104	0
	13192	104	0				13345	104	0
	13278*	96*	0*	Male alone in cage			13348	8	1
	13283	104	0				13349	104	0
	13286*	14*	0*	Used in transcriptomic studies			13351	10	1
	13291	104	0				13352	12	1
	13491	104	0				13356	104	0
	13493	104	0				13357	104	0
	13568	104	0				13462	104	0
	13571	104	0				13469	12	1
	14174	104	0				13510*	100*	1*	Possible gamma delta expansion
	14269	104	0				13579	10	1
	14276	104	0				13754	43	1
	14379	104	0				13755	104	0
	14527	104	0				13756	104	0
	14620	104	0				13758	13	1
	14622	104	0				12945	92	1
	14624	104	0				13189	29	1
	15047	104	0				13193	74	1
							13396*	11*	0*	Used to generate RNA data, backup for transcriptomics
							13492	104	0
							13573	11	1
							13574	21	1
							13575	24	1
							13577	63	1
							13875	52	1
							13878	42	1
							14079*	86*	1*	Disease but no signs of leukemia
							14170	14	1
							14264	11	1
							14265	59	1
							14271	104	0
							14272	32	1
							14455	16	1
							14474	98	1
							14618	19	1
							14619	12	1
							14744	9	1
							15049	21	1
							15050	16	1
							15119	12	1

## Sheet: Fig 2b
		CNS	Leukemic Heterozygous
		Tumor	4
		No tumor	0
		Liver	Leukemic Heterozygous
		Tumor	4
		No tumor	0
		Kidney	Leukemic Heterozygous
		Tumor	1
		No tumor	3
		Lung	Leukemic Heterozygous
		Tumor	3
		No tumor	1
		Spleen	Leukemic Heterozygous
		Tumor	4
		No tumor	0
		Bone	Leukemic Heterozygous
		Tumor	4
		No tumor	0

## Sheet: Figs 2c, 5e and S11
	Controls					Pre-Leukemia						Het Leukemia										Hom Leukemia
	12938	13371	13286	12942		13774	13289	13168	11407	3167		2672	2286	13351	13328	2674	13573	13369	13469	13053		12935	13194	13292	13494
Equitability	0.99	0.99	0.99	0.99		0.99	0.99	0.99	0.99	0.99		0.09	0.02	0.13	0.11	0.11	0.11	0.09	0.23	0.14		0.38	0.90	0.40	0.68

## Sheet: Fig 2d
Mouse#	12938	13371	13286	12942	13374	13289	3168	11407	3167	2672	2286	13469	13328	2674	13573	13369	13351	13053
Ratio	1.66	1.64	1.41	1.73	1.41	1.65	1.24	1.19	0.96	121.18	8.39	51.7	16.52	2.94	3.84	2.53	2.82	10.71

## Sheet: Fig 2d inset
	CTRL+Pre	Het
	1.66	121.18		Mann Whitney test
	1.64	8.39		P value	0.0004
	1.41	2.82		Exact or approximate P value?	Gaussian Approximation
	1.73	16.52		P value summary	***
	1.41	2.94		Are medians signif. different? (P < 0.05)	Yes
	1.65	3.84		One- or two-tailed P value?	Two-tailed
	1.24	2.53		Sum of ranks in column A,B	45 , 126
	1.19	51.7		Mann-Whitney U	0
	0.96	10.71

## Sheet: Fig 2e
	SJMMBALL055295_G1-12938-BM-CTRL	SJMMBALL055296_G1-13371-BM-CTRL	SJMMBALL055297_G1-13286-BM-CTRL	SJMMBALL055299_G1-12944-BM-CTRL	SJMMBALL055300_G1-12942-BM-CTRL	SJMMBALL055302_D1-13374-BM-Pre	SJMMBALL055303_D1-13289-BM-Pre	SJMMBALL055304_D1-3168-BM-Pre	SJMMBALL055305_D1-11407-BM-Pre	SJMMBALL055306_D1-3167-BM-Pre	SJMMBALL055307_D1-2672-BM-Het	SJMMBALL055308_D1-2286-BM-Het	SJMMBALL055309_D1-13351-BM-Het	SJMMBALL055310_D1-13328-BM-Het	SJMMBALL055311_D1-2674-BM-Het	SJMMBALL055312_D1-13573-BM-Het	SJMMBALL055313_D1-13369-BM-Het	SJMMBALL055314_D1-13469-BM-Het	SJMMBALL055315_D1-13053-BM-Het	SJMMBALL055271_G1-12938-SPL-CTRL	SJMMBALL055272_G1-13371-SPL-CTRL	SJMMBALL055273_G1-13286-SPL-CTRL	SJMMBALL055274_G1-3170-SPL-CTRL	SJMMBALL055275_G1-12830-SPL-CTRL	SJMMBALL055276_G1-12942-SPL-CTRL
ENSMUSG00000000001	7.18168	7.1794	7.2851	7.51051	6.92997	7.51807	7.40319	7.14084	7.19308	7.36195	7.99876	7.74595	7.43596	7.72334	8.18594	7.45825	7.78221	8.19429	7.0477	7.46481	7.34955	7.1246	6.78447	7.21656	6.8334
ENSMUSG00000000028	5.25413	5.59726	5.51369	6.0777	5.6159	5.89148	5.98072	5.61499	5.76554	5.20238	6.20021	5.49849	5.60943	6.16602	5.5855	2.56689	4.95958	6.47503	5.52189	1.68284	1.47077	1.46591	1.40206	1.33932	1.32108
ENSMUSG00000000031	-4.43202	-5.72116	-6.69424	-7.47119	-6.45791	-0.851135	-0.667564	-2.81293	-2.60211	-5.11842	-6.1343	1.97543	0.120675	3.15105	0.867192	-2.83858	5.10031	-6.2834	-3.09382	-6.39152	-6.19457	-5.02058	-6.54631	-6.5401	-6.50547
ENSMUSG00000000037	-3.05351	-1.15637	-1.83626	-1.58855	-0.843201	-1.27644	-1.04371	-1.17247	-1.10331	-1.65899	-6.1343	-6.59063	-6.25436	-0.646652	-6.25175	0.516264	0.610394	-6.2834	1.39511	-6.39152	-4.6096	-6.60555	-6.54631	-6.5401	-4.92051
ENSMUSG00000000049	-3.58402	-3.05819	-3.88688	-3.07887	-3.28799	-3.59837	-2.69141	-3.44096	-2.87775	-3.89602	-2.04684	-3.78327	-2.1669	-2.23161	-1.60789	-2.29109	-1.85775	-2.82397	-1.59906	-3.22159	-2.28768	-2.90511	-3.37639	-2.63321	-3.69812
ENSMUSG00000000056	6.46656	6.67071	6.64015	6.56051	6.23137	6.56746	6.70247	6.49596	6.63764	6.63716	6.28169	6.50235	6.25764	6.26637	6.7214	6.7666	6.40968	7.59263	6.47602	6.07198	6.19262	6.16055	5.87989	6.17347	5.65781
ENSMUSG00000000058	3.67755	3.35655	3.45424	4.19637	3.83095	3.98122	3.61237	3.88015	3.77293	4.47217	-3.32694	-4.2687	2.13365	-0.466079	2.52633	1.45534	-1.28352	1.29402	1.1541	-2.14359	-2.73513	-1.39609	-1.50192	-1.18255	-1.75058
ENSMUSG00000000078	7.48184	6.45616	6.73609	6.4716	5.30239	5.87476	6.50875	5.78151	6.01978	6.33777	5.13307	5.45343	4.42951	5.8867	7.13775	6.09011	5.50857	6.65194	5.7109	7.68003	7.28104	7.29805	6.90683	7.79102	6.81095
ENSMUSG00000000085	5.6178	5.64048	5.56032	5.33851	5.82682	5.18658	5.58924	5.81985	5.65999	5.42934	5.20885	5.5867	4.95702	5.56241	4.69232	5.72736	5.67279	5.17872	5.50807	4.18821	4.06705	4.12166	4.49089	4.05156	4.14642
ENSMUSG00000000088	5.31692	5.33331	5.40247	5.98269	5.33032	5.83079	5.75159	5.65525	5.78148	5.55995	7.29115	6.27392	6.78574	6.52531	6.79263	5.04924	6.08071	7.22563	5.29183	5.18267	5.04972	4.67696	4.41478	4.9385	4.77557
ENSMUSG00000000093	-1.70955	-2.44814	-2.05038	-2.82733	-0.966058	-2.01341	-4.27583	-2.04241	-1.69843	-1.5741	-3.32694	-1.54623	-0.828099	-2.01749	-2.16429	1.56427	-0.935334	-2.03548	-1.12699	-2.93208	-4.60926	-3.79819	-3.37639	-3.73275	-3.33555
ENSMUSG00000000094	-0.183364	0.226657	-0.0350844	-0.756185	-0.47898	-0.339364	-0.222841	-0.213035	-1.29224	-0.194995	-1.74198	-1.46018	-1.73043	-1.26059	-0.759896	-0.983824	-1.32724	-0.501265	-0.668876	-0.609989	-0.412925	0.136516	-1.05399	-0.608778	-0.672425
ENSMUSG00000000120	0.524183	0.641831	0.573163	0.103861	0.893066	-0.158339	0.241212	0.953853	0.7261	0.296378	-0.473968	-0.563519	-0.31421	-0.590399	-2.14883	-0.282926	-0.540423	1.06509	0.514946	3.16245	2.49812	3.00616	2.56419	3.27656	2.93987
ENSMUSG00000000125	-3.94659	-4.13619	-3.52431	-3.38373	-3.28799	-4.0838	-3.79095	-2.9935	-3.03821	-2.31106	-3.32694	-5.00566	-3.44701	-4.06812	-4.66679	-4.21709	-5.76465	-4.69844	-4.96829	-3.22159	-2.49413	-2.21323	-1.79142	-1.58591	-1.75058
ENSMUSG00000000126	-0.823209	-0.676762	-0.585712	-0.505405	-0.843201	-0.624364	-0.715658	-0.186144	-0.384208	0.415561	-6.1343	-2.19831	-4.6694	-1.09411	-6.25175	-1.18147	-1.04583	-6.2834	-2.02969	-6.39152	-6.19457	-6.60555	-6.54631	-6.5401	-6.50547
ENSMUSG00000000127	0.761754	1.14921	1.25413	0.899498	0.959941	0.813445	0.802578	0.61531	0.436567	0.0108658	1.48775	1.50213	-0.581939	0.886081	-2.34486	3.72425	0.931163	1.69959	-0.324436	0.527348	0.0722208	0.471268	0.195155	-0.0643709	-0.238684
ENSMUSG00000000131	6.85763	6.88685	6.90048	6.90425	6.94402	6.85734	6.95379	6.83297	6.89356	6.77141	7.33772	7.06623	7.51282	7.13405	6.98849	6.69642	7.05075	7.062	6.77202	7.59258	7.31549	7.47719	7.3808	7.50869	7.41733
ENSMUSG00000000134	4.22749	4.0786	3.97355	4.16509	4.2857	4.07845	3.91245	4.10055	3.92745	4.32399	4.24433	4.18425	3.97832	4.31002	4.6385	4.43043	4.48276	4.32854	4.12137	4.63778	4.45487	4.40367	4.39601	4.5047	4.57119
ENSMUSG00000000142	1.2959	1.88617	1.86418	2.21005	2.1678	2.25512	2.34714	2.37731	2.15741	2.6253	0.435558	-3.1312	-1.30017	-0.336311	-6.25175	-4.21709	-2.14015	1.27884	-0.622517	-2.69108	-3.38721	-3.79819	-6.54631	-3.37018	-2.59858
ENSMUSG00000000148	4.55496	4.50485	4.5602	4.68014	4.61556	4.82009	4.60443	4.64891	4.72021	4.71921	4.85226	4.84244	4.42951	4.8723	4.94116	4.31974	4.8753	5.12439	4.55592	5.49075	5.36433	5.36348	5.07345	5.58499	5.34823
ENSMUSG00000000149	4.67188	4.55767	4.61	4.89	4.50046	4.73299	4.55183	4.71076	4.76819	4.85803	7.05723	5.78859	7.77489	5.94711	6.83324	6.64635	5.34169	6.68815	4.34253	4.93683	4.55987	4.62158	4.34731	4.79566	4.64989
ENSMUSG00000000157	0.594782	0.315933	0.524932	0.368015	-0.391822	-2.94629	-0.448554	-0.596609	0.374171	0.828002	-1.00501	-2.19831	-2.55392	-0.853102	-0.759896	0.449666	-1.85775	-0.998002	-1.59906	-6.39152	-6.19457	-6.60555	-6.54631	-6.5401	-6.50547
ENSMUSG00000000159	-2.36163	-2.78256	-2.30192	0.465449	-0.154131	-2.1578	-2.89786	-2.37683	-1.91622	-1.41798	-3.81237	-1.68621	-0.371721	0.525409	2.11019	-1.89516	-2.68725	-4.69844	-4.19619	-6.39152	-6.19457	-6.60555	-6.54631	-6.5401	-6.50547
ENSMUSG00000000167	0.67636	0.772061	0.868746	0.571905	0.929628	0.490943	0.683875	0.671703	0.845254	0.201631	0.376395	0.532219	0.253833	0.289911	-0.758752	-0.124556	0.648459	-0.183335	0.771529	-0.121644	0.0455737	-0.359369	0.0932316	-0.346581	0.245712
ENSMUSG00000000168	4.69469	4.82734	4.81306	5.13637	4.70637	5.22318	5.00579	4.84234	4.94277	4.95617	6.03343	5.30608	5.25689	5.41944	5.61746	4.57537	5.30301	6.01494	4.32709	5.05608	5.07631	4.7787	4.62048	4.92393	4.70459
ENSMUSG00000000171	5.56939	5.6566	5.6336	6.14318	5.52473	6.13222	5.8928	5.76916	5.84605	5.86814	7.2043	6.45667	6.88311	6.43869	6.89116	6.0602	6.126	6.85759	5.29263	5.34362	5.24163	4.74484	4.55763	5.1239	5.00084
ENSMUSG00000000182	-3.58402	-2.9138	-3.2348	-3.07887	-2.55102	-2.31826	-3.42838	-3.73046	-2.60211	-2.31106	-3.81237	-3.78327	-6.25436	-3.41604	-4.66679	-4.21709	-4.17968	-3.96148	-2.64636	-4.06959	-2.73513	-3.14612	-2.63942	-2.45264	-4.18354
ENSMUSG00000000184	4.9727	4.63823	4.38592	5.39919	5.38169	6.83787	6.54861	7.03388	6.83469	7.52152	3.28987	9.25644	8.27972	8.72141	7.04151	6.04267	8.6232	2.49459	9.13154	5.62552	6.09927	5.35915	5.69	5.69238	5.951
ENSMUSG00000000194	6.54385	6.46723	6.36045	6.32072	6.36933	6.39149	6.31724	6.41541	6.43644	6.45213	5.93377	6.48983	4.92936	6.23129	6.51967	6.6357	6.45121	6.15132	6.33193	6.33645	6.26241	6.26518	6.02435	6.1708	6.17828
ENSMUSG00000000202	-2.36163	-2.78256	-3.2348	-2.7163	-1.70302	-2.49883	-4.27637	-2.25653	-2.87775	-3.00294	-6.1343	-4.2687	-3.08444	-4.06812	-6.25175	-3.36909	-5.76465	-4.69844	-6.55325	-4.06959	-3.87264	-4.28362	-3.73896	-3.73275	-2.25754
ENSMUSG00000000204	1.62503	1.66691	1.41241	0.724891	1.00184	0.343959	1.1974	1.10951	1.65533	1.53848	0.211934	0.346173	0.471887	0.413852	0.41291	0.989598	-0.138141	0.0467205	0.899917	-0.737712	-0.224388	-0.426979	0.290033	-0.374191	-0.835168
ENSMUSG00000000214	-4.43202	-3.05819	-4.37231	-5.88623	-3.65056	-4.0838	-3.79095	-3.73046	-3.03821	-3.53345	-6.1343	-5.00566	-6.25436	-4.06812	-4.66679	-4.21709	-4.17968	-3.96148	-2.85281	-4.06959	-2.28768	-1.74757	-1.90246	-1.89625	-1.86161
ENSMUSG00000000223	0.706504	0.851214	0.88994	0.616174	1.53821	0.534622	0.685364	0.870635	0.612094	0.4009	-0.0249659	-0.0253647	0.602412	0.410158	-0.349913	-0.0401192	0.372821	-0.478581	0.600935	-0.0406894	-0.299892	0.25839	0.491295	-0.0516556	-0.0453013
ENSMUSG00000000244	4.54515	4.47329	4.51402	4.88462	4.73275	5.0175	4.61991	4.66101	4.72301	5.09836	4.9952	6.06501	5.71479	5.69692	6.23072	6.19164	6.50224	5.22346	5.31003	7.24818	7.13924	7.36943	7.01259	7.28133	7.32961
ENSMUSG00000000247	-2.66648	-1.81427	-2.17067	-2.34191	-2.37045	-2.49883	-2.20598	-1.856	-1.99639	-2.79649	4.94852	-3.1312	-4.6694	-2.01749	4.68415	-3.73166	-2.30521	5.30578	-1.1957	-6.39152	-6.19457	-6.60555	-6.54631	-6.5401	-6.50547
ENSMUSG00000000248	-1.79592	-1.2297	-1.06348	-0.991478	-0.388906	-0.294739	-0.868322	-0.0502265	-0.0848029	0.297212	0.211586	-0.651883	-1.20749	-0.766202	-1.8509	-2.01299	-2.37888	0.129435	2.76545	2.06845	2.57505	2.94658	3.43003	2.58381	2.76153
ENSMUSG00000000253	2.46123	2.53654	2.6742	2.96707	2.36546	2.79197	2.56309	2.10243	2.40475	2.45901	2.86852	4.19319	1.54654	4.07059	2.53289	4.02799	3.79473	-6.2834	1.11955	-4.80655	-2.49413	-2.56711	-2.94019	-3.17854	-2.39555
ENSMUSG00000000266	-0.510985	-0.300937	-0.666802	-1.74185	-0.0251926	-0.795197	-1.31594	-0.338612	-1.02133	-0.39626	-1.0955	-1.12801	-1.84467	-1.41401	-2.10395	3.91102	3.66832	-1.36339	0.258363	-2.77563	-2.50337	-1.8673	-1.20333	-1.98296	-1.2042
ENSMUSG00000000275	6.50642	6.70208	6.57932	6.55626	6.9153	6.48971	6.46732	7.05149	6.85905	6.89931	2.24532	6.62418	6.45566	6.75893	5.68236	5.08417	6.02807	1.47378	7.32868	6.58996	7.29175	6.90878	7.72095	6.69357	6.90999
ENSMUSG00000000276	5.55438	5.28644	5.30991	5.56756	5.42888	6.09412	5.8326	5.69051	5.70467	6.10611	4.92984	6.60089	6.25665	6.3509	5.02003	5.26124	6.07414	4.8106	6.87668	5.21103	5.17748	5.16874	5.29882	5.19191	5.2897
ENSMUSG00000000278	5.13898	4.72411	4.70611	4.87338	4.49992	4.91564	4.64903	4.87559	4.77481	5.39366	3.36754	5.60505	3.70709	4.83491	4.96681	4.61388	4.23394	3.55107	4.60093	6.16187	5.86913	5.67493	5.42055	5.92521	5.73621
ENSMUSG00000000282	4.55382	3.99481	4.08794	4.23488	4.47504	4.38788	4.13725	4.57179	4.34142	4.82165	4.58081	4.40726	4.62904	4.44025	4.40735	3.95584	4.39228	4.6061	3.6003	4.92646	4.73395	4.71243	4.7818	5.09697	5.03804
ENSMUSG00000000290	5.286	5.03457	5.12235	5.26711	4.99484	5.25917	5.19327	5.30571	5.3381	5.55725	6.07422	5.03645	4.75756	4.76523	6.51416	4.66127	4.41319	6.00805	4.96786	6.81107	6.74813	6.48341	6.27606	6.72008	6.52399
ENSMUSG00000000295	2.99592	2.78002	2.79159	3.42892	2.6322	3.53826	3.20098	2.9866	2.99197	3.34238	4.45909	4.28972	4.92741	4.02162	4.45647	3.85866	4.28838	4.53368	3.13849	3.57283	3.42198	3.14432	3.033	3.54603	3.38479
ENSMUSG00000000296	-4.43202	-7.30612	-6.69424	-5.88623	-6.45791	-6.40572	-3.79095	-5.31543	-5.54071	-3.89602	-6.1343	-6.59063	-6.25436	-5.29051	-4.66679	-3.36909	-4.54225	-6.2834	-4.96829	-6.39152	-6.19457	-4.28362	-6.54631	-3.37018	-6.50547
ENSMUSG00000000301	-1.79975	-1.06084	-1.32508	-0.882664	-1.40039	-1.45078	-2.07474	-1.22107	-1.2471	-1.72784	0.921074	0.893189	1.38248	0.562626	0.759478	-0.555238	0.134208	1.66224	-0.880829	-1.18206	-0.909164	-1.24116	-1.41692	-0.562824	-1.29602
ENSMUSG00000000303	-2.82295	-2.76981	-4.37231	-3.72915	-2.50216	-3.22818	-3.77576	-4.54699	-2.84296	-3.22244	0.311551	-4.19092	-3.41955	-5.25771	-4.66679	-2.80067	-5.01757	-2.57901	-2.12158	-2.89708	-3.32945	-2.0794	-3.01603	-3.688	-2.10965
ENSMUSG00000000305	0.139133	0.376348	0.25642	-0.771006	0.0362934	-1.20603	-0.35054	0.159762	-0.154426	-0.065752	-0.924845	-0.921037	-0.217259	-1.14121	-1.72819	0.23418	-0.63297	-1.32695	0.443434	-0.891731	-0.209303	-0.563671	0.828545	-0.25564	-0.0840815
ENSMUSG00000000317	0.823483	0.71069	0.740392	0.405328	0.484603	-0.0306842	0.54125	-0.080211	0.275204	0.239135	-6.1343	-1.73265	-1.49948	-0.646652	-0.697161	1.59541	0.197286	-3.47605	-0.670611	0.32273	0.180474	-0.4558	-0.523944	-0.35028	0.460314
ENSMUSG00000000320	0.165863	0.69509	0.336342	-0.561339	0.344007	0.303495	0.364228	0.107315	0.0752999	-0.32715	-0.570463	-1.49831	-0.891822	-0.537321	-0.793658	0.228094	-0.541189	-0.150094	0.37233	0.114903	0.120188	-0.149446	-0.0763932	-0.231273	0.0292469
ENSMUSG00000000325	5.87019	5.74061	5.83438	6.28922	6.04209	6.31027	6.05563	5.96224	5.93277	5.8538	5.0851	6.06695	6.34565	5.33387	2.58822	6.09357	5.62684	5.66325	3.55877	2.18357	2.12043	2.09822	2.04319	2.1603	1.79176
ENSMUSG00000000326	4.56839	4.24852	4.63726	4.66839	4.53112	4.58279	4.78027	4.96574	4.89348	4.80825	5.18607	5.2258	5.29432	5.0372	5.45729	4.8744	5.15041	5.00955	4.67828	4.82471	4.58693	4.77492	4.68919	4.71009	4.90974
ENSMUSG00000000339	4.34957	4.43641	4.34561	4.91515	4.43054	4.88973	4.72658	4.53878	4.63281	4.6217	5.93112	5.25736	5.62133	5.16609	5.82803	5.05478	5.09497	5.95053	4.15622	4.3518	4.18612	3.91115	3.774	4.21042	4.11074
ENSMUSG00000000340	4.18556	3.86467	4.01984	4.43802	4.06888	4.59454	4.28149	4.24668	4.1904	4.65618	4.8547	4.76987	4.66467	4.56466	5.21238	4.4301	5.02745	5.26343	4.01933	4.19024	4.33737	4.04417	3.8305	4.28026	4.21203
ENSMUSG00000000346	7.45421	7.19811	7.29258	7.68272	7.29499	7.65978	7.40249	7.47942	7.31578	7.71269	7.79672	7.55315	7.56492	7.46041	8.08525	7.37434	7.13578	7.9817	6.4317	7.87622	7.66662	7.26588	7.17852	7.69279	7.42018
ENSMUSG00000000355	4.01507	3.84807	3.85169	4.20697	4.08802	4.01107	4.18878	4.12959	4.21584	4.13661	5.04748	4.51332	4.98105	4.63282	5.05374	3.96381	4.67726	4.79274	4.35439	4.66715	4.45918	4.27633	4.21773	4.48987	4.1993
ENSMUSG00000000365	-0.972586	-1.47323	-0.716956	-0.576371	-0.191125	-2.1578	0.272063	-1.0675	-0.586516	-0.513555	-4.54934	-3.4207	-4.6694	-4.06812	-3.92982	-6.53902	-5.02768	-4.69844	-3.38333	-0.776806	-1.55071	-1.11369	-1.26091	-0.758745	-0.0960798
ENSMUSG00000000374	6.45414	6.39508	6.4381	6.60019	6.46597	6.73654	6.58456	6.37704	6.43573	6.56619	6.6374	6.45633	6.49488	6.41728	6.73356	6.42189	6.3302	6.73114	6.06398	6.76567	6.66827	6.65287	6.30914	6.62307	6.45471
ENSMUSG00000000378	7.48498	7.36559	7.43158	7.58761	7.36993	7.6283	7.48576	7.49159	7.59002	7.6073	7.09136	6.89482	6.24324	6.7227	7.28898	6.74537	6.25529	8.09265	6.53504	7.70759	7.32372	7.45911	6.94617	7.60352	7.38356
ENSMUSG00000000381	-6.75395	-3.05819	-4.37231	-4.66383	-3.65056	-4.82076	-3.79095	-5.31543	-3.21878	-3.89602	-4.54934	-5.00566	-6.25436	-4.55354	-4.66679	-4.95406	-3.89018	-4.69844	-3.7459	-6.39152	-3.02464	-6.60555	-6.54631	-3.08067	-3.04604
ENSMUSG00000000384	4.94394	4.80071	4.82604	4.97014	4.78751	4.96751	4.92408	4.81731	4.86269	4.75981	6.01732	4.99764	5.97063	5.5338	5.54953	4.04697	5.26249	6.38276	5.08	5.32766	5.29517	5.18948	5.02112	5.27748	5.41937
ENSMUSG00000000385	-1.70955	-0.830385	-2.30192	-0.93203	-0.729991	-1.88216	-2.07474	-1.61499	-2.60211	-2.17982	-6.1343	-0.975917	-1.39638	-0.853102	-4.66679	-2.1467	-0.779752	-6.2834	-1.59906	-0.836927	-1.06528	-1.05096	-0.663668	-1.58591	-0.276652
ENSMUSG00000000386	1.88223	2.73992	1.93411	3.07128	2.84005	1.72217	1.807	2.25748	2.13956	2.72269	-0.192986	1.94806	2.48077	2.47214	-0.478677	1.19813	2.04614	-0.0220468	1.20519	3.41082	3.92985	3.57088	3.98923	3.43987	3.91409
ENSMUSG00000000392	-3.2788	-2.0869	-3.5098	-3.0753	-3.26821	-3.23039	-4.24359	-2.36277	-3.95179	-2.78951	-6.1343	-3.77744	-2.53906	-3.70555	-4.66488	-1.89288	-2.48703	-4.69556	-2.30042	-2.30291	-3.00874	-2.51414	-3.73665	-4.9501	-2.80414
ENSMUSG00000000399	5.3408	5.39508	5.40523	5.87395	5.27907	5.87725	5.69828	5.51015	5.53184	5.59448	6.59913	6.31162	6.16876	6.31808	6.34396	5.17034	6.02267	6.65024	5.76741	5.44916	5.41962	4.95279	4.64527	5.28377	4.99524
ENSMUSG00000000402	4.57881	4.3515	4.351	4.9615	4.42936	4.80746	4.54795	4.45341	4.47077	4.55874	4.1248	5.47182	0.3568	4.69185	1.00657	2.69253	1.79545	3.74387	1.62409	0.860698	0.901657	0.96537	1.17365	1.17567	0.791495
ENSMUSG00000000409	3.49517	3.74984	3.43891	4.23315	3.74053	3.84102	3.43925	3.13166	3.11631	3.10236	3.43366	4.12962	6.44889	4.14203	3.88652	-0.608281	3.29335	1.04751	3.135	4.72548	4.218	3.75749	3.62737	4.24044	4.39615
ENSMUSG00000000411	-1.02603	-1.63369	-1.07953	-2.04492	-1.81406	-2.94629	-1.55391	-1.47413	-1.29279	-1.14879	-2.43386	-1.94677	-2.1669	-2.48315	-3.44439	-1.25362	-2.39541	-1.89109	-1.79837	-1.86795	-1.671	-1.56115	-1.41703	-1.18255	-1.29602
ENSMUSG00000000416	-4.43202	-4.98419	-2.9938	-3.98709	-2.99848	-0.913871	-0.841779	-0.416153	0.0967014	-0.635816	-6.1343	-5.00566	-6.25436	-5.29051	-6.25175	-0.786316	-4.54225	-6.2834	-2.02969	-6.39152	-4.6096	-6.60555	-6.54631	-6.5401	-4.92051
ENSMUSG00000000420	6.3245	6.40321	6.43852	6.8046	6.3063	6.71138	6.57317	6.31066	6.35079	6.40052	7.19538	7.64199	6.68655	7.67408	7.66556	7.31419	7.07522	7.2535	6.41735	7.92758	7.76695	7.52641	7.17549	7.6752	7.39606
ENSMUSG00000000439	5.58638	5.41289	5.55859	5.47696	5.39136	5.53119	5.45578	5.205	5.22339	5.39601	5.24929	5.63525	5.82264	5.49028	5.19033	5.96266	5.4262	5.0854	5.45892	5.70291	5.58474	5.59669	5.5002	5.68443	5.62818
ENSMUSG00000000440	-3.05351	-2.66226	-6.69424	-3.77075	-2.99848	-3.2358	-2.89786	-2.37683	-3.66624	-3.87043	-6.1343	-2.68374	-4.59553	-3.17503	-4.66679	-3.07959	-3.89018	-6.2834	-2.64636	-3.58416	-2.73513	-2.69866	-3.73896	-3.08067	-2.41801
ENSMUSG00000000441	6.57725	6.55837	6.6299	6.84842	6.51927	6.8529	6.79082	6.61143	6.73333	6.70798	6.85944	6.78834	6.74664	6.88336	6.85274	7.28911	6.77265	6.98137	6.78744	6.67336	6.50107	6.50804	6.38816	6.75153	6.51772
ENSMUSG00000000486	6.27896	5.86083	5.91286	6.31171	6.14037	6.32198	6.02672	6.22001	6.1051	6.42606	6.71452	6.444	7.05355	6.4333	7.33122	6.68634	6.38922	6.92894	5.59427	6.86337	6.59272	6.40969	6.37869	6.86277	6.79274
ENSMUSG00000000489	-5.16898	-4.13619	-4.37231	-5.88623	-4.13598	-6.40572	-6.5983	-4.57846	-4.80375	-3.89602	-4.54934	-6.59063	-6.25436	-6.87547	-6.25175	-6.53902	-7.34961	-4.69844	-6.55325	-4.80655	-3.87264	-3.79819	-3.73896	-6.5401	-4.18354
ENSMUSG00000000530	-1.62466	-2.17684	-1.93935	-3.22326	-3.65056	-4.0838	-3.79095	-3.44096	-2.87775	-1.5741	-2.96437	-3.4207	-6.25436	-4.55354	-4.66679	-4.95406	-4.54225	-2.82397	-2.46579	-0.508873	-0.263828	-1.05096	-1.33686	-1.18255	-0.672581
ENSMUSG00000000531	3.17624	2.63661	2.68443	2.78335	2.66554	2.50617	2.53004	2.45047	2.27583	2.73583	0.553812	1.66643	2.08567	0.644389	1.73681	1.36137	0.894474	0.720335	1.47501	1.85161	1.7818	1.4201	1.52314	2.144	1.474
ENSMUSG00000000532	4.57165	4.37474	4.41516	4.60492	4.75172	4.77706	4.46173	4.44038	4.39497	4.6085	4.20915	4.67016	4.66499	4.52162	4.71115	3.85074	4.48061	4.62598	2.75072	5.52192	5.38534	5.17555	4.91795	5.32029	5.38952
ENSMUSG00000000538	4.86906	4.82632	4.66963	4.93669	5.32481	5.15322	4.88803	5.33585	5.14139	5.57256	3.29349	5.07008	3.23949	4.66498	4.28163	4.96153	4.78827	3.80538	7.50686	3.84065	3.71982	3.95764	4.38666	4.11855	4.27998
ENSMUSG00000000552	0.980764	0.12851	0.618647	0.523165	0.818213	0.536791	0.272063	0.988353	0.810963	1.18536	3.48958	3.39379	3.73005	2.59824	4.29996	1.90806	0.563281	3.41877	-0.324436	2.08016	1.42749	1.50819	1.82438	2.30852	2.43997
ENSMUSG00000000555	3.52566	3.13786	3.15595	3.3688	3.44446	2.97149	3.07942	3.42716	3.28901	3.49752	-3.32694	3.98018	4.68595	3.89519	-6.25175	3.86079	4.3417	1.15122	1.84335	-2.14359	-3.87264	-3.79819	-2.45885	-3.73275	-3.33555
ENSMUSG00000000560	1.67113	1.32663	1.20615	1.115	1.66975	0.523514	1.32679	1.58072	1.33397	1.02779	0.540744	0.532025	1.16906	0.467683	0.487009	0.743158	0.388893	0.216196	1.49984	1.28755	1.50961	1.41645	1.92237	1.37097	1.63407
ENSMUSG00000000561	5.13743	5.22208	5.20932	5.3283	5.257	5.49763	5.45676	5.24669	5.39992	5.08756	6.55489	5.78962	6.14638	6.14711	6.09099	4.57787	5.92606	6.66465	5.49266	5.52443	5.39325	5.38203	5.35864	5.5509	5.49146
ENSMUSG00000000562	1.7927	1.84315	1.9456	1.2142	1.79131	1.16892	1.49524	1.72572	1.47662	1.35842	0.59863	0.171731	1.04005	0.535374	-0.0166522	0.835217	0.483655	0.239258	1.38598	1.32551	1.58326	2.00799	2.27045	1.86223	1.99229
ENSMUSG00000000563	6.91063	6.97042	6.96798	7.50433	6.77584	7.40357	7.29002	7.1288	7.23259	7.13092	8.22041	7.71636	7.82799	7.70642	8.02012	7.2526	7.44971	8.23695	6.74239	7.11966	7.04625	6.68017	6.29083	6.94802	6.68286
ENSMUSG00000000567	0.795812	0.819052	0.635254	-0.124387	0.74196	0.377231	0.197566	0.575693	0.357273	-0.0727905	-1.26472	-0.874086	-1.4593	-1.35696	-1.29357	-0.402759	-0.671315	-0.85688	1.08852	-0.414236	0.123885	0.208532	0.852509	0.0129737	0.586947
ENSMUSG00000000568	6.41365	6.30155	6.32751	6.61058	6.91237	6.64756	6.49313	6.79545	6.55581	6.63736	7.17075	6.63574	7.53308	6.91043	6.58624	5.81264	6.05994	6.57747	5.832	5.55221	5.52268	5.37055	5.89341	5.67562	5.87093
ENSMUSG00000000579	4.98069	5.39054	5.22852	5.03588	5.62512	5.19976	5.26297	5.16256	5.27226	5.09516	4.51153	4.97282	5.1645	5.18945	4.73766	5.43342	5.32811	4.49225	6.05529	4.76892	4.71379	5.24762	5.43276	5.17518	5.29638
ENSMUSG00000000581	4.81353	4.72489	4.89026	5.44189	4.70259	5.33026	5.0825	4.84318	4.97269	5.09469	5.86957	5.46635	5.89189	5.39453	5.85121	5.2054	5.31506	5.9866	4.38559	4.58505	4.5102	4.25166	3.95851	4.72844	4.46248
ENSMUSG00000000594	6.18765	5.88448	5.9539	6.22762	5.84673	6.39942	6.15052	6.25237	6.1051	6.48691	6.60569	6.58196	6.33083	6.28959	7.17936	5.13297	5.46116	7.26337	5.8617	7.61209	7.45593	7.05745	6.80366	7.474	7.30901
ENSMUSG00000000600	6.91715	7.13039	7.04608	6.67609	7.03793	6.78595	6.90643	6.90857	6.93101	6.81135	6.5888	6.52256	6.64928	6.6454	6.5947	7.28456	7.11107	6.47751	7.10324	6.6778	6.6291	6.97642	7.17055	6.8708	6.92261
ENSMUSG00000000605	6.41128	6.36856	6.33226	6.51474	6.10645	6.4576	6.42424	6.1348	6.4113	6.49048	5.95175	6.26174	4.78334	6.41295	6.52817	5.42636	6.49467	6.53826	5.93176	6.57958	6.60265	6.40835	6.1888	6.52933	6.25628
ENSMUSG00000000617	-1.52864	-1.15637	-1.93935	-1.54045	-1.74448	-1.88216	-1.3863	-1.80238	-1.3629	-1.34583	-3.32694	-3.1312	-0.581939	-2.48315	-2.79232	-2.01546	-1.33539	-3.47605	-1.59906	0.194803	0.766472	0.188868	0.317023	0.42568	0.299744
ENSMUSG00000000627	-2.18163	-1.8903	-1.88962	-2.66668	-2.17955	-1.97114	-3.75461	-2.2195	-2.33918	-2.42707	-3.80853	-1.9176	-2.33071	-3.15936	-4.65614	-1.88211	-3.63487	-3.95071	-2.60977	-2.10901	-2.99885	-2.0423	-2.8091	-2.26959	-3.01733
ENSMUSG00000000628	3.08095	2.88689	3.04162	3.21293	3.00818	3.53682	3.44707	3.16259	3.32936	3.36923	5.24428	3.87045	3.99805	4.63591	4.76297	2.27688	4.4433	5.52981	4.10155	3.68934	3.6016	3.19835	2.46373	3.40931	3.21656
ENSMUSG00000000631	6.61997	6.5543	6.64385	6.61914	6.63449	6.79718	6.55864	6.72877	6.80396	6.72392	6.15546	6.68322	6.21868	6.42415	5.93787	6.02637	6.39923	6.75586	4.92359	7.2633	7.24199	7.22508	6.7365	7.29195	7.13839
ENSMUSG00000000632	0.123469	0.282311	-0.43465	-0.529967	0.0353552	0.244376	-0.0493556	0.263219	-0.480994	0.343421	-0.675274	-0.691038	-0.238194	-0.336257	-0.788977	-0.12812	-0.183099	-1.1248	0.238324	-0.799134	-0.0497705	-0.670234	0.310045	-0.0296708	-0.0888233
ENSMUSG00000000673	1.74191	1.09902	0.821464	1.5868	1.08898	0.925193	0.677823	0.861161	0.935021	2.06811	1.08487	3.30267	2.7873	2.10467	5.3735	1.92451	0.329872	-0.133657	1.40675	6.06047	5.77374	5.61453	5.66892	5.9565	6.00702
ENSMUSG00000000682	5.66259	5.44946	5.27479	5.59577	4.92849	5.72581	5.21508	5.1498	5.09198	6.11899	4.49779	7.37073	5.49425	6.5367	8.61006	6.17733	8.15139	5.37793	6.10652	9.5029	9.29111	8.82598	8.22089	9.29009	9.01198
ENSMUSG00000000686	2.21458	2.05301	2.04373	2.30448	1.79334	2.16814	1.53375	1.51576	1.48766	1.50859	5.7227	3.31571	4.31994	2.28973	6.26267	4.06854	2.43931	6.09644	1.69384	0.602813	1.09609	0.409217	1.02764	0.218073	0.95414
ENSMUSG00000000690	-3.27655	-3.20196	-3.23046	-4.62727	-3.62947	-2.69546	-5.01334	-3.42034	-2.8594	-5.11842	-6.1343	0.793245	-6.25436	-6.87547	2.34556	-6.53902	-7.34961	-6.2834	-2.12876	-4.7899	-3.85609	-3.4086	-4.93579	-6.5401	-4.90107
ENSMUSG00000000693	1.19571	1.80196	1.20557	1.1497	1.25428	1.16233	1.74185	0.675984	0.614777	0.805175	0.712765	0.787856	1.54375	0.829531	1.09907	0.598993	0.959881	1.22216	0.769699	1.65781	1.63248	1.81175	1.23034	1.45026	2.00642
ENSMUSG00000000706	-3.56773	-2.75842	-5.10927	-3.55615	-2.67945	-4.03707	-2.79741	-2.18518	-2.8205	-2.77251	-2.59415	-2.60245	-2.03783	-1.65112	-3.44439	-1.41537	-2.20585	-3.96148	-1.58629	-3.54059	-6.19457	-2.32675	-2.10307	-2.76995	-3.97691
ENSMUSG00000000708	5.85269	5.94166	5.91194	5.99042	5.77958	5.84072	5.99158	5.726	5.77008	5.8101	5.64583	5.61486	4.97866	5.70738	6.2156	6.58332	5.97189	6.19208	6.04177	5.23282	5.16354	5.26057	5.11324	5.32679	5.0496
ENSMUSG00000000711	6.1019	6.09184	6.13092	6.24307	6.00657	6.29883	6.20966	6.08399	6.23366	6.20502	5.96766	6.4531	5.07711	6.32207	6.42222	5.55868	6.13961	6.42028	6.0455	6.80616	6.53654	6.48426	6.24261	6.70381	6.42083
ENSMUSG00000000724	0.608188	0.824766	0.745599	0.476998	0.51487	0.423682	0.57058	0.963372	0.873245	1.15016	0.795935	0.239615	0.810967	0.112968	-0.732054	1.06238	0.279701	0.59322	0.920396	0.399929	0.253408	1.0706	1.23514	1.09695	1.29432
ENSMUSG00000000731	0.152549	-0.0839513	-0.0122135	-0.418655	0.246096	-0.539957	0.0244203	-0.0376682	-0.659684	-0.19654	-1.89744	-1.19782	-1.1964	-0.924772	-1.96847	-0.215682	-1.49811	-0.716209	-0.412586	0.409302	-0.493244	0.713484	0.86844	0.228837	0.431314
ENSMUSG00000000732	2.11896	2.0903	2.07331	1.59696	1.83798	1.48237	1.67159	1.87926	1.6607	2.01265	0.520351	0.885813	2.92478	1.93818	4.57411	1.96054	2.27726	0.458063	2.58742	8.82684	8.53808	8.55812	8.01057	8.55499	8.46776
ENSMUSG00000000738	5.17137	5.28698	5.26052	5.45112	5.31582	5.41361	5.39722	5.30378	5.33128	5.17639	5.76823	5.69143	5.25588	5.63304	5.51381	4.56426	5.72873	5.44569	5.2871	5.87676	5.72294	5.65406	5.37466	5.84161	5.66079
ENSMUSG00000000739	2.03224	2.0915	2.00533	1.38564	2.23776	1.70745	1.89516	1.89059	1.94716	2.02873	1.51978	0.932645	1.16011	0.750493	0.782349	1.69133	1.31896	0.669679	2.23274	1.61372	1.49501	1.72121	1.92464	1.34952	1.51228
ENSMUSG00000000740	8.6264	8.69091	8.71121	9.24875	8.41953	9.09361	8.91995	8.7937	8.8977	8.78418	10.3655	10.1504	10.2813	9.89057	10.4424	9.75886	9.81629	10.4034	8.90353	10.4978	10.3144	9.90731	9.36887	10.0785	9.84539
ENSMUSG00000000743	5.4417	5.18039	5.32222	5.79513	5.44249	5.91026	5.51965	5.50267	5.49834	5.80803	6.12162	6.22812	6.06437	5.92521	6.55052	6.08644	6.12319	6.3525	5.34421	6.33363	6.13383	5.85568	5.50388	6.26544	6.04933
ENSMUSG00000000751	6.69005	6.94642	6.84262	7.56606	6.91046	7.36215	7.36992	7.11841	7.19054	6.90891	8.21505	7.34108	7.98605	7.76876	7.9967	5.3488	7.00567	8.84221	6.47896	7.48126	7.07207	7.02474	6.56793	7.2042	6.89274
ENSMUSG00000000753	2.29862	2.50285	2.16063	2.96031	2.22508	2.14502	2.06348	1.59547	1.61242	1.87027	5.34801	3.30873	2.80903	3.02086	5.97737	0.331346	-0.0549873	6.07772	-0.110311	-0.162697	-0.702713	-1.05096	-0.713421	-1.2547	-0.833045
ENSMUSG00000000759	6.06015	6.0765	6.08175	6.17911	6.12859	6.21721	6.20605	6.05768	6.05808	5.97969	6.28901	6.16549	6.15813	6.4101	6.23418	6.13795	6.17675	6.23599	5.98742	5.9672	5.87659	5.95657	5.97486	6.05027	6.01624
ENSMUSG00000000766	0.596593	0.861008	0.715139	0.0757345	0.763451	0.372997	0.0248098	1.12115	0.668909	0.572277	-4.35922	-1.01807	-0.375852	-1.08804	-0.575871	0.445671	-0.772894	-6.2834	-0.586425	-0.24808	-0.0376806	-0.578846	0.083956	-0.294285	0.766427
ENSMUSG00000000776	3.2781	2.66399	2.91124	3.33697	2.9788	3.17359	3.06169	2.73079	2.95514	3.16544	4.04188	3.22476	3.54815	3.43855	4.55963	1.79637	3.48723	4.4673	2.6923	4.12517	4.14194	3.75968	3.66192	4.28724	3.98538
ENSMUSG00000000782	1.80447	1.36277	1.81752	1.51465	1.49046	1.18673	1.46239	1.59547	1.4018	1.57739	3.78009	-0.482103	3.2112	0.0670442	2.69954	1.55374	-0.338381	5.37882	0.43543	0.808157	0.463646	0.239943	0.221873	-0.0971609	0.978345
ENSMUSG00000000787	8.69117	8.57817	8.53944	9.01075	8.47675	8.99252	8.58219	8.51367	8.32917	8.9079	9.04744	8.90026	9.16015	8.89077	9.0414	8.56372	8.97368	9.2502	8.03809	8.904	9.03301	8.57448	8.30734	9.0755	8.73759
ENSMUSG00000000791	0.494789	-0.0821464	-0.145661	0.345433	0.440131	-0.561856	-1.52248	-0.446657	-0.619107	0.388125	-2.63282	-2.4984	1.50629	-3.04558	-0.285702	-2.30891	-2.0964	-2.31007	-0.424393	1.74293	1.03199	1.41	1.25481	1.22499	1.21816
ENSMUSG00000000792	-2.36163	-2.02072	-2.9938	-0.756943	-1.10036	-2.94629	-1.84341	-2.9935	-2.17148	-3.53345	-0.776746	-4.2687	-2.1669	-3.17503	-2.34486	-2.83858	-2.70575	-4.69844	-1.79837	-4.80655	-6.19457	-4.28362	-6.54631	-6.5401	-4.92051
ENSMUSG00000000794	-5.16898	-4.98419	-3.52431	-3.77075	-2.99848	-6.40572	-6.5983	-4.57846	-7.12568	-3.53345	-6.1343	-4.2687	-3.93244	-3.17503	-1.49686	-2.45156	-4.54225	-4.69844	-3.38333	-4.80655	-6.19457	-4.28362	-4.22438	-2.83966	-4.92051
ENSMUSG00000000804	5.56149	5.37094	5.412	5.37646	5.57034	5.46734	5.35844	5.54229	5.48235	5.76652	5.11659	5.5143	4.81374	5.33915	5.24959	5.82594	5.43523	5.53877	5.62759	5.81091	5.5913	5.67609	5.81755	5.87167	5.80429
ENSMUSG00000000811	2.8626	2.93109	2.54656	3.34019	2.93655	3.94411	3.36025	3.07259	3.14462	3.31482	6.89895	6.93404	4.92368	6.74555	7.66777	6.56542	7.72097	6.89728	5.58149	3.00723	2.55698	2.30435	2.27067	2.99711	2.74008
ENSMUSG00000000823	4.5409	4.10404	3.99211	4.51	4.65125	4.88756	4.25115	4.26403	4.03221	4.8715	5.59505	5.33563	6.073	5.22362	6.01653	6.82081	5.94814	5.64743	5.11633	4.8628	4.61693	4.4957	4.87461	4.91925	5.18496
ENSMUSG00000000826	6.99267	6.99681	6.90962	7.16841	6.99266	7.24432	7.1007	6.95125	7.01058	7.15954	7.18495	7.28885	7.31081	7.19708	7.66254	7.68385	7.29554	7.3522	6.8373	7.38296	7.35173	7.12926	7.11356	7.33093	7.16485
ENSMUSG00000000827	5.37744	5.34086	5.3386	5.46171	5.00918	5.32347	5.46158	5.12888	5.25997	5.21836	5.85616	5.48671	5.46031	5.57318	5.81602	5.18525	5.44582	5.89433	5.42295	5.3855	5.33093	5.13923	4.92197	5.2001	5.05056
ENSMUSG00000000838	6.91611	7.06805	7.06667	7.22532	7.03451	7.13173	7.11006	6.96609	6.84825	6.85555	6.79091	6.7053	6.84193	7.07653	6.64525	6.68433	6.55387	6.56767	6.32834	5.99366	6.01921	5.82672	5.98527	6.01906	5.89732
ENSMUSG00000000861	6.38623	6.25401	6.09577	6.04463	6.448	6.35776	6.54465	6.9512	7.04476	6.94431	4.65777	7.80272	5.94272	7.63219	6.46472	7.09696	7.92538	1.404	7.63912	7.87632	7.90876	7.99548	8.01735	8.06647	8.09263
ENSMUSG00000000869	-2.50602	-3.21866	-1.48478	-2.26174	-1.81406	-2.01341	-1.84341	-2.04241	-2.08128	-2.05952	-3.81237	-0.707984	-3.93244	-0.725723	-2.00382	-0.0960747	-0.479243	-2.58296	-0.487165	-3.22159	-3.87264	-2.90511	-2.84587	-2.45264	-2.59858
ENSMUSG00000000876	3.78659	3.67577	3.7519	4.10708	3.66173	4.07595	3.90601	4.05787	3.99649	3.99316	4.4738	4.74282	4.12015	4.37569	4.63038	3.66178	4.48274	4.42184	4.03018	3.80945	3.73245	3.6242	3.54406	3.78076	3.73166
ENSMUSG00000000881	3.01258	3.15434	3.09203	3.34499	3.09476	3.45381	3.48518	3.04944	3.30582	3.4527	0.373497	4.04328	-3.44701	3.89519	3.09033	4.27876	4.84299	3.16161	3.30006	3.01575	2.95264	2.26173	2.56482	2.80197	2.8847
ENSMUSG00000000884	1.32944	1.35242	1.43921	1.98496	1.34805	1.57479	1.89953	1.3295	1.5937	1.42959	2.45167	2.80055	2.82072	2.86011	2.54835	1.95359	2.71801	1.97754	0.66626	1.98661	1.47267	1.53325	1.43931	1.85929	1.77523
ENSMUSG00000000901	3.86307	3.62074	3.60502	4.22393	4.04827	4.26484	3.75927	3.93368	4.06485	4.20686	4.6258	5.19127	4.11363	4.91312	5.3048	4.48638	5.45248	4.56986	4.43895	1.52217	1.45579	1.6006	1.32031	1.63439	1.86744
ENSMUSG00000000902	5.98666	6.13052	6.13228	6.4469	6.19192	6.46808	6.2313	6.25685	6.24569	6.05707	7.05141	6.76908	6.46694	6.9206	7.02652	5.53994	6.6131	7.01089	6.22652	6.28222	6.11946	6.05968	5.80747	6.22496	6.01755
ENSMUSG00000000903	8.49876	8.38309	8.41629	8.77961	8.25843	8.77337	8.76724	8.8318	8.82125	8.95173	8.80248	9.55751	5.80599	9.06211	9.59704	8.27291	8.81048	9.4831	7.99346	5.8573	5.63872	5.06732	4.52582	5.58369	5.20491
ENSMUSG00000000915	7.21506	6.89074	6.9618	7.16153	6.97229	7.41892	7.02286	6.95549	6.92109	7.44856	7.19024	6.89924	8.15234	6.79796	7.57712	6.82557	5.9393	7.43352	5.66592	8.45325	8.37704	8.32539	8.1645	8.53431	8.33085
ENSMUSG00000000916	3.61768	3.71237	3.74825	3.87442	3.74428	3.79354	3.84568	3.64497	3.7708	3.39418	4.75442	4.25587	4.46684	4.44453	4.36855	3.23491	4.18256	4.43294	3.6397	4.20882	4.01959	4.05613	4.18486	4.38481	4.0293
ENSMUSG00000000934	1.33881	1.57771	1.51034	2.15999	1.98917	1.99942	1.68247	2.05671	1.84874	1.92233	2.99241	2.20703	3.75546	1.56332	0.489718	2.23819	1.26878	3.46311	1.55003	2.04728	2.16738	1.9681	2.27706	2.37533	2.27261
ENSMUSG00000000942	-2.38985	-2.71197	-1.93935	-2.30965	-2.75747	-2.49883	-3.42838	-3.44096	-3.66624	-3.53345	-6.1343	-6.59063	-6.25436	-6.87547	-6.25175	-6.53902	-7.34961	-6.2834	-3.7459	-6.39152	-4.6096	-4.28362	-6.54631	-6.5401	-6.50547
ENSMUSG00000000948	-0.355473	0.0124472	-0.836016	-0.940453	-0.582057	-0.461106	-0.392714	-0.264048	-1.1815	-0.304931	-1.22545	-0.942765	-1.22372	-1.78513	-1.44094	-0.520323	-1.73184	-1.60174	-0.994248	-0.991307	-0.440447	-1.0577	-0.848814	-1.27987	-1.17548
ENSMUSG00000000957	2.79744	2.81701	2.94126	3.51726	3.49097	3.3547	2.84034	2.83167	2.76339	2.98577	5.95279	2.09308	4.54163	2.04123	6.4107	-2.44849	0.775465	5.57034	-0.570398	-2.47609	-1.79547	-2.34828	-2.00628	-1.77721	-1.37229
ENSMUSG00000000958	2.78974	2.92813	3.06461	3.34264	3.48652	2.84266	3.06296	3.50659	3.35243	3.84885	2.81559	3.73043	2.49922	3.24139	4.39309	2.69204	1.99346	3.19282	1.83349	2.00476	2.20158	2.04142	2.01287	2.11092	2.39962
ENSMUSG00000000959	5.27522	5.24642	5.32731	5.54631	5.2157	5.45063	5.41163	5.36765	5.24165	5.42734	5.9296	6.12207	5.83588	5.79996	6.68763	6.01391	5.63598	5.89456	4.93323	5.78935	5.69764	5.59815	5.40308	5.69052	5.67959
ENSMUSG00000000976	6.2075	5.93283	6.05809	5.9039	5.85804	6.12229	5.99406	6.00256	6.04962	6.18005	5.62617	6.51877	5.27095	6.05014	5.57511	5.43349	5.72999	6.16854	5.33931	5.93865	5.68367	5.87806	5.59663	6.02257	5.87962
ENSMUSG00000000982	-1.99906	-3.39923	-2.44631	-4.01176	-4.87295	-6.40572	-6.5983	-3.73046	-5.54071	-3.53345	-6.1343	-6.59063	-3.93244	-6.87547	-4.66679	-3.73166	-5.76465	-6.2834	-4.96829	0.208397	-1.24037	-2.08199	-3.37639	-0.758745	-4.92051
ENSMUSG00000001014	-4.09857	-5.97828	-6.69424	-4.16957	-6.45791	-6.40572	-3.04	-6.90039	-2.39831	-3.86397	-1.67813	-3.0136	-2.45409	-3.6128	-1.68719	-3.55346	-2.69752	-3.40542	-2.87675	-3.40724	-1.63728	-5.43735	-4.04338	-2.51368	-1.78908
ENSMUSG00000001016	6.44914	6.56873	6.61085	6.83873	6.48178	6.80848	6.74936	6.52244	6.61165	6.39188	7.33344	7.20313	6.85077	7.40408	7.30814	6.51871	6.95505	7.23906	6.2028	6.10958	6.01872	5.93862	5.83133	6.00641	5.89386
ENSMUSG00000001017	7.35711	7.38186	7.41486	7.61283	7.23197	7.64166	7.47576	7.32293	7.38057	7.38582	7.31601	7.48109	7.17987	7.66569	7.65129	6.90172	7.31345	7.57331	6.87367	7.65603	7.53813	7.32602	7.00912	7.49512	7.15998
ENSMUSG00000001018	4.73196	4.32914	4.57756	4.96938	4.5217	4.79307	4.504	4.62171	4.56936	4.90986	4.94747	5.06697	4.8116	4.70993	5.59134	5.24147	5.14857	5.62279	4.13342	5.25092	4.8456	4.65586	4.68259	5.2305	5.035
ENSMUSG00000001020	-1.62466	-1.87985	-1.20238	-1.0618	-2.37045	-1.27644	-2.07474	-2.37683	-1.1484	-0.133524	1.12309	0.666761	-1.30017	-0.246114	1.52304	2.82512	0.58703	-0.244637	2.07245	-2.48463	-1.55071	-1.74757	-1.18876	-2.15815	-0.724111
ENSMUSG00000001021	0.478797	0.461203	0.256602	-0.306873	0.521974	-0.292715	0.0727881	0.20888	0.0887186	-0.249495	-0.154377	-1.22599	-0.729075	-0.569723	0.13813	-0.277864	-0.78865	2.21279	0.255179	-0.462355	-0.879031	0.0936196	-0.24335	-0.478168	-0.255916
ENSMUSG00000001023	-5.16898	-7.30612	-6.69424	-5.88623	-6.45791	-6.40572	-6.5983	-5.31543	-7.12568	-6.70338	-3.81237	-6.59063	-6.25436	-3.70555	-3.08182	-4.21709	-5.76465	-3.96148	-6.55325	-4.80655	-6.19457	-3.14612	-3.73896	-4.95514	-6.50547
ENSMUSG00000001025	0.344086	0.256124	0.485673	0.368015	-0.785486	-0.913871	0.00161147	-0.213889	0.567812	1.1104	7.38349	2.83354	0.640454	1.90261	7.97383	5.67257	1.59584	9.28565	2.42689	1.42227	1.90872	1.58921	2.79131	2.56056	2.35562
ENSMUSG00000001027	4.47547	4.31089	4.32048	4.26225	4.41322	4.14406	4.11164	4.34813	4.29692	4.49936	3.28987	4.20622	1.48035	3.8154	4.574	3.23412	2.58261	4.52636	2.59395	5.37956	4.78343	4.80225	4.91772	5.1087	5.4857
ENSMUSG00000001029	5.13442	5.16936	5.31104	5.34319	4.95941	5.06035	5.01595	4.97728	4.95014	4.93551	4.4	4.80115	3.89411	4.90548	4.56283	1.78741	3.65952	5.02095	4.09869	5.99246	5.66691	5.60482	5.37441	5.92827	5.64903
ENSMUSG00000001034	4.06064	4.05637	4.02942	4.31058	4.20298	4.50492	4.43581	4.35641	4.21584	4.12237	4.40583	4.70572	3.85808	4.94909	4.66338	4.26107	4.64368	5.00026	4.60725	3.98244	3.79837	3.58798	3.45791	4.08286	3.84436
ENSMUSG00000001036	0.981737	1.2523	1.42032	1.19059	1.16863	1.56666	1.57662	1.13284	1.13642	1.05817	-0.558071	1.76252	1.22238	1.55498	-0.35152	2.08907	1.13928	0.961739	1.19494	1.63639	1.88758	1.95942	2.01974	2.30439	1.99038
ENSMUSG00000001039	-0.564121	0.301212	0.382579	0.632099	0.618904	0.774185	0.412926	-0.132206	0.325536	0.456492	0.132489	2.6644	1.02176	2.38427	0.56843	1.59541	2.90896	-0.0935797	1.49659	-1.74766	-2.28768	-1.32015	-1.33686	-1.78522	-2.59858
ENSMUSG00000001052	5.47064	5.45553	5.54469	5.36302	5.69773	5.27912	5.59981	5.72354	5.7733	5.54825	5.61894	5.65284	5.44368	5.69447	5.35789	5.37025	5.39876	5.51952	5.368	5.64909	5.54379	5.79872	5.94663	5.93934	5.81667
ENSMUSG00000001053	5.5055	5.13657	5.21002	5.92689	5.23252	5.46503	5.32242	5.37078	5.36342	5.55607	5.94619	5.48652	7.10387	5.22289	6.38329	4.50469	3.43257	7.04401	3.37304	5.29104	4.89488	4.8838	4.2921	5.15556	4.92655
ENSMUSG00000001054	5.33119	4.72282	4.88178	5.35754	4.86458	5.21128	4.95868	5.03809	4.98448	5.48304	6.52592	6.20967	5.45515	5.43713	6.96242	6.51779	5.54843	6.74985	4.31325	5.41865	5.29177	5.08576	4.88466	5.46025	5.32702
ENSMUSG00000001056	4.13556	4.1091	4.08302	4.74161	4.10147	4.79211	4.4885	4.34813	4.38162	4.25879	6.5853	5.1821	6.41253	5.45236	5.86427	3.25377	5.06534	7.16562	4.11474	4.61481	4.5291	4.16842	3.45228	4.43646	4.07855
ENSMUSG00000001062	3.75672	3.75319	3.79818	3.68935	3.93926	3.89059	3.75638	3.75383	3.72889	3.6543	3.37763	4.03864	4.12133	4.19645	4.30891	4.57354	4.38949	3.80113	4.125	4.54167	4.27113	4.53856	4.45167	4.47934	4.38927
ENSMUSG00000001065	4.70788	4.84599	4.75857	4.85991	4.75748	4.88445	5.05128	4.72593	4.93137	4.66997	4.68439	4.84702	4.5503	5.32281	5.20459	4.87909	5.27616	4.82394	5.40788	5.43669	5.31601	5.35351	5.30246	5.57333	5.36001
ENSMUSG00000001076	-4.43202	-4.13619	-5.10927	-4.66383	-2.55102	-3.2358	-3.79095	-5.31543	-4.31832	-5.11842	-6.1343	-6.59063	-6.25436	-6.87547	-3.92982	-6.53902	-5.02768	-6.2834	-4.96829	-6.39152	-6.19457	-6.60555	-6.54631	-6.5401	-6.50547
ENSMUSG00000001082	3.56234	3.4826	3.36511	3.91844	3.59058	3.74529	3.66966	3.6163	3.59457	3.70919	5.06721	4.15	5.46887	4.48263	5.39975	4.70832	4.22829	4.64067	3.89486	4.12714	4.12398	3.85286	3.85989	4.22228	4.32821
ENSMUSG00000001089	4.804	4.80534	4.8541	4.90467	4.8578	4.86865	5.20543	4.96727	5.04143	4.72864	5.89119	5.624	5.46545	5.91182	-0.697161	4.64151	6.22392	5.64992	4.89641	1.42227	1.69418	1.46591	1.11902	1.19461	1.40742
ENSMUSG00000001095	-6.75395	-4.98419	-4.37231	-2.26174	-2.37045	-6.40572	-6.5983	-6.90039	-7.12568	-5.11842	-6.1343	-6.59063	-6.25436	-6.87547	-6.25175	-6.53902	-7.34961	-6.2834	-6.55325	-6.39152	-6.19457	-6.60555	-6.54631	-6.5401	-6.50547
ENSMUSG00000001098	5.77377	5.58404	5.63798	5.83579	5.43837	5.98052	5.54729	5.52189	5.54929	5.92432	6.87636	6.86037	6.17611	6.85001	7.02369	7.15185	6.91263	6.24382	6.08209	6.43409	6.09097	6.00803	5.79443	6.22445	6.03747
ENSMUSG00000001100	4.45444	4.49204	4.47797	4.91332	4.53448	5.05206	4.73412	4.65946	4.57552	4.75739	5.84964	5.58672	6.21052	5.51781	5.8458	5.10564	5.52359	6.08756	4.61563	4.80464	4.65818	4.50523	4.45979	4.76191	4.69068
ENSMUSG00000001103	-1.54449	-1.75153	-1.83626	-1.6383	-2.20998	-2.49883	-2.20598	-1.17247	-2.17148	-2.31106	-1.88637	-1.63643	-1.86205	-4.55354	-2.79232	-0.757659	-1.79502	-1.23901	-1.69527	-1.63663	-2.28768	-1.248	-1.26091	-1.2547	-0.833045
ENSMUSG00000001105	3.67622	3.61274	3.69642	4.16782	3.47979	3.94853	3.89251	3.79745	3.7171	3.86172	4.48133	4.41568	4.38007	4.43571	4.85481	3.24798	4.2009	5.26878	3.50338	4.04032	3.91787	3.78996	3.4189	4.03818	3.64587
ENSMUSG00000001120	2.98583	3.16657	3.23502	3.28286	3.11004	3.59004	3.39747	3.15625	3.24828	3.02964	3.77709	4.24779	-3.93244	4.21	-6.25175	3.2407	4.29109	3.74588	2.44956	1.69063	1.73025	1.78247	1.40206	1.88196	1.56599
ENSMUSG00000001123	7.61135	7.75487	7.61659	8.12538	7.90752	7.82887	7.75726	8.13523	7.97855	7.94941	8.28032	8.13042	8.44146	8.54564	8.49251	7.17941	9.04081	8.93973	7.83967	5.2787	5.21217	4.95908	5.04193	5.29397	5.32068
ENSMUSG00000001127	5.62753	5.58818	5.57255	5.56576	5.68567	5.74511	5.63574	5.70546	5.64397	5.70928	5.91218	5.86234	5.79508	5.92522	6.05485	6.32189	6.27046	5.93418	6.18415	6.26464	6.15637	6.24991	6.29559	6.36171	6.34225
ENSMUSG00000001128	0.838511	0.937056	0.985244	0.488813	0.68164	0.713217	0.917398	1.04798	1.1551	1.43105	2.16491	0.609045	0.315491	1.54659	1.07917	1.54313	1.37491	0.896505	2.40964	3.13401	4.40628	3.432	3.12788	3.62857	3.92184
ENSMUSG00000001131	-6.75395	-4.13619	-5.10927	-7.47119	-4.13598	-4.82076	-5.01334	-6.90039	-5.54071	-3.89602	-2.67487	-2.68374	-3.93244	-6.87547	-4.66679	-1.18147	-4.17968	-3.96148	-3.09382	-6.39152	-6.19457	-6.60555	-6.54631	-6.5401	-4.92051
ENSMUSG00000001134	3.63321	3.36248	3.57357	4.04687	3.37561	3.74494	3.6715	3.58823	3.66473	3.52556	4.33199	4.02064	4.37374	3.97449	4.44182	3.35654	3.79177	4.73485	2.99676	3.62503	3.65678	3.17397	3.06882	3.69227	3.3661
ENSMUSG00000001138	4.97536	4.94749	4.89912	4.88572	4.88279	4.90256	4.91397	4.86803	4.93802	4.78658	4.86273	5.27979	4.96731	5.44525	4.88056	4.93745	5.04152	4.92471	5.50403	4.6982	4.57594	4.67727	4.59946	4.73831	4.60096
ENSMUSG00000001143	4.56437	4.72881	4.64357	4.29586	4.76761	4.14652	4.49852	4.86096	4.80755	4.40134	3.61805	3.95455	3.62046	4.04956	3.20347	3.78364	4.22067	3.68598	5.00133	3.88476	4.28562	4.37204	4.54098	3.96648	3.77248
ENSMUSG00000001150	6.34623	6.30532	6.38155	6.3267	6.47452	6.45624	6.46363	6.45371	6.55512	6.43187	6.87096	6.59225	6.86735	6.64428	6.61804	6.65958	6.54991	6.60208	6.24247	6.42684	6.42224	6.25857	6.19859	6.48939	6.44933
ENSMUSG00000001151	7.13133	7.1355	7.03869	7.3586	7.43196	7.48478	7.30734	7.28167	7.20854	7.19491	7.5472	7.31576	7.60818	7.4476	7.18634	6.57122	7.1663	7.42077	6.95557	7.02506	6.91874	6.89379	6.74685	7.01174	6.87663
ENSMUSG00000001155	-1.13575	-2.01262	-1.73274	-2.36307	-2.33524	-2.87091	-2.03041	-2.60428	-2.02008	-2.38904	-3.24921	-2.83919	-2.24116	-2.59713	-4.65303	-3.72529	-1.90936	-3.86907	-1.58602	-1.35859	-2.08909	-1.11504	-2.23943	-1.93652	-2.22274
ENSMUSG00000001156	5.1705	5.00875	4.91817	4.57832	4.46764	4.37809	4.75098	4.70184	4.54277	4.81281	4.03938	3.93391	4.31644	4.42888	3.9294	4.77557	3.81467	4.26445	4.92096	4.27826	3.85392	3.78999	3.7028	3.80973	3.75074
ENSMUSG00000001157	5.45877	5.44057	5.60115	5.49952	5.49817	5.5054	5.54593	5.50472	5.55839	5.49839	5.43432	5.61416	4.89905	5.8261	5.32213	5.06505	5.39191	5.62909	5.53207	4.98413	4.95797	4.96303	4.98609	5.06323	4.88316
ENSMUSG00000001158	4.14314	4.13941	4.27083	4.66484	4.01681	4.61456	4.49512	4.35287	4.44371	4.4201	4.9578	4.63277	4.45902	4.65054	4.88075	4.33827	4.48368	5.08456	4.3332	4.29936	4.11718	3.87322	3.61985	4.15251	3.86194
ENSMUSG00000001166	2.49563	2.40146	2.52594	3.01726	2.71835	2.87216	2.49606	2.48434	2.47017	2.98411	2.07027	3.8133	3.79743	3.30786	4.05989	3.83864	3.9637	1.24798	2.80572	3.6695	3.45391	3.36263	3.23474	3.68848	3.65144
ENSMUSG00000001173	2.80419	2.66534	2.53155	2.79063	2.85046	2.68743	2.65693	2.97442	2.95183	3.08946	3.57295	3.53176	3.48943	3.46605	3.79337	5.09805	4.6098	3.35685	3.77285	2.28826	2.51876	2.47303	3.1164	2.47544	2.80353
ENSMUSG00000001175	9.15625	9.15525	9.21357	9.48111	8.84811	9.47202	9.44445	9.30443	9.37319	9.38107	9.66789	9.57575	8.89177	9.49952	9.87348	8.24075	9.03671	9.82195	9.1105	9.5276	9.31654	9.06602	8.56021	9.37719	8.97828
ENSMUSG00000001211	4.95039	4.70406	4.74611	5.11166	4.94243	5.04497	4.71515	4.84906	4.81427	5.13779	5.94951	6.29259	4.96056	5.94011	6.1753	7.35305	6.26752	5.28217	5.01897	6.48788	6.47896	6.20442	6.11702	6.32582	6.3697
ENSMUSG00000001225	1.69485	1.40381	1.51151	0.692593	1.38637	0.750009	1.40107	1.30449	0.988749	0.829076	0.101649	0.413367	0.9078	0.37718	0.854157	0.950165	0.518655	-0.363593	1.17764	1.63012	1.9108	1.98377	1.93038	1.60496	1.84919
ENSMUSG00000001227	-0.871303	-1.19759	-0.763499	-0.703005	-1.41352	-1.36133	-0.667564	-1.69094	-1.51097	-1.74918	-0.352938	-2.68374	2.25739	-2.96858	0.846283	-1.58482	-0.906665	0.403096	-2.64636	0.706516	0.573619	0.40568	-0.0385169	0.305386	0.694202
ENSMUSG00000001228	8.52228	8.77537	8.62461	9.25661	8.86256	9.22757	9.21313	8.92679	8.9158	8.51042	9.8287	8.84838	9.61569	9.37134	8.70383	5.49612	7.89189	9.53734	7.76562	3.32787	3.64621	3.19049	2.8309	3.42135	3.52382
ENSMUSG00000001229	5.44419	5.43935	5.48536	5.68062	5.5375	5.71159	5.78405	5.85304	5.88258	5.79173	6.30371	5.9189	5.91149	6.18607	5.84266	4.8025	5.72403	6.31674	5.67827	5.75219	5.5599	5.54959	5.30583	5.66599	5.57901
ENSMUSG00000001240	-2.16154	-4.98419	-5.10927	-5.14926	-6.45791	-3.41728	-3.59551	-5.31543	-5.54071	-6.70338	0.277951	-6.59063	1.11981	-3.17503	0.0818762	-6.53902	-4.54225	-3.47605	-3.38333	-6.39152	-6.19457	-3.62771	-6.54631	-6.5401	-6.50547
ENSMUSG00000001247	-0.624176	-0.6264	-0.125447	-0.552226	-0.371619	-0.784847	-1.65396	-1.01609	-0.959351	-0.499996	-1.85596	-0.251872	1.67198	-0.569972	-0.408817	-0.328425	-0.22425	-1.86614	-1.09852	0.510277	0.312977	0.455594	0.663244	0.884104	0.959665
ENSMUSG00000001248	6.09143	6.30147	6.13895	6.14389	6.10289	6.37892	6.57502	6.23533	6.31536	6.14024	5.87241	6.15611	6.49665	6.68709	6.64403	6.98391	7.02347	6.63483	6.36307	7.0436	6.97409	7.10871	7.16258	7.35461	7.1418
ENSMUSG00000001249	-3.05351	-3.39923	-2.9938	-4.01176	-6.45791	-6.40572	-4.27637	-4.57846	-4.80375	-3.53345	-6.1343	-6.59063	-6.25436	-6.87547	-3.92982	-4.95406	-4.17968	-4.69844	-6.55325	-3.22159	-6.19457	-5.02058	-3.37639	-3.73275	-4.92051
ENSMUSG00000001260	-1.19936	-1.47323	-1.20238	-0.987346	-1.24846	-2.01341	-2.07474	-1.61499	-1.33696	-1.03095	-2.43386	-2.89019	-1.86205	-1.51792	-1.85943	-2.45156	-2.21358	-1.42542	-0.249474	-1.9992	-1.06528	-1.17928	-2.02275	-2.45264	-1.37619
ENSMUSG00000001270	0.279477	0.161487	0.883193	-0.528674	-0.729991	-0.913871	-0.0591426	-0.213889	-0.41143	0.515789	4.62454	-1.03604	0.432136	-1.38362	2.75107	1.19569	0.0682445	6.28801	-0.0454597	-2.14359	-0.413206	-1.96169	-0.991723	-0.867679	-1.01362
ENSMUSG00000001280	7.59097	7.58391	7.58646	7.72714	7.60506	7.69387	7.71224	7.65749	7.65399	7.71308	7.81178	7.85704	7.48784	7.85717	7.77814	7.25753	7.75765	7.78243	7.29703	8.14649	7.98961	7.79099	7.74867	7.98082	7.73837
ENSMUSG00000001281	0.211838	0.665425	0.505436	-0.0533364	0.2003	-0.523081	-0.532212	0.0653943	0.205242	0.714473	-0.301408	1.81451	0.822451	1.65201	-1.12247	1.26188	0.539135	-0.925852	1.24765	8.01449	7.56397	7.79833	7.19947	7.91156	7.5543
ENSMUSG00000001285	4.16298	4.24737	4.28218	4.77296	4.36294	4.61587	4.54229	4.41861	4.50629	4.31388	5.32402	5.01367	4.75781	5.18395	4.96503	3.73797	4.5859	5.44862	4.42231	4.732	4.53851	4.39514	4.09479	4.59016	4.48371
ENSMUSG00000001288	-4.43202	-4.13619	-2.78735	-4.66383	-4.87295	-6.40572	-3.13887	-4.09304	-3.42524	-3.53345	-4.54934	-2.19831	-3.93244	-2.35191	-4.66679	-2.83858	-1.56825	-6.2834	-3.7459	-0.836927	-0.413206	-0.301767	-0.103368	-1.11384	-0.0297373
ENSMUSG00000001289	6.13334	6.06241	6.14463	6.58395	5.75429	6.44696	6.28887	6.20173	6.28581	6.39285	6.85439	7.17012	6.37327	6.74743	7.32896	6.91029	6.71031	7.35167	5.83917	7.4414	7.26229	6.86244	6.41963	7.08678	6.8315
ENSMUSG00000001300	2.3202	1.79979	1.98876	1.6658	0.959941	1.27376	1.92133	1.88424	1.8021	1.91501	0.711192	1.36937	1.19685	1.78631	-0.274469	1.32517	1.03841	0.935764	-0.178215	0.208397	0.214825	0.239943	-0.206462	0.493319	0.0944421
ENSMUSG00000001305	3.55261	3.46175	3.40745	3.96538	3.47389	4.06972	3.71961	3.62656	3.78974	3.66005	5.49745	4.47343	5.5159	4.73007	5.03642	3.29281	4.37115	5.5144	4.41502	4.29049	4.36845	4.00951	3.82306	4.25977	4.0716
ENSMUSG00000001313	-1.02524	-0.742863	-1.41641	-1.44269	-1.54975	-2.13398	-0.763918	-1.28157	-1.87549	-1.38433	-1.11365	-2.33045	-0.331456	-2.25903	-1.93434	-0.122189	-1.59396	-0.281883	-1.96402	-1.01835	-2.70004	-1.96901	-1.64954	-0.99287	-1.76879
ENSMUSG00000001323	2.90677	2.94172	3.05891	3.03738	3.06166	3.33608	2.82149	2.9699	2.993	3.11264	3.49978	3.78294	3.06784	3.49443	3.43385	2.99018	3.9948	4.13535	3.10024	3.13496	3.374	3.27248	3.2255	3.33501	3.30606
ENSMUSG00000001333	1.31463	1.14402	1.38407	0.849654	0.873487	0.348162	0.900713	1.02636	0.540221	0.429791	0.508276	0.314006	1.16333	-0.38747	-0.511742	0.0639027	-0.624503	0.300125	0.369366	-0.39012	-0.147943	-0.511375	-0.246496	-0.325206	-0.746743
ENSMUSG00000001334	-1.11252	-1.40238	-1.31592	-1.83121	-1.48339	-2.30493	-1.21379	-1.25902	-1.48135	-1.25557	-1.14434	-1.71891	-1.37057	-2.10948	-3.06871	-1.48591	-2.69585	-1.51355	-2.14952	-0.860666	-1.65286	-1.00814	-1.47079	-2.2625	-1.43357
ENSMUSG00000001348	4.55339	4.66076	4.59638	4.74116	4.59722	4.93333	4.64476	4.56469	4.542	4.95409	5.70115	5.38307	3.97024	5.25512	6.32068	3.6905	1.46866	5.38465	4.7833	6.66762	6.96445	6.32935	6.35067	6.68242	6.50126
ENSMUSG00000001349	1.66812	2.19173	2.16063	2.08148	1.91278	1.67643	1.99789	1.73985	1.73541	1.30224	0.831486	1.36937	1.42512	0.381918	0.908122	1.3375	-0.504118	0.511012	0.104957	-1.74766	-1.80225	-1.39609	-1.18876	-1.41082	-0.672581
ENSMUSG00000001366	4.41786	4.34807	4.47631	4.67951	4.43615	4.62976	4.53548	4.51694	4.65363	4.53084	4.83365	4.90273	4.4083	4.98057	5.19688	4.60245	5.19753	5.05811	4.32709	4.87117	4.56116	4.69423	4.79075	4.92597	4.83938
ENSMUSG00000001376	5.20653	5.18707	5.23585	5.37428	5.23933	5.33121	5.24105	5.27426	5.32321	5.41234	5.53833	5.3069	5.22766	5.49414	5.47579	5.48578	5.44074	5.34653	5.89907	5.26918	5.28701	5.17511	5.2251	5.33136	5.20404
ENSMUSG00000001380	5.37782	5.33329	5.38761	5.87356	5.37946	5.92775	5.70387	5.55586	5.64559	5.5707	6.6406	6.44773	6.29993	6.55907	6.28655	5.57295	5.80579	6.62543	5.54587	5.739	5.68408	5.35055	5.10219	5.5352	5.3007
ENSMUSG00000001383	5.20872	5.21228	5.17749	5.72607	5.20932	5.85036	5.41211	5.30771	5.17024	5.53711	5.89809	6.49357	5.62171	6.53855	6.04603	5.23656	5.75269	6.18089	5.10863	5.72183	5.59328	5.21861	4.84532	5.60406	5.27957
ENSMUSG00000001403	5.14239	5.68219	5.72405	6.23606	5.8361	6.19178	5.8849	5.80398	5.60878	5.17225	5.28562	5.94045	4.91317	6.37487	5.5375	4.04085	5.30825	4.92132	4.20247	0.106574	0.706025	0.101215	-0.0275363	-0.525314	0.346597
ENSMUSG00000001415	6.60424	6.61525	6.59391	6.87179	6.65576	6.86487	6.76587	6.56082	6.61528	6.63994	7.24284	6.74798	7.22939	6.94707	7.15831	6.18074	6.81813	7.26616	6.46589	6.8592	6.67837	6.67034	6.52322	6.84321	6.67373
ENSMUSG00000001416	6.65219	6.8765	6.73212	7.18047	6.54601	7.27609	7.11787	6.78412	7.01578	6.80144	8.45433	7.67795	8.42176	8.00762	8.29413	6.0919	7.81678	8.32719	6.70422	7.44926	7.48941	7.28365	6.90159	7.35879	6.92437
ENSMUSG00000001418	4.99572	4.82231	4.73079	4.95056	4.79698	5.07679	4.94241	4.97659	4.85565	5.05551	4.94706	5.45647	4.74833	5.36773	5.4141	5.81666	5.48308	5.02755	5.14591	5.68589	5.52924	5.38619	5.15319	5.43462	5.54331
ENSMUSG00000001419	7.89733	7.54778	7.62283	7.55639	7.96111	7.60535	7.59238	8.01111	7.90188	7.88235	7.89295	7.71757	7.56673	7.49081	7.5806	7.26544	7.71605	7.71772	7.74534	6.51367	6.76715	6.67385	6.94942	6.70068	6.8006
ENSMUSG00000001420	-0.175212	-0.803679	0.0292199	-0.242888	0.290148	-0.0765501	0.43527	0.230063	-0.127749	-0.0970263	1.01722	0.448455	1.1062	0.690647	0.823332	0.428206	0.346578	1.23799	-0.0859129	0.331627	0.0090986	-0.0684048	-0.203139	0.158783	0.294913
ENSMUSG00000001424	6.66057	6.586	6.53937	6.9394	6.53788	6.87157	6.74724	6.72245	6.71243	6.79064	7.81182	7.43596	7.92725	7.66484	7.70564	7.41408	7.51594	7.77433	7.31234	7.14619	7.07806	6.94121	6.66643	6.95775	6.93926
ENSMUSG00000001435	0.296305	0.813097	0.799781	0.284897	0.609693	0.530677	0.595394	0.536412	0.3937	0.275865	0.490662	1.22988	0.514649	0.702389	0.388364	1.0914	1.81104	-0.216018	0.598581	-0.437094	0.0741582	0.292875	0.237974	-0.220785	0.15774
ENSMUSG00000001436	2.5245	2.32869	2.30294	2.86755	2.72944	3.01002	2.47048	2.46374	2.62419	2.40253	4.72601	3.98018	4.79888	4.28124	4.85088	3.33596	4.61365	4.17705	3.21658	3.13401	3.2127	2.82699	3.04428	3.22311	2.93954
ENSMUSG00000001440	7.97233	8.03439	7.97847	8.39476	8.0853	8.43402	8.3382	8.06751	8.06226	8.0575	9.40798	8.68043	9.00041	9.05312	8.94804	7.36947	8.71111	9.6373	8.00941	8.24222	8.22559	7.89871	7.66444	8.01694	7.83138
ENSMUSG00000001441	5.56943	5.61436	5.64427	5.35009	5.50617	5.26556	5.73079	5.70728	5.78286	5.58354	5.90028	5.79888	5.50631	5.65625	5.36424	5.96094	5.8997	5.81753	5.67665	5.24324	5.17852	5.25722	5.40933	5.37955	5.10487
ENSMUSG00000001444	-5.16898	-7.30612	-3.88688	-5.88623	-6.45791	-6.40572	-5.01334	-3.73046	-5.54071	-6.70338	-4.54934	-5.00566	-4.6694	-5.29051	-6.25175	-6.53902	-4.54225	-3.96148	-2.85281	2.45083	1.69418	1.72088	1.07574	1.73136	1.9662
ENSMUSG00000001445	4.40807	4.37734	4.41678	4.86362	4.50249	4.87537	4.70825	4.76051	4.70454	4.72436	5.49222	5.0385	4.96173	5.19974	5.17467	3.96914	5.00079	6.01368	4.4463	5.11497	4.91441	4.72607	4.49916	5.09741	4.862
ENSMUSG00000001467	4.05585	3.76504	3.83087	4.2358	3.75659	4.24797	4.37215	4.08532	4.19668	3.87181	6.23501	4.86896	4.83622	5.19118	5.62814	4.02484	4.71973	6.0381	4.34243	5.7685	5.29927	5.27461	4.70598	5.73438	5.31169
ENSMUSG00000001472	7.27801	7.21885	7.22174	7.5098	7.29583	7.65641	7.44737	7.25197	7.37124	7.50737	8.56011	8.23369	8.34177	8.14086	8.96784	8.75722	8.36627	8.69972	7.6258	8.05227	7.86266	7.84702	7.77949	8.07799	7.92935
ENSMUSG00000001473	0.364995	-0.511703	-0.155077	-0.0533364	-0.308164	-0.138937	-0.18891	-0.0222594	-0.230825	0.166985	-1.0899	0.956301	1.16355	0.831889	-0.966347	0.403496	0.58703	-1.75984	-0.110311	1.24511	1.17176	1.00178	1.09031	1.11095	1.37105
ENSMUSG00000001482	2.8786	2.95607	2.94314	3.05964	3.09683	3.0383	2.74907	2.96254	2.8052	2.76771	5.76313	4.15803	5.00499	3.86032	4.50287	4.16312	4.36028	5.10859	3.45954	3.74335	3.78779	3.80151	3.73036	3.60755	3.71828
ENSMUSG00000001494	-5.16898	-7.30612	-6.69424	-7.47119	-6.45791	-6.40572	-5.01334	-6.90039	-7.12568	-6.70338	-3.32694	-0.65989	-3.44701	-1.92127	-0.418859	-3.07959	-0.841813	-0.998002	-6.55325	-3.58416	-6.19457	-6.60555	-6.54631	-6.5401	-6.50547
ENSMUSG00000001496	-3.16908	-3.33166	-3.84181	-5.03678	-2.67896	-3.91877	-3.76152	-2.54171	-2.9409	-2.76159	-6.1343	-4.06905	-4.60328	-6.87547	-4.65006	-3.31149	-4.51871	-6.2834	-2.52732	-3.94164	-3.68949	-4.82053	-2.67364	-4.74294	-4.0202
ENSMUSG00000001497	-2.91656	-2.641	-2.15993	-2.97208	-3.10806	-4.61605	-3.29577	-2.64741	-3.01458	-3.7476	-4.41964	-3.19856	-2.64324	-3.59855	-6.25175	-1.93412	-3.50856	-2.49145	-1.92188	-1.9007	-2.30138	-2.21859	-2.466	-2.72272	-2.23453
ENSMUSG00000001506	1.4012	0.714022	1.24587	0.723568	1.03018	0.239211	1.6389	1.42882	1.16434	1.04903	0.552203	0.177557	1.53354	0.41915	0.489718	0.660654	0.242849	0.345952	0.889089	1.15538	0.965306	1.65655	1.57347	1.06723	1.29543
ENSMUSG00000001507	0.697265	0.8487	0.78958	0.477178	0.890817	0.280777	0.677823	0.567216	0.292177	1.13582	-4.54934	-6.59063	-6.25436	-4.06812	-6.25175	-6.53902	-1.56825	-4.69844	-0.880829	0.116279	0.344593	0.188868	-0.136921	0.0297512	0.314708
ENSMUSG00000001508	-3.29451	-3.21866	-3.2348	-2.82733	-3.28799	-2.70528	-2.89786	-2.65246	-3.03821	-3.53345	1.17859	-6.59063	-0.762511	-4.55354	-6.25175	-2.29109	-2.95729	-4.69844	-4.96829	-6.39152	-6.19457	-6.60555	-6.54631	-6.5401	-6.50547
ENSMUSG00000001510	-3.58402	-3.21866	-2.44631	-2.34191	-2.99848	-3.2358	-2.69141	-2.50807	-2.48182	-3.89602	-3.81237	-3.78327	-3.08444	-3.41604	-2.79232	-2.29109	-3.44272	-2.82397	-2.02969	-3.58416	-3.02464	-4.28362	-2.63942	-3.37018	-2.80503
ENSMUSG00000001517	5.97875	6.30361	6.29454	6.50855	6.87109	6.44395	6.59189	6.75046	6.56912	6.04727	6.05075	5.95937	5.96075	6.44863	5.64477	4.8354	5.31009	5.48337	6.07426	1.6474	2.01975	1.73875	1.63856	1.45425	1.74625
ENSMUSG00000001518	4.63642	4.4718	4.50381	4.59593	4.59357	4.53848	4.4808	4.63142	4.50103	4.5136	4.8772	4.50153	4.65698	4.48479	4.77393	4.00799	4.42671	4.94435	4.79044	4.63679	4.63363	4.67097	4.57639	4.66032	4.58774
ENSMUSG00000001520	2.21378	2.46373	2.01483	2.03756	2.46247	2.35523	1.96081	2.39691	2.43942	2.15697	2.44742	2.20506	1.72228	2.1112	1.67721	2.18474	1.89245	1.9257	2.83921	2.03402	2.3843	2.3091	2.42037	1.94909	2.43865
ENSMUSG00000001521	3.81347	3.94975	3.90263	3.81189	4.09597	3.88356	4.19907	4.49515	4.4869	4.40134	4.89664	5.04724	3.82864	5.22031	5.37796	5.04824	5.65435	4.48451	5.05589	3.1664	3.39069	3.586	3.68387	3.31333	3.46009
ENSMUSG00000001524	3.24289	3.28184	3.34295	3.74843	3.35826	3.60454	3.59712	3.42571	3.66777	3.52255	4.60675	3.79242	4.33028	4.20527	4.07613	2.37119	3.82294	4.5866	3.54429	3.6953	3.66068	3.48989	3.19215	3.50911	3.49707
ENSMUSG00000001525	9.77965	10.1192	9.96611	10.6216	10.0145	10.4755	10.3041	10.0601	9.99378	9.86061	10.4559	10.4516	10.8729	10.7837	10.2648	9.10218	10.0898	10.8039	9.08649	9.02819	8.85135	8.55766	7.87829	8.61059	8.4021
ENSMUSG00000001542	4.27326	3.96311	4.01655	4.11615	3.95158	4.322	4.19131	4.16862	4.14483	4.44705	3.04214	2.57543	5.37626	4.0814	5.46949	3.40837	3.79244	3.6514	6.14729	5.33428	5.34164	5.25201	5.17934	5.28475	5.09225
ENSMUSG00000001552	2.74867	2.71439	2.90317	2.76989	2.44112	2.84837	2.71167	2.8405	3.00038	2.68211	1.27716	1.07505	0.929536	1.39221	-2.25646	-0.00183665	2.51648	1.65204	1.63863	0.268151	0.265925	0.327435	0.196498	0.45219	0.0114656
ENSMUSG00000001555	-2.84706	-2.09667	-2.60677	-3.99785	-2.37045	-1.76187	-1.84341	-2.81293	-2.9879	-2.17982	-1.85835	-2.05261	-0.0788251	-3.68337	-2.79232	-0.163979	-1.83801	-3.43034	-1.77229	-2.85323	-2.28768	-3.79819	-1.79142	-2.63321	-2.80503
ENSMUSG00000001558	-2.66648	-1.5782	-0.861346	-2.34191	-1.50372	-2.49883	-1.17204	-2.1455	-2.08128	-1.74918	-1.0899	-2.3427	-1.49948	-1.32088	-1.85943	-1.40974	-1.00976	-2.03548	-1.9094	-2.69108	-1.671	-1.17928	-0.615574	-0.925395	-1.01362
ENSMUSG00000001569	5.44001	5.41603	5.42305	5.63892	5.52008	5.67981	5.43772	5.50042	5.47258	5.53847	6.26415	5.77195	6.08446	5.82676	6.04877	5.40248	5.83161	6.12723	5.52253	5.84057	5.92713	5.73133	5.69558	5.84602	5.62783
ENSMUSG00000001576	3.51635	3.58186	3.47444	3.96083	3.48607	3.96823	3.79294	3.7605	3.76838	3.66185	5.8462	5.46364	6.34392	5.72002	5.95923	5.66647	5.67293	5.46521	4.12711	4.33726	4.34943	4.04281	4.07666	4.26806	4.09537
ENSMUSG00000001583	-0.871316	-0.276649	-0.861749	-0.684946	-0.0404507	0.173512	-0.586225	0.21718	-0.792017	-0.703008	0.521012	0.433822	0.77291	0.0489926	-0.476178	-0.199453	-0.203035	0.132086	-0.432657	-1.08427	-1.61578	-1.82959	-2.10273	-1.87129	-2.16447
ENSMUSG00000001588	6.24517	6.37567	6.36291	6.40811	6.26767	6.33806	6.39092	6.3159	6.33081	6.34084	6.90958	6.70557	7.42633	6.92168	7.56593	4.31819	5.95317	7.21083	4.90669	7.87109	7.76498	7.74808	7.65267	8.07328	7.93987
ENSMUSG00000001604	-6.75395	-5.72116	-6.69424	-5.88623	-6.45791	-6.40572	-6.5983	-4.57846	-5.54071	-4.38145	-4.54934	-3.78327	-3.08444	-5.29051	-3.44439	-4.21709	-3.64917	-4.69844	-6.55325	0.17834	0.0722208	-0.265697	-0.873886	0.0892522	0.208775
ENSMUSG00000001622	-1.40813	-1.05919	-1.36432	-1.66853	-1.29063	-1.8162	-1.63485	-1.86434	-1.76254	-2.57068	-4.39124	-2.35762	-3.27985	-3.42937	-1.81984	-2.22879	-2.06661	-3.3325	-1.26197	-2.65177	-0.91023	-0.946173	-1.28099	-1.08423	-1.59527
ENSMUSG00000001627	5.77493	5.19823	5.21361	5.06088	4.46127	4.86187	5.48847	4.72175	4.70063	5.00969	5.25854	4.60115	4.73248	5.10153	5.25274	4.33556	4.74915	5.99195	4.68541	5.35754	5.36643	4.91193	4.70555	5.68951	4.54773
ENSMUSG00000001630	4.92536	4.6791	4.76284	5.18989	5.10294	5.15999	4.87271	5.07858	4.93364	5.54706	5.76899	4.73327	4.97716	4.36491	6.18905	4.9964	4.43419	6.41659	5.92382	3.70411	3.84127	3.76278	4.05813	3.92601	3.62798
ENSMUSG00000001632	6.78171	6.52015	6.6956	6.89429	6.81309	6.78811	6.78155	6.80119	6.67205	6.72154	6.90773	6.53077	7.03131	6.62824	6.50428	6.46617	6.114	6.6088	6.55876	6.68142	6.47561	6.54979	6.3485	6.54855	6.58012
ENSMUSG00000001642	6.58221	6.39937	6.52988	6.94543	6.32424	6.88985	6.84767	6.70811	6.68852	6.7662	7.43847	6.99741	7.41025	7.30494	7.77365	6.42831	6.9488	7.33316	6.33375	6.89831	6.79065	6.41653	6.03573	6.66782	6.41975
ENSMUSG00000001655	-5.16898	-4.13619	-3.2348	-4.30126	-4.13598	-4.82076	-4.27637	-4.09304	-4.31832	-3.24395	-4.54934	-6.59063	-1.7308	-6.87547	-4.66679	-3.07959	-3.26215	-3.11348	-3.38333	-4.80655	-3.87264	-5.02058	-3.37639	-4.21818	-4.18354
ENSMUSG00000001657	-1.30901	-0.609398	-0.689759	-1.31331	-1.69007	-1.54378	-1.91874	-1.51729	-1.98319	-1.06263	-2.21264	-2.65585	-1.69846	-1.79896	-2.14218	-1.15576	-3.07091	-2.00448	-1.64751	-0.811208	-1.23727	-0.393699	0.0441001	-1.31635	-0.220771
ENSMUSG00000001663	-3.58402	-4.13619	-4.37231	-2.82733	-3.65056	-2.94629	-2.69141	-3.44096	-5.54071	-2.45545	-2.22741	-1.83574	-1.04491	-2.01749	-0.697161	-1.89516	-0.581424	-0.400761	-1.9094	-6.39152	-6.19457	-6.60555	-4.96135	-6.5401	-6.50547
ENSMUSG00000001665	2.1668	2.10667	2.02232	2.06627	1.972	1.60115	1.74517	1.65981	2.12635	1.80033	2.868	3.10422	3.13373	2.61704	3.75087	0.996508	3.57065	3.32322	1.69714	1.09119	0.884287	1.18226	0.962357	0.812046	1.26924
ENSMUSG00000001666	3.04534	2.93074	2.91863	3.5807	2.94083	3.52057	3.23617	3.25569	3.06291	3.43489	4.06854	3.82141	3.81307	3.79075	4.23709	2.91425	3.51954	4.46321	3.04422	3.3882	3.1115	2.80596	2.42236	2.81083	3.07385
ENSMUSG00000001672	-3.94659	-2.44814	-1.93935	-2.94763	-2.37045	-2.94629	-2.89786	-2.9935	-2.73336	-2.61592	-2.04684	-1.54623	0.0494166	-2.62754	-2.16429	-2.63213	-2.70575	-3.96148	-1.79837	-2.30405	-2.28768	-1.65135	-1.90246	-2.01654	-1.55127
ENSMUSG00000001674	4.39517	4.35359	4.42599	4.62042	4.63953	4.91861	4.7208	4.83266	4.89887	4.62273	6.39703	5.26326	5.98193	5.80817	5.99463	3.92684	5.22725	6.19123	5.29174	5.55621	5.44896	5.27195	5.29061	5.63389	5.60311
ENSMUSG00000001687	7.3804	7.23431	7.29365	7.35699	7.00114	7.32591	7.23172	7.10655	7.17102	7.30671	7.57317	7.20145	7.31656	7.00762	7.57569	7.51923	6.831	7.96029	6.89963	7.64423	7.50858	7.36609	7.25165	7.50469	7.2007
ENSMUSG00000001700	5.47937	5.398	5.33747	5.23163	5.06222	5.17971	4.94231	4.99556	4.881	5.46058	4.4097	5.28166	4.24049	5.21828	5.27034	6.73696	3.69683	5.25138	5.32595	5.83098	6.04473	5.78274	5.87075	5.954	5.8914
ENSMUSG00000001707	3.53953	3.40038	3.62656	3.92809	3.41707	3.90375	3.86011	3.68926	3.82925	3.75297	5.17915	4.12962	3.66896	4.40124	4.86134	1.99626	3.90719	5.31139	3.20996	4.2442	4.22012	3.58057	3.58426	4.07553	3.80401
ENSMUSG00000001729	7.54476	7.41738	7.47138	7.8073	7.57852	7.78557	7.61488	7.75038	7.73827	7.66547	7.80262	7.69412	7.81483	7.63807	7.86061	7.37022	7.41832	7.98886	6.4672	6.07685	5.82537	5.74346	5.53284	6.09175	5.95729
ENSMUSG00000001739	0.484459	1.02031	0.78958	-0.271517	0.761257	-0.523081	0.247189	0.465932	0.358141	0.415561	0.0154492	0.375157	0.984041	-0.134003	-0.229382	1.14046	0.764134	-0.261036	1.62167	0.453974	0.794119	1.25864	1.63856	-0.311286	0.634081
ENSMUSG00000001741	8.55603	8.5681	8.62699	8.68636	8.2635	8.65214	8.57844	8.46482	8.51971	8.66301	7.57165	8.61128	7.33713	8.23417	8.80735	8.54937	7.76802	8.05771	7.79011	9.15516	9.01736	8.96423	8.54255	8.98043	8.737
ENSMUSG00000001750	6.16349	6.38179	6.26847	6.45679	6.50981	6.44814	6.55067	6.42861	6.47201	6.25844	5.3643	6.03509	7.31443	6.74096	7.12748	7.61273	7.14412	5.26081	6.86466	5.49418	5.37771	5.53221	5.62573	5.87631	5.87226
ENSMUSG00000001751	2.56573	2.51884	2.51765	2.97072	2.73438	3.05166	2.85908	2.64071	2.75544	3.02624	3.13014	3.64419	2.99119	3.32543	3.91692	1.15447	2.94845	3.97752	1.96638	5.11281	4.69037	4.63941	3.95054	4.95625	4.68867
ENSMUSG00000001755	3.90337	3.95186	4.01571	4.16226	3.90732	4.31794	4.2682	4.11293	4.18551	4.07388	4.68827	4.45581	4.77561	4.65737	4.67677	3.52842	4.47416	5.51142	4.13936	4.34573	4.1464	3.92876	3.65948	4.43359	4.17313
ENSMUSG00000001761	3.62383	3.62913	3.53969	2.86312	3.8202	2.87657	3.24368	3.62352	3.49163	3.36045	2.36639	2.34807	1.51173	2.18476	1.81529	3.02534	2.65582	2.26836	3.5195	2.33837	2.49786	2.78755	3.05078	2.48711	2.75982
ENSMUSG00000001763	1.59299	1.35198	1.26062	0.862258	1.31006	0.866671	1.12014	1.2258	1.00594	1.23318	-0.137676	0.535008	0.453416	-0.209666	-0.810468	1.46171	0.291437	0.0507734	1.48012	0.503407	0.701867	0.942724	1.39546	0.7755	0.693377
ENSMUSG00000001767	5.78303	5.72576	5.81826	6.05299	5.63518	6.08337	5.86036	5.71777	5.8327	5.89258	6.18283	5.94197	5.7481	6.00583	6.26321	5.51253	5.88386	6.26614	5.42224	5.86852	5.85494	5.65743	5.21066	5.60104	5.42859
ENSMUSG00000001768	0.576971	0.111734	0.403796	0.222298	0.0812475	-0.0658737	0.00161147	0.279519	0.421219	0.436172	-2.67487	-0.65989	-0.968962	-0.0810544	-2.79232	0.559014	-0.529429	-3.11348	-0.998665	-4.06959	-3.87264	-2.69866	-2.63942	-3.37018	-3.33555
ENSMUSG00000001774	6.35549	6.749	6.66368	6.4833	6.28686	6.56318	6.755	6.46525	6.66005	6.29499	6.9441	6.40988	6.04741	6.86055	6.47403	5.72375	6.69802	6.76638	6.49	6.457	6.96488	6.7821	6.66978	6.34351	5.95113
ENSMUSG00000001783	7.23412	7.19254	7.12225	7.55044	7.05001	7.61187	7.35198	7.20396	7.23387	7.39802	8.45307	7.99604	7.43792	7.74767	8.23011	6.63106	7.03713	8.54657	6.72389	7.56658	7.43012	7.19323	6.78054	7.29999	7.12582
ENSMUSG00000001785	4.85292	4.70266	4.8081	5.13242	4.66556	5.18533	4.99369	4.90898	4.90189	5.00786	6.11452	5.38558	5.93209	5.45236	5.93033	4.57277	5.4192	6.10811	4.30083	5.32144	5.36433	5.02608	4.86467	5.18228	5.02773
ENSMUSG00000001786	4.50395	4.45087	4.38347	4.52273	4.27728	4.27243	4.45127	4.31102	4.39157	4.4337	4.26936	3.8361	4.48306	3.98817	4.33929	4.23595	4.25547	4.40293	3.84847	4.74936	4.61925	4.73128	4.68932	4.81941	4.62645
ENSMUSG00000001794	5.14503	4.9761	5.09081	5.52723	4.99998	5.53202	5.12749	5.22534	5.1801	5.46435	5.78032	6.20399	5.93639	6.09841	6.64174	5.62495	6.67146	5.67696	5.19116	6.18615	6.00234	5.63136	5.29643	5.89374	5.76687
ENSMUSG00000001815	-3.58402	-2.78256	-3.88688	-3.38373	-4.87295	-3.59837	-4.27637	-3.73046	-4.80375	-5.11842	-3.32694	-3.4207	-3.93244	-4.55354	-4.66679	-3.36909	-5.02768	-3.96148	-2.64636	-4.06959	-3.02464	-6.60555	-6.54631	-4.95514	-4.18354
ENSMUSG00000001827	-0.378907	-1.11629	-1.02181	-1.54045	-1.24846	-1.45153	-0.765411	-1.11903	-1.51097	-1.34583	-2.43386	-2.3427	-1.30017	-2.23161	-2.16429	-1.49462	-1.46696	-1.89109	-0.938544	-1.53353	-1.94664	-0.933122	-1.05446	-1.49571	-1.22007
ENSMUSG00000001829	3.78039	3.82816	3.78282	3.90963	3.82204	3.94712	4.15425	3.95163	4.03013	3.76433	4.69212	4.35014	4.93213	4.74905	4.26335	3.19988	4.58751	4.25615	4.20914	4.13279	4.19661	4.22373	4.17837	4.14904	4.05383
ENSMUSG00000001833	7.41509	7.56049	7.6186	7.85902	7.41381	7.77807	7.70387	7.45535	7.49852	7.4277	8.18438	7.79215	7.71303	7.9	8.08075	7.34248	7.68486	8.04564	7.2154	7.58641	7.5204	7.24208	7.10865	7.44206	7.1825
ENSMUSG00000001844	4.29113	4.18824	4.17536	4.52916	4.39149	4.58225	4.23063	4.30845	4.20244	4.43681	4.70569	4.8466	5.04656	4.62786	5.00623	5.04735	4.64368	4.72992	4.15324	4.54733	4.31224	4.19939	4.08941	4.52531	4.50366
ENSMUSG00000001847	7.114	7.07941	7.11218	7.4553	7.0099	7.46306	7.27051	7.192	7.09306	7.19171	7.87271	7.77686	7.74773	7.83801	7.99854	7.12572	7.77113	7.71313	6.87969	7.15705	7.06966	6.76426	6.43698	6.9504	6.66536
ENSMUSG00000001855	6.36119	6.25438	6.26112	6.2926	6.59393	6.2778	6.36782	6.62561	6.60602	6.44172	6.91226	6.42868	6.98182	6.48044	6.22757	5.85703	6.14488	6.38638	6.11705	6.33766	6.21427	6.25672	6.28663	6.37134	6.48946
ENSMUSG00000001864	-1.62466	-2.02072	-1.40883	-1.49391	-2.99848	-2.31826	-1.38885	-2.04241	-3.66624	-3.24395	-1.1801	-0.862707	2.09878	0.0433929	-2.79232	-2.1467	1.32635	1.21644	-2.85281	-3.58416	-2.28768	-3.14612	-4.22438	-2.45264	-3.04604
ENSMUSG00000001865	-3.94659	-4.13619	-3.88688	-3.77075	-3.65056	-4.82076	-4.27637	-4.57846	-4.31832	-4.38145	-6.1343	-5.00566	-6.25436	-4.06812	-6.25175	-4.95406	-5.76465	-6.2834	-6.55325	-6.39152	-6.19457	-3.43562	-6.54631	-6.5401	-4.92051
ENSMUSG00000001870	2.0169	2.01318	1.83041	1.10529	1.99246	1.64412	1.491	2.0067	1.93421	1.6643	1.26677	0.727126	0.636441	3.91221	-0.155302	1.61274	2.61762	0.276623	2.14335	1.61917	1.37393	1.7416	1.93357	1.41438	1.83773
ENSMUSG00000001891	5.42067	5.28984	5.41331	5.63161	5.16002	5.61074	5.46273	5.48412	5.53142	5.68437	5.68628	5.59889	5.39534	5.56358	5.63509	5.12498	5.44379	6.42072	5.15281	5.63051	5.5244	5.21742	5.08714	5.6036	5.14423
ENSMUSG00000001901	1.33881	1.78928	0.672086	0.342592	0.0812475	-0.176905	1.81533	0.259481	0.374171	0.436172	1.00525	1.03142	-0.639654	-0.305615	0.516435	1.37387	0.489596	1.64141	-0.0775209	1.9259	2.28521	1.10181	0.633598	0.599447	1.48888
ENSMUSG00000001909	5.24457	5.24348	5.17181	5.51827	5.33113	5.48729	5.38122	5.32827	5.34002	5.3667	6.24792	6.01305	6.48483	6.0857	6.35284	6.19047	6.0505	6.46091	5.41226	5.9128	5.79756	5.73058	5.61149	5.9065	5.88689
ENSMUSG00000001910	5.71326	5.76166	5.86207	6.19645	6.025	6.14098	6.07795	6.07585	6.09491	5.79394	6.86021	6.49092	7.13122	6.75304	6.68754	5.06843	6.4836	6.56735	5.64272	6.27453	6.10321	6.03552	5.68702	6.22987	6.00556
ENSMUSG00000001911	2.24208	2.16214	2.23891	2.50179	2.64323	2.59036	2.21289	2.31169	2.21644	2.19483	1.95846	3.04783	4.41179	3.36422	2.79537	2.32826	4.6015	1.9015	0.877406	2.25594	2.27711	2.13254	1.60851	2.21144	2.73054
ENSMUSG00000001918	8.43089	8.50091	8.37358	8.53512	8.58019	8.59766	8.55932	8.57512	8.50684	8.43917	7.78522	8.56975	7.48193	8.82613	7.86808	8.65154	8.97747	8.04982	7.64649	6.55959	6.48019	6.37012	6.44291	6.83235	6.77225
ENSMUSG00000001924	7.82848	7.77459	7.82349	8.07293	7.77571	8.02156	8.0572	8.04646	8.04498	8.04996	8.7358	8.30072	8.43464	8.47577	8.58375	7.55363	8.38983	8.60313	7.58258	8.10384	7.97849	7.76653	7.38166	7.92339	7.72715
ENSMUSG00000001930	1.13076	1.19028	0.911452	0.115185	0.607284	0.198624	1.081	0.917667	0.595742	1.00781	0.989459	0.758403	0.110403	0.541831	-0.30495	1.038	0.0236092	-0.445377	0.813968	0.748652	1.03677	0.79628	1.35393	0.673944	1.20241
ENSMUSG00000001942	2.84488	3.07072	3.07743	3.10532	2.89708	3.09816	3.12614	2.89971	3.17097	3.06775	3.89601	4.38088	3.12422	4.17836	1.26179	3.90111	4.35222	2.82121	3.66793	4.66444	4.68942	4.56845	4.26525	4.45968	4.38336
ENSMUSG00000001943	-1.02603	-0.736263	-0.912876	-1.13134	-0.268087	-1.65084	-2.20598	-2.37683	-2.60211	-2.79649	1.10411	-2.19831	-0.639654	-2.23161	-4.66679	-3.73166	-3.26215	-0.925852	-4.23133	-6.39152	-3.38721	-3.43562	-3.08688	-4.21818	-3.69812
ENSMUSG00000001946	-2.36163	-1.37538	-1.26797	-2.51699	-1.81406	-2.49883	-2.35037	-1.61499	-2.08128	-3.89602	-0.776746	-2.68374	-1.61051	-2.78801	-2.79232	-2.1467	-2.30521	-2.37651	-2.30533	-3.58416	-4.6096	-3.79819	-3.37639	-3.08067	-3.33555
ENSMUSG00000001948	-1.13924	-0.511703	-0.284845	-0.855477	-0.707609	-1.19627	-1.46902	-0.969653	-1.29279	-1.41798	-0.0972816	0.595896	-1.12508	0.241324	-3.44439	-2.01546	-0.585861	-1.31933	-1.9094	-1.60437	-0.985112	-1.32015	-2.29838	-1.61195	-1.42099
ENSMUSG00000001962	4.13556	4.03429	4.09774	4.10009	4.07444	4.37809	4.03014	4.13097	3.80728	3.95394	3.90599	3.92014	3.99948	4.38486	3.75247	3.3421	3.65391	4.01236	3.78548	4.73067	4.71007	4.23759	4.15673	4.69172	4.46679
ENSMUSG00000001964	4.76441	4.72322	4.69619	5.14783	4.66849	5.1341	4.97324	4.87441	4.79112	4.66298	5.41569	4.99709	5.32368	5.409	5.37589	3.99133	5.04527	5.12804	4.01666	5.35786	5.30973	5.03743	4.64373	5.28003	4.82784
ENSMUSG00000001983	2.90593	2.80048	3.01488	3.29151	3.21968	3.22344	3.13952	3.44915	3.48411	3.16214	4.01866	3.58293	3.1007	3.81273	3.276	1.54789	3.16128	4.10337	2.83945	3.51367	3.4158	3.20335	2.81661	3.33211	3.37282
ENSMUSG00000001985	0.274954	-0.049184	-0.0537983	-1.07721	0.301429	-0.458762	-0.549461	0.314787	-0.620254	-0.0480487	-1.07991	-0.763407	-1.35417	-0.672576	-1.61089	0.301819	-1.20798	-0.807311	0.297735	-0.417639	-0.58843	-0.0885961	0.411683	-0.227902	-0.00834607
ENSMUSG00000001986	2.49168	1.7591	1.94073	2.43656	2.91063	1.59322	1.4459	1.9276	1.84324	1.89631	1.98401	-2.03404	-1.59217	-0.789571	-2.0214	3.83782	2.97083	2.53529	-0.120293	-1.83409	-1.60306	-1.25577	-0.944184	-0.834824	-0.825778
ENSMUSG00000001988	-0.18409	-0.187177	-0.218503	0.0445109	0.436906	-0.138937	0.00161147	-0.0548999	0.223053	0.0910361	0.899125	0.279738	-0.188275	-0.00510557	0.967419	0.827304	-0.0186911	1.08292	0.104957	-0.325426	-0.172198	0.13592	-0.0705781	0.42568	0.527952
ENSMUSG00000001995	5.94034	5.92896	6.05009	5.65035	5.91155	5.95382	5.88332	5.85399	5.80938	5.75943	2.91283	5.46372	3.4022	4.91855	3.65965	4.2711	4.93828	3.7787	2.77114	5.74393	5.85217	5.75856	5.3053	5.75659	5.41168
ENSMUSG00000001998	5.62596	5.60155	5.67374	5.55005	5.65443	5.59292	5.54259	5.53964	5.51503	5.46232	5.4422	5.30261	5.2044	5.38301	5.50082	5.7136	5.6275	5.56828	5.57744	5.51923	5.51574	5.52852	5.50347	5.44992	5.44213
ENSMUSG00000001999	2.83845	2.88944	2.74038	3.04838	2.69825	3.05576	3.12289	2.76306	3.20471	2.82214	3.8839	3.54385	4.3137	3.71062	3.9467	2.25575	3.71215	3.9418	3.00849	3.76084	3.60795	3.36695	3.23806	3.74999	3.39395
ENSMUSG00000002006	2.71851	2.63653	2.5412	2.48312	2.56393	2.51551	2.641	2.53287	2.58506	2.30511	2.78754	3.57076	3.50903	4.32003	1.16886	2.48925	3.52555	1.36061	2.40902	1.22966	1.5203	1.31979	1.40422	1.29158	1.69837
ENSMUSG00000002007	4.5181	4.14869	4.35357	4.26986	4.16506	4.26759	4.08907	4.1351	4.2768	4.61798	3.67145	4.09675	3.06079	4.00181	4.33415	2.52976	3.86896	3.62198	2.43827	6.51255	6.22144	6.32427	6.21378	6.6384	6.49998
ENSMUSG00000002010	6.26095	6.14908	6.28107	6.68292	6.08922	6.65074	6.43804	6.3156	6.25681	6.39449	7.13497	6.96096	6.90314	6.86167	7.12533	5.82922	6.73445	7.22154	5.68605	6.61884	6.45716	6.16284	6.00468	6.59673	6.34335
ENSMUSG00000002012	-4.43202	-4.13619	-3.52431	-3.07887	-6.45791	-6.40572	-5.01334	-4.57846	-5.54071	-5.11842	-6.1343	-6.59063	-2.79493	-4.55354	-6.25175	-2.83858	-0.635363	-6.2834	-6.55325	-6.39152	-6.19457	-6.60555	-6.54631	-4.95514	-6.50547
ENSMUSG00000002014	4.99885	4.91456	4.93558	5.32424	4.64996	5.27156	5.18919	4.99708	5.01228	5.02241	5.98302	6.03303	6.31905	6.04358	6.57381	5.55341	6.235	6.1384	4.73619	5.64843	5.4316	5.17868	5.1007	5.54636	5.29097
ENSMUSG00000002015	5.56092	5.68523	5.58334	5.97318	5.36027	5.8016	5.89079	5.5639	5.79598	5.61883	6.3548	6.47899	6.02728	6.43784	6.55983	5.67439	6.27324	6.30179	5.34572	6.78481	6.6472	6.37012	5.94579	6.55381	6.20942
ENSMUSG00000002017	4.54125	4.48301	4.48878	4.65455	4.63021	4.64344	4.57974	4.60592	4.60267	4.6722	5.06599	4.87851	4.07319	5.23207	4.72768	4.33827	4.76771	5.19081	4.55592	4.78777	4.88024	4.49051	4.60153	5.03874	4.74779
ENSMUSG00000002020	-0.26414	0.249324	0.0534873	-0.126283	0.366891	0.586737	0.440415	0.491084	0.217467	0.336875	-0.105882	3.49613	3.34248	3.84343	8.97392	5.22156	1.81541	2.00935	9.42934	-0.106919	-0.185922	0.045814	0.00547764	-0.541674	0.274055
ENSMUSG00000002028	8.43976	8.43017	8.37057	7.99321	8.56658	7.85889	8.3457	8.65654	8.59797	8.44188	7.73761	7.98907	7.80096	7.95769	7.58203	8.13655	7.64276	7.89571	8.5887	7.94953	7.88162	8.10637	8.31705	8.25728	8.232
ENSMUSG00000002031	4.45585	4.14324	4.17796	4.66904	4.33051	4.74316	4.22683	4.37585	4.28192	4.69719	4.98445	5.08961	4.56494	4.66955	5.11105	5.24595	5.17114	5.21758	4.51877	4.18621	4.06597	3.96717	3.79212	4.04212	4.19229
ENSMUSG00000002032	-0.604199	-0.340334	-0.763499	-1.09615	0.171445	-0.428444	-1.46902	-0.457446	-0.183161	-0.436593	-0.461873	-0.568259	-0.14584	-1.14755	-2.00382	-0.472929	-0.720251	-0.668694	0.21493	-1.86795	-1.55071	-1.05096	-1.18876	-1.33065	-0.396946
ENSMUSG00000002033	-2.19611	-2.2508	-1.82162	-3.21401	-3.27355	-3.53808	-2.86601	-2.63064	-2.87775	-3.00294	-2.93435	-3.41634	-4.6694	-3.40181	-6.25175	-3.72178	-2.81589	-2.82397	-1.9094	0.579765	-0.0860413	-0.452578	-1.68408	-2.14779	-0.0622205
ENSMUSG00000002043	3.44204	3.27978	3.1653	3.93555	3.20208	3.89234	3.49841	3.66662	3.63671	3.76728	3.56093	4.48552	4.52618	4.09679	4.45475	3.70535	4.11851	4.63322	3.02228	3.7052	3.25458	3.11384	3.06287	3.48642	3.48463
ENSMUSG00000002052	6.70013	6.54708	6.57876	6.69728	6.69853	6.82772	6.72085	6.74564	6.78694	6.79661	7.20679	6.83324	7.01128	6.95861	6.99466	6.58307	6.84322	7.58252	6.61153	7.15517	7.16598	7.01677	6.91885	7.13409	7.07515
ENSMUSG00000002055	6.44814	6.82236	6.81688	7.19036	6.95751	7.02007	7.08596	6.74469	6.70561	6.19123	6.55922	6.54879	6.59697	6.98522	6.64269	5.30588	6.28091	6.77943	5.47694	0.0733965	0.449903	0.549653	0.191134	-0.0927597	0.703896
ENSMUSG00000002057	-2.83846	-2.90667	-3.51577	-5.14663	-2.19369	-2.49714	-4.25806	-2.98713	-3.41443	-3.23885	-2.64356	-2.34081	-3.93021	-4.06354	-2.54657	-2.83339	-2.9548	-4.69643	-3.08522	-4.0674	-3.38453	-2.89299	-2.82421	-3.72413	-3.32418
ENSMUSG00000002058	2.65332	2.33593	2.53218	2.75402	2.56723	2.88199	2.31159	2.39193	2.7151	2.99879	3.78009	3.30873	4.62904	2.69249	4.51726	3.6958	3.77645	4.06643	1.5395	5.08574	4.75453	4.49446	4.10384	4.94824	4.65124
ENSMUSG00000002059	0.568067	0.481983	0.200107	0.0422457	0.624134	0.0197756	-0.010149	-0.158774	0.271801	-0.185395	-0.358093	-0.680592	-0.130584	-0.41442	-1.24583	0.49171	-0.397378	-0.211208	-0.0709375	-0.244521	-0.833223	0.46118	0.590958	-0.907344	0.479633
ENSMUSG00000002064	4.24472	4.15259	4.19791	4.31156	3.89117	4.18842	4.37949	4.23339	4.28398	4.32494	4.68599	4.65205	4.16209	4.80688	5.10593	5.30845	4.93509	5.54653	4.33156	5.47926	5.39623	5.09989	4.88434	5.24841	5.00707
ENSMUSG00000002068	3.69225	4.01001	3.93421	4.79724	4.24202	4.53327	4.6216	4.1298	4.2369	3.64424	5.66947	4.33196	5.257	5.11728	4.4702	0.62182	3.96271	4.597	3.42562	2.95068	2.81386	2.83947	3.01415	3.09107	3.2002
ENSMUSG00000002076	-3.05334	-2.17474	-3.23339	-2.71619	-2.99782	-2.01338	-1.55191	-1.85422	-2.17095	-2.05746	-2.67485	-1.54619	-3.08388	-1.82797	-4.66624	0.00171536	-0.29413	-4.69844	-1.79653	-4.06649	-3.87251	-2.21256	-2.45873	-3.08005	-2.41789
ENSMUSG00000002083	2.47728	1.8613	1.98172	1.60295	0.412453	2.07406	2.1056	1.73261	1.4096	2.26529	4.48501	3.08357	3.04255	3.49848	0.643068	3.53646	3.82219	2.8638	0.83045	1.34319	0.491935	0.214632	-0.713421	1.23468	0.389347
ENSMUSG00000002100	1.50815	1.47196	1.32257	0.846224	1.85043	1.18673	0.963941	1.47899	1.30478	1.57739	0.942518	0.589282	1.05852	0.179812	0.56843	1.26188	0.411943	-0.0935797	1.56049	1.07609	1.33682	1.61845	1.33021	1.6248	2.0298
ENSMUSG00000002102	6.54455	6.58429	6.59981	7.14291	6.45965	7.04126	6.91707	6.68891	6.78348	6.72537	7.42113	7.16144	7.22048	7.30576	7.39246	6.35318	7.0221	7.49385	6.16206	6.56325	6.43183	6.10915	5.7391	6.40699	6.13825
ENSMUSG00000002103	2.59637	2.60126	2.42798	2.51442	2.95747	2.92445	2.31254	2.75863	2.77392	2.67331	2.55	3.12369	3.54067	3.0622	2.63414	3.91974	3.74784	1.95674	3.58886	2.98387	2.64356	3.0474	2.82544	3.03311	3.15302
ENSMUSG00000002104	-2.66648	-2.17684	-2.05038	-3.07887	-2.20998	-2.94629	-2.69141	-2.9935	-2.08128	-2.79649	-2.04684	-1.94677	0.188579	-2.23161	-2.79232	1.11203	-1.04583	-2.82397	-2.02969	-4.80655	-3.87264	-3.79819	-2.84587	-2.83966	-2.25754
ENSMUSG00000002105	2.79488	2.77939	2.71945	2.94314	2.9451	3.06751	2.82093	2.84948	2.707	2.69536	2.50595	3.25956	2.66152	3.09176	3.19306	4.18365	3.60532	2.9213	2.88346	3.561	3.33486	3.35429	3.28966	3.44709	3.61166
ENSMUSG00000002107	8.1318	8.12656	8.15474	8.11063	8.10916	7.98595	8.18855	8.19151	8.10923	8.13994	8.65018	8.14701	8.20051	8.12821	8.16022	8.15886	7.96286	8.34417	7.61602	8.01339	7.96435	7.97967	7.9405	7.94934	7.8453
ENSMUSG00000002108	-1.08152	-0.619618	-0.544489	-1.49391	-0.843201	-0.913871	-0.925876	-0.457446	-0.750636	-1.8454	-1.88637	-1.16436	-1.12508	-0.432527	-1.49686	-1.49462	-0.338381	-1.07395	-0.720364	-0.663595	-0.579856	-0.772657	-0.873886	-0.867679	-1.01362
ENSMUSG00000002109	2.43791	2.86633	2.44877	2.85839	2.90332	2.67424	3.2294	2.68926	2.95318	2.83319	3.75543	2.60152	3.99265	3.41931	3.02225	2.70118	3.72192	3.80676	3.3887	4.32639	4.08242	4.13898	4.62143	4.51118	4.55196
ENSMUSG00000002111	4.99047	4.67723	4.86179	5.15931	4.78348	5.27771	4.87591	5.00763	4.90396	5.22106	5.7264	5.03554	5.06587	4.37186	5.82874	3.98552	2.96441	5.52435	3.32173	5.76741	5.74832	5.40113	4.86255	5.63949	5.26973
ENSMUSG00000002129	6.27764	6.35776	6.37795	6.67019	6.47186	6.7166	6.59351	6.61386	6.61022	6.29678	7.31779	6.85527	7.26624	7.1826	7.15592	5.8728	6.70537	7.63088	6.23764	6.26705	6.21291	6.09926	5.8451	6.12272	5.95466
ENSMUSG00000002147	6.90638	6.75043	6.84335	6.87179	6.63369	6.91747	6.77034	6.76306	6.76886	6.92541	6.40219	6.65061	5.99801	6.51779	6.95022	5.88489	6.67614	6.62217	6.42599	8.02271	7.92802	7.84714	7.51683	8.00818	7.63192
ENSMUSG00000002190	-0.972586	-0.485939	-0.585712	1.71121	0.575512	2.98445	2.93113	2.9498	3.10914	3.25227	5.35705	5.30305	4.08214	4.51846	3.85023	5.91451	4.32238	5.43127	3.4053	-6.39152	-4.6096	-6.60555	-6.54631	-6.5401	-6.50547
ENSMUSG00000002204	6.0834	5.9799	5.96269	6.29702	5.89479	6.44608	6.18785	6.28552	6.26653	6.62219	6.47887	7.54497	7.25716	7.21054	7.72453	5.74159	5.38627	5.07595	6.26235	8.20079	8.18528	7.86528	7.51416	8.0295	7.83205
ENSMUSG00000002205	5.07433	5.15311	5.09881	5.26598	5.19926	5.34598	5.22285	5.30415	5.3491	5.12429	5.35923	5.17569	4.78506	5.28493	5.35564	4.66404	5.00094	5.54411	5.14994	5.31131	5.1022	5.29031	5.19092	5.28094	5.20801
ENSMUSG00000002210	4.51338	4.40889	4.51673	4.59682	4.53472	4.67964	4.57117	4.51424	4.48328	4.5589	5.05881	4.95096	4.98092	4.87733	5.32778	4.77589	4.57308	4.84881	4.11896	4.95668	4.86849	4.79376	4.67498	5.00482	4.92215
ENSMUSG00000002221	6.07108	6.08411	6.04455	6.33656	6.32526	6.23711	6.4251	6.27933	6.31839	5.95207	6.63178	6.02304	6.71504	6.45559	6.19273	5.33722	5.83627	6.44704	6.05256	5.00121	4.79675	4.90109	4.94925	5.06762	4.93385
ENSMUSG00000002222	7.38257	7.41762	7.47473	7.49032	7.32907	7.49228	7.48759	7.27292	7.36818	7.47337	7.7231	7.85121	6.81564	7.75713	7.60827	8.14264	7.75691	7.65185	7.87324	6.75521	6.72902	6.54503	6.59348	6.65793	6.47309
ENSMUSG00000002227	4.14768	4.40081	4.20889	4.59927	4.60481	4.11293	4.29879	4.38443	4.37467	4.49813	2.58338	4.84244	5.41496	4.91691	4.3602	4.43181	5.1956	1.71095	4.29928	4.3692	4.32212	4.25786	4.18076	4.50224	4.618
ENSMUSG00000002228	-1.99906	-2.17684	-1.74004	-1.44882	-2.75747	-1.76187	-1.95445	-1.94619	-1.57109	-1.08867	-6.1343	-2.89019	-3.44701	-1.83108	-1.85943	-1.89516	-1.62169	-3.96148	-2.02969	-3.58416	-4.6096	-4.28362	-6.54631	-4.21818	-3.04604
ENSMUSG00000002233	-0.921056	-0.294891	-0.465417	-0.841832	0.2003	-1.12032	-1.55391	-0.0548999	-0.357491	-0.164221	-2.67487	-1.03604	-0.526444	-1.20304	-0.697161	0.0903384	0.272444	-3.96148	-0.36343	-0.71909	-1.43968	-1.56115	-1.12005	-0.985516	-0.574733
ENSMUSG00000002249	0.149247	0.331511	0.261864	-0.373587	0.500638	-0.284332	0.363999	-0.587458	-0.0997204	-0.248645	-0.0193034	-0.524453	0.915809	-0.706125	-2.48842	-0.856065	0.164395	-0.690361	0.456409	-0.898338	-1.54886	-1.16867	-0.0940952	-0.756295	0.414276
ENSMUSG00000002250	3.00594	2.80371	2.71727	2.63079	3.00766	2.76169	2.73485	3.26828	3.20636	3.18079	2.78754	2.99996	2.81978	2.83361	2.70535	2.95484	2.74711	2.06974	3.0185	2.80078	2.90083	2.7542	2.87785	2.98933	2.96417
ENSMUSG00000002257	4.52392	4.41027	4.43569	4.95271	4.6733	5.03566	4.47115	4.57484	4.55424	4.92461	5.67346	6.53656	6.50656	6.24978	6.26862	6.38561	6.29729	4.54553	4.46842	6.25752	6.02309	5.85516	5.43061	6.22082	5.98563
ENSMUSG00000002265	-2.50455	-1.52373	-1.56495	-2.94644	-1.24846	-1.65084	-2.07296	-1.59947	-2.59789	-2.79337	-2.96437	-3.1312	-1.86205	-1.91681	-3.92982	-2.01546	-3.44272	-3.47605	-1.34271	-2.93085	-1.671	-1.96169	-1.18715	-1.77857	-1.97687
ENSMUSG00000002266	1.83505	1.43669	1.74188	1.29424	1.39141	1.23484	1.24696	1.42126	1.24871	1.54497	-0.281001	0.360762	0.0810545	-0.0137023	-0.193782	1.27732	0.563633	0.0203601	1.43157	0.70912	1.14748	1.36506	1.64328	0.946102	1.46293
ENSMUSG00000002274	3.14706	3.30183	3.44824	4.00738	3.41533	3.94439	3.45506	3.59403	3.46727	3.23079	5.30406	4.60125	5.61327	4.73148	4.82456	2.19307	3.94503	4.47795	2.78468	2.41618	2.24113	1.78553	1.6831	2.14799	2.17833
ENSMUSG00000002279	4.42408	4.45735	4.3783	4.30459	4.56668	4.29539	4.28545	4.53432	4.49002	4.36213	3.60083	4.5638	4.1154	4.3387	4.50079	4.32022	4.55406	3.84848	4.32937	3.99989	4.23474	4.35892	4.17042	4.20298	4.28911
ENSMUSG00000002280	4.44983	4.51916	4.60735	4.79854	4.70471	4.93158	4.72654	4.6765	4.69778	4.66489	4.63295	4.97485	4.45874	4.76551	4.81718	4.64655	4.90053	4.75472	4.65573	4.97848	4.86378	4.84654	4.47551	4.97235	4.86324
ENSMUSG00000002289	1.56347	2.12224	1.97465	1.87975	1.38129	1.45846	1.85703	0.887513	1.46304	1.29097	1.5868	-0.757737	3.0517	0.686772	-1.49686	-2.83858	-1.62169	1.91135	-1.3438	-1.74766	-1.06528	-3.14612	-1.68833	-2.63321	-1.55127
ENSMUSG00000002297	5.67092	6.1045	6.12928	6.45068	6.02963	6.39137	6.30231	5.93905	5.98943	5.59028	6.27803	6.10874	6.16412	6.43178	6.44667	5.33514	5.82911	6.31531	5.43571	4.17593	4.23267	4.05907	4.00341	4.3873	3.71314
ENSMUSG00000002307	5.34507	5.2917	5.34571	5.65793	5.26362	5.58261	5.34604	5.45413	5.42915	5.43777	5.5368	5.57836	5.88742	5.63554	5.83803	5.05671	5.4385	5.65434	5.0406	5.97835	5.67849	5.58335	5.23873	5.77985	5.58033
ENSMUSG00000002308	1.45063	1.36277	1.39852	1.7407	0.761257	1.45846	1.67316	1.7685	1.99586	1.22143	3.28987	2.89922	3.58956	3.31064	2.65814	0.976682	3.10469	3.26926	1.90207	2.08016	1.96025	1.89031	1.66801	1.91522	1.58729
ENSMUSG00000002319	3.08683	3.22783	3.17918	3.58012	3.59913	3.69669	3.65853	3.39626	3.69504	3.27951	5.72826	4.9351	5.97798	5.29122	5.58631	3.52188	5.15699	5.3469	4.06861	4.5869	4.57531	4.43312	4.41907	4.71123	4.69367
ENSMUSG00000002320	4.91538	4.92689	4.8496	5.16522	4.99019	5.18585	5.10091	5.01179	4.95783	5.04488	5.27762	5.61509	5.41697	5.82242	6.24676	4.92698	5.53113	5.28105	5.09422	5.19111	5.0823	4.85084	4.85896	5.24146	5.08782
ENSMUSG00000002324	-3.94659	-1.37538	-1.48478	-1.97934	-0.763956	-1.36133	-1.3129	-2.04241	-1.39676	-1.94849	-0.519588	-0.975917	-1.61051	-0.641686	-1.49686	-1.89516	0.88249	-2.03548	-1.87336	-1.47924	-0.172198	-0.00563455	0.1119	-0.35028	0.654401
ENSMUSG00000002325	5.64073	6.17089	5.86946	6.34873	5.99477	5.83497	5.6929	5.76888	5.78467	6.1887	4.39793	5.96914	5.56651	6.05057	5.85985	4.6573	6.24782	4.65243	6.06978	6.99439	7.1657	6.90164	6.59599	6.89772	6.90369
ENSMUSG00000002326	4.46098	4.49842	4.45868	4.6357	4.49556	4.555	4.68999	4.5534	4.46912	4.35934	4.94319	4.74867	4.53761	5.08417	5.67492	4.38505	4.81436	5.29733	4.66046	4.48883	4.39883	4.29607	4.28103	4.61028	4.3672
ENSMUSG00000002329	4.62414	4.57217	4.68558	4.98718	4.61362	5.05397	4.9194	4.8703	4.87102	4.93923	5.31071	5.54803	4.82553	5.4775	6.43144	5.32124	5.60892	5.82018	4.76669	5.12655	5.09772	4.75059	4.86832	5.19638	5.03309
ENSMUSG00000002332	3.76274	3.60002	3.54536	4.22099	3.6675	3.93968	3.75815	3.81814	3.71116	4.27032	4.59107	4.54059	4.32589	4.2324	5.13896	3.79749	4.2965	4.87584	3.93157	4.07507	3.80402	3.60025	3.51303	3.97855	3.93436
ENSMUSG00000002341	1.46433	1.39151	1.22792	0.551879	1.57563	1.25168	1.36945	1.40804	1.18314	0.959433	-0.009124	0.160198	0.624666	0.0750934	-0.238363	0.916185	0.756573	-0.0130322	1.57148	1.27843	1.36784	1.81084	1.59503	1.07095	1.40755
ENSMUSG00000002342	3.31617	3.24751	3.21416	3.56017	3.36705	3.68571	3.67666	3.5143	3.62503	3.53144	4.06905	3.97828	4.22643	4.05748	4.09144	3.50127	4.15967	4.3359	3.46495	4.22779	3.99402	3.93458	3.91823	4.31086	4.08043
ENSMUSG00000002343	2.73538	2.80473	2.91515	2.96919	2.58746	3.01202	3.11957	2.94832	3.23295	2.53942	4.05438	3.15574	2.6262	3.74464	3.58714	1.31427	3.46086	4.39141	3.11478	3.27611	3.21737	3.0787	2.84637	3.25421	2.88391
ENSMUSG00000002345	3.956	3.70021	3.75388	3.9702	3.8217	4.01945	4.05544	3.99367	4.08925	4.05067	4.24183	4.34527	3.54168	4.24152	4.30954	3.51219	4.56216	4.45384	4.19074	4.57643	4.40069	4.2748	3.99962	4.45354	4.41116
ENSMUSG00000002346	2.01169	2.20569	1.92912	1.70695	2.65452	1.48537	2.13012	2.44419	2.28542	1.80444	1.70913	1.5888	1.96626	1.51026	1.02078	1.4453	1.98721	1.12424	2.63516	2.0086	2.08838	2.13882	2.7395	2.046	2.47873
ENSMUSG00000002365	5.68459	5.40361	5.50144	5.79779	5.58751	5.75509	5.45053	5.68809	5.61263	5.84231	5.30501	5.54796	5.6529	5.35004	6.99781	5.43647	5.57279	6.0881	5.59681	6.89345	6.70271	6.59244	6.47588	6.87233	6.6919
ENSMUSG00000002372	6.08545	6.04799	6.06169	6.45557	6.14687	6.48093	6.41659	6.22551	6.22595	6.12496	6.62288	6.47563	6.48309	6.61976	6.62764	5.99893	6.3656	6.53618	5.93333	6.2485	6.05069	5.9617	5.66345	6.24555	5.98863
ENSMUSG00000002379	4.52043	4.52543	4.58705	5.02839	4.37411	5.01687	4.80844	4.88056	4.74814	4.76876	5.32149	5.28472	5.1125	5.18014	5.42641	4.43898	4.84974	5.53398	4.1652	4.50103	4.21983	3.99708	3.3918	4.18867	4.10648
ENSMUSG00000002384	0.762941	0.759666	0.385913	-0.022636	1.06863	0.507498	0.344928	0.738374	0.738374	-0.216198	0.484066	-0.32395	0.76665	-0.349015	-0.522841	-0.122963	0.17214	-0.185678	0.760384	0.55098	0.496909	0.883545	0.335105	0.400188	0.932277
ENSMUSG00000002393	1.80957	2.06933	1.50912	2.20331	1.60132	2.04683	1.37766	1.48865	1.92357	1.76627	2.69938	2.55546	3.08934	2.22054	2.01634	3.4835	3.40691	1.80811	1.70012	2.67802	2.50624	2.60013	2.10649	2.47977	2.22327
ENSMUSG00000002395	5.48893	5.33841	5.45773	5.76108	5.07882	5.69658	5.57381	5.46073	5.40497	5.66704	5.95681	6.6613	5.76835	6.14082	6.59354	6.50555	6.32293	6.52777	5.29341	6.85121	6.59599	6.28908	5.83171	6.58418	6.27609
ENSMUSG00000002396	4.47827	4.74774	4.6869	4.65191	4.60094	4.54532	4.60763	4.39467	4.54331	4.42687	4.07972	4.39197	3.49428	4.5491	3.84592	3.79849	4.77969	3.88807	3.94943	5.04349	5.25246	5.19031	4.69538	5.12829	4.99026
ENSMUSG00000002409	4.7364	4.93139	4.85314	4.65906	4.94137	4.50342	4.68073	5.16805	4.95947	4.87169	4.38632	4.89268	4.11741	4.86978	4.45302	5.32478	5.16978	4.01007	5.19954	3.10634	3.13859	3.2725	3.00251	3.02785	3.07761
ENSMUSG00000002413	5.88739	5.86245	5.79018	5.80516	5.99902	5.77247	5.71156	5.81716	5.79697	6.03691	5.97924	5.95372	5.83714	5.83675	5.72284	6.92215	5.84793	5.79053	6.64038	5.66665	5.62943	5.70675	6.0745	5.8097	5.78199
ENSMUSG00000002416	4.22631	4.35631	4.34621	4.70598	4.39657	4.58281	4.56314	4.45268	4.52818	4.45635	5.49119	4.9123	5.173	5.20456	5.14214	4.24717	4.93457	5.18639	5.12905	4.40475	4.41567	4.23292	3.92571	4.35943	4.21371
ENSMUSG00000002428	5.95928	6.07398	6.05297	6.1029	5.82593	6.1109	6.19683	6.04349	6.10379	6.03028	6.12907	5.93335	5.68452	6.09806	6.20249	6.28126	6.23815	6.58582	6.08879	6.37929	6.42828	6.34386	6.31421	6.46228	6.25241
ENSMUSG00000002455	5.83031	5.71781	5.78731	6.0693	5.79268	6.19349	5.8928	5.83834	5.84892	6.04166	6.55984	6.35244	6.1166	6.29399	6.19766	5.81606	6.16917	6.45827	5.76161	6.75712	6.66516	6.41734	6.06356	6.57803	6.48339
ENSMUSG00000002458	4.84178	4.68221	4.74611	4.89977	4.71389	5.10553	4.91197	4.81686	4.9588	5.09063	5.32667	4.88865	5.14171	5.13051	5.59648	3.76133	4.57632	5.61935	4.35138	6.17715	6.11121	6.0899	5.88388	6.33315	6.21755
ENSMUSG00000002459	0.389396	0.167699	0.126895	-0.629564	-0.0943553	-0.440222	-0.512328	0.291501	-0.302745	0.384893	0.649188	-1.49933	-0.968395	-0.5274	-1.22655	0.820675	-1.07098	0.30396	0.910085	-0.844813	-0.452256	-0.275701	-0.195495	-1.05109	0.0709354
ENSMUSG00000002475	-6.75395	-3.60568	-5.10927	-4.30126	-4.87295	-6.40572	-5.01334	-4.57846	-4.80375	-5.11842	-4.54934	-5.00566	-6.25436	-3.70555	-6.25175	-2.29109	-3.89018	-3.96148	-3.09382	-6.39152	-3.87264	-5.02058	-6.54631	-6.5401	-6.50547
ENSMUSG00000002477	5.15006	5.42384	5.41303	6.04498	5.29611	5.9338	5.84481	5.633	5.65616	5.33371	6.81679	6.58687	6.68268	6.89795	6.38597	4.75497	5.84495	6.49399	5.17474	4.70284	4.6702	4.01533	3.8464	4.61242	4.36831
ENSMUSG00000002486	3.75331	3.7878	3.84413	3.60682	3.85667	3.86458	3.67921	3.81969	3.62743	3.56852	3.97584	3.58361	4.51742	4.33861	3.56259	4.81003	4.55633	3.41437	4.44576	3.98451	4.10868	4.15623	4.25071	4.21882	4.28985
ENSMUSG00000002489	5.12525	5.35499	5.2055	5.46821	5.26276	5.00526	5.05589	4.99329	4.99942	4.8679	4.5443	6.16739	6.58818	6.35019	2.67009	5.07247	6.63044	-0.400761	3.9752	-1.43732	-0.768301	-1.05096	-1.12005	-1.78522	-0.833045
ENSMUSG00000002496	5.74902	5.74301	5.77039	5.85953	5.92885	5.9679	5.97655	5.95704	5.98244	5.94915	6.33547	6.22555	5.79756	6.27074	6.2302	5.65469	6.23907	6.32373	5.8434	6.12081	5.9368	6.02127	5.91617	6.13235	6.01947
ENSMUSG00000002500	1.57248	1.39085	1.63219	2.35377	1.96415	1.70802	1.39605	1.89727	1.52178	2.1639	-0.579709	0.00928577	3.30979	-0.725723	-0.697161	5.59701	1.18567	-0.668694	-1.26785	-1.86795	-1.671	-2.51808	-2.45885	-2.14779	-2.41801
ENSMUSG00000002504	-2.11009	-1.87985	-2.60677	-2.04492	-2.75747	-2.31826	-2.69141	-4.57846	-2.48182	-2.79649	-4.54934	-4.2687	-0.526444	-3.70555	-4.66679	-4.21709	-0.210057	-3.47605	-4.23133	-4.06959	-6.19457	-6.60555	-4.22438	-4.95514	-4.92051
ENSMUSG00000002524	6.68731	6.62064	6.69203	7.05794	6.43861	7.00353	6.89142	6.69522	6.77698	6.72799	7.08139	6.98101	6.73946	7.13864	7.28802	5.91708	6.82571	7.10178	6.19053	7.32198	7.06444	6.89791	6.35776	7.11218	6.80699
ENSMUSG00000002546	5.44611	5.31361	5.36063	5.71477	5.51107	5.85174	5.52743	5.55667	5.45522	5.55836	5.89809	5.81105	5.71299	5.8325	6.2263	6.4208	5.99231	6.11454	5.62198	6.06766	5.87653	5.78915	5.57036	6.02665	5.7778
ENSMUSG00000002550	5.48708	5.22746	5.32034	5.70499	5.26127	5.75169	5.6269	5.40907	5.49421	5.69651	6.11709	5.71664	5.59797	5.78492	6.20871	6.21946	5.73179	6.01551	5.26139	5.28795	5.18112	5.03444	5.04274	5.48469	5.22621
ENSMUSG00000002565	2.60348	2.7694	2.88235	2.83244	2.67049	2.79192	2.50942	2.40304	2.25315	2.36978	5.75253	0.588735	3.21429	2.03977	3.11785	0.0743083	4.07889	3.37667	1.46223	0.103471	-0.31461	0.187122	0.457411	-0.607209	-0.262049
ENSMUSG00000002578	-2.59954	-2.99672	-2.11641	-2.44315	-1.65371	-2.44492	-1.58043	-2.48487	-2.13101	-2.12881	-2.17833	2.41788	0.278023	1.08992	0.0331857	2.08593	2.04138	-3.02018	2.02581	-4.80655	-2.26584	-2.90511	-1.40237	-3.37018	-1.78462
ENSMUSG00000002580	3.93512	3.94704	3.87839	4.35956	3.80765	4.34327	4.13542	4.29001	4.28313	4.27026	4.42888	4.57485	3.38743	4.74327	4.16702	3.01749	4.57623	5.10083	3.88441	4.4018	4.3001	3.86271	3.57123	4.26479	3.89625
ENSMUSG00000002588	-5.16898	-7.30612	-6.69424	-7.47119	-6.45791	-6.40572	-4.27637	-4.57846	-7.12568	-3.89602	-4.54934	-5.00566	-6.25436	-6.87547	-3.08182	-0.389271	-3.89018	-6.2834	-3.38333	-6.39152	-6.19457	-6.60555	-6.54631	-6.5401	-6.50547
ENSMUSG00000002602	-0.246151	-2.35192	-0.504412	-0.995455	-2.37045	-2.31826	-1.95445	-0.213889	-0.975928	-1.8454	-2.43386	-2.50316	-2.79493	-2.23161	-6.25175	-1.68104	-2.95729	-2.58296	-2.16094	0.294985	0.700252	1.03108	-0.206462	-0.130713	-0.130431
ENSMUSG00000002603	6.97141	6.89271	6.92062	6.88767	7.22604	7.01454	6.8865	7.29555	7.16388	7.24734	7.32041	7.2759	6.64832	6.9513	6.30674	5.05419	6.97366	7.44651	5.90609	6.20035	6.29454	6.22049	6.09317	6.32331	6.31665
ENSMUSG00000002608	5.90767	5.7679	5.83942	5.65637	5.91631	5.56258	5.63262	6.11833	6.00767	5.99728	5.64829	5.57898	5.05346	5.44279	4.89736	5.52471	5.53825	5.38592	4.79608	4.73712	4.78629	4.6908	4.81073	4.95425	4.99188
ENSMUSG00000002617	3.13632	3.23353	3.22314	3.45505	3.31256	3.53775	3.66472	3.38947	3.57601	3.57185	3.88462	3.83355	3.36468	3.88998	3.68047	3.62712	4.47674	3.85774	4.32418	3.12612	3.17434	3.10008	3.19776	3.14779	3.26651
ENSMUSG00000002625	5.12142	5.10248	5.0619	5.03586	5.12282	5.13779	5.07898	4.97267	4.97005	5.03429	4.63306	5.05908	5.22188	5.29789	5.38804	5.89013	5.61672	5.08565	5.19116	5.7121	5.79163	5.75283	5.90206	6.07484	5.90948
ENSMUSG00000002633	0.761754	0.606771	0.151254	0.38056	0.761257	0.00366728	0.344213	0.430527	0.405706	0.351903	-0.776746	-0.524538	-0.277084	-0.992827	-0.825485	0.3558	-0.749695	-1.23901	0.847625	-0.162697	-0.579856	0.40568	0.248104	-0.236324	-0.439382
ENSMUSG00000002635	3.50697	3.49559	3.64227	3.98568	3.68292	3.9419	3.69976	3.70602	3.76383	3.73437	4.00141	4.38307	3.6359	3.96452	4.32284	3.45675	3.85313	4.247	3.22647	4.23875	4.13523	3.94038	3.65948	4.21395	4.24188
ENSMUSG00000002658	5.37695	5.39584	5.42762	5.93992	5.34985	5.92491	5.76282	5.56032	5.57931	5.4966	6.51114	5.92827	6.34206	6.18607	6.31502	5.06877	5.73669	6.3963	5.23832	5.61165	5.68003	5.15392	4.9167	5.60551	5.29422
ENSMUSG00000002660	3.14239	2.97813	3.14339	3.47352	3.11384	3.5985	3.41432	3.25063	3.23078	3.21697	4.59277	4.11241	4.52782	4.20468	4.29418	2.84684	4.02053	4.84007	2.90002	4.21118	4.03305	3.76841	3.70517	4.18185	4.12843
ENSMUSG00000002661	2.33086	2.29936	2.61183	2.66964	2.07736	2.7667	2.41013	2.58544	2.62419	2.40253	2.81699	3.08709	2.04484	2.99335	3.15126	1.63591	2.95074	3.28075	2.03546	3.23602	2.93729	2.94327	2.42236	3.13409	2.8847
ENSMUSG00000002664	-1.62466	-0.798324	-0.861346	-1.16741	-0.625021	-0.851135	-1.17204	-1.28568	-1.45325	-1.5741	-1.0899	-1.54623	-2.00644	-1.44921	-1.29755	-0.811098	-0.749695	-0.261036	-0.938544	-0.965251	-0.768301	-0.4558	-1.68833	-1.58591	-0.622828
ENSMUSG00000002668	4.32887	4.10168	4.11714	3.97744	4.20476	4.08713	4.06437	4.2114	4.31571	4.4071	2.52034	4.21592	3.14438	4.1462	4.50564	3.93367	3.40778	2.57146	3.68156	5.6498	5.56157	5.73625	5.90979	5.89739	6.01588
ENSMUSG00000002679	3.64373	3.5727	3.80062	3.85355	3.61757	3.78287	3.69056	3.63002	3.70484	3.71553	4.04188	3.81558	4.17085	3.79253	4.17975	3.3421	3.56552	4.09922	3.57216	3.56413	3.85936	3.60999	3.40643	3.75796	3.69052
ENSMUSG00000002699	2.58292	2.89026	3.00822	3.26743	3.1172	3.17484	3.30746	3.58105	3.60706	3.75885	4.04843	1.96123	3.88125	2.7786	1.71896	0.48453	0.360795	4.06561	1.77549	0.780905	0.89962	0.586467	0.741398	0.0742592	0.748423
ENSMUSG00000002718	6.93836	7.02152	7.08037	7.35243	6.9722	7.29454	7.26705	7.10911	7.11086	7.00289	7.77048	7.43668	7.49421	7.67767	7.44631	6.42662	7.02122	7.49191	6.664	7.06356	7.08105	6.90227	6.73904	6.96486	6.77467
ENSMUSG00000002728	4.18717	4.19972	4.32226	4.50891	4.25737	4.62552	4.58987	4.29034	4.40347	4.22514	5.14709	4.85186	5.28456	4.88819	5.18863	4.73901	5.05042	5.06376	4.29963	4.49369	4.40828	4.36424	4.18285	4.36342	4.22848
ENSMUSG00000002731	2.27672	2.48015	2.20965	2.84056	2.11574	2.53386	2.75264	2.57737	2.63088	2.82995	2.01036	4.01578	3.44781	3.92462	3.88652	4.42893	4.63943	2.87394	2.79326	1.87995	2.00019	1.55936	1.57781	1.79529	1.46607
ENSMUSG00000002732	1.90783	1.81542	1.65006	1.79325	1.35587	1.83745	1.93697	1.33323	1.44797	1.7683	2.37745	2.74253	3.5546	2.29696	2.78442	4.84307	2.54975	2.64437	2.20497	0.597169	0.573619	0.13592	0.837393	0.40241	0.61347
ENSMUSG00000002733	4.56632	4.48845	4.4536	4.50752	4.35805	4.68096	4.6074	4.51226	4.60258	4.78649	5.1474	5.12929	5.17682	5.03632	5.49272	6.25723	4.7799	5.24944	4.58066	4.90486	4.93266	4.7492	4.74412	4.83521	4.80438
ENSMUSG00000002741	5.89014	5.78052	5.72546	6.23951	5.89827	6.29623	5.91123	5.92993	5.94159	6.09043	6.62829	6.39788	6.26306	6.38148	6.80201	6.08509	6.32822	7.07456	5.51384	5.73809	5.63951	5.37709	5.07162	5.57331	5.45344
ENSMUSG00000002748	8.23464	8.4368	8.40846	8.55306	8.44876	8.55184	8.67814	8.52209	8.58362	8.16815	8.98002	8.36742	8.47976	8.76269	8.26477	7.20557	8.36248	8.85014	8.29034	8.05923	8.12085	7.99637	7.80999	8.01934	7.78406
ENSMUSG00000002763	4.69984	4.76836	4.76468	4.90304	4.85327	4.83208	4.95389	4.98187	5.14725	4.85552	4.54782	4.95675	4.91368	5.34642	4.80014	3.89039	5.29447	4.6152	4.57151	5.43543	5.48271	5.22536	4.92384	5.31904	5.41004
ENSMUSG00000002767	3.72295	3.67355	3.72482	4.41976	3.82816	4.43888	4.1609	3.95643	3.87998	3.98562	5.38307	4.8144	5.70884	4.82823	5.19348	4.1051	4.68709	5.32346	3.77264	4.26262	3.96726	3.72546	3.52366	4.17042	4.05805
ENSMUSG00000002768	3.7549	3.66219	3.84606	4.21126	3.5917	4.14381	4.03701	3.91892	3.93169	4.03192	4.60633	4.47755	4.33322	4.54092	4.95475	3.30373	4.42943	4.99341	3.49975	4.74691	4.72847	4.2345	3.70024	4.6224	4.36323
ENSMUSG00000002769	-1.13924	-0.931079	-1.33668	-1.0618	-1.24846	-0.851135	-1.10645	-0.834301	-0.935851	-1.21153	-0.642445	-1.23308	-0.188275	-1.32088	-1.12247	0.472209	-1.32724	-1.23901	-1.0614	-1.03396	-0.52214	0.0238092	-0.0071527	0.254311	0.262714
ENSMUSG00000002771	-3.94388	-2.34909	-2.99296	-3.21589	-2.72569	-3.23524	-3.13721	-3.43889	-2.68957	-4.37886	-3.7625	-1.82252	-2.34747	-2.95242	-2.79013	-3.33649	-2.70292	-2.82197	-2.64578	-1.63185	-1.94664	-2.35705	-1.68833	-1.18255	-1.45953
ENSMUSG00000002778	4.60416	4.66003	4.64617	4.81912	4.66556	4.83208	4.81056	4.8499	4.77179	4.73697	5.09752	5.47647	4.86782	5.1754	5.02263	5.16963	4.96186	4.67587	4.60977	4.97426	4.71608	4.66767	4.3279	4.73427	4.41414
ENSMUSG00000002781	3.4123	3.66358	3.60464	3.46133	3.47013	3.46637	3.66224	3.47482	3.34483	3.19022	3.78769	3.31962	3.20081	3.53526	2.95122	3.26957	3.20426	3.63845	3.21614	3.67019	3.55377	3.58205	3.25904	3.55157	3.58737
ENSMUSG00000002791	-0.369266	-0.894395	-1.32446	-0.610804	-1.64394	-1.13659	-0.577332	-0.633964	-0.970444	-1.47535	-0.591988	-1.00833	-0.801793	-1.1643	0.493414	-0.373789	-0.455791	-0.0474473	-1.80099	-0.568825	-0.0197987	-0.924295	-0.783843	-0.322494	-0.46729
ENSMUSG00000002797	3.10288	2.40944	2.54294	2.47988	1.385	2.2919	2.8044	2.27558	2.32115	2.45683	3.21676	2.19085	2.13253	2.50657	2.41039	1.19033	1.98047	3.42284	1.96812	4.95456	4.67447	4.72112	4.67262	4.63179	4.717
ENSMUSG00000002799	1.8197	1.79979	1.85651	1.70124	1.77571	1.35583	1.56661	1.02442	1.61916	1.22143	-3.81237	0.0675844	4.44173	0.201345	-1.72819	1.62589	1.11392	-2.19594	-0.249474	-1.03396	-0.52214	-0.129814	-1.26091	-1.58591	-0.483103
ENSMUSG00000002803	3.5981	3.79126	3.85362	3.57662	3.84015	3.61248	3.62449	3.5143	3.70325	3.41166	3.62559	3.59053	3.76662	3.72165	3.35743	3.63466	3.82594	3.32208	3.7743	4.05246	3.96908	4.10267	3.80352	3.98444	4.04624
ENSMUSG00000002804	3.01919	2.82188	3.08548	3.40149	2.76368	3.46926	3.28587	3.22502	3.08743	3.16544	3.69701	3.98018	4.18962	4.15451	3.7803	3.94379	4.27015	4.062	3.15927	3.44296	3.28319	3.28472	3.09574	3.24617	3.17225
ENSMUSG00000002808	-1.13216	-1.77475	-1.69848	-2.27271	-1.49049	-1.45539	-1.56428	-0.732701	-0.924698	-1.00573	-2.41554	3.09554	-1.63166	3.82691	3.70978	3.215	4.26831	-3.76832	2.70199	-1.97491	-2.97243	-2.32847	-1.3302	-3.24937	-2.07588
ENSMUSG00000002812	7.12841	6.99573	7.06472	7.35789	7.03657	7.44104	7.30473	7.23748	7.26133	7.30898	7.69414	7.59525	7.15304	7.53266	8.10477	7.05636	7.49534	8.31063	6.88645	7.59299	7.34083	7.22843	6.96927	7.51085	7.23652
ENSMUSG00000002814	5.02946	5.02564	5.00664	5.25141	5.04442	5.34205	5.09649	5.12163	5.07798	5.08248	5.36206	5.12233	5.54775	5.17063	5.4413	5.17566	4.97766	5.96778	4.4333	5.08371	5.00695	4.94472	4.77843	5.01975	4.94213
ENSMUSG00000002820	5.23828	5.23206	5.29474	5.33379	5.48228	5.58032	5.12011	5.30794	5.3147	5.36604	5.03517	5.16403	4.8857	5.10229	5.08754	4.89955	4.84341	4.97273	5.04647	5.3908	5.45024	5.51565	5.30144	5.60236	5.54812
ENSMUSG00000002825	2.57473	2.17164	2.20965	2.50752	2.27341	2.51612	2.37037	2.20027	2.37616	2.33828	3.90325	3.05503	3.86328	3.2932	3.96863	2.67773	3.3517	3.92239	2.65863	3.03684	3.12058	2.85183	3.02923	3.30067	3.15809
ENSMUSG00000002831	0.697265	0.99309	0.868006	0.693718	1.36864	0.536791	0.948593	1.56313	1.12699	0.858863	0.963734	0.909219	1.78455	0.701959	-0.274469	1.5851	0.958731	-0.925852	1.66106	1.18591	0.573619	1.30734	1.39033	1.37278	1.74719
ENSMUSG00000002833	5.28874	5.35944	5.27191	5.76527	5.41669	5.82879	5.57694	5.34961	5.21055	5.27712	5.58381	5.81691	6.09685	6.29586	5.75493	5.21545	6.15732	5.48437	5.50778	5.5165	5.40952	5.16635	5.04193	5.57396	5.34901
ENSMUSG00000002835	5.53737	5.77724	5.74605	6.2836	6.09822	6.19653	6.22654	6.03366	6.09376	5.43581	6.83348	6.03584	6.84112	6.66652	5.94949	3.30513	5.54113	6.50688	5.5133	2.03486	1.92114	1.30698	1.33266	1.38331	2.15653
ENSMUSG00000002844	4.63783	4.5468	4.61921	5.00581	4.70637	4.95457	4.82324	5.04542	4.97728	4.94273	5.21055	5.25839	4.81777	5.44955	3.4365	4.13429	5.147	5.18776	4.59459	5.26267	5.11775	4.86968	4.4698	5.11408	4.93384
ENSMUSG00000002845	4.17058	4.04417	4.11139	4.24983	4.12746	4.40266	4.25811	4.05881	4.23979	4.23557	4.6612	4.4075	4.52979	4.31307	4.65986	4.66798	4.36446	4.77404	4.42434	4.362	4.27158	4.29148	3.96181	4.32545	4.21781
ENSMUSG00000002846	3.40274	3.64661	3.46359	3.73259	3.39587	3.6735	3.78385	3.81063	3.86205	3.47281	4.22934	3.9359	3.66633	4.16729	3.44487	2.47906	3.87505	4.25752	3.78536	3.8731	3.90099	3.84465	3.50734	3.85181	3.52889
ENSMUSG00000002847	-6.75395	-4.49876	-4.37231	-4.66383	-6.45791	-4.0838	-4.27637	-4.57846	-5.54071	-5.11842	-4.54934	-3.4207	-4.6694	-2.23161	-6.25175	-4.21709	-2.70575	-4.69844	-4.96829	-2.30405	-2.28768	-3.43562	-4.96135	-3.37018	-6.50547
ENSMUSG00000002870	7.12319	7.15289	7.13752	7.81364	7.32585	7.65951	7.69067	7.45079	7.53568	7.01061	8.64585	7.75635	8.68498	8.2167	7.8414	5.10722	7.54454	8.33761	7.73683	5.81001	5.63651	5.35875	4.93669	5.50125	5.32061
ENSMUSG00000002871	3.94909	3.98332	3.67536	3.95245	4.03294	4.11096	4.02649	3.92218	4.03483	3.87876	4.136	4.37588	4.35758	4.59468	4.24111	4.63153	4.70669	4.31372	4.96195	4.43265	4.30229	4.201	4.17393	4.44929	4.3171
ENSMUSG00000002881	4.54885	4.34935	4.47503	4.81823	4.34679	4.42641	4.51416	4.45095	4.5363	4.81466	5.90156	5.80955	5.61441	5.71771	6.5077	5.90096	5.63338	5.85566	5.99044	6.11113	6.43128	5.85676	5.994	6.16898	5.97292
ENSMUSG00000002885	8.15958	7.64917	7.8312	8.28398	7.89313	7.93014	7.77548	7.77129	7.68534	8.16241	8.30063	8.36851	6.68913	8.09378	7.27286	7.37677	7.43345	8.29463	7.51174	8.76513	8.31865	8.30783	8.17251	8.60184	8.45745
ENSMUSG00000002897	7.70171	7.78807	7.79186	7.8697	7.77939	7.87762	7.82893	7.74322	7.82051	7.74893	8.03118	8.48433	9.03144	8.51299	8.73065	8.17656	8.46409	8.50123	8.64092	7.86581	7.63727	7.67632	7.48086	7.84784	7.68297
ENSMUSG00000002900	1.87176	1.51087	1.96882	1.50895	2.23906	1.7287	1.4296	2.02739	1.79617	1.56046	5.23257	1.47245	0.432136	0.542382	-0.143225	1.4999	0.755108	5.21495	1.45237	0.827653	1.17176	1.03108	1.25459	1.06723	1.37105
ENSMUSG00000002908	-5.15585	-3.04812	-4.36284	-4.29388	-6.45791	-4.81749	-3.42433	-4.57846	-4.31251	-3.88505	-6.1343	-6.59063	0.813229	-4.54717	-6.25175	-6.53902	-5.02187	-3.96148	-4.21506	-4.80655	-4.6096	-2.4957	-3.73896	-4.95394	-4.18354
ENSMUSG00000002910	2.95169	2.66399	2.82343	2.8061	2.55052	2.83507	2.91937	2.72349	2.58341	2.82214	2.59702	2.30116	3.22339	2.61438	3.27768	3.92757	2.71244	3.44281	2.49387	3.51988	3.21695	3.05801	3.11725	3.64353	3.37564
ENSMUSG00000002930	-5.16896	-3.05813	-5.10924	-7.47119	-6.45791	-6.40572	-4.27635	-4.57845	-4.8036	-3.89602	-6.1343	-6.59063	-4.66938	-4.06811	-3.92982	-4.95401	-5.02767	-6.2834	-3.74585	-3.58413	-4.60959	-5.02057	-3.08686	-4.95513	-3.69798
ENSMUSG00000002944	2.51985	2.13059	2.60726	4.05188	2.89303	4.96551	5.17854	4.68504	4.84551	5.2218	7.86561	8.71205	-6.25436	8.27677	6.07777	7.12709	6.47246	7.98184	2.88346	4.97317	5.75417	5.29268	5.06056	5.54636	5.36528
ENSMUSG00000002948	5.63691	5.34874	5.44115	5.6432	5.51901	5.75698	5.46543	5.54126	5.42581	5.70177	5.59366	5.57808	5.51009	5.7221	6.00931	5.71217	5.72637	5.76133	5.63873	5.58114	5.31075	5.36276	5.43276	5.6426	5.57701
ENSMUSG00000002949	4.92597	4.9498	4.99969	5.31365	5.01224	5.41963	5.1645	5.01736	5.05579	5.20988	5.8462	5.42165	6.06841	5.53842	5.62745	5.52539	5.50779	6.03599	4.87249	5.32144	5.07515	4.82438	4.766	5.1599	5.06676
ENSMUSG00000002957	5.25979	5.25774	5.32102	5.65434	5.30812	5.54079	5.5831	5.37374	5.32515	5.34195	6.47603	6.2216	6.79018	6.35833	5.94934	5.83865	6.06686	6.20118	5.17979	6.08998	6.05393	5.96765	5.69769	5.98275	5.79029
ENSMUSG00000002963	5.1473	5.07624	5.18343	5.35078	5.12658	5.46194	5.2969	5.22664	5.2272	5.34885	5.06844	5.51626	4.6075	5.27713	5.46035	4.51965	5.46116	5.30109	4.99412	5.84659	5.63872	5.52083	5.08714	5.80558	5.63759
ENSMUSG00000002968	4.88484	4.72086	4.8667	4.9902	5.12166	5.07614	4.89094	5.0486	4.9496	4.80837	5.19593	5.19847	5.34203	5.4039	5.07392	5.22191	5.37674	5.09038	5.33194	4.80525	4.76918	4.86264	4.73609	4.9843	4.87936
ENSMUSG00000002981	5.88381	5.84506	5.92575	6.18825	5.87943	6.18977	6.03356	5.97862	5.87415	5.98684	6.44761	6.48201	6.45795	6.41123	6.78081	6.15294	6.17064	6.65526	5.64488	6.46899	6.34822	6.19191	5.81042	6.26906	6.05032
ENSMUSG00000002983	5.2132	4.75233	4.89995	5.16312	4.82184	5.04245	4.60435	4.85532	4.64805	5.4565	2.70515	4.41997	2.87867	3.87043	5.04417	3.96486	3.87628	3.85857	4.13574	6.16495	6.20031	5.98559	5.66616	6.0866	5.77517
ENSMUSG00000002984	4.58219	4.51952	4.51081	5.05806	4.82317	5.18616	4.76476	4.75399	4.831	4.7363	6.36703	5.51329	6.31946	5.75886	5.98029	4.20256	5.28482	6.1607	4.753	5.08627	4.916	4.76148	4.40955	4.92902	4.76307
ENSMUSG00000002985	1.18269	1.18974	1.15751	1.35218	0.854972	1.36906	0.994156	1.33323	1.26234	1.34647	2.52748	1.21027	3.29446	1.53816	2.17032	3.71955	1.61906	2.20444	2.86671	6.62338	6.51818	6.05601	5.86175	6.1488	6.54353
ENSMUSG00000002996	6.73412	6.69413	6.7724	6.76053	6.49834	6.76163	6.67846	6.62258	6.68477	6.95315	5.98133	6.93689	6.72794	6.59352	6.8393	7.43713	6.89528	6.50895	6.85888	6.54443	6.05234	6.25652	6.36697	6.54507	6.32963
ENSMUSG00000002997	3.3081	3.03484	3.22909	3.60629	3.0479	3.07608	3.25501	3.22244	2.98416	3.34783	2.28777	5.0273	4.32966	3.98173	6.13654	3.39615	2.98467	2.19638	4.31788	-0.0877349	0.650924	-0.338761	0.551721	0.578837	0.895409
ENSMUSG00000003031	7.72489	7.61419	7.66737	7.69242	7.27479	7.76005	7.65798	7.3354	7.34657	7.63459	6.44384	7.13293	6.32707	7.51086	7.30536	8.09619	7.30888	7.25175	7.85925	7.31681	7.25935	7.03932	7.06206	7.36688	7.03041
ENSMUSG00000003032	6.67363	4.94378	5.4161	5.24222	3.19769	3.27671	4.85682	3.77217	4.27664	4.07201	0.0166419	-0.398456	4.59298	1.6693	3.76872	0.475118	0.969788	0.772843	1.35099	3.41445	3.83064	3.35278	2.83754	4.09831	2.58864
ENSMUSG00000003033	5.69598	5.62332	5.70049	5.86991	5.87217	5.92883	5.83346	6.02905	5.89617	5.87334	6.15255	6.22616	5.78147	6.44857	6.23785	4.8709	5.52403	6.11079	5.62883	6.33193	6.09862	6.08511	6.05011	6.52514	6.33825
ENSMUSG00000003037	6.2882	6.33257	6.41951	6.74682	6.20863	6.73478	6.61021	6.4733	6.49616	6.51312	6.88741	6.61111	6.58681	6.678	6.94833	5.72094	6.34974	7.19771	6.01719	7.30171	7.15953	6.92173	6.63309	7.10404	6.77221
ENSMUSG00000003038	8.44486	8.61475	8.67673	9.23632	8.69351	9.11481	8.95966	8.75841	8.67861	8.42044	9.26739	8.77377	8.96228	9.11408	9.1331	6.67248	8.4279	8.69438	7.64052	6.63738	6.51006	6.06566	5.94099	6.30507	6.31993
ENSMUSG00000003039	6.16967	6.16081	6.3774	6.3704	5.8908	6.41707	6.19293	6.18882	6.3004	6.21424	6.50344	6.67805	6.17122	5.81133	6.69086	5.82368	6.48862	6.62814	5.93322	6.67639	6.60632	6.53988	6.13506	6.58443	6.2573
ENSMUSG00000003062	3.64159	3.88061	3.84007	3.9826	3.984	3.99195	4.15408	4.14195	4.18096	4.01686	4.49597	4.28972	2.48373	4.49685	4.22904	3.14222	4.12562	4.05533	4.50541	3.79954	3.58515	3.58798	3.48298	3.89557	3.52105
ENSMUSG00000003068	6.05324	5.98096	5.9841	6.21479	6.17689	6.25046	6.20981	6.1879	6.18153	6.00441	6.35617	6.1907	6.34336	6.55265	6.28294	5.94586	6.18491	6.27918	6.28754	6.17319	6.11394	5.92708	5.83376	6.17606	6.04743
ENSMUSG00000003070	-3.94659	-3.39923	-3.88678	-4.66383	-3.65056	-4.0838	-2.69141	-4.09304	-2.48182	-5.11842	-4.54934	-6.59063	-4.6694	-6.87547	-4.66679	-4.21709	-4.17968	-6.2834	-3.38333	-3.58416	-1.94664	-2.51808	-3.37639	-2.29218	-2.59858
ENSMUSG00000003072	5.40624	5.38453	5.40741	5.87685	5.47689	5.83417	5.50335	5.74234	5.69709	5.65774	6.6668	6.39965	6.62464	6.521	6.55299	5.73798	6.14262	6.7287	5.52723	6.13523	5.95168	5.57031	5.29722	5.88956	5.77153
ENSMUSG00000003099	4.62164	4.66794	4.71356	4.94165	4.77031	4.77481	4.88501	4.91379	4.94746	4.56282	5.78121	5.62763	5.89379	6.08869	6.11211	5.55605	5.72169	5.44919	4.63472	5.23374	5.23641	5.12195	5.02781	5.25877	5.24733
ENSMUSG00000003119	7.03268	7.08553	7.07412	6.99605	7.0197	7.05801	7.03864	6.96501	7.04308	7.0017	7.09021	7.00205	7.16931	6.99777	7.03132	7.37897	6.93958	7.44878	6.90248	7.46241	7.54904	7.45263	7.30509	7.36488	7.24883
ENSMUSG00000003123	4.34192	4.0367	4.31846	4.34447	4.31462	4.45912	4.27705	4.47056	4.327	4.57705	3.98445	3.98045	3.90442	3.80369	4.16162	3.35625	3.88127	2.97963	3.98509	5.2571	5.11628	5.07847	4.67541	5.12455	5.16558
ENSMUSG00000003131	6.23418	6.21904	6.21379	6.51706	6.0598	6.456	6.3497	6.20042	6.25797	6.30223	7.04933	6.57469	6.90051	6.62613	6.9292	6.89418	6.73349	7.02988	6.08404	6.49676	6.32207	6.13703	5.9412	6.24647	5.98967
ENSMUSG00000003134	3.09292	2.95981	3.05192	2.75657	2.81822	2.55952	2.82439	2.64674	2.64307	2.49597	2.72224	2.46358	2.92983	2.27318	2.27654	2.64464	2.90595	2.35154	3.01711	2.62381	2.58496	2.95631	2.57221	2.5245	2.74131
ENSMUSG00000003135	4.89396	4.81315	4.87229	5.21334	4.66556	5.1455	4.98994	4.86407	4.89496	4.92734	5.51091	5.29621	5.19013	5.41368	5.75633	5.11875	5.26992	5.47023	5.0066	5.03422	4.91069	4.82019	4.38959	4.86451	4.70459
ENSMUSG00000003153	3.8464	3.72581	3.50888	4.09187	3.75207	3.96575	3.79128	3.65285	3.69891	3.79743	5.59832	4.97414	5.02454	5.08367	5.71814	4.59539	5.316	5.07812	4.77728	6.06414	5.90096	5.68181	5.1163	5.71938	5.7266
ENSMUSG00000003154	3.58526	3.31317	3.25115	3.19738	3.36448	3.02139	2.9415	3.31015	3.24315	3.55998	3.46064	4.77636	3.6065	4.46402	4.04496	5.62735	5.13605	3.33279	4.72991	5.92215	5.71001	5.67849	5.62186	5.8266	5.75501
ENSMUSG00000003161	6.14361	5.91536	6.10374	6.40215	6.02753	6.49616	6.16309	6.19569	6.2172	6.47663	5.96586	6.42659	5.86527	6.24362	7.06243	5.8736	6.3649	6.46881	5.97189	6.73255	6.43826	6.16473	5.97796	6.4124	6.34271
ENSMUSG00000003166	6.37429	6.40797	6.3826	6.5235	6.4145	6.53147	6.55905	6.47112	6.5749	6.53202	6.7707	6.91548	6.50853	6.85165	6.93656	6.95683	6.71985	6.6069	6.44141	6.50153	6.50073	6.39807	6.12949	6.50705	6.25654
ENSMUSG00000003184	5.69494	5.67134	5.81517	5.87685	5.69406	5.91066	5.9343	5.71547	5.84065	5.60012	5.69424	5.60751	5.36081	6.05212	6.11594	5.44005	6.08957	6.06394	5.7003	6.42846	6.289	6.28301	6.19999	6.55974	6.49857
ENSMUSG00000003190	3.93005	3.92563	3.86111	4.46737	3.99622	4.51479	4.34215	4.09195	4.12639	4.06981	4.49224	5.21766	4.71672	5.26443	5.11535	3.79919	5.36828	4.47556	4.1039	3.93296	3.90498	3.81115	3.56003	4.02356	3.96105
ENSMUSG00000003198	4.18011	4.05215	4.13549	4.33113	3.91782	4.25889	4.21919	3.91878	4.12135	4.35998	4.73765	4.73001	3.4628	4.37556	5.10286	3.93508	4.21715	4.81959	3.718	4.51905	4.4491	4.13902	4.03303	4.32571	4.2531
ENSMUSG00000003199	5.01465	5.05774	5.0409	5.49586	5.10099	5.54956	5.38861	5.35906	5.25614	5.29203	5.71784	6.22095	4.78661	6.20884	5.96591	4.39098	5.96908	6.1065	5.00085	5.57174	5.33242	5.20221	4.86996	5.46867	5.28039
ENSMUSG00000003200	4.5181	4.5382	4.626	4.8965	4.55122	4.88602	4.83789	4.69533	4.75735	4.51155	5.09392	5.30684	4.89982	5.50742	5.40244	4.72014	5.41132	5.01294	4.99123	5.55649	5.36529	5.26905	5.14587	5.68901	5.43888
ENSMUSG00000003206	-1.79975	-3.21866	-2.9938	-3.77075	-3.57792	-3.59837	-3.13887	-4.09304	-3.21878	-5.11842	-3.32694	-4.2687	-1.86205	-2.48315	-1.29755	-4.21709	-5.76465	-3.47605	-2.64636	2.22023	2.03232	1.47407	1.434	1.89278	1.81194
ENSMUSG00000003208	3.13303	2.82702	3.18688	3.40138	2.97463	3.55573	3.03256	3.09255	2.9684	3.22572	3.42979	3.70054	3.03335	3.57875	3.93931	3.27316	3.53074	3.24212	2.99941	3.78715	3.56507	3.5629	3.29132	3.71374	3.34159
ENSMUSG00000003226	8.45072	8.58444	8.48692	8.73011	8.48509	8.73848	8.6977	8.50448	8.60311	8.57951	9.22085	8.75403	8.94116	8.79596	8.98118	8.32351	8.63691	9.20416	8.2767	8.94433	8.89688	8.81724	8.59123	8.81101	8.64581
ENSMUSG00000003227	-6.75395	-4.98419	-6.69424	-7.47119	-4.13598	-6.40572	-6.5983	-5.31543	-7.12568	-5.11842	-6.1343	-1.54623	-2.79493	-4.06812	-6.25175	3.51491	-1.92334	-4.69844	-4.96829	-6.39152	-6.19457	-5.02058	-6.54631	-6.5401	-6.50547
ENSMUSG00000003228	2.24887	2.02704	2.21566	1.82113	1.98088	1.91169	2.15324	2.30662	2.53788	2.29944	1.19662	2.95819	1.57218	3.14273	2.60934	2.46941	3.18275	1.38193	1.28595	2.54806	2.34071	2.42849	2.63608	2.72434	2.79145
ENSMUSG00000003233	4.01371	3.79017	3.99317	3.70385	4.37174	3.74639	3.735	4.26251	4.20097	4.13624	4.13732	3.76266	4.02997	3.77269	3.48663	4.20467	3.985	3.49205	4.02365	3.39066	3.5283	3.6709	3.77898	3.65014	3.88029
ENSMUSG00000003234	5.15106	5.18197	5.24351	5.4276	5.21142	5.52464	5.27399	5.18209	5.34269	5.3075	5.44549	5.46906	4.74352	5.49167	5.53411	4.53043	5.60113	5.68562	4.98833	6.1965	6.01519	5.98527	5.67739	6.11341	5.88712
ENSMUSG00000003235	5.82513	5.89952	6.00642	6.30061	5.82547	6.36308	6.10539	5.94686	6.00731	6.04376	6.87815	6.45189	6.63305	6.57999	6.70771	5.37798	6.39365	6.93228	5.74165	6.21281	6.09459	5.92266	5.5658	5.99493	5.85455
ENSMUSG00000003269	5.6466	5.47829	5.74933	5.73313	5.206	5.66797	5.60661	5.52048	5.48414	5.59361	5.50488	5.7012	5.08399	5.73225	5.62182	5.81395	5.70019	5.79281	5.28953	5.29314	5.08274	5.09168	4.90158	5.48056	4.96826
ENSMUSG00000003271	-0.154033	0.0532393	-0.716956	-0.0431078	-0.0828719	0.133435	-0.621021	-0.525351	-0.384208	-0.0947572	-1.0899	-3.4207	-1.61051	-2.35191	-0.321012	-1.68104	-1.04583	0.16592	-0.324436	0.503302	0.463646	0.13592	0.0320122	0.193152	0.571345
ENSMUSG00000003273	-3.58402	-1.81427	-5.10927	-3.22326	-2.99848	-2.70528	-3.79095	-5.31543	-2.73336	-6.70338	-4.54934	-6.59063	-2.79493	-5.29051	-3.92982	-4.95406	-3.26215	-3.11348	-3.09382	-2.48463	-1.43968	-2.90511	-2.63942	-2.01654	-1.37619
ENSMUSG00000003279	1.22441	1.51542	1.21095	0.615728	1.12989	1.0064	0.835195	0.84094	1.0139	0.952966	0.439917	0.227153	0.39702	0.290017	-0.550191	1.20131	0.627717	0.434386	1.27298	0.50931	0.069753	1.20574	0.741843	0.270368	0.369453
ENSMUSG00000003282	2.59303	2.56941	2.4341	2.48836	2.81653	2.76194	2.65688	2.58951	2.83662	2.89095	1.36931	1.70007	2.44954	1.08454	1.02965	1.28755	1.35451	2.97165	2.03583	0.664515	0.724733	0.383429	0.614108	0.147002	0.0653456
ENSMUSG00000003283	5.75805	5.0329	5.18955	5.33476	4.7558	5.73925	5.26782	5.2736	5.68871	5.96573	-0.642445	1.89721	1.68227	2.02841	4.41092	-0.199168	1.03841	-2.19594	0.881374	6.31951	6.47055	6.24288	5.93624	6.66828	6.24377
ENSMUSG00000003299	4.23118	4.17012	4.31349	4.59658	4.2928	4.72678	4.50039	4.50635	4.495	4.33073	5.2402	4.81079	5.14171	4.92987	5.19275	4.76076	4.93029	5.11374	4.26293	4.93548	4.68118	4.65243	4.3733	4.82458	4.69849
ENSMUSG00000003308	5.25406	5.23583	5.27019	5.67683	5.30412	5.70041	5.35724	5.30105	5.28751	5.42706	5.94023	6.15507	5.73253	5.85595	6.44846	5.41455	5.84454	5.76319	4.9323	6.2067	5.94993	5.79624	5.25316	5.94816	5.83779
ENSMUSG00000003309	-0.138388	0.212401	0.636091	0.20259	0.340423	0.244942	0.641678	0.186436	0.160701	-0.0854892	1.25271	0.195725	1.48567	-0.510523	1.20526	-0.130964	0.109725	1.67981	-0.241278	2.36042	2.14367	2.07169	1.97276	2.15653	2.13989
ENSMUSG00000003316	7.18745	7.04485	7.13185	7.05394	7.13017	7.05858	7.2195	7.36771	7.38793	7.31121	7.30303	7.35295	6.9767	7.19027	7.26002	7.15137	6.97751	7.16902	7.03675	7.16686	7.15755	7.15019	7.08867	7.29291	7.17589
ENSMUSG00000003341	-1.79975	-1.52476	-3.2348	-1.85648	-1.24846	-1.45153	-0.532212	-1.61499	-1.45325	-0.975459	-1.49044	-2.19831	-0.896812	-2.01749	-3.08182	-1.49462	-2.22033	-1.89109	-3.09382	-2.48463	-3.02464	-4.28362	-6.54631	-3.73275	-3.33555
ENSMUSG00000003344	3.43217	3.25517	3.30717	3.47791	3.44748	3.4319	3.33981	3.493	3.29323	3.27533	3.86992	4.59734	3.99475	4.5408	4.186	3.20076	4.74017	2.57768	3.24279	4.66444	4.49631	4.1848	4.07116	4.62794	4.56934
ENSMUSG00000003345	6.74939	6.65993	6.74834	7.16688	6.87163	7.3102	6.96567	6.88222	6.81713	7.03149	7.45436	7.46866	7.509	7.34328	7.55917	7.42866	7.3871	7.56079	6.23856	6.847	6.64789	6.56283	6.23367	6.86065	6.68422
ENSMUSG00000003346	5.5524	5.43682	5.51308	6.08902	5.63716	6.01345	5.78999	5.9984	6.06492	6.0158	6.74394	6.22776	5.66859	5.7776	6.48951	4.92297	5.46237	6.24676	4.59077	5.76362	5.74758	5.53752	5.06517	5.83086	5.54676
ENSMUSG00000003348	4.86226	4.72002	4.71076	5.02423	4.49658	5.07129	4.86698	4.64914	4.77733	5.29077	5.76222	5.74121	5.1205	5.41268	6.036	4.31674	5.59681	6.37474	4.96389	7.23635	7.20854	6.97266	6.52188	7.13692	6.75755
ENSMUSG00000003352	-3.58402	-1.5782	-2.44631	-2.82733	-1.10036	-2.94629	-2.20598	-1.40854	-1.69941	-2.45545	-1.37941	-1.83574	-1.04491	-2.62754	-3.92982	-2.1467	-0.906665	-3.96148	-2.46579	-1.86795	-2.1071	-2.35762	-3.73896	-2.14779	-1.22007
ENSMUSG00000003354	-5.16898	-4.49876	-5.10927	-4.66383	-4.13598	-6.40572	-6.5983	-5.31543	-7.12568	-3.89602	-6.1343	-5.00566	-6.25436	-4.55354	-6.25175	-3.07959	-3.64917	-4.69844	-4.96829	-6.39152	-4.6096	-6.60555	-4.96135	-3.73275	-3.33555
ENSMUSG00000003355	-2.23038	-2.44814	-2.60677	-1.97934	-1.93435	-2.01341	-2.07474	-2.25653	-1.51097	-1.41798	-2.67487	0.909219	-0.699775	0.490852	0.0520314	0.755603	-0.841813	-2.58296	-2.16094	1.15538	0.794119	0.760775	0.61356	1.33641	0.860851
ENSMUSG00000003360	6.46334	6.46446	6.47849	6.7475	6.47377	6.90453	6.64088	6.55521	6.52933	6.54498	7.17132	6.76924	7.03272	7.02755	7.13346	6.48382	6.68777	6.99772	6.57434	6.71695	6.72242	6.54801	6.30516	6.64199	6.53857
ENSMUSG00000003363	3.5646	3.2086	3.34879	3.60496	2.99536	3.5985	3.44199	3.2956	3.38707	3.78346	2.8286	4.48016	3.27116	4.30754	4.80557	3.79526	4.5778	2.8638	3.92754	5.38943	5.49849	5.13971	4.67346	5.21186	4.98688
ENSMUSG00000003378	0.853446	0.681696	0.0706093	0.761059	1.15972	0.306127	0.356181	0.645845	0.364353	0.228586	-0.226937	1.42563	1.63085	2.20866	0.352758	3.44672	4.4496	-0.0423561	2.29476	-0.538032	-1.3751	-1.31742	-0.339249	-0.46267	-0.70763
ENSMUSG00000003379	8.70577	8.44005	8.50133	8.65795	8.45708	8.82328	8.64862	8.95728	8.84616	9.07431	8.6559	9.14934	8.19652	9.16754	9.38705	7.55382	8.47368	8.57171	8.24334	9.71642	9.48999	9.2901	9.01465	9.6021	9.49978
ENSMUSG00000003380	4.02166	3.86818	3.84395	4.21575	3.50643	4.12273	4.0044	4.00424	4.00554	4.18003	4.70727	5.1985	4.4573	4.79386	5.32804	5.42135	4.80046	5.04359	4.19745	6.65544	6.23719	6.08117	5.59803	6.47583	6.02225
ENSMUSG00000003382	6.0746	5.89493	5.91866	5.88402	5.78476	5.96251	5.96751	5.78019	5.73948	6.0513	6.26418	6.14768	5.79922	6.09013	6.88764	6.23515	6.05125	6.24899	5.65407	7.26614	7.38854	7.0815	6.98324	7.15491	7.05665
ENSMUSG00000003402	5.64456	5.65662	5.60641	5.96254	5.58543	6.1098	5.93674	5.7665	5.71138	5.74758	6.23558	6.66662	6.45925	6.78331	6.48783	6.11047	6.56879	6.30414	5.95183	5.64227	5.50458	5.31816	4.99722	5.40206	5.31829
ENSMUSG00000003410	-1.27187	-0.835842	-0.993332	-1.73837	-0.546253	-1.16245	-0.794509	-1.02124	-1.03463	-1.71538	-0.545906	-1.02561	-0.129823	-0.941399	-2.09648	-0.759251	-1.38871	-1.28266	0.0088988	-1.32462	-0.898325	-0.806533	-0.475652	-1.75005	-0.584159
ENSMUSG00000003411	-2.23038	-1.63369	-2.17067	-2.15083	-2.55102	-0.851135	-1.24075	-1.61499	-1.10331	-0.681012	-0.352938	0.507405	-1.61051	0.0433929	-3.92982	-0.811098	0.117998	-2.37651	-1.59906	-2.93208	-2.28768	-2.21323	-1.79142	-1.33065	-1.75058
ENSMUSG00000003418	-2.50602	-1.52476	-1.48478	-1.9166	-2.20998	-2.31826	-1.84341	-2.81293	-2.48182	-0.92202	-4.54934	-4.2687	-0.104617	-2.48315	-6.25175	-1.49462	-2.70575	-3.11348	-0.530886	4.90241	4.65941	4.06574	4.42573	4.582	4.59309
ENSMUSG00000003420	0.587492	0.625646	0.194078	-0.284698	0.306263	0.0729765	0.498942	0.189308	0.183606	-0.179047	-1.5607	-0.758237	-0.839461	-0.354143	-0.871955	-0.0224089	-0.647613	-1.96215	0.184308	5.43589	4.91965	4.95694	4.44232	5.03641	4.65715
ENSMUSG00000003421	4.84463	4.68966	4.72652	5.22805	4.93007	5.17581	4.88247	5.0353	4.96629	5.09327	5.58131	5.33613	5.52361	5.27959	5.77329	5.09132	5.27755	5.45091	4.46338	5.11791	4.9892	4.78064	4.52981	5.06631	4.85246
ENSMUSG00000003423	4.3971	4.39205	4.36036	4.97011	4.34718	4.77258	4.65021	4.62679	4.65658	4.49376	4.81482	4.9117	4.90213	5.07291	4.93117	3.31754	4.49513	4.97828	3.74324	4.76142	4.41929	4.23395	3.93905	4.50876	4.43581
ENSMUSG00000003429	8.38767	8.28481	8.3446	8.90708	8.00345	8.87574	8.81163	8.57932	8.64635	8.69703	10.1068	9.91583	9.7318	9.70016	10.4127	9.56356	9.59161	10.383	8.43916	9.94744	9.77955	9.314	8.83639	9.50122	9.37606
ENSMUSG00000003435	6.97299	6.91558	6.9153	7.19394	6.97421	7.26192	7.05359	7.04637	7.00538	6.97949	7.0934	7.12548	7.13491	7.29621	7.15745	6.48864	7.04342	7.11552	6.75728	7.51681	7.34926	7.18096	6.93587	7.35055	7.1914
ENSMUSG00000003436	-1.12945	0.0808584	-0.752957	-0.569976	0.257096	-0.255709	-0.567205	0.0499895	-0.520122	-0.509804	-1.00382	-0.965695	-0.22577	-0.674826	-1.38873	-1.04142	-0.839079	-0.499821	-0.527827	-0.718183	-1.14922	-0.262394	-1.33511	-0.866612	-1.07245
ENSMUSG00000003437	5.24028	5.2621	5.29532	5.4375	5.11354	5.5884	5.42823	5.1667	5.18676	5.19083	5.48859	5.49818	5.38828	5.68217	5.8207	5.11038	5.57444	5.76106	5.18183	5.70789	5.66379	5.37187	5.30491	5.72381	5.34173
ENSMUSG00000003438	4.19223	4.39995	4.31209	5.0048	4.55681	5.0263	4.7609	4.60393	4.6103	4.36473	5.82026	5.16635	6.02612	5.57909	5.52592	3.87355	4.95046	5.92453	4.38999	4.40046	4.22012	3.87928	3.74486	4.37652	4.04431
ENSMUSG00000003444	2.81781	2.82702	2.99401	3.13336	2.67395	3.15078	3.06169	2.93724	3.00232	2.98137	3.67788	3.56292	3.14438	3.49194	3.47787	2.49716	3.27336	3.53518	2.76642	3.53478	3.42565	3.17745	2.90696	3.43	3.22075
ENSMUSG00000003452	3.96385	4.10436	4.06884	3.87355	4.18886	4.14259	4.17097	4.28007	4.21888	4.49143	5.24184	5.16535	4.57316	4.98549	4.58361	5.36751	5.54974	5.85971	5.47774	3.42729	3.74027	3.91162	4.39941	3.72613	4.03838
ENSMUSG00000003458	5.73885	5.54511	5.61522	5.76559	5.81669	5.82941	5.70038	5.94571	5.92308	6.06233	6.0183	6.05389	6.00985	5.96023	6.23287	6.6339	6.18437	5.85296	6.28984	6.03649	5.71236	5.70036	5.7654	5.99189	5.94842
ENSMUSG00000003464	5.43871	5.24827	5.35893	5.64172	5.29696	5.64302	5.36457	5.50759	5.49429	5.56858	5.64081	5.65687	5.43532	5.60005	5.94275	4.65552	5.64521	5.72295	5.28957	5.12315	4.837	4.82323	4.5937	4.95354	4.91501
ENSMUSG00000003469	-2.36163	-2.26172	-1.93935	-1.85648	-3.65056	-3.59837	-2.69141	-0.92311	-0.935851	-1.8454	-6.1343	-6.59063	-6.25436	-4.06812	-3.92982	-3.73166	-4.54225	-3.47605	-4.23133	-3.22159	-6.19457	-4.28362	-6.54631	-4.95514	-6.50547
ENSMUSG00000003484	5.90814	5.75219	5.68083	5.70665	5.41023	5.91564	5.84318	5.57694	5.68245	5.92559	2.66963	6.02414	5.51528	5.45334	8.10883	5.86136	2.99351	2.70063	4.4469	6.95478	6.82044	6.8607	6.73084	7.04904	6.7346
ENSMUSG00000003500	6.24306	6.01877	6.0725	6.7547	6.19157	6.31131	6.19388	6.11101	6.17768	6.35985	7.00381	6.87863	7.80219	6.77995	7.71376	7.5177	6.71623	7.55136	5.02748	4.54586	4.16189	4.01742	3.98604	4.47461	4.1819
ENSMUSG00000003518	3.39175	3.14272	3.21245	2.96003	2.68031	2.55401	2.85775	2.40373	2.53469	2.7938	3.88355	2.83885	1.53344	2.68992	3.40261	2.14368	3.68558	4.8158	1.93659	4.70329	4.99565	4.69842	4.5978	4.69338	4.19044
ENSMUSG00000003526	3.30548	3.28889	3.1328	3.57971	3.17955	2.68823	2.99732	2.97924	2.95189	3.18892	-0.490075	1.1362	1.8607	1.10169	1.8304	3.07102	1.13351	0.419064	1.95607	1.07957	0.992042	1.056	1.78198	1.48721	1.55947
ENSMUSG00000003527	4.60306	4.31822	4.4536	4.72695	4.45123	4.79456	4.51479	4.55442	4.44371	4.55578	4.71041	4.83091	4.21833	4.8392	5.19688	4.54911	4.89862	5.1073	4.31171	5.00669	4.58761	4.55998	4.44308	4.79361	4.65881
ENSMUSG00000003528	4.30066	4.10592	4.04807	4.79706	4.32427	4.88832	4.43993	4.54927	4.48673	4.66349	5.519	5.39486	7.02597	5.58933	7.04703	4.2217	5.6912	5.54988	4.13412	4.37418	3.88091	3.65772	3.66922	4.23056	4.06912
ENSMUSG00000003531	3.84962	3.50513	3.48334	4.13103	3.64293	3.82647	3.51533	3.97347	3.72475	4.02304	0.906408	4.17585	3.20122	3.54067	3.3145	5.44994	3.25413	1.80935	2.45265	1.49459	1.44105	0.978092	1.37917	1.20159	1.2977
ENSMUSG00000003534	-6.75395	-4.98419	-6.69424	-4.66383	-6.45791	-4.0838	-6.5983	-6.90039	-4.80375	-3.89602	-6.1343	-5.00566	-6.25436	-5.29051	-6.25175	-6.53902	-4.54225	-6.2834	-4.23133	-3.58416	-3.87264	-4.28362	-2.84587	-6.5401	-2.59858
ENSMUSG00000003541	2.27672	1.15741	1.48069	1.23271	-1.03165	0.00366728	1.35007	0.692067	-0.13699	1.58664	-0.519588	-1.54623	-1.39638	-1.14755	-0.0619248	-1.32956	-3.64917	2.52717	-1.79837	-3.22159	-6.19457	-6.60555	-4.96135	-4.21818	-4.92051
ENSMUSG00000003545	9.18822	7.30553	7.95586	7.03307	3.66492	4.6483	7.27253	5.86946	6.82841	5.67075	3.94385	4.07382	4.70201	4.96491	4.76009	2.9701	6.29028	6.33336	5.3495	5.93896	6.74661	7.05245	5.20398	7.08412	4.84968
ENSMUSG00000003546	4.45977	4.2277	4.20588	4.41641	4.12235	4.4853	4.3754	4.22179	4.28319	4.54514	4.30968	4.89972	3.92927	4.6796	4.78236	4.94228	5.01371	4.63322	4.56893	4.33895	3.89687	3.89529	3.85989	4.175	4.02689
ENSMUSG00000003549	3.71577	3.50249	3.61071	3.97407	3.55483	3.91075	3.75628	3.73107	3.81937	3.51637	4.42013	4.20393	3.847	4.32586	4.2586	3.76782	4.22073	4.39044	3.45021	4.12519	3.864	3.72381	3.51772	4.03992	3.82689
ENSMUSG00000003555	-3.29451	-2.9138	-3.52431	-3.5643	-4.87295	-6.40572	-3.13887	-2.9935	-3.03821	-2.79649	-4.54934	-5.00566	-3.93244	-4.55354	-6.25175	-3.36909	-4.17968	-6.2834	-6.55325	-4.80655	-2.73513	-3.43562	-3.08688	-3.37018	-3.33555
ENSMUSG00000003559	3.80925	3.67474	3.82048	4.10482	3.51794	4.04858	3.51674	3.59846	3.71746	4.16313	-6.1343	-4.2687	2.87234	-2.01749	-4.66679	0.175227	-3.10168	-3.47605	1.37156	3.92928	4.14862	3.56563	3.3918	4.0663	3.9071
ENSMUSG00000003573	4.04665	4.08153	4.0272	4.2028	4.20863	4.2906	4.312	4.31724	4.39526	4.10377	4.72103	4.66067	3.92634	4.73463	4.0212	3.77835	4.88233	4.48193	4.11703	2.49188	2.29709	2.51556	2.44923	2.58411	2.66654
ENSMUSG00000003575	3.51569	3.29638	3.37548	3.33538	3.74338	3.46041	3.42211	3.81097	3.8929	3.67121	3.9574	4.06087	4.44877	4.12816	4.06725	4.10453	4.34868	3.24994	3.60916	3.85699	3.6312	3.79663	4.16118	3.9879	4.16229
ENSMUSG00000003581	3.3637	3.08298	3.01829	3.38601	3.10624	3.36742	3.29803	3.19105	3.33887	3.38806	2.24508	4.13644	3.43389	4.09535	4.65889	4.72601	4.54786	3.29213	3.82504	4.27293	3.96908	4.16346	4.21939	4.65527	4.45959
ENSMUSG00000003585	-0.525127	-0.863175	-0.544489	-0.995455	-1.59993	-1.36133	-0.925876	-1.61499	-1.34432	-1.14879	-2.43386	-1.16436	-1.86205	-1.14755	-1.0423	-1.49462	-0.663107	0.22439	-0.213404	0.17834	0.313229	-0.129814	-1.12005	-0.311286	-0.315646
ENSMUSG00000003604	2.53196	2.68955	2.77149	3.07167	2.85748	2.89667	3.16833	2.83782	3.11463	2.6538	4.40839	3.5555	4.34471	4.05143	4.22228	2.81038	3.90977	4.35153	2.99128	3.18115	3.41547	3.31224	2.91349	3.27002	3.01285
ENSMUSG00000003617	1.07441	1.4521	1.21023	0.43039	1.75705	0.833315	1.12306	1.29575	0.847435	0.701555	0.0559284	-0.147412	0.253947	-0.399737	-0.143225	0.281161	0.134745	0.374807	0.83045	1.90911	2.3818	2.53888	2.89211	2.09311	2.6182
ENSMUSG00000003623	5.79227	5.87536	5.88979	5.86954	5.76579	5.8124	5.76768	5.70617	5.78416	5.78884	5.79128	5.92986	5.50842	5.83617	6.2313	6.0558	6.18449	5.86744	6.00909	5.22077	5.25284	5.16375	5.14042	5.23642	5.07111
ENSMUSG00000003644	4.65915	4.23436	4.31769	4.88631	4.51418	4.92127	4.54697	4.54646	4.67589	5.03428	4.47017	4.49877	5.91138	4.88317	6.78356	3.67894	4.07717	6.10111	4.18399	6.36183	6.27521	5.93191	5.69208	6.13995	6.18123
ENSMUSG00000003660	8.05352	8.03076	8.08051	8.33843	8.11617	8.44424	8.27372	8.22647	8.25365	8.31839	9.21923	8.61437	8.82155	8.67719	8.93629	7.95803	8.34914	8.76733	8.14305	8.62504	8.51491	8.33557	8.03431	8.42159	8.31896
ENSMUSG00000003662	5.28388	5.29444	5.28713	5.59859	5.12261	5.44023	5.33678	5.22907	5.36316	5.25204	5.62161	5.42249	4.86981	5.42514	5.53613	4.78517	5.24469	5.90923	4.93708	5.64075	5.50831	5.21545	4.93276	5.34598	5.24308
ENSMUSG00000003665	-4.43202	-3.84669	-4.37231	-4.01176	-4.13598	-4.82076	-3.79095	-4.57846	-7.12568	-5.11842	-2.43386	-5.00566	-3.93244	-4.55354	-6.25175	-3.07959	-5.02768	-3.96148	-2.85281	-4.06959	-6.19457	-5.02058	-4.22438	-3.73275	-4.18354
ENSMUSG00000003680	5.00219	5.13137	4.95726	5.33677	5.02741	5.27771	5.25149	5.02702	5.05951	4.92916	4.9827	5.1821	5.16296	5.09212	5.49434	4.24643	4.96922	5.69923	4.66289	5.62425	5.4123	5.36851	5.0762	5.47914	5.3159
ENSMUSG00000003721	3.27534	3.35833	3.1653	3.26606	3.51219	3.53239	3.34275	3.52902	3.42025	3.66622	3.65524	3.70744	3.12285	3.95187	4.25108	4.41008	3.8568	3.73201	4.14284	4.33895	4.19022	4.03741	4.03583	4.16812	4.23178
ENSMUSG00000003731	5.54297	5.50359	5.5335	5.74489	5.54811	5.75942	5.58597	5.66805	5.67918	5.66469	6.05139	5.88479	5.5449	5.84167	5.92089	5.55225	5.85221	6.16115	5.43802	5.99631	5.84104	5.71934	5.52955	5.73629	5.64248
ENSMUSG00000003746	7.08358	7.04213	7.15532	7.04138	6.90718	6.97487	6.99381	6.98235	7.14089	7.20022	6.55417	6.86893	5.57099	6.8348	7.01518	7.27286	6.89795	7.36147	7.30093	9.57969	9.49245	9.44458	9.19381	9.42223	9.41574
ENSMUSG00000003752	4.21196	4.05826	4.05788	4.02096	3.71805	4.05537	3.86867	3.84635	3.81556	4.14527	3.76985	4.17004	3.11027	3.9395	4.15699	4.93418	3.93713	3.80381	3.54064	4.34035	4.20239	4.16504	4.04088	4.19859	4.17674
ENSMUSG00000003762	3.62448	3.71099	3.63156	3.67961	3.63564	3.75865	3.60998	3.66129	3.72819	3.5107	3.62107	3.98924	3.59614	3.83582	3.86656	3.72034	4.20057	3.85827	3.6814	4.70242	4.71865	4.69679	4.50733	4.4435	4.51264
ENSMUSG00000003778	7.23066	7.4496	7.361	7.54438	7.47306	7.5939	7.49933	7.276	7.23931	7.21664	7.2321	7.82065	7.37792	7.98583	7.48652	7.99597	7.55747	7.23261	7.83701	6.83574	6.76046	6.72581	6.69082	6.77681	6.73894
ENSMUSG00000003779	5.82554	6.3353	6.21118	6.81971	6.34025	6.80735	6.65089	6.2904	6.35339	5.86857	6.84306	7.06139	5.99222	7.33974	6.4979	5.24855	6.01955	6.21137	5.52081	1.60139	1.97573	1.93348	1.98771	1.96103	2.05649
ENSMUSG00000003808	5.35436	5.24486	5.27946	5.56655	5.28681	5.66889	5.4921	5.33761	5.39625	5.32309	6.0347	5.63385	5.94495	5.94968	6.149	4.79649	5.73025	6.05314	5.1302	5.79273	5.62916	5.58192	5.4569	5.7417	5.5646
ENSMUSG00000003809	3.71264	3.64152	3.75181	4.09058	3.69311	4.12663	4.12536	3.86365	4.01707	3.98049	4.62309	4.35701	4.45902	4.62288	4.23106	2.67287	4.47097	4.7003	3.94759	3.84569	3.83472	3.73542	3.65948	4.16293	3.83993
ENSMUSG00000003810	5.7956	5.97769	5.97095	6.09332	6.32815	6.17477	6.32261	6.40724	6.29967	5.86869	6.21581	5.87213	6.14625	6.17829	5.67714	5.24853	5.38616	6.12307	5.27369	4.72678	4.60714	4.60215	4.60153	4.79364	4.74426
ENSMUSG00000003812	3.61493	3.37146	3.24699	3.39955	3.06735	3.10919	3.16877	3.14357	3.06531	3.32238	3.98146	3.4399	4.44494	3.04454	4.29945	2.95688	3.17382	3.8395	3.11718	5.85718	5.55963	5.50999	5.38104	5.78459	5.5749
ENSMUSG00000003813	4.86508	4.97422	4.98338	5.30497	5.04091	5.36284	5.21037	5.1755	5.12421	5.05523	5.82375	5.27561	5.79268	5.59849	5.24054	3.59856	5.16223	5.67512	4.78849	5.62611	5.33792	5.23083	4.84727	5.4248	5.17891
ENSMUSG00000003814	7.77762	7.7861	7.7511	7.99	7.27139	7.8607	7.88948	7.51013	7.76673	7.66246	8.41603	8.47635	8.35649	8.87997	8.52853	6.27896	8.20069	8.67265	7.84689	8.92374	9.16618	8.83139	7.98939	8.92051	8.50554
ENSMUSG00000003824	2.55212	2.74509	2.58421	3.29119	2.84815	3.13924	3.03288	2.83939	2.76459	2.43873	5.05491	3.40796	5.08158	3.8362	3.94178	0.229166	2.9869	3.14076	2.61416	1.62529	1.32113	1.10181	1.20188	1.4199	1.15987
ENSMUSG00000003847	6.43799	6.47369	6.38535	5.80196	6.39008	5.6235	6.2206	6.34233	6.4191	6.15094	5.14049	5.50951	5.91437	5.59228	5.60682	6.61276	6.00826	5.24246	6.33184	6.37504	6.41152	6.48594	6.89786	6.52088	6.60096
ENSMUSG00000003848	3.66229	3.64437	3.68996	3.7421	3.72938	3.93671	3.7836	3.81235	3.61863	3.67105	5.24227	4.49377	5.15182	4.8931	5.13441	3.98974	4.46501	5.16194	4.25215	4.0263	4.34308	3.84461	4.0292	4.21099	4.22292
ENSMUSG00000003849	-3.05351	-3.60568	-2.60677	-3.07887	-4.13598	-2.31826	-6.5983	-3.44096	-1.99639	-2.61592	-2.22741	-1.46134	-4.6694	-1.83108	-2.55131	-2.29109	-0.841813	-3.96148	-3.38333	-2.69108	-4.6096	-3.14612	-3.73896	-3.37018	-4.18354
ENSMUSG00000003863	-0.278213	0.161487	-0.319197	-0.65101	-0.308164	0.133435	-0.448554	-0.132206	0.150449	0.166985	-0.579709	-0.0207715	-1.39638	-0.766946	-1.85943	-0.472929	-0.272792	0.430841	1.38338	-0.71909	-0.311923	-0.722904	-0.356487	-1.49571	-1.14792
ENSMUSG00000003865	3.76451	3.80551	3.69811	3.73678	3.86067	3.94897	4.02745	4.07196	3.92632	4.14701	4.70369	3.48655	3.72144	3.39814	4.3315	1.91228	4.20264	4.6793	3.27655	4.13192	3.95463	3.73952	3.65886	3.93937	4.11516
ENSMUSG00000003868	5.15868	5.26118	5.26209	5.76557	5.16681	5.78279	5.63275	5.30325	5.53201	5.30554	6.63139	5.98327	6.55543	6.33932	6.3257	3.55748	5.86287	6.44139	5.04722	5.45766	5.2787	5.03371	4.59511	5.23248	4.91128
ENSMUSG00000003872	-1.99906	-1.89849	-1.83626	-2.31658	-2.99848	-3.2358	-1.22163	-2.9935	-3.66624	-2.45545	-2.16531	-3.1312	-1.36177	-3.41604	-2.44663	-2.54186	-3.8698	-2.9381	-1.9094	-1.26223	-2.49413	-1.43557	-2.29838	-1.63786	-2.59858
ENSMUSG00000003873	4.28966	4.19673	4.17007	4.49084	4.20811	4.81005	4.62574	4.52888	4.47857	4.58481	6.40808	5.60576	5.79725	6.15741	5.23634	4.83839	5.88345	5.43357	4.35763	5.1619	4.97046	4.68612	4.60867	5.12236	4.95793
ENSMUSG00000003882	8.02852	8.39951	8.2698	8.16656	8.124	8.21854	8.24227	8.22219	8.25194	8.05196	8.76952	8.25035	7.89619	8.23766	9.5644	9.69745	8.39513	9.19139	9.43796	0.310797	0.509272	0.263742	-0.445908	-2.1359	-0.0662394
ENSMUSG00000003923	5.38097	5.42718	5.49975	5.79951	5.28981	5.83706	5.66185	5.43443	5.5377	5.58407	6.12307	5.94411	6.00536	6.03374	6.25955	4.9932	5.73153	6.22833	5.32722	6.55069	6.54926	6.24106	5.9736	6.46128	6.22239
ENSMUSG00000003929	4.4191	4.48479	4.3813	4.55351	4.13036	4.3156	4.51505	4.28157	4.40054	4.44876	4.48782	5.03496	4.64275	5.1163	5.04067	4.79034	4.82036	4.65683	4.20907	5.02203	5.04096	4.81642	4.59695	4.59361	4.51815
ENSMUSG00000003934	-0.604199	0.145093	-0.763499	-0.756943	0.228589	-0.428444	-0.0591426	-0.300477	-0.183161	-0.820737	0.240741	-1.16436	-1.04491	0.304439	-1.39377	-0.757659	-0.504118	0.0203764	0.41253	-1.43732	-0.985112	-1.05096	-1.41703	-2.01654	-1.01362
ENSMUSG00000003948	2.9595	3.07582	2.92952	3.29314	3.07287	3.27036	3.1035	2.8906	3.16224	2.79659	4.17291	3.22196	4.19249	3.41316	3.29757	2.84732	3.09166	3.78121	2.46713	3.83702	3.82201	3.63625	3.43377	3.76196	3.79985
ENSMUSG00000003949	-1.70955	-2.78256	-2.78735	-3.07887	-2.55102	-3.2358	-3.13887	-2.50807	-2.60211	-2.79649	-2.67487	-5.00566	-2.00644	-5.29051	-3.92982	-2.63213	-4.17968	-4.69844	-1.79837	-4.06959	-3.87264	-2.35762	-3.08688	-2.83966	-4.18354
ENSMUSG00000003955	2.13784	2.45377	2.54178	3.01565	2.45198	3.15461	2.95052	2.78085	2.93367	2.57971	4.27615	3.73243	3.6808	4.1737	3.26198	1.849	3.70635	4.09272	2.72983	3.31757	3.44749	2.97754	2.80904	3.48918	3.21734
ENSMUSG00000003970	8.8959	8.83513	8.9035	9.41516	8.63835	9.37837	9.20535	9.02523	9.10124	9.10339	10.6871	10.2322	10.3645	10.0257	10.7534	9.97854	9.88741	10.7592	8.84372	10.4386	10.2489	9.83544	9.26815	10.1032	9.78934
ENSMUSG00000003974	-6.75395	-4.98419	-6.69424	-7.47119	-6.45791	-6.40572	-6.5983	-6.90039	-7.12568	-3.89602	-4.54934	-3.4207	-6.25436	-4.06812	-6.25175	-3.07959	-3.44272	-4.69844	-4.23133	-6.39152	-6.19457	-6.60555	-4.96135	-6.5401	-6.50547
ENSMUSG00000003992	4.52446	4.49748	4.47716	4.53615	4.64446	3.86372	3.94397	4.19626	4.16457	4.2085	3.89537	3.6501	5.52809	4.27041	4.6766	5.6562	4.17949	2.51848	4.50287	4.16186	3.55075	4.10964	4.09445	4.16343	4.08397
ENSMUSG00000004018	3.92001	3.87469	3.95314	4.31722	3.94165	4.32613	4.02781	4.00957	3.99977	3.94054	4.85304	4.5445	4.31622	4.68644	4.81814	3.97147	4.3112	4.95717	4.17053	4.01344	4.00429	3.80647	3.97958	4.20662	4.02229
ENSMUSG00000004031	-1.07758	-1.26225	-1.53415	-2.17119	-0.863824	-1.13822	-2.45805	-0.923322	-1.44695	-1.33812	-3.26804	-2.4209	-2.39527	-3.35031	-2.82002	-2.02165	-2.68781	-3.83915	-2.22054	-2.22782	-1.85626	-2.25209	-0.959522	-1.33532	-2.17299
ENSMUSG00000004032	-3.29451	-3.21866	-2.9938	-3.73581	-2.99848	-3.59837	-2.51084	-3.73046	-3.00283	-2.61592	-6.1343	-3.1312	-6.25436	0.814578	-4.66679	-0.730612	0.131254	-4.69844	2.37121	-6.39152	-3.87264	-6.60555	-4.96135	-6.5401	-4.92051
ENSMUSG00000004035	0.798443	0.503076	0.623476	0.734335	0.844977	0.499597	0.241264	0.54753	0.567439	0.720956	0.225846	2.40183	-2.61761	3.14182	0.214202	5.64966	5.51206	-0.728746	2.57416	-2.69108	-2.02214	-1.3508	-1.00865	-2.76318	-0.919118
ENSMUSG00000004040	6.69679	6.44422	6.52493	6.70064	6.44703	6.62239	6.50373	6.60667	6.65242	6.91575	6.56576	6.77665	6.48631	6.49549	6.89674	6.60949	6.64994	7.03457	6.44477	7.83574	7.71952	7.50117	7.18595	7.59825	7.3956
ENSMUSG00000004043	5.06988	4.82017	4.97928	5.36963	5.08644	5.2942	4.98929	5.08231	5.01401	5.22626	5.77792	5.4793	5.8349	5.20164	6.05229	4.99557	5.28438	6.16071	4.47698	5.79413	5.46311	5.49426	5.25873	5.63922	5.59985
ENSMUSG00000004044	-4.43202	-3.84669	-5.10927	-3.77075	-6.45791	-6.40572	-5.01334	-5.31543	-7.12568	-5.11842	-3.81237	-6.59063	-3.93244	-4.55354	-3.92982	-6.53902	-7.34961	-2.82397	-6.55325	-6.39152	-6.19457	-6.60555	-4.96135	-4.95514	-4.92051
ENSMUSG00000004054	5.88472	5.82847	5.77617	5.99067	5.71608	5.92042	5.91567	5.89016	5.80709	5.84038	5.91793	5.97662	5.7614	6.01992	6.11539	5.68468	5.84438	5.83521	5.51452	6.42006	6.23458	6.11875	5.7096	6.22953	6.07078
ENSMUSG00000004056	6.36353	6.35119	6.35544	6.55051	6.29627	6.60513	6.43351	6.39863	6.37175	6.55091	6.62705	6.87481	6.16481	6.72103	6.55573	5.95208	6.3158	6.41855	5.69427	6.60972	6.50305	6.44305	6.06679	6.51738	6.27404
ENSMUSG00000004069	5.16856	5.22203	5.28201	5.41981	5.16004	5.45102	5.31007	5.20258	5.3195	5.17424	6.04906	5.37591	5.30834	5.65447	5.44761	4.10302	5.28087	5.91111	4.79132	5.84938	5.77611	5.53254	5.14492	5.63401	5.36768
ENSMUSG00000004070	5.72142	5.74033	5.78518	6.20887	5.75646	6.0252	5.87197	5.93858	5.86748	5.98156	6.21267	6.37315	6.44523	6.26546	6.66523	5.438	6.00397	6.45855	5.22561	5.72137	5.64471	5.29846	5.0505	5.63055	5.4259
ENSMUSG00000004071	6.6032	6.34174	6.29877	6.59514	6.56172	6.52067	6.23736	6.35529	6.27485	6.67196	5.59813	5.85456	5.68935	5.73973	5.39095	7.47009	5.80347	5.71226	5.65232	5.46522	5.25132	5.2999	5.38743	5.41303	5.52039
ENSMUSG00000004085	5.03035	5.11304	5.12557	5.3211	5.26332	5.32757	5.26812	5.40173	5.42052	5.35214	6.42795	6.80972	6.30844	6.72816	6.41959	7.31456	6.77059	6.16308	5.56164	2.41361	2.35264	2.1699	2.75418	2.38909	2.43955
ENSMUSG00000004096	5.70112	5.71573	5.77464	6.11835	5.55297	6.10776	5.87159	5.78282	5.82616	5.81748	6.45325	6.10264	6.32989	6.18708	6.42707	5.51185	5.93709	6.43149	5.244	5.8442	5.80508	5.40463	5.08077	5.71227	5.41451
ENSMUSG00000004098	7.43549	6.51914	7.01431	7.08538	7.26329	8.11348	7.94914	8.03215	7.98672	8.14147	7.893	8.35779	-3.93244	5.78564	8.42932	4.31819	3.37235	8.33021	3.50879	-2.93208	-3.38721	-5.02058	-1.50192	-2.29218	-2.11315
ENSMUSG00000004099	8.36315	8.59922	8.55036	9.09979	8.74242	8.97867	9.00804	8.75	8.76886	8.36242	9.35416	8.8151	9.36495	9.2784	8.78592	6.00297	8.57948	9.10354	8.21387	7.47961	7.33867	7.24446	6.90204	7.37746	7.14579
ENSMUSG00000004100	5.86437	5.68093	5.73086	6.12656	5.50775	6.37751	6.1532	5.9012	6.00266	5.77395	7.22247	5.35831	6.69168	5.8936	7.20025	4.80586	5.73951	7.36007	5.69168	5.4948	5.60903	5.35541	5.21992	5.58542	5.53831
ENSMUSG00000004105	4.02659	3.91244	3.58537	3.31753	4.14293	3.23993	3.51934	3.60641	3.81611	3.52904	1.47303	1.88105	1.94039	1.43287	0.714035	2.1855	1.87198	1.04751	2.95652	1.63639	1.78843	2.12577	2.46771	1.84791	2.03756
ENSMUSG00000004110	8.84665	8.53528	8.52359	8.42185	8.80279	8.68928	8.51854	8.46313	8.48323	9.12428	1.12256	7.04898	4.78612	7.0864	5.53074	7.10598	5.66554	3.85742	9.44681	6.25725	6.59999	6.80981	7.1963	6.81166	7.1982
ENSMUSG00000004113	3.10403	2.98691	3.21216	2.88363	3.24201	3.11076	3.30488	3.5523	3.54023	3.11003	3.35843	1.73947	4.92616	1.47746	3.95125	3.35334	0.961391	4.62813	4.66283	-1.83081	-2.63852	-1.28802	-0.738172	-1.23124	-1.24186
ENSMUSG00000004127	3.73231	4.02042	3.88141	3.77901	3.77382	3.99477	4.04926	3.70375	3.75979	3.52556	4.00969	3.55373	3.43551	4.03858	4.08252	3.41901	3.8029	4.66565	3.96698	3.69144	3.73061	3.58107	3.52923	3.66112	3.377
ENSMUSG00000004151	1.32255	1.06567	1.18088	0.592441	0.654647	0.683491	0.655804	1.14733	0.921843	0.951907	-1.30423	-1.22418	-0.781854	-0.794772	1.93565	1.67459	2.29298	-0.770201	2.02361	0.0188366	-0.128995	0.414492	0.00149173	-0.163765	-0.0693617
ENSMUSG00000004187	0.646933	0.301212	0.618647	0.35536	0.597371	0.223633	0.601371	0.500489	0.131713	0.239135	-0.519588	-0.65989	-1.04491	0.343698	-0.369106	0.331346	0.874394	0.0916351	1.0392	1.10833	0.625613	1.18236	1.79798	1.33641	1.68929
ENSMUSG00000004207	9.21204	9.00838	9.05451	9.4849	9.02449	9.54659	9.34579	9.41534	9.33467	9.64149	7.75625	9.67837	8.66845	9.17848	9.47747	9.51514	8.56895	7.83286	8.06312	9.34465	9.30656	9.03715	8.65707	9.24849	9.14869
ENSMUSG00000004221	5.7297	5.55133	5.49338	5.92033	5.62198	5.96806	5.68943	5.68213	5.68172	6.0349	5.96606	6.06863	6.01055	5.92118	6.4649	5.98779	6.21962	6.40759	5.55621	6.39789	6.2751	6.02425	5.78398	6.16292	6.05537
ENSMUSG00000004231	-2.66648	-2.55123	-3.52431	-3.38373	-2.55102	-3.59837	-2.89786	-2.65246	-3.95575	-3.24395	-3.81237	-4.2687	-4.6694	-2.96858	-6.25175	-4.21709	-3.89018	-1.15412	-1.9094	-4.06959	-3.38721	-4.28362	-2.15399	-3.73275	-4.18354
ENSMUSG00000004233	3.32042	3.22607	3.22018	3.46187	3.11549	3.381	3.28773	3.30081	3.2696	3.39009	3.58806	4.08015	3.03621	4.09812	3.61972	2.63719	3.98863	3.79222	3.61843	4.21122	3.8793	3.88979	3.89919	4.00824	3.90942
ENSMUSG00000004263	2.47484	2.4188	2.17793	1.9037	2.55626	1.32681	1.82323	2.43317	2.1415	2.08778	2.45275	1.44338	3.31023	2.04499	1.57931	3.05505	3.23775	2.23093	2.35734	2.35601	1.99742	2.39622	2.67442	2.67214	2.96216
ENSMUSG00000004264	6.13634	6.16213	6.14269	6.72057	6.15889	6.76758	6.5208	6.35906	6.4027	6.38315	7.93762	7.45662	7.96945	7.49932	7.52508	6.90565	7.13853	7.82724	6.68186	6.7544	6.59445	6.27654	5.92485	6.61899	6.41731
ENSMUSG00000004266	6.52446	6.34429	6.36241	6.83773	6.33381	7.01755	6.60435	6.63603	6.92084	7.07688	7.92654	7.78556	7.43213	7.55981	7.27796	4.79487	6.29346	6.70312	5.67088	9.67584	9.40371	9.24558	8.62144	9.66684	9.32608
ENSMUSG00000004267	-0.549029	-0.129411	-0.705008	-1.07318	-0.507624	-1.16299	-1.08072	-0.463886	-0.748097	-0.822352	-1.84441	-1.86902	-1.21671	-2.44774	-2.5513	-0.249565	-0.679787	-1.28457	-0.516235	-0.784274	-0.336139	-0.72055	0.155837	-0.779036	-0.196424
ENSMUSG00000004268	6.22522	6.40556	6.46298	6.7027	6.25427	6.67852	6.61103	6.49917	6.62152	6.31458	7.35771	7.02155	6.90277	7.14898	7.00441	6.33198	6.86707	7.23351	6.80103	6.47834	6.43267	6.2148	5.93463	6.49283	6.21217
ENSMUSG00000004270	4.09368	4.12693	4.14623	4.19458	4.20676	4.236	4.19634	4.15983	4.19991	4.19797	4.92682	4.77226	4.28141	4.82273	5.0045	4.48344	4.84602	4.76705	4.53306	4.26445	4.24208	4.02897	3.81484	4.25469	4.18079
ENSMUSG00000004285	5.14125	4.98246	5.02644	5.43326	4.76669	5.38829	5.29158	5.28789	5.36292	5.36573	6.02147	5.61547	5.45687	5.53206	6.14512	5.41481	5.44135	6.13207	5.17679	5.90109	5.75417	5.29419	4.88988	5.73864	5.38137
ENSMUSG00000004317	4.035	4.18443	3.91217	4.07039	4.0005	3.79026	4.10301	3.94915	4.13818	3.92142	4.63637	4.6744	5.44564	4.63974	6.93607	7.12909	3.9593	4.10999	5.65162	4.59361	4.49979	4.55369	4.59845	4.68691	4.74542
ENSMUSG00000004319	6.23255	6.14473	6.1447	6.22338	6.15136	6.28413	6.19007	6.00726	6.0498	6.25239	6.6192	6.42409	6.23439	6.31245	6.1961	7.17954	6.8545	6.50121	6.26094	6.77543	6.73033	6.77573	6.65769	6.74973	6.7381
ENSMUSG00000004328	-0.265238	-0.0887939	-0.185272	-0.731168	0.235974	-0.227482	-0.669244	-0.0563078	-0.417511	-0.665166	-1.34214	-0.641295	-0.13492	-0.614455	-1.15204	1.77226	-0.2266	-2.16588	-0.0457157	0.659804	0.949176	0.514088	0.881943	0.793455	0.713277
ENSMUSG00000004344	-3.29451	-5.72116	-3.88688	-4.66383	-6.45791	-3.59837	-4.27637	-4.09304	-5.54071	-4.38145	-4.54934	-3.78327	-4.6694	-6.87547	-6.25175	-4.21709	-5.02768	-4.69844	-4.23133	-3.22159	-3.87264	-2.90511	-3.73896	-3.73275	-4.92051
ENSMUSG00000004347	1.94059	1.56191	1.29047	1.1234	0.993905	0.807442	1.21239	1.17358	1.08121	0.900775	0.419617	-1.36672	0.145796	0.0120643	2.83047	-0.25352	2.8253	1.00255	2.54337	1.20046	0.119131	0.399402	0.684304	-0.683099	0.748179
ENSMUSG00000004356	5.74352	5.64429	5.64062	6.04183	5.79717	6.10254	6.03821	5.84079	5.96133	5.9319	7.61968	6.59972	7.44082	6.84281	6.7499	4.9969	6.40775	7.46705	6.11014	6.78586	6.82054	6.58582	6.5701	6.76705	6.71964
ENSMUSG00000004359	-0.410039	-0.63522	-0.534508	-0.431925	-0.430597	-1.32692	-0.559957	-0.2946	-0.621476	-0.441335	-1.57354	-1.64917	-1.48826	-1.33256	-1.18697	-0.974026	-2.02709	-1.72526	-0.615145	1.28005	0.893932	1.43993	1.51952	1.66786	1.61216
ENSMUSG00000004360	0.289671	0.312187	0.46093	-0.169488	0.555746	0.0530403	0.282588	0.0305803	0.100661	0.242245	-0.758754	-0.101083	0.540042	-0.136149	-1.16347	0.44661	-0.489572	-1.10377	1.1999	-0.1271	-0.321791	0.843757	0.767952	-0.112059	0.263659
ENSMUSG00000004364	7.10277	7.14284	7.14428	7.33883	6.99729	7.30217	7.25315	7.07376	7.09296	7.21259	7.73963	7.40752	7.62397	7.4827	7.63461	7.24674	7.24722	7.78041	7.23597	7.30903	7.34859	7.11822	7.10665	7.22922	7.04299
ENSMUSG00000004371	-0.456622	-0.184336	-0.650719	-1.18577	-0.0651607	-1.00164	-0.835759	-0.932861	-0.629341	-0.447427	-1.12528	-1.10211	-0.720844	-1.65154	-1.3689	-0.832281	-0.972386	-2.28339	-0.12642	-0.569969	-0.313607	-0.436669	-0.848565	-1.22676	-0.226049
ENSMUSG00000004383	2.15211	2.47957	2.19907	2.19458	2.12554	2.19355	2.75145	2.55589	2.5265	2.35082	-0.919348	3.8017	1.76625	2.57868	-2.15366	2.54226	4.47381	0.462387	1.01554	-1.09444	-0.567806	-0.402526	-0.746009	-0.751849	-0.392432
ENSMUSG00000004393	4.83711	4.7495	4.782	5.18143	4.83613	5.1684	4.94425	4.90737	4.82816	4.78597	5.94885	5.38415	6.1084	5.54528	5.79844	4.28674	5.42291	6.59369	4.54148	5.50368	5.29979	5.26828	4.93094	5.44964	5.22966
ENSMUSG00000004394	4.58089	4.52638	4.44083	4.81912	4.43159	4.80556	4.72532	4.63828	4.69889	4.72341	4.85652	5.32189	4.93978	5.33855	5.49098	5.36975	5.29177	5.36989	4.74767	4.52212	4.40999	4.29305	4.26667	4.70128	4.50925
ENSMUSG00000004415	1.59385	2.03916	1.7083	0.916829	2.12502	0.643648	1.23691	1.75345	1.4877	0.957793	1.66376	0.751951	1.49866	-0.0838601	1.94658	1.25651	1.00726	2.02745	1.82455	2.37512	2.5453	3.16859	2.57488	2.67803	2.85669
ENSMUSG00000004446	3.54854	3.40727	3.58279	4.16715	3.74953	4.00261	3.62693	3.60641	3.80875	3.98879	5.9077	3.89218	5.48449	4.39541	5.91474	2.31585	4.24145	6.26918	4.05483	5.32246	5.5833	5.04089	4.90026	5.25894	5.28954
ENSMUSG00000004451	2.19833	2.07621	1.80598	2.37542	2.39201	2.8216	2.59725	2.55803	2.55507	2.71902	4.31536	3.98372	4.00746	4.15008	4.7594	3.76563	4.50574	4.23208	3.71611	2.96525	2.92794	2.50519	2.86763	3.01599	2.94453
ENSMUSG00000004455	8.28555	8.41984	8.46022	8.86422	8.37299	8.7576	8.59281	8.3469	8.41163	8.31926	9.16066	8.79703	8.78439	8.78381	8.90945	8.02474	8.61553	9.18217	7.92268	8.01034	7.87225	7.59348	7.26138	7.7246	7.43823
ENSMUSG00000004460	6.1243	6.06416	6.10363	6.43486	5.93038	6.45517	6.28415	6.17191	6.28093	6.30984	6.72232	6.48134	6.18573	6.73151	6.79076	5.72748	6.27736	7.04035	5.95677	6.32637	6.36074	6.00063	5.64998	6.35566	5.969
ENSMUSG00000004462	3.76471	3.83151	3.94872	4.12267	3.9694	4.17265	4.04104	3.96457	4.04112	4.00657	4.55483	4.16676	3.96117	4.3766	4.42685	3.86293	4.0238	4.57068	4.13587	4.06278	3.94882	3.92095	3.6813	4.10285	3.85757
ENSMUSG00000004473	0.503442	0.256124	-0.251293	0.165436	-1.70302	-0.255977	-0.0284458	0.0653943	-0.114448	-1.14879	0.854387	-0.482103	1.58484	-0.217259	0.377607	-0.129627	0.150238	0.255755	0.457973	1.0597	1.0246	0.760775	-0.136921	0.639805	0.860851
ENSMUSG00000004500	3.24321	3.32095	3.51122	3.85606	3.57813	3.84588	3.61501	3.50399	3.54493	3.66924	4.09431	4.56798	3.35732	4.57839	4.61704	3.21434	4.73658	3.86579	4.02339	4.2618	4.27947	4.3309	3.64091	4.08543	4.01763
ENSMUSG00000004508	4.64278	4.67058	4.57957	4.95733	4.90811	4.77392	4.7907	4.84601	4.72124	5.07372	4.95258	5.16564	5.73057	5.10595	5.67755	6.43055	5.39472	5.79073	4.46879	-0.369044	-0.216841	0.383782	0.195639	-0.350012	0.460701
ENSMUSG00000004530	5.84806	5.87981	5.84768	6.24892	6.16461	6.35293	6.16443	6.17501	6.08647	6.05692	6.70633	6.39781	6.29776	6.5517	6.48631	4.90885	6.42721	6.59662	5.4301	5.46082	5.37051	5.23678	5.08029	5.44973	5.27512
ENSMUSG00000004535	7.75691	7.77972	7.80834	8.02589	7.68227	7.99308	7.76828	7.73184	7.66564	7.94383	7.82735	8.08392	7.96886	7.94229	8.34678	8.32896	7.51098	7.98192	7.81358	8.29897	8.10025	8.07208	7.76394	8.2744	7.9594
ENSMUSG00000004542	-0.806832	-1.27936	-2.23619	-1.32134	-1.171	-1.09006	-1.325	-1.07163	-1.22859	-0.872636	-2.16893	-3.61194	-1.54868	-1.67507	-1.93006	-1.74349	-1.35653	-2.05063	-1.14879	1.1958	0.934447	0.890133	0.915943	0.421013	0.564673
ENSMUSG00000004552	4.21761	3.79395	3.82177	4.29476	3.94974	4.13745	3.89612	4.06918	4.09789	4.55892	3.5174	3.82335	5.52061	3.49717	2.69369	3.83246	3.78763	3.98686	1.3621	4.20013	3.74606	3.50923	3.84384	3.96375	4.259
ENSMUSG00000004558	-5.14419	-2.89311	-3.48243	-2.502	-3.62945	-3.5813	-3.41469	-3.43505	-2.4681	-1.64382	-6.1343	-5.00566	-4.64581	-2.11676	-4.66679	-0.978518	-2.13364	-2.53941	0.357377	-2.68549	-3.3828	-3.79321	-6.54631	-4.21651	-2.80097
ENSMUSG00000004561	4.00898	4.01545	3.93982	4.04188	4.04057	4.19456	4.13998	4.08804	4.02988	4.08553	4.12258	4.13905	4.31799	4.46877	4.91974	4.22026	4.73731	4.19544	4.38832	4.74775	4.61308	4.57892	4.7847	4.82017	4.754
ENSMUSG00000004562	2.16298	2.23665	2.13231	1.83792	2.06865	1.62664	1.56373	2.05252	1.67854	1.71674	0.806975	1.49948	1.98342	1.49598	0.738173	2.99093	2.75004	0.731531	2.45732	1.57388	1.21971	1.81298	1.92279	1.47661	1.73779
ENSMUSG00000004565	4.98484	5.15258	4.99743	4.92944	5.23622	5.13155	5.02868	5.07933	5.05685	5.09186	5.49597	4.78332	4.87272	5.38378	5.41451	6.21531	5.65504	5.51747	6.5336	5.12274	5.29085	5.31381	5.29438	5.36296	5.36569
ENSMUSG00000004567	4.38212	4.48971	4.37595	4.17485	4.50359	4.30852	4.24701	4.29396	4.24875	4.15593	3.89651	4.25223	4.36498	4.48453	3.85561	5.47301	4.73601	3.93683	5.07426	4.61423	4.63594	4.83808	4.92221	4.73976	4.85277
ENSMUSG00000004568	7.44258	7.37912	7.43239	7.26071	7.2906	7.41176	7.44703	7.33854	7.46427	7.41386	7.10157	6.761	6.55601	6.91702	7.09435	4.5438	1.25402	7.25321	7.67819	8.57756	8.20411	8.4621	8.28068	8.55739	8.468
ENSMUSG00000004591	6.63096	6.76872	6.74396	6.80627	6.66121	6.79031	6.80553	6.597	6.61096	6.67145	6.41196	6.50145	6.79324	6.50224	6.55798	6.40152	6.44163	6.60476	6.38282	6.89327	6.83601	6.78391	6.63107	6.76606	6.5901
ENSMUSG00000004609	1.96848	2.05194	1.98375	1.24065	1.90382	0.956635	1.34667	1.92121	1.69848	1.74988	0.738513	0.434344	0.933905	0.32114	0.804401	1.97551	0.919618	0.369959	2.25823	0.712612	1.19439	1.43092	1.96054	0.882287	1.55406
ENSMUSG00000004610	4.29293	4.17371	4.25084	4.77786	4.37438	4.75871	4.36965	4.52208	4.39142	4.46225	5.949	5.58449	5.671	5.63037	5.79945	4.11298	5.39087	5.98657	4.56634	4.07328	4.11036	3.6345	3.42966	3.94522	3.85475
ENSMUSG00000004612	-1.19936	-1.47323	-1.74004	-2.26174	-2.99848	-3.2358	-2.20598	-2.9935	-3.03821	-2.45545	-4.54934	-2.68374	-3.93244	-2.96858	-6.25175	-3.07959	-5.02768	-2.37651	-3.7459	-1.34712	-1.671	-1.32015	-2.63942	-3.08067	-1.75058
ENSMUSG00000004626	6.20436	6.01113	6.00575	6.24562	5.98685	6.30497	6.18734	6.28172	6.16777	6.35431	5.78811	5.33697	6.35477	5.5004	6.09612	3.6999	5.39148	5.93026	5.20204	6.26737	6.01769	5.9877	5.8596	6.23927	6.22038
ENSMUSG00000004630	1.03528	1.22679	1.18553	0.875709	0.892744	1.24107	0.75178	0.692241	0.520609	1.11274	-0.608005	0.672234	0.412318	0.536663	-0.335807	1.19124	0.788858	-0.495188	1.19628	0.691348	0.547986	1.30324	0.988527	0.395043	0.866209
ENSMUSG00000004631	0.686151	1.50163	1.15776	1.49415	1.20899	0.560919	0.469083	0.952104	1.04371	1.22872	-1.88637	-1.20846	-0.906159	-1.74442	-2.00382	0.148102	0.690673	-0.808051	-0.0770569	-0.279805	0.034253	-0.176932	0.826967	-0.186987	0.213976
ENSMUSG00000004633	1.05681	1.23781	1.18092	1.69647	1.4818	1.51372	1.78282	1.61413	1.68914	1.82753	-0.704142	-1.16436	4.58815	0.589798	-1.12247	0.559014	-0.581424	3.05653	0.519507	0.349951	0.593877	0.876239	0.453991	0.493319	0.364894
ENSMUSG00000004637	2.80202	2.81832	2.7977	2.76839	2.90617	2.7456	2.67222	2.82974	2.78682	2.62593	3.5283	3.73697	3.95624	3.37741	3.71262	4.70811	3.71458	3.23548	3.75599	2.93419	2.91583	3.07821	3.66596	3.08071	3.31974
ENSMUSG00000004642	7.16852	7.49329	7.3852	7.78345	7.27596	7.58388	7.78372	7.39817	7.51297	7.01822	7.84416	7.11001	7.47388	7.60287	7.4099	5.33343	7.00786	7.88783	6.69916	6.33647	6.44361	6.0786	5.87994	6.07117	5.9003
ENSMUSG00000004651	-1.1861	-0.896338	-1.17073	-1.48361	-0.908916	-0.907449	-1.2101	-0.757863	-0.799818	-1.63438	-1.92915	-2.238	-0.98349	-1.48986	-2.97281	-0.757247	-1.92816	-3.92818	-0.7854	-1.78335	-1.70744	-0.456949	-0.914242	-1.79805	-1.04914
ENSMUSG00000004655	-0.311002	-1.47323	-1.48478	-1.0618	-2.55102	-1.19627	-0.489777	0.0421246	-1.01715	1.56808	-6.1343	-2.19831	-4.6694	-2.12058	-6.25175	-0.129627	-3.44272	-1.89109	-2.16094	-4.06959	-3.38721	-3.79819	-3.37639	-6.5401	-3.69812
ENSMUSG00000004661	4.80751	4.37513	4.45028	4.08048	4.53084	4.53766	4.6154	4.76032	4.88905	4.82105	4.82487	4.4048	3.11798	4.81936	4.04295	2.23028	1.98989	4.24908	5.21699	5.78639	5.67782	5.76532	5.82039	6.05219	6.06053
ENSMUSG00000004665	5.18232	4.89754	4.99533	5.19526	4.69501	5.1872	4.78054	4.77424	4.91221	5.14876	5.2183	4.28512	4.61677	5.18691	6.44587	2.13694	5.86274	5.73723	5.07656	8.56527	8.29948	8.11282	7.5099	8.31559	8.07237
ENSMUSG00000004667	4.16715	3.87192	3.98964	4.34859	4.17418	4.34163	4.12194	4.2398	4.11094	4.23546	4.58936	4.72509	5.21273	4.92341	4.75317	3.74754	4.40235	4.61217	3.6104	5.34615	4.96467	4.82543	4.67225	5.28525	5.13161
ENSMUSG00000004668	1.82725	1.92029	1.96754	0.290362	0.66103	-0.138937	0.836327	1.40795	1.47795	1.46153	0.205552	-0.613347	-0.699775	-0.0810544	-0.579324	1.02322	-0.749695	0.727823	0.741366	-1.34712	-1.06528	-0.772657	-0.242531	-0.867679	-1.22007
ENSMUSG00000004677	7.09427	7.08324	7.16247	7.30287	7.23823	7.41303	7.29515	7.24069	7.2389	7.21048	7.40092	7.27879	7.33906	7.43323	7.61017	6.72049	7.42962	7.52594	6.87861	7.51449	7.38898	7.34822	7.07532	7.51146	7.39346
ENSMUSG00000004698	5.9242	5.53709	5.81357	5.56936	5.51654	5.62546	5.20388	5.28671	5.25722	5.93818	-0.724234	6.00624	5.06197	5.80537	4.94831	5.19621	6.41211	-0.114509	3.59798	6.24096	5.99693	6.11178	5.77155	6.15199	6.2383
ENSMUSG00000004707	5.36272	5.41006	5.43085	5.70825	5.2299	5.65733	5.66467	5.41731	5.57931	5.63006	6.2136	6.16739	5.77251	6.38324	6.70916	5.76562	6.40267	6.26854	6.16249	7.31012	7.30441	7.0321	6.61498	7.26029	6.98576
ENSMUSG00000004709	1.90783	1.9009	1.6141	2.01061	1.97254	1.83745	1.81533	2.06251	1.98546	2.29944	4.01672	3.56546	7.14745	4.35275	4.31526	4.4246	4.51419	4.06864	2.77542	1.5333	1.24006	1.65655	1.78012	1.66447	1.88255
ENSMUSG00000004730	-1.19936	-1.63369	-1.02181	-2.04492	-2.99848	-2.94629	-3.13887	-2.81293	-2.08128	-0.87049	-3.32694	-3.1312	-2.79493	-2.96858	-2.55131	-1.58482	-3.44272	-2.03548	-1.3438	3.0452	2.51624	2.6112	2.61104	3.05422	2.53619
ENSMUSG00000004748	0.140872	0.630519	0.706643	1.05629	0.890817	1.0289	0.499731	0.394231	0.325536	-0.133524	2.52748	1.28589	1.60982	1.65981	1.23207	-1.25362	1.01234	2.89899	0.266925	1.38327	1.00511	0.594125	0.487111	1.05235	0.825446
ENSMUSG00000004768	3.10248	3.08727	2.86227	2.64905	3.31523	2.90489	3.06169	3.18043	3.30373	2.97786	3.90325	3.59796	2.22542	3.95028	3.21789	3.94983	3.57	3.48973	4.75679	2.51838	2.66652	2.73207	3.31322	2.5447	2.97229
ENSMUSG00000004771	5.52817	5.36432	5.41918	5.61511	5.08464	5.45031	5.43684	5.35965	5.39421	5.38176	5.41597	5.5051	5.03046	5.53525	6.06425	5.51253	5.56085	5.8793	5.13543	5.34869	5.13915	4.96952	4.77618	5.23674	4.99984
ENSMUSG00000004788	5.10131	4.66794	4.79812	5.2814	4.73869	5.28994	5.09475	5.11677	5.03514	5.26852	6.20694	5.57898	5.78764	5.62263	6.48529	5.50298	5.00547	6.30226	4.52289	4.74227	4.63278	4.39797	4.04708	4.70366	4.47824
ENSMUSG00000004789	6.72602	6.51316	6.52964	6.76948	6.45404	6.70847	6.70733	6.56224	6.51208	6.57231	7.55734	6.88822	7.45051	7.06016	7.34851	6.92284	6.90002	7.47825	6.43013	6.56613	6.40465	6.32499	6.30207	6.45089	6.26779
ENSMUSG00000004791	-0.278213	-1.0773	-1.56495	-1.54045	-2.75747	0.0700098	0.901545	0.110837	0.292177	0.554008	3.91691	-0.0207715	-0.762511	0.222562	5.07861	0.827304	-2.39541	5.10838	-0.825334	-4.06959	-6.19457	-6.60555	-6.54631	-4.95514	-6.50547
ENSMUSG00000004798	5.78109	5.71746	5.86968	5.82271	5.67041	5.72645	5.83659	5.80113	5.79263	5.76906	5.41115	6.08599	5.05795	6.02898	5.72087	5.46906	6.07914	5.81561	5.45482	5.9838	5.77302	5.84901	5.65183	6.01328	5.69389
ENSMUSG00000004814	0.590075	0.83854	0.445315	-0.10997	0.310273	-0.101943	0.390383	0.273467	0.506641	-0.0740231	-0.924845	-1.63643	-0.14584	-0.367676	-0.229382	-0.924308	-0.414175	0.403096	-0.403507	0.4029	0.794119	0.632857	1.20188	0.443177	0.346551
ENSMUSG00000004815	4.74647	4.78283	4.80858	4.83525	4.89966	5.12116	4.87282	4.67095	4.7516	4.85994	4.5967	5.08142	4.69244	5.04744	5.16472	5.04053	5.51092	4.74343	4.96062	5.52232	5.58444	5.58737	5.44677	5.57065	5.48232
ENSMUSG00000004837	5.36906	5.14693	5.14151	5.53043	4.98375	5.5686	5.32655	5.40344	5.43555	5.70232	5.51355	5.28627	5.02476	5.46002	5.92931	5.57289	5.24259	6.05121	4.85436	8.00317	7.78982	7.62821	7.10637	7.90925	7.55786
ENSMUSG00000004842	-0.21435	-0.211285	-0.157318	-0.950457	-0.327369	-1.4722	-0.40026	-0.597018	-0.613212	-1.21554	-0.487572	-0.910044	-0.559213	-0.961347	-1.91302	-0.12824	-0.754319	-0.550552	-0.327249	-1.278	-0.642424	-0.369315	0.0392097	-1.12617	-1.35738
ENSMUSG00000004843	4.62706	4.50485	4.60669	4.91548	4.39774	4.86982	4.64428	4.76805	4.82743	4.897	5.48455	5.35225	5.13204	5.15623	5.85775	5.88908	5.53628	5.37615	4.52423	5.07456	4.94435	4.46926	4.314	4.71197	4.7383
ENSMUSG00000004846	3.59102	3.51828	3.70753	3.44983	3.49343	3.47027	3.71027	3.73158	3.69988	3.43318	3.71055	4.12525	4.06473	4.45732	4.1115	3.50573	4.45461	4.14338	4.30201	3.70258	3.81977	3.90667	3.80432	4.08083	3.73195
ENSMUSG00000004849	3.1988	3.17265	3.19298	3.77615	3.50931	3.80738	3.6148	3.86697	3.70008	3.72184	5.00205	4.60228	4.97746	4.9347	4.61476	3.4454	4.57854	4.48395	3.7743	2.71439	2.39415	2.2368	1.99672	2.52329	2.41637
ENSMUSG00000004864	-2.50602	-2.78256	-2.60677	-3.5643	-4.87295	-6.40572	-2.89786	-3.73046	-2.73336	-2.31106	-3.81237	-6.59063	-4.6694	-3.70555	-3.44439	-2.1467	-5.76465	-2.82397	-3.7459	-6.39152	-6.19457	-6.60555	-6.54631	-6.5401	-6.50547
ENSMUSG00000004865	6.00593	6.06047	6.0419	6.25931	6.19036	6.23945	6.43258	6.20957	6.25897	5.98554	7.13699	6.60095	7.26842	7.1476	6.9845	5.59864	7.08303	6.97278	6.44473	6.51971	6.51315	6.54583	6.49981	6.55356	6.56636
ENSMUSG00000004872	-0.14914	-0.502453	-0.334019	-0.860255	-0.724359	-0.671186	-0.856509	-0.540154	-1.13048	-0.7167	-0.734347	-1.29925	-1.10337	-1.25982	-3.07966	-0.256749	-0.965594	-1.75821	-0.658843	-1.63166	-0.406649	-0.698166	-0.0267099	-0.599993	-0.200353
ENSMUSG00000004880	8.78881	8.9653	8.97593	9.29922	8.82622	9.20606	9.24561	8.90455	8.97112	8.73605	9.35958	9.04145	8.67016	9.22888	9.18208	8.46311	8.73117	9.57216	8.73391	8.33635	8.15401	8.04805	7.64429	8.16327	7.79657
ENSMUSG00000004885	-6.75395	-3.21866	-3.52431	-4.01176	-4.87295	-4.0838	-3.42838	-3.44096	-4.80375	-5.11842	-3.81237	-3.4207	-3.44701	-4.55354	-4.66679	-1.58482	-5.02768	-6.2834	-6.55325	-6.39152	-6.19457	-6.60555	-4.22438	-4.95514	-4.92051
ENSMUSG00000004891	-5.16898	-3.84669	-2.60677	-3.5643	-4.13598	-3.2358	-5.01334	-2.9935	-3.66624	-3.00294	-3.81237	-4.2687	0.188579	-2.96858	-3.08182	-3.73166	-0.940217	-2.58296	-3.09382	-2.93208	-6.19457	-3.43562	-3.73896	-4.95514	-4.18354
ENSMUSG00000004892	-3.29451	-1.87941	-2.78735	-2.66153	-2.14393	-3.59837	-1.78728	-2.81293	-3.14191	-3.24395	-3.81237	-6.59063	-2.34747	-2.71303	-2.7331	-2.41199	-3.10168	-2.19594	-3.09382	-2.30405	-3.02464	-1.65135	-1.61951	-2.45264	-2.59858
ENSMUSG00000004894	-5.16898	-5.72116	-4.37231	-7.47119	-6.45791	-4.0838	-4.27637	-5.31543	-7.12568	-5.11842	-6.1343	-6.59063	-2.79493	-4.55354	-6.25175	-3.73166	-5.02768	-4.69844	-6.55325	-6.39152	-6.19457	-4.28362	-4.96135	-4.95514	-4.92051
ENSMUSG00000004895	4.98119	4.93676	4.94375	5.24756	4.8036	5.26272	5.00672	5.14776	5.04831	4.90349	5.45113	5.55499	5.59856	5.6503	5.54307	5.05297	5.28361	5.51547	4.5741	5.26088	5.20791	4.85747	4.62549	5.19757	4.90974
ENSMUSG00000004896	4.4181	4.70832	4.58289	4.4701	4.75564	4.72186	4.60962	4.50875	4.59259	4.39685	4.2688	4.25043	4.64825	4.62295	4.6506	4.74044	4.75653	4.34502	4.97149	5.00239	4.91604	5.17454	5.28135	5.18459	5.2647
ENSMUSG00000004897	6.9728	7.0856	7.08682	7.60274	7.24804	7.55129	7.33567	7.32006	7.25431	7.00624	8.33541	7.54099	8.47116	7.99937	7.68148	5.89847	7.12644	7.9145	6.57876	5.99838	5.92405	5.52663	5.28222	5.86211	5.56028
ENSMUSG00000004902	4.03477	3.64444	3.88791	3.21093	3.58785	2.91395	3.06526	3.53111	3.12344	3.95751	2.05058	1.60413	3.46502	1.46883	1.45561	3.7219	1.31217	2.00661	3.55919	1.17073	1.18914	1.7564	1.67769	1.4199	1.65944
ENSMUSG00000004929	4.64533	4.88463	4.86371	5.38776	5.16002	5.30034	5.28472	5.13819	5.1172	4.53204	6.62497	5.37984	5.81743	5.50904	5.17609	2.40643	4.91806	6.74537	3.86143	3.02844	3.01732	3.011	2.6607	3.11274	3.04335
ENSMUSG00000004931	3.85984	3.77536	3.78655	4.04402	3.7697	3.98337	4.12194	3.95526	4.02187	4.03218	3.51855	3.75921	4.29349	3.78542	3.85023	4.26753	4.79982	4.9933	4.48223	4.35919	4.14417	4.11641	3.8726	4.44929	4.06912
ENSMUSG00000004933	3.32953	3.03737	3.20851	3.03395	3.18464	3.46926	3.19774	2.80869	3.0126	3.17805	1.36555	2.74778	4.77147	3.67431	2.28353	2.13694	2.59437	1.32393	1.98202	3.31757	3.47963	3.56563	3.27227	3.61463	3.73889
ENSMUSG00000004934	4.34881	4.27666	4.31552	4.56081	4.47817	4.69468	4.41069	4.4927	4.41235	4.36929	4.49204	4.58515	4.80187	4.71937	4.82872	4.64484	4.59941	4.60039	4.40154	5.25602	5.12585	5.06237	4.74842	5.27124	5.22127
ENSMUSG00000004936	4.96929	5.04692	5.09024	5.31348	4.87751	5.29887	5.22014	5.12528	5.28694	5.20004	5.58209	5.81318	5.72652	5.72761	5.74083	4.67788	5.82516	5.51223	4.96294	7.57969	7.42911	7.20798	6.76746	7.48314	7.10493
ENSMUSG00000004937	5.04978	5.02788	5.10788	5.4759	5.23514	5.45265	5.31421	5.36376	5.32322	5.15809	5.83401	5.60074	5.43082	5.76229	5.62668	4.65266	5.4192	5.69209	5.14154	5.01947	5.02036	4.84412	4.51371	5.01496	4.85592
ENSMUSG00000004939	1.50343	1.8113	1.21872	1.25533	1.84667	1.54838	1.32373	1.55084	1.44486	1.50122	0.731029	1.20465	0.934301	0.791243	0.284003	0.966177	0.954389	0.276314	1.84891	2.11319	2.00702	2.2939	2.54663	2.15148	2.21715
ENSMUSG00000004945	4.46704	4.43829	4.52554	5.12244	4.47061	4.98927	4.70833	4.71294	4.69968	4.77691	5.24237	5.24818	5.05909	5.08923	5.21535	4.95534	5.09722	5.08674	3.87196	4.45162	4.29026	3.87928	3.52381	4.27608	4.06723
ENSMUSG00000004947	4.79024	4.85463	4.63008	4.75071	4.61428	4.73702	4.72355	4.75756	4.7888	4.67359	4.90965	5.20518	4.5966	5.15104	4.94314	3.90563	4.61556	4.59641	4.49469	4.81758	4.89829	4.795	4.71319	4.76672	4.71036
ENSMUSG00000004951	-1.59812	-2.19955	-4.94125	-4.37393	-6.45791	-6.40572	-3.13887	-4.41883	-7.12568	-4.62355	-6.1343	-6.59063	-4.15687	-5.29051	-3.44439	-3.07959	-7.34961	-4.48954	-4.96829	0.957195	0.592961	-0.462166	-3.17364	-3.37018	-4.05181
ENSMUSG00000004952	4.46112	4.26271	4.22548	4.58018	4.47885	4.24319	4.2967	4.51046	4.36332	4.59185	2.90085	6.25442	4.18131	5.98912	4.35516	3.60841	6.6417	1.90943	4.03121	3.57217	3.2773	3.44827	3.68671	3.65465	3.84478
ENSMUSG00000004980	9.3764	9.49247	9.29983	9.41773	9.40949	9.50316	9.35291	9.34102	9.16497	9.08516	9.56915	9.22958	9.58791	9.92357	9.31701	8.74635	9.08445	9.59457	9.30994	9.07561	9.40177	9.02025	8.95543	9.08666	8.88345
ENSMUSG00000004988	0.7459	0.387369	0.339187	0.136141	0.484603	0.439766	0.115944	1.28449	-0.0703927	0.731249	0.984643	-0.44088	-0.473004	-0.766946	-0.523829	0.755603	-1.51672	-0.306124	-0.0775209	0.0178753	0.51968	0.239943	0.711076	0.578837	0.770654
ENSMUSG00000004994	2.74391	2.76936	2.78352	3.13522	2.80653	3.20346	3.06169	3.06106	3.0455	3.0959	2.64378	3.02959	2.39309	3.21861	3.21382	2.4525	3.01781	3.11534	3.0147	3.44611	3.29528	3.19049	3.04801	3.57494	3.47324
ENSMUSG00000004996	4.05722	3.77258	3.7739	4.09363	3.74645	4.18369	3.75983	3.80611	3.88392	4.00061	5.15065	4.57932	5.06483	4.64568	5.15254	3.93123	4.87228	5.04685	4.03777	4.52955	4.38139	4.14248	4.25462	4.52372	4.48623
ENSMUSG00000005034	6.71455	6.60743	6.68447	6.87733	6.587	6.91042	6.66746	6.5197	6.54797	6.8359	7.27177	7.28092	7.17648	7.25888	7.90077	7.35627	7.22493	7.09204	6.40657	7.32112	7.23523	6.97601	6.80173	7.09255	6.89634
ENSMUSG00000005043	3.9722	3.54787	3.84748	4.10743	4.06723	4.21911	3.44573	3.82839	3.70691	4.22287	2.75841	3.78376	3.10176	3.36375	4.56039	3.2462	3.04586	4.083	1.98142	5.78877	5.37948	5.36952	4.92201	5.44822	5.65434
ENSMUSG00000005045	-1.46854	-0.676762	-0.811593	-1.44882	-1.32863	-0.733298	-1.04371	-0.0300252	-0.617881	-1.57401	0.240741	-0.248372	0.779059	-0.465739	-1.85943	1.83167	-0.35911	0.374807	-0.0140955	-0.0511201	0.109215	0.136269	0.0235441	-0.236324	0.288945
ENSMUSG00000005054	3.33749	3.21646	3.10505	3.66002	2.8886	3.54702	3.45834	3.20421	3.31623	3.55519	4.49415	4.00649	4.27994	3.63924	4.69881	3.81523	3.92593	4.63918	3.09959	3.71832	3.7406	3.11041	2.97529	3.4613	3.0963
ENSMUSG00000005057	1.47207	1.49655	1.21892	1.08855	1.37147	1.51385	1.47815	1.1842	1.05124	1.33574	-0.251068	0.793397	1.02205	0.473498	-0.636279	0.335765	0.299269	-0.216948	1.02435	2.90556	2.64961	2.73315	2.72433	2.85874	2.62139
ENSMUSG00000005069	5.40561	5.15562	5.24571	5.4955	5.23165	5.50978	5.23577	5.27734	5.23983	5.51185	5.4873	5.80892	5.634	5.5667	5.68452	6.42983	5.82047	5.47107	5.45272	5.25819	4.86816	4.82856	4.60153	4.9976	4.8603
ENSMUSG00000005078	3.42744	3.37523	3.46429	3.60307	3.322	3.75691	3.63988	3.49106	3.62345	3.69195	4.11948	4.11757	3.02562	3.71925	4.1629	3.17526	3.91303	4.28125	3.36646	4.06049	3.93981	3.81875	3.58155	3.94734	3.82857
ENSMUSG00000005087	6.72748	6.64396	6.67466	6.70334	6.65599	6.45439	6.62404	6.76059	6.66437	6.73059	6.75159	5.23711	5.83542	5.67022	6.24436	5.84918	5.11049	7.19017	6.02954	5.6762	5.49062	5.48746	5.66434	5.80106	5.52234
ENSMUSG00000005089	0.563092	0.147109	0.348215	0.130012	0.207615	-0.146135	-0.104283	-0.177279	-0.410395	-0.608658	-0.0717288	-1.33129	-0.363722	-0.674458	-0.398004	-0.129636	-0.348168	0.208745	-0.22935	-0.235246	-0.173226	0.660714	0.165179	-0.366361	0.302995
ENSMUSG00000005102	5.62462	5.51466	5.64366	5.41851	5.49301	5.45885	5.38005	5.4088	5.29718	5.55725	5.98691	5.89947	6.08465	5.76455	6.63376	7.35058	6.04204	6.19309	5.13456	5.93912	5.84195	5.77789	5.64382	5.91085	5.8485
ENSMUSG00000005103	7.99303	7.83337	7.89161	8.23432	7.79655	8.21509	7.97445	7.80824	7.87183	8.16939	8.31698	7.92374	7.71747	8.11058	8.84743	7.03521	8.07588	8.62292	7.54511	8.8504	8.72632	8.53201	8.09517	8.6628	8.39286
ENSMUSG00000005107	3.23899	2.88	2.6699	3.43194	3.2649	3.35083	3.01088	2.91499	2.79468	3.76524	4.48501	5.06535	3.94162	4.35875	6.89847	6.26531	5.25471	4.1994	3.43116	3.2756	2.83057	2.76296	3.10294	3.02023	3.34159
ENSMUSG00000005124	-0.858967	-2.01196	-1.12938	-2.17807	-2.20427	-3.59837	-3.78503	-2.13612	-2.7293	-1.56546	-4.54593	-1.94173	-6.25436	-3.16422	-4.66679	-0.649781	-2.58643	-6.2834	-1.68382	-4.06524	-6.19457	-3.7924	-6.54631	-4.21818	-4.17969
ENSMUSG00000005125	4.22932	4.3199	4.10607	4.24112	3.84504	4.15651	3.81657	3.84417	3.85889	4.17628	4.49107	5.67177	-2.07887	5.34204	4.12674	6.09783	6.69386	3.77909	4.34789	2.83155	2.23755	2.30872	1.78005	2.47074	2.69753
ENSMUSG00000005131	-0.645422	-1.00234	-0.124381	-0.841832	-0.903322	-0.913871	-0.18891	-0.424657	-1.05959	-1.08867	-0.579709	-0.65989	-0.968962	-1.26076	-2.34486	-0.163979	-0.779752	-1.52852	-0.36343	-0.71909	-1.24037	-0.722904	-0.818391	-1.11384	-1.64749
ENSMUSG00000005142	6.31166	6.21967	6.13303	6.29222	6.16177	6.40027	6.3101	6.20349	6.29933	6.40846	6.59163	6.49755	6.60006	6.45697	7.20179	6.41077	6.42231	6.78693	6.14423	7.45488	7.34616	7.45605	7.20661	7.51956	7.39189
ENSMUSG00000005148	-3.58402	-3.84669	-3.88688	-5.14926	-3.65056	-4.82076	-6.5983	-4.09304	-4.31832	-5.11842	-6.1343	-5.00566	-6.25436	-6.87547	-6.25175	-3.73166	-2.95729	-4.69844	-6.55325	-6.39152	-6.19457	-5.02058	-6.54631	-6.5401	-4.92051
ENSMUSG00000005150	4.29662	4.08548	4.09114	4.39452	4.16035	4.43832	4.32011	4.37085	4.20092	4.29415	4.787	4.48111	4.52121	4.78213	4.56735	4.12936	4.54167	4.64779	4.15052	3.64621	3.63351	3.42011	3.49584	3.82808	3.85462
ENSMUSG00000005161	6.25678	6.34016	6.24507	6.80639	5.97527	6.69758	6.5562	6.47807	6.49294	6.59172	7.32521	7.50423	7.23728	7.43254	7.45706	7.08386	7.51077	7.09435	6.11178	5.71334	5.55774	5.15354	4.79663	5.34041	5.2829
ENSMUSG00000005198	7.95293	7.64821	7.81647	7.80526	8.3395	7.41456	7.90335	8.40171	8.27023	8.18198	8.67391	7.89652	8.19201	7.42467	7.54378	6.87236	7.02224	8.18503	7.22102	7.52576	7.36493	7.55771	7.88929	7.92718	8.05313
ENSMUSG00000005204	5.58172	5.52776	5.54804	5.82156	5.56965	5.85842	5.70861	5.62586	5.6891	5.59038	6.21746	5.90598	6.27774	6.09804	6.08671	5.25662	6.02828	6.709	5.59045	5.83279	5.64582	5.57218	5.38775	5.75135	5.56901
ENSMUSG00000005220	-1.39639	-1.47323	-0.912876	-1.54045	-1.03165	-1.65084	-1.46902	-0.671571	-0.858889	-0.513555	-1.74198	-1.30522	-1.7308	-1.83108	-1.12247	-2.83858	-2.39541	-2.58296	1.63855	-0.325426	0.145284	0.360237	0.854568	1.15338	0.288945
ENSMUSG00000005225	1.124	1.82655	1.90459	2.27331	2.00707	2.83147	2.60876	1.97728	2.62241	2.30033	-0.203452	4.10391	-1.61051	3.28563	0.224057	3.72949	4.12682	1.65049	2.93017	1.58559	1.82988	1.909	2.18504	1.80609	1.9172
ENSMUSG00000005233	4.83804	5.32164	5.31034	5.81436	5.39657	5.70509	5.5242	5.34189	5.25289	4.73697	5.18142	5.04282	4.48457	5.46243	4.84167	2.71601	4.5644	4.92056	3.98105	1.80324	1.59334	1.34282	1.04615	1.46552	1.13115
ENSMUSG00000005237	-5.16898	-3.84669	-4.37231	-4.66383	-3.65056	-4.0838	-4.27637	-3.73046	-3.95575	-3.89602	-6.1343	-6.59063	-3.44701	-4.06812	-6.25175	-2.83858	-5.76465	-3.11348	-3.7459	-6.39152	-6.19457	-6.60555	-4.96135	-6.5401	-4.92051
ENSMUSG00000005262	5.04647	5.06864	5.09464	5.39546	5.12468	5.36235	5.22786	5.19843	5.29525	5.21073	5.54732	5.48569	5.62839	5.48626	5.77192	5.96752	5.56822	5.77095	5.37672	5.18522	5.04683	5.06623	5.15753	5.24422	5.16844
ENSMUSG00000005267	2.80726	2.59118	2.53008	2.66783	2.87542	2.83604	2.5586	2.88335	2.76829	3.06461	2.645	3.50858	3.90982	3.31396	2.98416	4.14597	4.30765	3.92639	3.26925	4.07502	4.04856	4.04943	4.03314	3.96626	3.93212
ENSMUSG00000005268	3.11667	3.12153	2.88735	2.51872	3.22764	2.56718	2.89119	2.96122	2.89886	2.80575	1.49462	4.27437	2.12719	4.67131	2.18497	3.72386	5.45136	1.47764	3.22694	1.5956	1.64068	1.94143	2.2943	1.72998	2.14534
ENSMUSG00000005299	5.65666	5.50887	5.5864	5.79948	5.64443	5.76301	5.63486	5.7971	5.74607	5.68634	5.98881	5.79497	5.73849	5.94153	5.67368	5.133	5.59573	6.05346	5.28061	5.84075	5.80223	5.65964	5.58133	5.84325	5.66159
ENSMUSG00000005312	6.8184	6.82389	6.88826	6.93335	6.61372	6.99449	6.97688	6.80557	6.8689	6.84556	7.50651	7.46948	6.69783	7.44032	7.47628	6.81454	6.97759	7.59167	6.42026	7.17132	7.23366	7.05701	6.76501	7.0527	6.65235
ENSMUSG00000005320	-3.94659	-4.13619	-6.69424	-4.66383	-6.45791	-6.40572	-6.5983	-6.90039	-5.54071	-4.38145	-6.1343	-5.00566	-6.25436	-6.87547	-6.25175	-3.73166	-3.89018	-6.2834	-3.7459	-6.39152	-6.19457	-6.60555	-6.54631	-6.5401	-6.50547
ENSMUSG00000005338	-4.41555	-3.3023	-2.11885	-5.11545	-4.12278	-3.5964	-1.8003	-2.78495	-3.41394	-2.30725	-3.803	-4.92062	-4.66885	-5.27398	-6.25175	-3.685	-3.8773	-4.69844	-2.45209	-2.9285	-3.83839	-3.13719	-3.02712	-2.83781	-4.17294
ENSMUSG00000005354	4.59038	4.43813	4.43495	4.83649	4.83929	5.17772	4.6546	5.07548	4.63447	4.8445	5.7473	5.38361	5.61326	5.76509	5.52334	3.9339	4.62766	5.45463	4.66927	5.09691	4.99893	4.45703	4.45194	4.98585	4.94326
ENSMUSG00000005360	0.0370392	0.457377	0.192886	-0.144154	0.341788	0.0307311	0.145429	0.203494	0.112511	-0.0250844	-0.545859	-1.89109	-0.845582	-0.555378	-2.06425	-0.23047	-0.486692	-0.892569	-0.0569625	-0.833201	0.279985	0.0578822	0.193656	-0.40149	-0.452796
ENSMUSG00000005362	5.58653	5.49599	5.47618	5.60769	5.26027	5.60142	5.50822	5.4294	5.47909	5.61811	5.80011	5.86628	6.07902	5.88799	6.275	6.60049	5.6496	6.35402	6.28555	6.61755	6.21914	6.37464	6.11929	6.47709	6.27339
ENSMUSG00000005364	2.3077	2.01132	1.93237	2.49884	2.11979	2.96515	2.8331	2.87575	2.72167	2.96323	1.83758	3.76226	1.66522	3.65438	1.04429	2.00141	0.332139	3.41868	2.08196	5.91495	5.51233	5.35585	5.05885	5.66513	5.58374
ENSMUSG00000005370	6.94248	7.18053	7.18334	7.42377	7.10087	7.26593	7.31543	6.94068	7.16916	6.9574	8.06422	7.37849	7.76358	7.55466	7.28826	6.47831	7.18536	7.96133	6.49233	6.09255	6.43866	6.07986	6.01522	6.10037	5.8341
ENSMUSG00000005371	6.79764	6.71147	6.74417	6.50672	6.73083	6.61161	6.611	6.67503	6.65189	6.83469	6.01577	6.55132	6.42314	6.55354	6.50376	7.3659	6.46487	6.42244	6.52039	6.35058	6.62222	6.26115	6.69075	6.39966	6.45544
ENSMUSG00000005373	1.15872	0.851303	1.16186	0.662877	0.85814	0.402816	0.538525	0.617493	0.67634	0.819323	-0.22513	-0.104111	0.140839	-0.320907	-0.0619248	1.06467	-0.000818036	0.255755	0.41462	1.01474	0.65961	1.21971	0.915433	1.21999	0.971069
ENSMUSG00000005374	4.03639	4.15446	4.05957	4.37118	4.35241	4.29458	4.51731	4.21637	4.2425	3.93359	4.95292	4.47175	4.1698	4.75814	4.40471	3.09222	4.65374	4.82656	4.15232	4.6472	4.66432	4.52714	4.38678	4.51546	4.32874
ENSMUSG00000005378	4.59167	4.5646	4.5369	4.99802	4.53322	4.94027	4.83082	4.69847	4.75358	4.58328	5.26153	4.96086	5.44802	5.17424	5.27932	3.69998	4.9849	5.1986	4.38689	4.90508	4.76173	4.61319	4.33124	4.82162	4.6639
ENSMUSG00000005397	0.257281	-0.0487306	-0.251293	-0.0156663	0.0812475	1.44603	2.02008	1.84444	1.98427	2.13267	3.53174	-1.09877	1.85808	3.14551	1.29515	5.56112	2.57025	1.77729	3.73303	4.21637	3.99402	3.96988	4.51454	4.54088	4.74314
ENSMUSG00000005410	7.43678	7.65884	7.55472	8.2529	7.58927	8.05744	8.08212	7.73677	7.86581	7.39127	8.65908	7.91353	8.84658	8.4375	8.14947	4.65973	7.54582	8.54152	7.24809	6.05068	5.91584	5.74357	5.15536	5.81055	5.58946
ENSMUSG00000005413	0.0142383	-0.619618	-0.251293	-0.841832	-0.729991	-0.624364	-0.715658	0.0653943	-0.496319	-0.164221	-1.74198	-3.4207	-0.581939	-1.44921	-1.39377	-3.36909	-1.15978	-0.610979	-0.998665	-0.460778	0.700252	-0.0356918	0.299179	0.619767	0.413393
ENSMUSG00000005417	7.83612	7.90963	7.74895	7.80492	7.58635	7.89563	7.90684	7.81934	7.79584	7.89418	8.4133	8.91438	8.11183	8.58863	7.54221	9.66539	9.13757	8.7687	7.68967	7.0315	6.88949	6.79419	6.53748	6.92556	6.70817
ENSMUSG00000005442	7.63884	7.54773	7.54574	7.38936	7.94477	7.63482	7.64033	7.82928	7.77231	7.69302	6.99257	7.42749	6.71412	7.26176	6.5845	6.70965	7.07646	7.25151	7.14664	7.07825	6.78611	6.94364	6.90863	7.10432	7.2048
ENSMUSG00000005447	7.79998	7.44903	7.66063	8.15535	7.68842	8.14376	7.72904	7.87198	7.67295	8.08926	7.05938	7.95053	5.49425	7.27531	6.74066	6.16856	6.69624	7.59321	6.55511	4.64946	4.04742	4.1485	3.71696	4.49263	4.39464
ENSMUSG00000005465	2.60141	2.32869	2.41167	2.72726	2.35266	2.47386	2.3588	2.3404	2.54852	2.45901	2.51316	3.75699	3.62369	4.00641	3.77477	2.0194	3.58039	0.65911	3.8054	6.14206	5.92794	5.99181	5.70013	6.16747	6.03925
ENSMUSG00000005469	4.65491	4.61981	4.66277	5.10553	4.71639	4.96551	4.94425	5.00537	5.07675	4.87263	5.82534	5.60281	5.13849	5.57857	5.44043	4.92297	5.59858	5.64992	4.85984	5.04363	4.83127	4.69423	4.43168	4.88773	4.72515
ENSMUSG00000005470	5.65942	6.01764	5.96954	6.60119	6.06492	6.34477	6.46594	6.16654	6.18337	5.63842	6.52458	6.23334	5.72256	6.71078	6.33204	2.68257	5.60804	6.53777	5.15022	2.24148	2.42382	2.15268	1.59835	2.41118	1.92498
ENSMUSG00000005474	0.680682	1.36277	0.581888	4.36447	3.27171	4.34666	4.17071	3.92377	4.31156	4.02539	5.24562	2.81238	7.67462	4.43798	4.76992	-6.53902	0.0167142	4.60762	3.19996	-6.39152	-4.6096	-6.60555	-6.54631	-6.5401	-4.92051
ENSMUSG00000005481	7.4494	6.97395	7.16919	7.4583	6.86137	7.31799	7.34135	7.05	7.10347	6.96162	7.9745	7.10083	7.58159	7.39734	7.63313	5.70241	6.87263	7.9098	6.53486	6.91651	6.70095	6.60181	6.32438	6.88157	6.73392
ENSMUSG00000005483	6.91634	6.87305	6.7354	6.43225	5.5113	6.13487	6.69215	6.11939	6.31671	6.04246	6.12633	6.29113	6.17755	6.48975	6.18074	5.67748	6.08041	6.47452	5.60011	8.59314	8.36398	7.99124	6.75892	6.43405	6.25595
ENSMUSG00000005493	2.26571	2.25979	2.00419	1.50511	2.2779	1.66003	2.04727	2.03789	1.96608	1.74868	1.50316	1.13168	1.55465	1.22241	0.581937	2.33841	1.47758	1.1632	1.79919	1.79965	2.10703	2.29261	2.18501	1.79649	2.18827
ENSMUSG00000005501	6.14455	6.26034	6.28689	5.66699	6.21394	5.83329	5.80585	5.9301	5.94067	5.99722	5.19394	5.42301	5.15044	5.31707	4.99361	5.95008	5.70792	5.03264	6.50379	5.51063	5.79931	5.87102	6.21233	5.67587	5.79404
ENSMUSG00000005505	4.32177	4.42929	4.50775	4.77036	4.16329	4.66714	4.76149	4.40837	4.54615	4.58555	5.223	5.08499	4.66611	5.12765	5.17674	4.47446	4.96895	5.29351	4.48316	4.98645	4.9938	4.67426	4.39595	4.95602	4.62941
ENSMUSG00000005506	7.28313	7.36396	7.27351	7.32206	7.49241	7.29465	7.50124	7.59622	7.62072	7.32344	7.55658	7.31783	7.25425	7.54191	7.30218	7.39852	7.26533	7.50704	7.4833	7.11733	7.00789	7.03693	7.16653	7.15011	7.05691
ENSMUSG00000005510	4.99194	5.03113	5.06607	5.51229	4.9435	5.50079	5.2969	5.18674	5.23599	5.27414	6.13152	5.68521	5.96147	5.72375	6.11047	5.43145	5.75089	6.05895	5.20539	5.59894	5.34314	5.35192	4.96495	5.49091	5.35833
ENSMUSG00000005514	4.37855	4.2989	4.20739	4.59187	4.12799	4.77729	4.4413	4.49782	4.5303	4.54869	4.75673	5.17466	5.40519	5.17404	5.18131	5.16963	4.65145	4.86316	4.22564	4.98081	4.91853	4.7192	4.32944	4.88143	4.66883
ENSMUSG00000005533	4.19893	3.98163	3.90051	3.66875	4.05341	3.13959	3.31565	3.62491	3.73861	4.00278	-0.587201	-1.80103	-0.272426	1.02461	-0.921355	6.44561	5.773	0.684245	2.46522	1.66039	1.33048	1.68478	1.93052	1.2907	1.8035
ENSMUSG00000005534	6.51399	6.40237	6.3478	6.19322	6.51229	6.29643	6.04251	6.21466	6.16831	6.46632	5.95322	6.07314	5.70516	5.83853	5.87364	6.6318	5.95716	5.8559	6.47898	5.9438	5.79135	5.9578	6.09153	6.08598	6.1169
ENSMUSG00000005540	1.72417	1.98001	1.78734	1.4919	2.08513	1.6472	1.66579	1.74171	1.79479	1.70796	0.71618	1.23636	1.21286	1.12484	0.467267	1.58879	1.57482	0.419086	2.00593	8.76555	8.31028	8.43507	8.12459	8.73091	8.62322
ENSMUSG00000005553	0.234739	-0.363604	-0.544489	-0.373157	-0.0485204	-0.428444	0.115944	-0.00557218	-0.114448	0.415561	-0.0682088	-0.757737	-0.762511	-0.57169	0.157642	-1.68104	-1.41887	1.79874	-1.59906	-3.58416	-2.73513	-1.65135	-3.37639	-2.83966	-1.55127
ENSMUSG00000005566	7.96247	8.11662	8.12925	8.48526	7.99057	8.40586	8.4694	8.12194	8.25361	7.92413	9.17442	8.70401	9.16572	9.0264	8.96182	7.35549	8.52606	8.95081	7.63127	7.69966	7.59788	7.38543	7.00569	7.59277	7.22272
ENSMUSG00000005575	5.39866	5.44689	5.48225	5.88458	5.41053	5.93218	5.67462	5.52771	5.57715	5.43073	6.37523	6.19421	5.97836	6.37231	6.39458	5.45286	6.04365	6.41682	5.31287	5.32316	5.12002	5.12195	4.52448	5.15382	4.89488
ENSMUSG00000005580	1.81211	1.93467	1.81752	2.21706	2.20387	1.6332	1.65436	1.97305	1.9431	1.76014	-1.49044	2.17424	2.75406	2.4666	-2.34486	2.1855	2.91601	-1.32921	1.63162	0.846889	1.15416	1.51857	1.09031	1.36076	1.24272
ENSMUSG00000005583	7.55475	7.25595	7.47811	7.61625	7.09223	7.362	7.26405	7.05171	7.18091	7.48776	7.93272	8.11463	7.81567	8.09675	8.33491	7.95235	8.1877	7.68733	6.91091	9.81223	9.67621	9.56811	9.34492	9.58787	9.43537
ENSMUSG00000005609	6.18799	6.12586	6.22634	6.36899	6.00302	6.38618	6.13863	6.09984	6.16784	6.17844	6.52118	6.51533	5.96404	6.516	6.40504	5.71734	6.53487	6.6987	5.92147	6.5145	6.3318	6.14347	5.88632	6.19892	5.99302
ENSMUSG00000005610	9.97894	9.84483	9.97329	9.90834	9.85448	9.77983	10.0018	10.0795	10.0279	9.96482	10.4645	9.77666	10.1078	9.93882	9.87314	9.18374	9.46718	10.3439	9.03987	9.19094	9.16785	9.00299	9.06582	9.18205	8.98719
ENSMUSG00000005611	3.23616	2.94436	3.0953	3.10234	3.10242	3.24353	3.18797	3.30296	3.19287	3.50241	3.25587	0.486189	1.35297	0.845629	3.4914	-4.95406	1.49901	3.00892	0.21493	0.727425	0.794119	0.925834	0.442373	0.599447	1.01023
ENSMUSG00000005615	5.07617	4.88154	4.98128	5.32951	5.11999	5.06137	4.78162	4.8822	4.76876	5.00096	5.29144	4.29431	4.69181	4.19666	4.67677	3.97175	5.02353	4.6061	4.17041	4.25144	4.08968	4.02107	4.04708	4.26322	4.01318
ENSMUSG00000005621	6.7921	6.69837	6.72401	6.62939	6.77256	6.64464	6.78608	6.69312	6.71304	6.6995	6.83167	6.94428	6.83889	6.97168	6.89498	6.63106	6.82165	6.92163	6.37804	7.20782	7.15762	7.07316	7.01629	7.14607	7.01503
ENSMUSG00000005625	6.05683	5.9381	6.01075	6.52573	5.92065	6.49495	6.26492	6.13217	6.20566	6.29362	6.83527	6.59904	6.75108	6.55955	6.85465	6.30863	6.3869	6.85695	5.68962	6.54788	6.27686	6.04303	5.83712	6.40149	6.08722
ENSMUSG00000005628	-0.525127	0.414981	0.248278	-0.729722	0.66103	0.252488	-0.331515	-0.0300252	0.292177	-0.103467	-0.203561	-0.65989	-0.14584	-0.0299802	-0.966347	-0.472929	0.0340963	-1.63955	0.544778	0.0178753	0.313229	0.707336	0.508971	0.118107	0.694202
ENSMUSG00000005640	-2.97621	-2.78429	-3.79508	-3.69204	-2.24245	-4.65269	-3.72289	-3.37594	-3.63891	-2.86461	-2.86057	-2.62914	-1.43801	-2.37274	-4.58399	-3.59963	-2.88401	-3.88272	-4.07274	-1.24881	-2.24642	-1.34333	-1.61158	-1.32247	-1.46371
ENSMUSG00000005649	-1.89254	-2.17485	-2.78306	-2.71182	-4.13336	-3.59742	-2.0733	-2.99034	-2.07768	-2.05634	-2.9595	-3.12733	-2.79178	-2.23006	-2.53002	-2.44922	-2.58937	-3.11314	-1.50355	-4.80342	-4.6052	-3.14184	-2.01845	-3.3659	-1.97845
ENSMUSG00000005656	5.49742	5.494	5.64344	5.81906	5.32821	5.82259	5.8212	5.6337	5.73306	5.64089	6.25503	6.26765	5.98547	6.17594	6.33604	5.75203	6.41944	6.3746	5.54948	5.81449	5.68401	5.45071	5.22013	5.65036	5.41261
ENSMUSG00000005667	4.43155	4.83503	4.73255	5.19304	4.66556	5.19093	5.30294	4.90656	5.14082	4.5593	6.29432	5.04282	4.65328	5.87837	5.36066	1.849	4.46377	7.40145	4.64212	3.41745	3.60147	3.14432	2.77336	3.50292	3.15095
ENSMUSG00000005672	3.26147	3.44793	3.43376	3.18613	2.91495	2.52797	2.98854	3.31271	3.03546	3.18079	-1.88637	0.15084	3.77492	0.362934	-6.25175	4.00691	2.25216	-2.37651	2.07974	-3.22159	-3.38721	-3.43562	-2.63942	-3.73275	-3.33555
ENSMUSG00000005674	3.73299	3.91139	3.75319	4.35583	3.91818	4.37656	4.1641	4.07236	4.17787	4.22416	4.7418	4.87643	4.72787	5.04896	4.99542	3.41227	4.94747	4.99209	4.64536	4.21246	4.04144	3.98353	3.62677	4.1768	3.99943
ENSMUSG00000005677	-1.47228	-0.80237	-1.31342	-0.966431	-0.842343	-0.526059	-1.1073	-1.36679	-0.947531	-1.60207	-0.942528	-0.611602	-0.369979	-0.766059	-1.37964	-1.14683	0.00296262	-0.13207	-0.47182	-0.18952	0.0535567	-0.0568504	-0.652044	0.200058	0.0323443
ENSMUSG00000005681	-3.29451	-2.44814	-2.60677	-2.26174	-2.20998	-2.49883	-2.69141	-2.37683	-2.08128	-2.31106	-1.49044	-1.23308	-1.20997	-0.992827	-2.16429	-0.656375	-0.906665	-0.998002	-0.670611	-6.39152	-2.73513	-5.02058	-2.84587	-4.95514	-4.18354
ENSMUSG00000005682	5.76367	5.79699	5.79795	5.75426	6.08033	5.86462	5.77923	5.82463	5.75794	5.73689	5.67599	6.05787	5.9867	6.01583	5.81071	6.7774	6.12817	5.67954	5.9591	5.83306	5.73566	5.82054	5.90733	5.862	6.0309
ENSMUSG00000005683	7.11909	7.10237	7.05857	7.46232	7.09423	7.47881	7.37969	7.32649	7.28612	7.28588	8.0727	7.56227	7.8248	7.72521	7.76025	6.49541	7.27174	8.3804	6.70218	7.43541	7.23567	6.96259	6.79463	7.24818	7.07749
ENSMUSG00000005686	4.05224	3.6842	3.74326	4.0135	4.35588	3.9402	3.71043	4.23091	3.96089	4.37077	2.57592	4.48996	4.19706	2.85234	4.97381	2.15537	3.33268	0.562086	1.98565	4.29302	4.33761	4.20761	4.24776	4.27024	4.29661
ENSMUSG00000005687	5.60765	5.42	5.53512	5.62788	4.9717	5.42569	5.6083	5.16706	5.31347	5.25197	5.75872	5.37243	5.73434	5.63262	5.57873	5.45842	5.44075	5.70279	5.21574	5.54251	5.52856	5.29062	5.31958	5.6874	5.29418
ENSMUSG00000005696	-2.94215	-2.28247	-2.06757	-2.50045	-2.12412	-3.91979	-2.17338	-1.35606	-2.30925	-1.98476	-2.5329	-2.23312	-2.15044	-2.46397	-6.25175	-2.44348	-3.83431	-2.25772	-2.75517	-2.29847	-2.48483	-2.05424	-1.85222	-2.80608	-2.04605
ENSMUSG00000005698	8.07212	8.09559	8.22859	8.38677	8.22226	8.40601	8.30689	8.22495	8.17807	8.16779	8.22076	8.13987	8.01858	8.28711	8.21338	7.6965	7.85173	8.26243	7.4976	7.62873	7.57592	7.36321	7.30742	7.59132	7.39683
ENSMUSG00000005699	2.61892	2.58718	2.50789	2.87422	2.25977	2.7667	2.96203	2.57737	2.84155	2.65197	2.9611	3.20216	2.61291	3.13994	3.08141	3.35731	3.36721	3.59158	2.47189	2.44453	2.18481	1.7564	1.79798	2.30225	1.80287
ENSMUSG00000005705	-0.917985	-0.41023	-0.572453	-1.04745	-1.02346	-1.18128	-1.23783	-1.46551	-1.28047	-1.65059	-1.25137	-2.49481	-3.08444	-1.04258	-2.54182	-1.48932	-1.15691	-0.400761	-0.995036	0.17834	-0.311923	-0.00563455	-0.931602	-0.236324	0.125992
ENSMUSG00000005718	2.82537	2.76668	2.72151	3.46324	3.29196	3.44446	2.98854	3.1289	3.01515	3.05651	4.25909	3.71201	5.01535	4.07217	3.59844	3.5577	3.87741	4.03965	2.92045	2.42547	2.31719	1.85798	2.0794	2.49056	2.37411
ENSMUSG00000005732	5.56883	5.74084	5.62966	6.37106	5.72293	6.38238	6.21448	5.92993	5.97515	5.58	7.37585	6.4699	7.6919	7.03302	6.89911	3.6886	6.14637	7.26216	5.49557	5.42667	5.36338	4.88179	4.62048	5.24248	5.05534
ENSMUSG00000005763	1.5206	1.0064	1.16418	0.83961	1.80975	1.40175	1.03199	0.816892	0.78502	1.24125	0.325497	-0.280111	3.02699	0.195572	-0.809274	1.1861	-0.15833	-0.380427	0.330472	0.793567	0.739937	0.703216	0.423896	0.488221	1.46255
ENSMUSG00000005774	5.28067	5.30302	5.30772	5.42246	5.32516	5.30931	5.39813	5.44981	5.47914	5.48406	5.31988	5.81098	4.66604	5.73424	5.81997	5.4141	6.12856	4.83551	5.21675	6.53331	6.33104	6.32632	5.97685	6.53341	6.47114
ENSMUSG00000005779	6.34983	6.23025	6.27497	6.91797	6.17031	6.83611	6.63067	6.48075	6.51649	6.617	7.7377	7.12801	7.39635	7.03676	7.51737	6.56312	6.88798	7.6911	6.00205	6.66394	6.49172	6.20362	5.73417	6.50001	6.18518
ENSMUSG00000005800	1.27396	1.00222	1.60497	-0.0533364	-0.308164	-2.1578	-0.0905067	0.951359	1.06908	1.51094	-0.203561	-1.63643	-3.08444	-0.608684	-0.825485	-0.3102	-1.67718	0.374807	-0.0775209	-4.80655	-1.671	-6.60555	-6.54631	-6.5401	-6.50547
ENSMUSG00000005802	6.22661	6.20264	6.19292	6.7467	6.22748	6.55846	6.24409	6.16498	6.16886	6.66516	5.35716	8.03664	-1.05176	7.32825	3.78649	7.55236	6.5754	5.10086	5.11459	5.41469	5.16369	4.94713	4.94369	5.29341	5.02277
ENSMUSG00000005803	-0.741509	-0.180149	-0.2956	-0.918451	-0.0896567	-0.891787	-0.886807	-0.41867	-0.260493	-0.0523505	-3.28677	-1.51558	-1.72804	-2.10138	-1.52942	-0.87655	-2.35512	-2.80937	0.172071	-1.58705	-2.20918	-1.17419	-0.877538	-1.1794	-1.63511
ENSMUSG00000005804	4.02829	4.0975	4.10827	4.45529	4.12075	4.4659	4.22892	4.18461	4.35394	4.32023	4.55766	4.76053	4.64197	4.57887	4.686	4.16869	4.55645	4.48685	4.22446	4.83478	4.6952	4.52122	4.2263	4.61056	4.46313
ENSMUSG00000005813	5.43495	5.54348	5.51308	5.61013	5.30489	5.49929	5.59183	5.34308	5.45388	5.37377	5.94685	5.52669	5.51506	5.63801	5.8059	5.2558	5.81703	5.9731	5.45552	5.80293	5.87051	5.81362	5.83442	5.74269	5.60795
ENSMUSG00000005823	4.46341	4.35165	4.30788	4.44506	4.32099	4.63799	4.44814	4.58795	4.51863	4.4201	4.20444	4.87545	4.11305	4.8681	4.87431	4.5237	4.71883	4.70741	4.3797	4.91739	4.52397	4.63345	4.45016	4.89504	4.83716
ENSMUSG00000005824	-3.05351	-4.13619	-2.44631	-5.14926	-6.45791	-3.59837	-3.13887	-4.09304	-4.31832	-3.24395	-4.54934	-4.2687	-3.93244	-4.55354	-3.92982	-3.73166	-5.76465	-6.2834	-6.55325	-4.80655	-3.87264	-6.60555	-4.96135	-6.5401	-3.33555
ENSMUSG00000005846	5.39992	5.59758	5.57284	6.01678	5.37537	6.04626	5.82034	5.55314	5.71018	5.51428	7.51888	6.55004	7.59299	6.81289	7.06778	5.75071	6.76242	7.41237	5.38522	5.9475	6.08185	5.61513	5.73591	6.06283	5.73144
ENSMUSG00000005871	7.42324	7.27644	7.38633	7.33188	7.38882	7.3432	7.33714	7.40132	7.39991	7.56114	7.28184	8.02368	7.19491	7.69385	7.49948	8.24761	7.27376	7.38714	7.32604	7.31983	7.20378	7.30144	7.28073	7.36744	7.26075
ENSMUSG00000005873	5.21292	5.06647	5.08261	5.53636	5.09812	5.39396	5.23893	5.26609	5.24801	5.41589	5.88772	6.72353	4.83376	6.36517	5.97496	6.25398	5.4134	6.09624	5.18863	5.96631	5.56074	5.4137	5.23218	5.80336	5.62992
ENSMUSG00000005881	4.77987	4.74475	4.84347	5.16521	4.83613	5.2122	4.92281	5.04615	4.97071	5.22551	5.62933	5.93367	5.56142	5.72188	5.89068	5.93747	5.76169	5.79107	4.90156	5.31109	5.14361	4.9341	4.72457	5.30969	5.06865
ENSMUSG00000005882	4.5376	4.42074	4.39361	4.61151	4.26834	4.45842	4.32842	4.38771	4.34253	4.46485	5.06989	4.63571	4.8203	4.65251	5.04684	3.9994	4.72461	5.08547	4.34654	4.79652	4.85302	4.57172	4.47697	4.62918	4.58127
ENSMUSG00000005883	2.8826	2.45292	2.50504	2.64492	2.72999	2.708	2.50338	2.49846	2.58826	3.14479	2.83354	3.74433	2.20811	3.68258	4.57551	5.14672	4.3661	2.62477	2.55188	0.450178	-0.247458	0.747931	1.00437	0.943197	1.13783
ENSMUSG00000005886	7.94092	7.69404	7.83679	7.76639	7.80987	7.78205	7.69859	7.78848	7.68365	8.06479	7.07837	7.63795	7.01717	7.47747	6.80778	8.22611	7.34833	7.35682	8.07233	7.20176	7.00071	7.07659	6.99694	7.14082	7.05202
ENSMUSG00000005893	7.89112	7.83323	7.80177	7.86682	7.86269	7.94384	7.90382	7.82805	7.76237	7.90911	7.82137	7.98866	7.63242	7.83297	7.70973	8.02069	7.70999	7.9695	7.69342	7.25594	7.14514	7.1592	7.17196	7.17629	7.11352
ENSMUSG00000005897	2.07365	2.38835	2.25042	2.09596	2.23682	2.15626	2.22168	2.50843	2.34924	2.17994	1.09566	2.6383	2.80294	2.54647	1.94716	2.03898	3.01514	1.18907	3.20486	2.6892	2.94885	3.00501	3.05412	2.73908	2.96504
ENSMUSG00000005899	5.33299	5.44726	5.21852	5.7696	5.61391	5.71412	5.78234	5.47718	5.51244	5.20686	6.58665	5.82464	6.85431	6.18381	6.06177	5.08401	5.80601	6.3431	5.62568	4.88493	4.73463	4.80304	4.90793	4.82741	4.87269
ENSMUSG00000005907	4.66647	4.73726	4.6591	4.52927	4.76969	4.66116	4.61022	4.79369	4.63162	4.65468	4.5222	4.56791	4.96753	4.42981	4.07989	5.6088	4.96715	4.59748	4.69696	4.41333	4.43185	4.42835	4.52503	4.47113	4.57036
ENSMUSG00000005917	-3.88652	-4.54546	-4.65285	-3.85529	-3.64627	-3.78691	-6.5983	-4.97405	-5.10825	-4.96746	-6.1343	-6.59063	-3.84401	-4.14576	-6.25175	-3.5745	-3.78959	-6.2834	-6.55325	-6.39152	-6.19457	-2.7461	-6.54631	-6.5401	-6.50547
ENSMUSG00000005936	6.49204	6.41312	6.46734	6.69221	6.50046	6.78746	6.66363	6.50773	6.57169	6.66798	6.84673	6.94185	6.764	6.94161	6.9612	6.18781	6.59939	5.93057	6.05983	6.43998	6.32847	6.17402	6.12614	6.39297	6.21874
ENSMUSG00000005947	0.897106	1.30491	1.04047	0.916828	1.5589	1.10998	0.836327	1.10523	0.902231	0.645348	0.552203	0.909219	0.459881	0.592135	-0.418859	0.773865	0.921855	0.286451	1.41829	0.748036	-0.0448186	0.707336	0.167934	-0.130713	0.634081
ENSMUSG00000005949	3.694	3.48082	3.464	3.6355	3.57391	3.75532	3.56164	3.5516	3.5019	3.76522	3.30324	3.47374	3.10824	3.35656	3.2033	4.72928	3.77112	3.82184	4.08605	4.06866	3.77904	3.90027	3.85551	3.98829	3.94886
ENSMUSG00000005950	-1.19936	-0.411301	-0.628147	-0.505405	0.0498833	-0.624364	-0.489777	-0.56054	-0.896856	-0.7261	0.0154492	-0.809267	-0.968962	-0.646652	-1.0423	-1.25362	-1.28352	0.0203764	-0.178215	-1.34712	-0.702713	-0.376729	-0.396564	-0.812184	0.123886
ENSMUSG00000005951	0.522178	-0.146247	0.618647	0.61096	0.412453	0.536791	0.367483	0.239161	0.581684	0.415561	0.685881	1.49152	0.565815	1.21729	1.81971	2.50811	1.80774	1.45131	0.847625	2.29148	1.8769	2.10526	1.85883	2.39359	2.33688
ENSMUSG00000005958	-1.53492	-1.62217	-1.82656	-0.590176	-1.39465	-3.21005	-1.82727	-1.22025	-2.23586	-2.42761	-3.32435	-1.82811	-1.95478	-2.9531	-3.92477	-3.53404	-1.81521	-4.69537	-2.28428	-3.57259	-3.00327	-2.19454	-2.00437	-2.4376	-2.79134
ENSMUSG00000005968	1.72543	1.89583	1.94601	2.07739	1.71701	2.25605	2.11938	2.20483	1.91598	2.34899	2.56961	2.30116	1.78455	2.47547	3.74684	1.42098	3.09437	3.21843	0.946592	2.41262	2.43843	2.36887	2.19178	2.49056	2.15631
ENSMUSG00000005973	3.11796	3.09369	3.10828	3.55879	2.97463	3.4631	3.35153	2.98378	3.07031	3.2406	0.523914	5.28934	4.22844	4.54185	4.50397	4.78122	4.83185	0.345952	3.21327	1.9965	1.99031	1.81652	1.45931	1.97953	1.6991
ENSMUSG00000005980	2.72884	3.0565	2.87887	2.55067	2.79262	2.5209	2.74453	2.89305	2.76088	2.72877	2.54865	1.73631	2.8221	2.66039	1.68842	2.27139	2.74384	1.82161	3.0253	2.42525	2.52241	2.60852	2.51377	2.55425	2.76446
ENSMUSG00000005981	5.42565	5.57748	5.47913	5.78044	5.58614	5.8234	5.71316	5.51773	5.63151	5.35224	6.87115	6.14387	7.07389	6.59252	6.23433	4.59477	6.06204	6.35978	5.66311	5.79243	5.79163	5.71554	5.5032	5.83358	5.75044
ENSMUSG00000005982	5.561	5.39702	5.5713	5.63484	5.63358	5.69205	5.67908	5.79329	5.77766	5.82595	5.72627	5.86223	5.53954	5.78819	6.10603	5.37097	5.71943	5.83914	5.30774	5.77057	5.62944	5.57364	5.48618	5.79064	5.75024
ENSMUSG00000005983	2.9734	3.08528	3.04186	3.06053	3.33633	3.12138	3.118	3.2716	3.1252	3.16607	3.04925	2.97659	2.85309	2.56113	2.46429	2.87429	2.87859	2.94271	2.82867	3.41644	3.33949	3.44661	3.35738	3.29446	3.62928
ENSMUSG00000005986	4.65385	4.71937	4.54477	4.47389	4.93494	4.55645	4.63112	4.72486	4.6861	4.45334	4.62476	4.25878	4.72792	4.49576	4.18392	6.81675	5.27724	4.72712	5.07565	2.60001	2.68502	2.82281	3.09935	3.26886	3.06628
ENSMUSG00000006005	8.31247	8.30277	8.3283	8.56167	8.32968	8.58862	8.48646	8.36198	8.39889	8.40898	8.83247	8.41199	8.82434	8.57343	8.63164	7.94879	8.4738	8.86939	8.5483	8.73226	8.71282	8.5604	8.43888	8.71381	8.53362
ENSMUSG00000006010	4.27782	4.29176	4.38032	4.73758	4.17126	4.66455	4.44195	4.32533	4.38066	4.44348	4.7762	4.97509	5.20248	5.04837	5.31381	5.58873	5.3742	5.26476	5.02549	4.84699	4.8352	4.58884	4.50109	4.88897	4.61444
ENSMUSG00000006014	1.45324	1.43377	1.31963	0.9537	0.893119	0.362414	1.11775	0.998369	0.936076	1.2004	0.868845	0.271183	1.38036	0.267616	0.111384	1.09235	-0.234308	-0.338768	1.19127	1.01266	0.93327	1.14325	1.54821	1.7449	1.21832
ENSMUSG00000006019	4.80686	4.70616	4.87324	4.91225	4.92633	5.10553	4.85651	4.87974	4.91769	4.71711	4.63802	5.24424	4.71646	5.09067	4.47702	4.25945	5.13345	4.57224	4.36635	5.52921	5.17667	5.2006	4.6674	5.30028	5.28366
ENSMUSG00000006021	2.87723	2.72868	2.72151	3.15908	2.648	3.22909	2.95052	2.80524	2.76763	2.68679	3.69701	3.27511	3.49215	3.47215	3.41181	1.85759	4.06243	3.32946	3.53818	3.84808	3.787	3.51469	3.27546	3.61851	3.62252
ENSMUSG00000006024	5.66153	5.37929	5.51308	5.59742	5.21319	5.5276	5.55176	5.37719	5.39519	5.41264	5.90222	5.7661	5.76488	5.8321	5.96287	5.34401	5.75188	5.98952	5.27686	5.96356	5.74685	5.57964	5.3677	5.82211	5.63312
ENSMUSG00000006050	5.46748	5.39213	5.46251	5.58856	5.28986	5.54701	5.56435	5.40327	5.46827	5.41219	5.56409	5.7518	5.33492	5.9342	5.52869	6.26958	5.65748	5.88192	5.59516	6.07535	5.96797	5.83377	5.62331	6.03544	5.80914
ENSMUSG00000006057	4.81134	4.87497	4.90195	5.51923	4.93586	5.5659	5.34602	5.09263	5.0797	5.12824	6.90489	6.02641	6.98624	6.38073	6.70244	4.60589	5.79575	7.15903	5.02657	5.61465	5.45001	5.03573	4.53421	5.29752	5.22223
ENSMUSG00000006058	4.45619	4.4131	4.44094	4.68086	4.59135	4.7831	4.52581	4.74769	4.73028	4.69671	5.10732	4.61316	5.03677	4.89823	4.75754	4.06169	4.45151	5.78777	4.3637	4.42405	4.39492	4.10743	4.30463	4.54164	4.40046
ENSMUSG00000006095	4.17347	3.89429	4.12654	4.54013	4.00747	4.65913	4.42477	4.39614	4.42268	4.51071	5.47519	5.26505	4.80245	5.31544	5.56094	4.55399	5.12308	5.55821	4.11336	4.63154	4.41342	4.15262	3.73722	4.47108	4.22911
ENSMUSG00000006127	6.31097	6.18009	6.1863	6.36476	6.21562	6.4234	6.25013	6.28495	6.27427	6.55827	6.38263	6.42844	5.93577	6.14012	7.22335	6.45904	6.26361	7.43759	6.67692	6.17953	5.81001	5.93966	6.05011	6.23736	6.11635
ENSMUSG00000006134	6.77902	6.72911	6.70009	6.90555	6.58494	6.88617	6.87452	6.74651	6.70454	6.85061	7.17248	7.10188	6.50906	7.19942	7.20139	6.67241	6.84692	7.14063	6.58358	6.75807	6.79572	6.48308	6.22249	6.50514	6.22733
ENSMUSG00000006143	-1.54449	-1.81427	-2.78735	-1.9166	-1.32863	-1.04817	-0.983592	-1.69094	-1.91622	-1.34583	-4.54934	-0.44088	-0.473004	-1.83108	-1.29755	-4.95406	-4.54225	-6.2834	-3.38333	-6.39152	-6.19457	-6.60555	-6.54631	-6.5401	-6.50547
ENSMUSG00000006154	3.40214	3.54329	4.13944	3.16996	3.68547	3.69625	3.50892	3.01996	3.28901	4.09347	3.47118	-0.400803	3.43389	5.8954	4.43912	-0.0960747	5.24635	4.78605	4.50812	4.12714	4.5761	4.97518	4.63546	5.61503	4.59978
ENSMUSG00000006169	7.86186	7.78751	7.84401	7.95485	7.92937	8.02323	7.85478	8.00992	7.86137	8.1837	7.33394	7.40258	6.58582	7.31273	7.52479	7.98399	6.98515	8.43582	7.5635	6.72304	6.68483	6.44379	6.56172	6.75437	6.66398
ENSMUSG00000006179	-1.99906	-2.26172	-1.74004	-0.812977	-0.785486	-1.36133	-0.983592	-2.65246	-1.76812	-1.34583	0.205552	-1.38117	2.81978	0.113214	-2.79232	-4.21709	0.700241	-0.791551	-1.3438	-0.0164762	-1.24037	-0.990838	-0.569032	-0.474015	-0.315646
ENSMUSG00000006191	5.22293	5.43402	5.30609	5.21177	5.3861	5.18105	5.1704	5.25315	5.30821	5.31374	5.22938	5.18073	5.25769	5.19854	4.77973	5.68766	5.0636	5.34534	5.10203	5.3656	5.28579	5.39429	5.38208	5.35173	5.48342
ENSMUSG00000006204	-1.62466	-2.78256	-2.9938	-3.35105	-2.20998	-3.53191	-2.4438	-1.94619	-3.18778	-2.72304	-4.54934	-4.23294	-6.25436	-4.49668	-4.6144	-3.07959	-3.83987	-6.2834	-2.58185	-6.39152	-3.02464	-3.14612	-3.37639	-4.21818	-2.77265
ENSMUSG00000006215	5.44481	5.36432	5.33056	5.70358	5.34662	5.7271	5.5813	5.4938	5.43871	5.51306	5.57349	5.64748	5.3207	5.67407	5.73089	5.35542	5.52518	5.83975	4.93006	5.03527	4.88158	4.74925	4.5191	5.0769	4.73114
ENSMUSG00000006219	0.17184	0.44663	0.392602	-0.355402	0.203007	-0.0918456	-0.12752	0.320412	0.00932446	-0.427223	-1.12771	-0.806001	-1.11515	-0.506365	-1.42886	-0.787566	-0.985535	-0.690129	0.398843	-0.1987	0.231529	0.245507	0.394084	-0.511865	-0.0637296
ENSMUSG00000006221	-3.23159	-3.11487	-3.789	-3.49174	-2.87034	-3.1874	-1.70409	-2.54781	-3.17666	-4.31193	-3.7719	-3.73657	-2.29887	-2.91009	-6.25175	-3.30527	-3.3893	-2.78446	-2.22972	-0.862744	-0.850953	-1.60144	-2.54114	-2.47827	-2.32707
ENSMUSG00000006235	-2.84706	-2.78256	-2.17067	-3.07887	-2.37045	-1.54774	-1.74032	-1.69094	-1.91622	-1.27711	-2.04684	-1.63643	-1.61051	-1.51792	-2.79232	-1.18147	-1.79502	-3.96148	-3.7459	-2.48463	-1.671	-1.47626	-1.79142	-1.11384	-0.833045
ENSMUSG00000006241	-5.16898	-5.72116	-2.78735	-5.88623	-4.13598	-4.82076	-5.01334	-5.31543	-3.66624	-4.38145	-4.54934	-4.2687	-4.6694	-2.23161	-4.66679	-4.21709	-1.67718	-3.96148	-3.7459	-6.39152	-6.19457	-6.60555	-4.96135	-6.5401	-6.50547
ENSMUSG00000006262	5.53493	5.5026	5.4873	5.32696	5.65874	5.25512	5.47374	5.57021	5.5076	5.5344	5.82308	5.4881	5.50185	5.38885	5.4348	6.10316	5.5829	5.30464	5.42057	4.68144	4.67105	4.70067	5.07105	4.6682	4.7333
ENSMUSG00000006269	-3.29451	-2.66226	-1.83626	-3.22326	-2.99848	-2.70528	-3.42838	-2.81293	-2.87775	-1.94849	-3.81237	-0.65989	-2.79493	-0.944733	-3.92982	1.03841	-1.92334	-6.2834	-1.59906	-4.80655	-2.73513	-3.14612	-4.96135	-4.21818	-4.92051
ENSMUSG00000006273	5.69342	5.3925	5.65612	5.59975	5.53832	5.83342	5.62231	5.79212	5.74541	6.00694	6.44356	5.85586	5.38227	5.82767	6.00307	5.85908	5.60836	6.47813	5.84653	6.14996	6.12641	5.92345	5.83042	6.12775	5.97961
ENSMUSG00000006276	6.06458	6.14633	6.09018	5.99973	6.1495	5.97512	5.99723	6.15106	6.17488	6.06303	5.67395	5.98526	5.78969	6.21414	6.00222	6.02238	6.19142	5.68553	6.55103	6.00674	5.94943	6.05472	6.13174	6.15515	6.07426
ENSMUSG00000006281	5.78074	5.69503	5.75565	5.60706	5.78759	5.70391	5.83587	5.82009	5.8736	5.84931	6.38998	6.02749	6.1205	6.00784	7.31103	4.96104	6.22017	5.92758	5.91841	5.96522	5.97454	6.1739	6.05482	6.10924	6.12829
ENSMUSG00000006288	5.68094	5.54465	5.54626	5.84495	5.6159	6.00499	5.66409	5.57408	5.63982	5.70575	5.65238	5.68693	5.11904	5.60456	6.53104	5.7263	5.50426	5.96956	5.22277	5.7806	5.40581	5.34756	5.23382	5.70812	5.48282
ENSMUSG00000006289	4.79252	4.7195	4.79222	5.26809	4.8345	5.14384	4.95913	4.82406	4.95522	4.87015	5.74668	5.87669	5.94464	5.97352	6.19642	5.1652	5.57343	5.71568	4.72646	4.97511	4.76016	4.50757	4.43803	4.98506	4.80298
ENSMUSG00000006299	5.58741	5.47134	5.50109	5.90968	5.38797	5.9131	5.61267	5.55879	5.57931	5.67627	6.24264	6.29813	6.24757	6.29242	6.74807	5.72359	6.222	6.03259	5.90694	6.54788	6.31595	6.05065	5.75718	6.34349	6.19558
ENSMUSG00000006301	4.40676	4.04962	4.39768	3.90437	4.2237	3.77608	4.18228	4.52871	4.20513	4.10801	3.54938	4.15665	4.9373	4.35251	4.43413	4.25004	4.55128	3.13537	4.75462	4.10419	4.21904	4.67253	4.49871	4.21649	4.60259
ENSMUSG00000006304	6.89385	6.70362	6.81715	7.12226	6.67828	7.15854	6.87984	6.8712	6.90697	7.14201	7.79005	7.06859	7.71367	7.15477	8.148	6.3211	6.84122	7.66633	6.81074	8.0577	7.91126	7.56821	7.33318	7.87795	7.67452
ENSMUSG00000006307	6.84794	6.73222	6.78873	6.44739	7.05028	6.67659	6.73812	7.05444	6.97869	6.75055	6.61369	6.44434	6.49571	6.66381	6.31407	6.62101	6.39827	6.47586	6.89731	6.56395	6.52632	6.67218	6.65075	6.7236	6.83563
ENSMUSG00000006310	-0.344555	-0.0487306	-0.504412	-0.505405	-0.349387	-0.383356	-0.408477	-0.525351	-1.1484	-0.227646	-0.579709	-0.862707	-1.30017	-0.685646	-0.697161	-0.3102	-0.407094	-0.133657	0.341563	1.35668	1.27304	1.33109	1.03112	1.38471	1.76599
ENSMUSG00000006313	-1.70955	-1.52476	-3.2348	-2.7163	-1.10036	-1.88216	-1.84341	-1.856	-2.17148	-1.65899	-1.1801	-1.83574	-0.371721	-2.48315	-2.55131	0.147482	-1.99206	-0.85714	-0.938544	-3.22159	-3.38721	-3.79819	-4.22438	-2.63321	-2.41801
ENSMUSG00000006315	3.71671	3.60602	3.94148	4.16498	3.64406	3.98552	3.86624	3.90293	3.87503	4.09833	4.87902	4.69651	5.27848	4.72025	4.8244	4.01461	4.58666	5.18165	3.44534	4.18874	3.95137	3.63644	3.43811	4.175	3.84436
ENSMUSG00000006333	9.3309	9.25337	9.29587	9.73531	9.05104	9.71794	9.51584	9.47691	9.52439	9.52268	10.6278	10.4556	10.1694	10.2273	10.7751	9.89464	10.1527	10.7125	9.22249	10.4175	10.2842	9.81532	9.34798	10.062	9.84085
ENSMUSG00000006335	2.9378	2.88494	2.85073	3.19681	2.8886	3.2895	3.09344	2.86614	2.91187	2.8797	3.43745	3.30873	3.53517	3.59925	3.83173	3.36034	3.52921	3.66058	2.85401	3.45241	3.2587	3.0473	2.97529	3.47531	3.36026
ENSMUSG00000006342	-0.921056	-0.931079	-1.48478	-1.2044	-0.843201	-1.27644	-1.04371	-1.01775	-0.935851	-1.08867	-2.22741	-0.975917	-1.04491	-1.59007	-2.16429	-0.706128	-1.37233	-2.19594	-0.670611	-1.18206	-0.0448186	-0.877627	-0.991723	-0.43158	-0.0960798
ENSMUSG00000006344	0.484459	0.0426097	0.248278	-0.600824	-0.308164	-1.19627	-1.24075	-1.47413	-1.01715	-0.87049	-3.32694	-2.89019	0.155027	-2.96858	-3.08182	-3.73166	-3.44272	-3.11348	-1.50886	0.957213	0.816662	1.08794	0.820011	1.03732	1.05677
ENSMUSG00000006345	-1.99906	-2.26172	-2.78735	-2.61321	-3.28799	-1.76187	-4.27637	-2.9935	-3.03821	-2.45545	-4.54934	-3.78327	-2.00644	-3.41604	-3.44439	-3.73166	-4.17968	-1.75984	-6.55325	-1.86795	-2.73513	-3.14612	-3.37639	-2.29218	-3.04604
ENSMUSG00000006356	1.82725	1.38388	1.78554	1.42059	0.484603	0.977981	1.2409	0.861161	0.738511	0.554008	1.71745	3.18251	-0.699775	2.18792	0.643068	0.755603	6.3656	3.62799	0.480169	-0.610156	-0.466645	-0.196156	-0.356487	0.305386	-0.483103
ENSMUSG00000006360	6.44386	6.81685	6.72085	7.1713	6.24778	6.86851	6.67691	6.18093	6.47952	6.20445	9.28112	8.2226	7.19633	7.74955	8.57266	6.74248	8.97026	9.0363	6.29056	7.14463	6.90417	6.59124	6.2706	6.9914	6.69548
ENSMUSG00000006362	6.51226	6.1014	6.28237	5.82418	6.45109	5.82912	5.97771	6.67633	6.50472	6.45446	4.648	5.35786	4.12178	4.89592	4.04997	4.4243	4.99769	4.10174	4.8755	4.34262	4.36411	4.3337	4.61257	4.64403	4.67884
ENSMUSG00000006369	-6.75395	-3.39923	-6.69424	-4.01176	-4.13598	-4.0838	-6.5983	-6.90039	-4.31832	-6.70338	-4.54934	-6.59063	-1.7308	-3.17503	-6.25175	-4.21709	-4.54225	-6.2834	-6.55325	-6.39152	-6.19457	-6.60555	-6.54631	-6.5401	-6.50547
ENSMUSG00000006373	4.63569	4.62129	4.59636	5.17019	4.51291	5.08763	4.92673	4.68879	4.74738	4.79098	5.65075	5.7265	5.68043	5.63406	5.90402	5.64182	5.5616	5.63806	4.39584	4.87234	4.77626	4.41196	4.27147	4.92495	4.47109
ENSMUSG00000006378	0.792948	1.56116	1.57723	1.75522	1.00969	2.0981	1.91345	1.29437	1.26234	0.81232	-1.49044	-3.1312	3.44434	1.30941	0.618615	-4.21709	2.3732	2.64437	0.741366	-0.460778	-0.702713	-0.933122	-1.90246	-1.68212	-0.833045
ENSMUSG00000006386	-6.75395	-3.60568	-3.52431	-5.14926	-2.20998	-4.82076	-5.01334	-3.73046	-3.21878	-3.53345	-2.67487	-3.1312	-6.25436	-2.62754	-3.44439	-1.25362	-4.54225	-6.2834	-2.02969	-6.39152	-3.87264	-6.60555	-4.22438	-6.5401	-3.33555
ENSMUSG00000006389	-0.450165	-0.511703	-0.716956	-1.79876	-0.785486	-1.76187	-1.24075	-0.457446	-0.55582	-1.03095	-2.04684	-4.2687	-1.7308	-3.41604	-3.92982	-1.68104	-2.06421	-1.89109	-1.1957	-1.63663	-1.33658	-1.56115	-0.764952	-2.01654	-2.25754
ENSMUSG00000006390	3.64159	3.58186	3.55488	3.87588	3.7983	4.10518	3.92244	4.00575	3.95324	4.02709	4.71198	4.30343	4.28963	4.46159	4.92878	3.63965	4.30816	4.99446	3.79215	4.77528	4.45019	4.45041	4.19936	4.71551	4.59716
ENSMUSG00000006392	4.37469	4.60415	4.4925	4.8482	4.53148	4.94024	4.81586	4.60095	4.76193	4.56165	5.00077	4.69766	5.10922	4.93309	5.22449	4.31351	4.61726	5.3039	4.44039	4.87936	4.93278	4.798	4.57975	5.02452	4.8023
ENSMUSG00000006395	1.52474	1.53553	1.46857	1.53047	1.41135	1.64244	1.53557	1.31025	1.43003	1.5828	2.11131	1.27298	2.69972	1.26169	2.36895	1.80561	1.83868	2.39042	1.86428	1.95317	2.16437	2.03525	2.25437	2.3814	2.61425
ENSMUSG00000006398	6.14711	6.50173	6.4381	7.09528	6.51057	7.06326	6.78011	6.49848	6.36954	6.07859	7.16247	6.86995	6.47078	6.98086	6.77805	4.8751	6.13307	6.51081	5.12314	2.10434	1.63198	1.79106	1.41369	1.82184	1.87367
ENSMUSG00000006403	-2.63877	-3.19682	-5.02105	-3.87297	-3.27895	-2.54369	-2.26849	-3.72372	-3.36302	-3.21192	-3.32302	-3.7821	-3.03929	-4.02398	-4.66597	-1.64643	-3.61475	-4.6966	-2.05293	-4.80466	-6.19457	-2.87364	-4.13317	-4.16876	-4.91576
ENSMUSG00000006411	1.79669	1.16259	1.47692	1.63896	-0.0342525	0.261446	1.14839	0.935569	1.08329	0.680575	-1.25638	-0.700841	0.0586176	0.323201	-0.812364	0.205447	-0.802931	-1.62987	-0.201038	1.81826	1.60515	1.51952	0.431003	0.979	0.0389935
ENSMUSG00000006412	3.6492	3.3238	3.39902	3.55975	3.56308	3.58097	3.57649	3.85517	3.76444	3.88479	4.28779	3.81306	3.9716	4.11703	3.84515	3.17853	3.45963	4.00852	3.71219	3.46998	3.52779	2.98598	3.31009	3.51023	3.26427
ENSMUSG00000006418	5.89896	5.90905	5.87273	6.32783	5.84508	6.06015	5.92359	6.02317	6.00581	6.32136	6.18691	6.66548	6.44588	6.57935	6.90332	6.72441	6.71422	6.37904	5.79307	7.06449	7.07002	6.77159	6.48935	6.91254	6.69594
ENSMUSG00000006423	6.22205	6.16903	6.15668	6.57114	6.24352	6.44068	6.23068	6.21272	6.10322	6.30039	6.2007	6.24839	6.16103	6.27114	6.13945	5.58476	6.15426	6.36064	6.34666	5.77932	5.63247	5.36455	5.27516	5.47176	5.34209
ENSMUSG00000006435	-1.13924	-1.52476	-1.40883	-1.97934	-3.65056	-4.0838	-2.51084	-2.1455	-2.17148	-1.94849	-2.96437	-2.89019	-0.323627	-3.17503	-3.08182	-0.811098	-1.7349	-2.19594	-4.96829	-1.10611	-0.361676	0.0238092	0.0536013	0.378759	0.389347
ENSMUSG00000006442	2.32554	2.32506	2.26287	3.14811	2.86176	3.44133	3.2736	3.014	3.20412	2.50851	6.13043	4.34969	5.65515	5.24509	5.10965	0.119193	4.72554	6.05505	3.67917	3.72872	3.76978	3.17417	3.21546	3.65095	3.69788
ENSMUSG00000006445	6.73006	6.74788	6.75618	6.91259	6.66929	6.97002	6.85908	6.815	6.69822	6.90702	6.97546	8.09274	6.7271	7.93865	6.22455	6.8869	7.50232	1.44493	5.75573	1.38814	1.37718	1.37935	1.67301	0.847988	0.798502
ENSMUSG00000006456	5.63435	5.70577	5.71165	5.66989	5.84686	5.59986	5.88747	5.8933	5.9571	5.37939	6.40726	5.8687	5.91915	6.29412	5.71011	4.57096	5.5662	6.1393	5.71154	5.37969	5.54148	5.54204	5.3343	5.41193	5.18858
ENSMUSG00000006457	-4.43202	-3.05819	-5.10927	-2.7163	-4.87295	-3.59837	-3.42838	-3.19995	-2.73336	-3.24395	-1.37941	-2.3427	-3.44701	-2.48315	-0.579324	-1.78413	-3.44272	-1.63955	-4.96829	-6.39152	-3.87264	-6.60555	-6.54631	-6.5401	-6.50547
ENSMUSG00000006462	1.59209	1.96755	1.81759	1.2847	1.94796	1.40178	1.72845	1.89893	1.61897	1.6045	0.785538	0.969591	1.46124	1.12785	0.677083	1.81443	1.40617	0.258881	2.23137	1.91167	1.93066	2.20496	2.11808	1.78745	1.94969
ENSMUSG00000006463	2.75432	2.82761	2.72499	2.85229	2.86359	2.75997	2.96776	2.9268	3.20565	2.75519	3.04888	3.34305	2.24432	3.34587	2.75327	2.48224	2.96082	3.34244	3.18517	3.4386	3.15725	2.90605	2.73893	3.34721	3.25092
ENSMUSG00000006464	3.51057	3.30822	3.42917	3.38811	3.37277	3.18198	3.09003	3.13023	3.05682	3.26921	2.60931	4.54633	2.76877	4.19595	2.61377	3.68161	4.64145	2.0453	3.75987	2.37363	1.98983	2.54443	2.43571	2.64229	2.20997
ENSMUSG00000006471	5.50871	5.38536	5.44054	5.48331	5.72899	5.5794	5.48516	5.44325	5.46151	5.44236	5.65766	5.15634	6.11267	5.52327	5.59287	6.0187	5.4635	5.78837	5.45665	5.61381	5.45098	5.4648	5.68174	5.70221	5.79965
ENSMUSG00000006476	2.77157	2.59021	2.87372	3.17537	3.06761	3.03515	3.16159	2.93408	2.99715	3.06976	3.1672	4.18498	4.5809	4.24671	4.3767	4.3398	4.82313	3.30718	3.48154	3.23237	3.07456	3.39304	3.47744	3.64848	3.69543
ENSMUSG00000006494	4.64455	4.54995	4.34522	5.12343	4.52415	4.95728	4.70102	4.44799	4.5197	4.9514	5.95172	5.98991	6.84454	5.85149	6.77311	7.10151	6.47786	5.22819	4.73566	5.96408	5.67618	5.46088	5.32214	5.60765	5.72799
ENSMUSG00000006498	7.86005	7.86526	7.89122	8.34155	8.03035	8.31165	8.18742	8.14949	8.11374	7.96008	8.95595	8.40499	9.06175	8.70597	8.71688	7.73317	8.19303	8.76283	7.67562	7.67239	7.5787	7.31368	7.06455	7.55702	7.44628
ENSMUSG00000006517	2.02413	2.08834	1.9604	2.33133	1.63485	2.30508	2.37611	2.13028	2.23846	2.34374	3.74987	3.32076	2.31169	3.09751	3.50481	2.58252	3.00904	3.6099	2.7799	3.3717	3.1783	3.00732	2.93145	3.398	3.23768
ENSMUSG00000006519	5.72213	5.42446	5.4804	5.8738	5.28397	5.87376	5.49778	5.58819	5.59012	6.08463	6.30514	6.39637	4.64733	5.45052	7.18365	5.00349	5.46784	6.48121	5.50046	7.79481	7.60136	7.25299	6.71092	7.61904	7.28519
ENSMUSG00000006522	-6.75395	-7.30612	-5.10927	-3.77075	-6.45791	-4.82076	-3.42838	-6.90039	-7.12568	-6.70338	-6.1343	-4.2687	-4.6694	-4.06812	-2.79232	-3.36909	-4.54225	-6.2834	-6.55325	-6.39152	-6.19457	-6.60555	-6.54631	-6.5401	-4.92051
ENSMUSG00000006526	3.39707	3.13786	3.03538	3.71431	3.48607	3.77543	3.4745	3.49728	3.42987	3.6684	4.06905	4.07026	3.62369	3.83275	4.89609	4.28832	4.0518	3.82119	3.46773	4.00402	3.90215	3.7062	3.65704	4.0663	3.93228
ENSMUSG00000006527	4.97695	4.99852	5.10868	5.25462	5.46058	4.99441	5.38932	5.46874	5.39996	5.06191	5.84821	5.35445	5.28043	5.50958	5.91965	5.58543	5.16469	5.75174	4.80375	4.6873	4.4681	4.36528	4.69474	4.71315	4.88201
ENSMUSG00000006538	-2.84706	-2.9138	-2.78735	-3.77075	-3.65056	-3.2358	-2.20598	-4.09304	-3.66624	-4.38145	-2.43386	-2.50316	-3.93244	-2.96858	-3.92982	-4.21709	-3.44272	-3.47605	-1.69527	-3.58416	-6.19457	-6.60555	-2.84587	-3.37018	-4.18354
ENSMUSG00000006542	-1.3125	-1.66313	-1.67314	-1.34501	-1.70987	-1.44857	-1.07924	-2.07953	-2.69402	-1.97375	-4.54934	-2.43293	-2.27961	-2.60833	-2.49509	-1.88292	-4.82208	-4.46559	-1.62533	-2.10591	-2.44268	-1.25122	-0.994284	-1.36726	-1.14968
ENSMUSG00000006546	-1.22358	-1.65338	-1.04025	-2.76425	-1.03956	-1.97653	-1.39998	-1.76339	-1.41487	-2.90062	-3.8052	-2.3248	-2.76382	-2.33437	-3.9089	-1.56023	-2.05521	-4.66542	-1.09615	-2.25498	-2.68305	-1.89692	-1.83073	-1.43165	-1.94685
ENSMUSG00000006567	-0.604199	-0.564651	-1.56495	-1.28136	-1.81406	-1.54774	-1.04371	-1.17247	-0.496319	-0.92202	-3.32694	-1.94677	-3.93244	-2.48315	-3.44439	0.306472	-1.32724	-0.85714	-0.286468	-0.369148	0.0722208	-1.11369	-2.02275	-0.562824	-0.439382
ENSMUSG00000006574	0.792948	-0.387255	-0.628147	-1.2044	-0.966058	-0.979459	-0.223262	2.65612	-0.785825	3.34238	-6.1343	-3.4207	-3.08444	-2.35191	-6.25175	1.26188	-3.10168	-2.82397	-1.59906	-3.22159	-3.02464	-2.08199	-3.37639	-4.21818	-3.33555
ENSMUSG00000006575	-0.972586	-0.863175	-0.716956	-0.703005	-0.435544	-0.255977	-1.10645	-1.28568	-0.682732	-0.7261	-0.0682088	-0.44088	0.403847	-0.53562	0.0520314	0.449666	-0.169699	0.22439	0.962446	-1.10611	-1.06528	-0.772657	-0.931602	-1.2547	-0.574733
ENSMUSG00000006576	-5.16898	-3.39923	-3.52431	-5.14926	-3.28799	-3.59837	-3.13887	-4.57846	-3.21878	-2.61592	-2.96437	-4.2687	-3.44701	-2.96858	-3.92982	-3.73166	-5.76465	-4.69844	-2.85281	1.02634	-0.263828	0.513394	-0.103368	1.16725	1.34628
ENSMUSG00000006585	5.50961	5.45603	5.43983	5.99066	5.4357	5.67674	5.77746	5.40933	5.48972	5.28423	6.54364	5.77979	6.81692	6.27633	5.60272	3.37237	5.5136	6.51729	5.18779	6.14691	6.28192	5.88101	5.61764	6.07115	5.72424
ENSMUSG00000006586	1.55935	0.488589	1.39763	0.66827	0.532428	-0.328826	1.38765	1.69223	1.14669	1.03099	1.02996	0.625651	1.79666	0.761675	1.06051	1.04576	0.426204	-0.0341023	0.840376	1.7285	1.14202	1.90351	1.63998	1.36319	1.52821
ENSMUSG00000006587	-0.378907	-0.537934	-0.465417	-1.13134	-3.65056	-2.01341	-0.667564	-1.3458	-1.76812	-0.553633	-3.81237	-6.59063	-2.34747	-3.41604	-3.92982	-4.95406	-7.34961	-2.82397	-4.96829	-0.610156	-0.128477	-1.65135	-2.29838	-1.18255	-1.75058
ENSMUSG00000006589	2.70753	2.85249	2.68731	3.35933	2.67908	3.52057	3.18142	2.95914	3.23298	3.12158	5.89878	4.91071	5.76001	5.25864	5.35604	3.92348	5.24868	5.52032	3.86143	4.73067	4.72355	4.08707	3.95054	4.5077	4.42601
ENSMUSG00000006599	5.49072	5.37182	5.48038	5.72526	5.18549	5.63422	5.5906	5.31545	5.4079	5.4966	6.32488	5.71743	6.09464	5.84883	6.33392	6.12565	5.93507	6.38526	5.45482	5.54107	5.52268	5.31592	5.12302	5.5243	5.30631
ENSMUSG00000006611	0.646959	0.483935	0.726698	0.71064	-0.0998014	0.344235	0.214829	-0.350554	0.191604	0.288391	-0.690422	0.588584	1.65414	1.06302	1.15257	0.883294	1.30543	-0.754343	-0.913578	-1.42929	-0.384662	-0.398288	-0.0331233	-1.01623	-0.558882
ENSMUSG00000006638	1.38479	1.25091	1.19686	1.6161	1.66666	1.69659	1.25943	1.31738	1.32694	1.86185	0.476171	0.758099	0.974706	1.09761	1.20595	0.404335	1.13225	1.36577	0.422601	1.23712	1.65612	1.29162	1.47566	1.76519	1.50104
ENSMUSG00000006641	1.50388	1.08278	1.23892	1.27485	1.12457	1.73402	1.3963	1.29293	1.42162	1.26366	3.2581	2.40324	1.98532	2.71191	2.36344	0.983917	2.53488	2.9991	1.87377	2.94484	2.89122	2.85964	2.92962	3.19368	2.99246
ENSMUSG00000006649	-0.200435	-0.179308	-0.169009	-1.45072	-0.507907	-0.987692	-0.699699	-0.713863	-0.753682	-0.613837	-1.13393	-1.07219	-1.39549	-1.25686	-0.85934	-0.784584	-1.06844	-1.00359	-0.856001	-1.26322	-1.01887	-0.545568	-0.416827	-0.736716	-0.73725
ENSMUSG00000006651	-3.58402	-3.05819	-3.88688	-4.66383	-6.45791	-6.40572	-3.13887	-4.57846	-4.80375	-6.70338	-6.1343	-4.2687	-4.6694	-4.55354	-6.25175	-6.53902	-2.95729	-3.47605	-4.23133	-4.80655	-4.6096	-4.28362	-4.96135	-3.73275	-4.18354
ENSMUSG00000006673	7.04703	6.92952	7.0639	7.15967	6.7894	7.14151	7.04017	6.86576	6.87784	6.99308	7.24485	7.28252	7.32793	7.28557	7.47824	6.98116	7.13803	7.28965	6.7194	7.38027	7.27439	7.17945	6.82009	7.23258	6.9892
ENSMUSG00000006675	-0.641091	0.200327	-0.537637	-0.609855	0.0856262	-0.569051	0.0646104	0.40649	-0.489654	-0.721058	0.553372	0.306336	1.50894	0.792056	0.192073	1.49982	1.7989	0.604508	0.245098	0.528789	0.547535	0.727391	0.693154	0.929258	1.05776
ENSMUSG00000006676	7.0451	7.03674	7.02773	7.10536	7.14954	7.25126	7.14079	7.12899	7.08985	7.00091	7.18845	7.20455	6.87708	7.41382	7.19316	7.14627	7.31456	7.15554	7.16536	7.10058	7.08006	7.03679	7.00156	7.26011	7.1558
ENSMUSG00000006678	7.03747	7.34302	7.28136	7.59204	7.32139	7.38559	7.55779	7.17606	7.2765	6.74137	7.6574	6.95769	7.6921	7.444	6.99538	4.76428	6.73697	7.60175	6.63315	5.17987	5.13158	5.07048	4.77582	4.86983	4.69467
ENSMUSG00000006699	8.04488	7.99955	8.13554	8.32462	7.75724	8.30524	8.25193	8.04464	8.11605	8.20974	8.59771	8.3981	8.27281	8.47212	8.89215	7.5221	8.2837	8.90484	7.48935	9.32565	9.11153	8.85404	8.43708	9.05978	8.67494
ENSMUSG00000006705	5.92142	6.15766	6.12917	6.31719	6.01206	6.25164	6.18059	6.06152	6.11061	5.92772	6.46329	6.01803	5.66423	6.23943	6.5155	4.0136	5.23645	6.75145	5.19238	5.47609	5.4385	5.4089	5.19035	5.53497	4.94923
ENSMUSG00000006711	-0.457049	-0.828249	-0.14068	-0.177212	-0.34016	-0.230689	-0.00461019	-0.221954	-0.2806	0.0422003	-0.708033	-1.3052	-1.88759	-1.58079	-1.0423	-0.318749	-1.53848	-1.58182	-0.892523	-1.33189	-1.33658	-0.730747	-1.63405	-1.39011	-1.04996
ENSMUSG00000006715	4.82961	4.98246	4.91909	5.72095	5.01224	5.5712	5.47751	5.21628	5.30138	4.84689	6.04841	5.2529	5.99741	5.66102	5.39256	2.87672	4.88311	5.91841	4.5728	2.29148	2.21058	1.87423	1.6186	2.37578	2.01417
ENSMUSG00000006717	2.63622	2.48342	2.52735	2.78266	2.5165	2.82069	2.5284	2.47248	2.57303	2.56575	3.75597	2.96204	3.59895	2.88109	2.86978	3.50127	2.83651	3.89027	2.0942	3.49571	3.49368	2.90423	2.55435	3.24943	3.25109
ENSMUSG00000006720	2.47728	2.36454	2.53218	2.77792	2.33325	2.77667	2.80044	2.40111	2.63088	2.78647	2.27084	2.71999	3.2112	3.0087	-0.579324	2.1923	3.43257	2.50123	2.65863	0.663767	0.700252	0.725369	0.248104	0.33026	-0.0960798
ENSMUSG00000006724	-6.75395	-4.13619	-3.52431	-3.07887	-2.20998	-2.31826	-3.79095	-3.73046	-3.03821	-5.11842	-2.96437	-3.1312	-2.1669	-2.35191	-3.08182	-4.95406	-2.39541	-2.82397	-1.9094	-1.63663	-1.43968	-1.39609	-1.12005	-1.78522	-1.01362
ENSMUSG00000006728	6.69205	6.81431	6.70426	7.34812	6.7631	7.28583	7.16332	6.94503	7.06898	6.76388	8.14087	7.7073	8.42975	8.06308	7.70731	6.02529	7.8634	7.8629	6.87729	6.12757	6.08572	5.80442	5.47286	6.01326	5.96572
ENSMUSG00000006731	3.47375	3.10197	3.18406	3.29627	2.87702	3.17843	2.84212	2.83921	2.93707	3.35025	6.03398	2.61239	5.158	3.94132	7.0927	3.8292	5.02028	5.8797	4.71869	8.07424	7.7019	7.81119	7.57558	8.04534	7.89095
ENSMUSG00000006732	2.27509	2.22173	2.04697	2.47007	2.28575	2.66353	2.33378	2.26175	2.38701	2.27876	4.12917	3.06098	4.72108	3.69625	3.78111	0.579729	3.28537	4.352	2.58328	3.30326	3.51015	3.03647	3.26377	3.34631	3.57049
ENSMUSG00000006736	2.46209	2.74266	2.72294	3.00708	2.93076	2.82158	3.05904	2.82874	2.89219	2.93124	4.88373	4.5307	4.5573	4.69103	5.00806	4.57967	5.3274	4.63159	4.16404	4.03816	4.15243	3.83052	3.85498	4.10131	3.99003
ENSMUSG00000006740	7.80215	7.81635	7.88269	8.03794	7.66922	8.06663	7.98627	7.77619	7.8032	7.88289	8.25109	8.50603	7.75041	8.54001	8.37032	8.603	8.11513	8.37151	7.97322	7.90009	7.90455	7.72321	7.5482	7.84997	7.5256
ENSMUSG00000006763	4.26533	4.51544	4.37509	4.67772	4.43316	4.66673	4.54534	4.57153	4.5943	4.17297	5.24096	4.61896	5.54675	4.66102	4.78919	4.0063	4.4883	5.14356	4.73783	4.784	4.547	4.56963	4.31459	4.61401	4.57767
ENSMUSG00000006782	9.30006	9.15429	9.35454	9.53076	9.2345	9.55357	9.39535	9.53775	9.48212	9.3987	7.61419	8.81251	6.63471	8.14564	8.16266	6.8614	7.61991	8.91905	7.70044	8.29221	8.10066	7.94887	7.52564	8.21238	7.93984
ENSMUSG00000006784	3.70583	4.24169	3.59641	4.08341	3.40107	4.06942	4.29358	3.95417	3.91514	3.74092	5.062	3.56039	4.57544	4.21128	4.27588	2.63157	3.50614	5.61517	2.68778	1.31832	1.18854	1.54772	1.22729	0.737359	0.864412
ENSMUSG00000006800	1.29626	1.21439	1.07007	0.996414	1.23261	0.44976	0.74938	1.063	0.727118	1.06666	-0.189362	-0.268281	6.54278	1.29337	-1.38533	-0.155461	0.485191	-1.88228	0.27104	0.895046	0.357222	0.803193	1.33278	0.802916	0.817898
ENSMUSG00000006818	4.84102	4.64277	4.79322	4.93864	4.51665	4.90037	4.78141	4.62357	4.79839	4.66685	5.68948	5.2886	5.88801	5.45028	5.64549	4.65911	5.49232	5.76076	4.42589	5.39156	5.29146	5.00952	4.73922	5.28354	4.86349
ENSMUSG00000006850	3.61783	3.59248	3.66461	3.98465	3.47725	3.90165	4.07324	3.82668	3.70959	3.37477	4.41741	4.58367	3.66002	4.81262	3.96378	3.62211	4.10418	4.35413	3.85295	4.6888	4.30628	4.4881	4.06227	4.71551	4.52589
ENSMUSG00000006906	3.09479	2.94927	2.98174	2.80823	3.43127	2.96305	3.0127	3.54164	3.33693	3.39292	3.46476	2.91254	3.38637	3.18016	3.21488	3.98181	3.01083	3.15529	3.91295	1.64118	2.23575	2.2215	2.56706	2.1474	2.43314
ENSMUSG00000006920	5.29438	5.27102	5.3941	5.30771	5.30424	5.39277	5.30855	5.18683	5.1911	5.43062	4.97622	5.12722	4.91985	5.2228	5.46272	5.01451	5.41082	5.92639	5.19789	6.58574	6.37152	6.42632	6.28913	6.57974	6.43688
ENSMUSG00000006930	-3.58402	-3.84669	-3.88688	-2.61321	-2.75747	-4.82076	-3.42838	-3.19995	-3.95575	-3.89602	-4.54934	-4.2687	-3.44701	-2.78801	-3.08182	-1.68104	0.0167142	-4.69844	-2.64636	-0.508873	-0.263828	-0.415723	-0.480222	-1.04825	-0.20169
ENSMUSG00000006931	-6.75395	-4.98419	-5.10927	-4.66383	-6.45791	-6.40572	-3.79095	-4.57846	-7.12568	-5.11842	-6.1343	-6.59063	-3.44701	-4.55354	-6.25175	-1.25362	-1.41887	-3.96148	-6.55325	-6.39152	-6.19457	-6.60555	-6.54631	-4.21818	-6.50547
ENSMUSG00000006932	7.98537	8.1347	8.15552	8.43068	8.02607	8.40428	8.31743	8.04345	8.16812	8.03461	8.65528	8.60789	8.99993	8.82727	8.91114	8.69707	8.6251	8.58577	7.96732	8.33503	8.21718	8.12763	7.83394	8.23177	7.89713
ENSMUSG00000006941	4.2993	4.25946	4.36443	4.65455	4.14479	4.70476	4.47115	4.31938	4.36738	4.45586	4.93917	4.96923	4.24249	4.79386	4.94854	4.72249	4.55314	4.79541	3.47879	4.78528	4.71308	4.16677	4.03017	4.5467	4.31071
ENSMUSG00000006958	-2.11009	-2.17684	-2.30192	-2.04492	-1.93435	-2.94629	-2.89786	-1.47413	-2.26769	-2.31106	-3.32694	-5.00566	-2.55392	-2.78801	-3.44439	-3.36909	-3.64917	-2.03548	-1.9094	-2.93208	-1.80225	-1.56115	-2.29838	-2.14779	-2.41801
ENSMUSG00000006998	6.83791	6.87804	6.86835	7.29352	6.93611	7.49447	7.20207	7.07786	7.01506	7.14847	8.20908	7.65883	7.84669	7.92597	7.9705	6.5069	7.48154	8.0456	6.74895	7.20991	7.08576	6.73137	6.40951	6.98944	6.83118
ENSMUSG00000007021	-5.16898	-3.60568	-2.9938	-4.01176	-4.13598	-4.0838	-3.79095	-3.44096	-3.95575	-3.24395	-3.81237	-2.50316	-3.44701	-4.55354	-2.79232	-4.21709	-2.82605	-3.11348	-2.16094	-4.80655	-3.87264	-4.28362	-2.84587	-3.37018	-2.41801
ENSMUSG00000007029	8.67765	8.4765	8.47275	8.9991	8.70633	9.09378	8.70359	8.73881	8.5568	8.94163	8.84473	8.84149	9.17298	8.81821	9.56221	8.69868	8.22288	9.06633	8.17971	9.09126	8.91228	8.75629	8.54177	8.96108	8.834
ENSMUSG00000007030	1.82401	2.18822	1.78824	1.67723	2.56583	2.16426	1.96974	2.26896	1.92861	1.65494	1.07173	3.31317	3.904	2.5061	1.53655	4.90419	3.13304	0.0528737	2.26566	1.34871	1.46452	1.36603	1.58759	1.3184	1.82474
ENSMUSG00000007033	-0.966275	-0.872159	-0.637157	-0.603252	-0.500932	-0.408946	-0.070314	-0.935602	-0.761303	-0.981353	-0.0443546	-0.880803	0.347646	-0.0377838	0.248854	-0.711569	0.204168	-0.236486	-0.0128744	-0.270833	0.0635422	-0.213183	-0.350705	-0.264892	-0.85837
ENSMUSG00000007034	-2.84706	-2.9138	-3.2348	-3.38373	-2.99848	-6.40572	-3.42838	-4.57846	-4.31832	-5.11842	-2.67487	-3.4207	-2.55392	-2.35191	0.434751	-2.63213	-3.64917	-2.03548	-2.85281	-1.9992	-6.19457	-3.79819	-4.96135	-4.21818	-6.50547
ENSMUSG00000007035	4.20415	4.33817	4.17056	4.58726	4.53285	4.32305	4.3317	4.45568	4.311	4.25609	3.33941	4.88975	5.09497	4.51254	3.53403	5.683	4.62369	3.07635	3.4535	2.08114	1.93986	2.28654	2.73097	2.34456	2.79106
ENSMUSG00000007036	4.43279	4.19024	4.22983	4.66996	4.3438	4.62701	4.44267	4.50847	4.495	4.70548	4.72446	4.94708	4.97866	4.97276	5.35049	4.75962	4.97317	4.26638	4.42044	5.03841	4.68425	4.64179	4.7626	5.16941	5.02152
ENSMUSG00000007038	5.52338	5.33591	5.18266	5.11753	4.52255	5.14158	5.32138	4.72775	4.81754	5.10231	3.40186	5.77159	5.24292	5.8424	6.87221	6.7108	6.09188	3.73903	5.11946	6.02815	6.09399	5.82199	5.62193	5.79436	5.47568
ENSMUSG00000007039	5.32387	5.27579	5.25668	5.61843	5.19807	5.66137	5.42995	5.53918	5.42387	5.54899	5.22929	5.97566	4.89348	5.70455	5.18236	5.99261	6.01329	5.31232	5.10451	1.71177	1.52653	1.366	0.766571	1.64477	1.34628
ENSMUSG00000007041	7.51881	7.52368	7.50112	8.14612	7.42526	8.09574	7.73845	7.66336	7.61847	7.90791	7.89927	8.32291	8.01974	8.20717	8.79079	7.78841	8.20213	7.7387	6.93934	7.79465	7.54138	7.26054	6.74567	7.61598	7.33729
ENSMUSG00000007050	3.76223	3.95259	3.95088	4.2447	3.97601	4.0598	4.12862	4.00299	4.02725	3.55505	4.78378	4.31062	4.61196	4.93358	4.59471	1.93421	3.80477	4.47209	4.21781	3.43925	3.20613	3.13896	3.12923	3.10471	3.00028
ENSMUSG00000007080	6.59377	6.84948	6.75989	7.26847	7.11892	7.17233	7.19263	7.02683	6.96943	6.55591	7.82776	7.13432	8.21297	7.43606	7.08344	3.88168	6.61191	7.56834	6.69223	4.35441	4.047	4.00247	3.94467	4.19326	4.2889
ENSMUSG00000007097	-3.5561	-3.03973	-3.48053	-3.53128	-4.828	-4.82076	-2.86989	-4.54126	-3.00284	-3.87691	-2.65367	-4.2316	-3.93244	-4.51072	-6.25175	-4.17639	-3.6096	-3.46273	-2.81572	-2.93208	-2.72236	-2.68448	-4.18942	-3.70661	-2.38929
ENSMUSG00000007107	-5.16898	-5.72116	-3.2348	-5.88623	-4.87295	-6.40572	-5.01334	-3.73046	-7.12568	-5.11842	-6.1343	-5.00566	-4.6694	-6.87547	-4.66679	-4.21709	-3.64917	-3.96148	-6.55325	-6.39152	-6.19457	-6.60555	-6.54631	-6.5401	-6.50547
ENSMUSG00000007122	-0.604199	-0.511703	-0.465417	-1.30295	-0.903322	-0.624364	-1.38885	-0.710565	-1.29279	-0.637291	-2.43386	-2.89019	-0.896812	-2.23161	-4.66679	-0.0312236	-2.22033	-2.58296	-0.249474	-3.58416	-2.73513	-2.90511	-2.15399	-1.49571	-1.86161
ENSMUSG00000007207	0.646933	0.721788	0.294449	0.523165	0.890817	1.0289	1.13641	0.77909	0.956474	0.572745	2.73915	2.6644	2.13365	3.18387	2.04746	2.81192	3.43748	1.93091	3.22974	0.503302	0.214825	0.40568	0.98507	0.754516	0.912382
ENSMUSG00000007209	-5.16898	-4.98419	-4.37231	-3.77075	-4.87295	-3.2358	-5.01334	-4.09304	-5.54071	-3.53345	-6.1343	-2.50316	-4.6694	-2.62754	-2.79232	-1.78413	-1.62169	-3.96148	-4.23133	-6.39152	-6.19457	-6.60555	-6.54631	-6.5401	-6.50547
ENSMUSG00000007216	2.86447	2.50874	2.69351	3.02558	2.84488	3.2466	2.9319	3.01439	2.90162	3.0939	3.36754	3.76084	3.45006	3.78202	3.47534	3.40921	3.50548	3.64035	3.39896	3.14121	2.77073	2.6985	1.90392	3.15586	2.78332
ENSMUSG00000007338	5.88923	5.95024	5.89681	6.17638	5.71982	6.01028	5.93307	5.7664	5.84533	5.82434	6.26977	5.89495	5.1223	6.09318	5.82139	5.53345	5.83395	6.02976	5.62136	5.07297	4.95073	4.74205	4.42595	4.99116	4.84712
ENSMUSG00000007379	0.74774	0.965454	1.00346	0.893622	0.889473	1.00506	1.29867	1.08777	0.85402	1.06164	1.29442	1.431	0.193317	1.51202	0.0414319	0.605162	1.95797	-0.313892	0.265016	-0.618115	-0.141299	-0.594653	-0.290186	-0.328237	-0.246336
ENSMUSG00000007411	6.93425	7.00814	6.99707	6.99442	6.84749	7.03729	7.05364	6.93433	6.98418	6.95138	6.93971	7.10801	6.58422	7.03103	7.09892	7.30309	7.2938	6.80369	7.10645	6.58079	6.64626	6.63682	6.5642	6.60313	6.47673
ENSMUSG00000007415	4.92183	5.0189	5.09466	5.29458	4.84206	5.20829	5.08875	5.02185	5.06704	4.92588	5.67731	5.67375	5.16313	5.61184	5.76329	5.05188	5.55228	5.81653	4.91295	5.01628	4.94064	4.78948	4.48353	4.97054	4.59998
ENSMUSG00000007458	6.6377	6.59447	6.60053	6.98971	6.35567	6.92869	6.82205	6.57901	6.66783	6.75282	7.37187	7.11964	7.15539	7.24112	7.66329	6.85905	7.09584	7.58301	6.70281	7.53876	7.40081	7.10234	6.78838	7.33785	7.01182
ENSMUSG00000007476	4.983	4.82514	4.90923	4.79284	4.80319	4.70172	4.83157	4.88249	4.91579	4.96891	5.35601	4.48741	4.25077	4.80407	4.92284	3.6167	4.08081	5.35845	4.67642	5.51891	5.41314	5.43643	5.31024	5.45742	5.33012
ENSMUSG00000007564	7.2558	6.97037	7.06929	7.37934	7.01465	7.36091	7.25861	7.30303	7.23043	7.38615	7.85625	7.60513	7.55691	7.59881	7.90125	7.30677	7.52859	7.88597	6.60393	7.29027	7.0356	6.99541	6.59084	7.14388	6.96303
ENSMUSG00000007570	2.99777	2.82986	2.70319	3.42832	3.16241	3.59825	3.0057	3.09814	2.97585	3.37549	4.04336	3.86049	4.46955	3.77925	4.15198	3.6757	3.86826	3.59503	3.08334	3.69105	3.25068	3.11582	3.09551	3.53861	3.47449
ENSMUSG00000007589	5.57781	5.54309	5.54506	5.75507	5.34582	5.5762	5.7507	5.40025	5.42098	5.39892	5.39952	5.17383	5.1545	5.36919	5.7998	4.51151	5.12537	5.65874	4.80375	5.4394	5.16134	5.02062	5.05592	5.60487	5.1674
ENSMUSG00000007591	0.257281	0.52043	0.382579	0.316714	0.925793	0.774185	0.802578	0.583426	0.738511	0.285305	0.205552	0.940754	0.120675	1.27935	0.887802	1.09761	1.41526	-0.0935797	0.704134	-0.414236	0.816662	0.427876	0.0536013	0.378759	0.694202
ENSMUSG00000007594	-1.54449	-2.17684	-2.17067	-2.94763	-1.70302	-3.2358	-1.24075	-1.54284	-1.99639	-2.17982	-3.32694	-2.89019	-3.93244	-2.12058	-3.08182	-1.40974	-1.79502	-2.82397	-1.59906	-3.22159	-1.671	-1.74757	-1.68833	-1.49571	-1.75058
ENSMUSG00000007603	4.64763	4.60828	4.6554	4.77066	4.70829	4.85284	4.84153	4.72623	4.79608	4.70481	4.93917	4.99564	5.08549	5.35716	5.48083	5.65098	5.09858	5.30103	4.87083	5.21341	4.98597	4.93293	5.16482	5.45248	5.3636
ENSMUSG00000007610	4.38471	4.45584	4.4154	4.75136	4.58773	4.81521	4.65449	4.64357	4.68769	4.45795	4.87319	4.80868	4.5699	4.87895	5.02443	4.1479	4.95539	5.07307	4.55768	4.57276	4.47589	4.3711	4.14454	4.4718	4.37907
ENSMUSG00000007613	6.34061	6.44101	6.45506	6.37413	6.23893	6.30237	6.32673	6.04934	6.12062	6.30021	5.36703	6.13002	5.48275	6.1254	5.73597	5.96645	5.93791	6.05405	4.87789	5.88998	5.82894	5.82584	5.74909	5.81324	5.52226
ENSMUSG00000007617	5.15216	5.1413	5.03995	5.08558	4.88463	5.3457	5.37623	5.17718	5.42674	5.44423	4.79967	4.56376	4.78324	4.71755	5.09454	4.15191	4.69932	5.05042	4.83103	4.51991	4.5618	4.29209	4.32405	4.65752	4.24046
ENSMUSG00000007646	2.92061	3.3207	3.41926	3.76324	3.29562	3.5664	3.71374	3.44901	3.46214	2.75197	3.74121	2.94535	2.56957	3.53169	2.6421	1.30303	2.74561	4.03395	3.05559	2.75115	2.89087	2.80169	2.51083	2.66047	2.14263
ENSMUSG00000007653	-4.41579	-4.48164	-2.43647	-4.62599	-4.84135	-4.63095	-2.83322	-3.42952	-4.7814	-3.22907	-4.44375	-4.14276	-6.25436	-3.88631	-2.4566	-0.190326	0.987193	-3.8189	-2.44933	-3.52884	-4.6037	-4.97408	-6.54631	-4.17803	-3.19571
ENSMUSG00000007656	5.55525	5.49377	5.49528	5.89089	5.47983	5.80221	5.63921	5.56492	5.6365	5.69937	6.51159	6.29716	6.17426	6.32221	6.17163	5.51525	6.15707	6.31255	5.53851	5.60884	5.53633	5.19737	5.09167	5.58434	5.27712
ENSMUSG00000007659	6.82667	6.61712	6.73478	6.63644	6.86978	7.06099	6.87325	7.20625	6.91487	6.90868	6.62413	6.60459	2.86717	6.74601	6.97992	5.86213	6.86464	7.28847	6.5274	1.54512	1.47952	1.45808	1.36658	1.6839	1.58729
ENSMUSG00000007670	7.09624	6.99436	7.01737	7.29854	7.38001	7.19378	7.26065	7.51284	7.40209	7.13469	8.00581	7.47483	8.14786	7.68023	7.42012	6.86057	7.12564	7.54631	6.8753	6.52343	6.38922	6.35063	6.20711	6.51656	6.52981
ENSMUSG00000007682	2.12564	1.89601	1.95322	2.25843	1.62424	1.90262	2.0917	1.78961	1.96972	2.45397	2.53459	2.12018	0.734321	2.48866	3.73835	1.03841	2.13442	2.73619	1.60156	-6.39152	-6.19457	-5.02058	-6.54631	-4.95514	-6.50547
ENSMUSG00000007721	4.19223	4.16301	4.19527	4.71771	4.24513	4.74085	4.45087	4.5575	4.45694	4.47715	4.90394	4.64957	4.81911	4.99605	4.55157	2.61833	4.44927	5.02323	3.7471	4.25864	4.218	3.77275	3.20691	4.08834	3.70276
ENSMUSG00000007739	7.24332	7.35081	7.30779	7.63075	6.99985	7.53486	7.51503	7.24244	7.3553	7.29477	8.50724	8.06998	8.41635	8.06434	8.53692	7.67142	7.91648	9.31869	6.7992	7.73543	7.82128	7.59558	7.25651	7.51272	7.20888
ENSMUSG00000007777	1.95686	2.08405	2.10989	2.54144	1.64538	2.41126	2.38184	2.19501	2.36818	2.1884	2.68907	2.71999	2.25739	2.73371	2.84147	2.1923	2.65742	3.36585	2.14371	2.11231	2.06753	1.66592	1.24159	2.05609	1.99836
ENSMUSG00000007783	0.23477	0.255392	0.637899	0.0581316	0.0376401	0.11106	-0.235836	0.119016	-0.437927	-0.0321509	-0.728868	-1.17509	0.425717	0.379805	-1.30609	0.900179	1.58783	-1.54791	0.756515	-0.659172	-0.246914	-0.508541	0.049939	-0.348241	-0.525195
ENSMUSG00000007812	6.12851	5.66129	5.83495	5.87712	5.62057	5.71159	5.75898	5.57964	5.69191	5.98902	5.9739	5.78577	5.40875	5.73625	6.15631	6.35447	5.81074	5.96541	5.7952	6.05583	5.9631	5.70875	5.73822	5.85944	5.76978
ENSMUSG00000007815	7.51686	7.35189	7.47675	7.58181	7.56395	7.38585	7.50561	7.89442	7.75915	7.6939	8.20222	7.85376	7.90927	8.02861	7.98152	7.13558	7.52658	8.18848	7.08313	8.12746	7.83167	7.67201	7.63309	7.98733	7.73721
ENSMUSG00000007817	7.05469	6.96293	6.97762	6.74324	7.42034	6.52973	7.06994	7.50933	7.43281	7.14864	7.46174	7.39468	7.44704	7.29673	7.02743	7.17764	7.74948	6.7898	6.3652	5.38039	5.44021	5.56234	6.00645	5.70052	5.9647
ENSMUSG00000007827	4.00011	4.29333	4.26649	4.11612	4.17418	4.20438	4.34787	4.13234	4.31779	3.69429	5.14937	4.74867	4.52289	4.98678	4.41802	5.37649	4.71614	5.00142	5.37044	3.98678	4.0966	4.06776	4.26346	4.17843	4.05582
ENSMUSG00000007833	5.53509	5.48517	5.4193	5.84217	5.5491	5.78353	5.65284	5.59132	5.53653	5.50547	5.91166	5.93696	5.93702	5.98277	6.12566	5.37079	5.69192	6.02766	5.03009	5.61043	5.29934	5.25947	5.04673	5.57005	5.42506
ENSMUSG00000007836	7.33194	7.15977	7.25878	7.76411	7.46049	7.83931	7.22018	7.41242	7.30967	7.51979	8.02628	8.1349	8.14591	8.21568	7.98837	7.42632	7.68455	7.75594	6.7481	6.93084	6.7811	6.27001	6.06217	6.69725	6.48055
ENSMUSG00000007837	0.939541	0.974652	0.706643	1.00049	1.17871	0.995156	0.785403	1.03625	0.700873	0.662942	0.275093	0.304191	0.459881	0.845629	0.0150372	1.44398	0.815299	0.835537	1.26053	1.13987	0.903466	1.31927	0.953534	0.826218	1.40742
ENSMUSG00000007850	9.10292	9.23442	9.12892	9.06543	9.06256	9.12825	9.14884	8.91826	8.86711	8.85659	8.91862	8.79665	9.06409	9.30835	9.00374	8.8781	9.03918	9.12839	8.90589	8.37016	8.63596	8.43118	8.65769	8.6361	8.4275
ENSMUSG00000007867	-3.58402	-4.98419	-3.2348	0.846224	-0.154131	-4.0838	-4.27637	-3.44096	-3.42524	-0.975459	-3.32694	-6.59063	-4.6694	-4.06812	-2.55131	-2.83858	-2.49163	-1.75984	-3.09382	-2.93208	-3.02464	-3.43562	-4.22438	-3.37018	-1.14792
ENSMUSG00000007872	5.79512	5.3339	5.59434	5.7831	4.67587	5.58615	5.63442	5.57103	5.23215	5.77564	5.2402	5.41465	4.29542	5.53789	6.66655	5.65666	5.73703	5.62161	3.84442	5.71013	5.57403	5.23484	5.03442	5.60933	5.3745
ENSMUSG00000007877	-3.58402	-2.66226	-4.37231	-3.22326	-2.99848	-1.54774	-3.13887	-1.77111	-3.21878	-3.53345	-2.96437	-3.78327	-1.86205	-2.01749	-3.08182	-2.83858	-3.44272	-3.96148	-3.38333	-4.80655	-3.87264	-3.14612	-2.45885	-2.83966	-2.41801
ENSMUSG00000007880	8.17267	8.0561	8.16093	7.80404	8.39108	7.7741	8.15594	8.53739	8.44917	8.15512	8.10322	7.99488	8.03318	7.99383	7.53931	7.19466	7.60604	7.76844	7.88854	7.95002	7.85468	7.94468	8.17819	8.07021	8.15891
ENSMUSG00000007888	-1.13924	-0.966268	-2.17067	-2.94763	-2.06559	-3.2358	-1.17204	-1.61499	-2.26769	-2.45545	-2.04684	-1.94677	-1.12508	-2.48315	-3.08182	-1.32956	-2.14015	-1.42542	-2.16094	-1.86795	-2.49413	-1.65135	-2.29838	-3.37018	-1.64749
ENSMUSG00000007891	5.58005	5.48229	5.35799	5.70171	5.03043	5.66336	5.48577	5.28418	5.35335	5.69242	5.83113	6.34638	6.50157	6.11163	6.36778	7.09022	6.36818	5.75928	5.44082	5.88722	5.73554	5.53624	5.20899	5.5618	5.40568
ENSMUSG00000007892	8.28308	8.30481	8.3301	8.96441	8.10554	8.86547	8.70752	8.51697	8.59318	8.42218	10.3124	9.99953	10.2192	9.76742	10.2264	9.72977	9.7244	10.155	8.48152	10.1775	10.0865	9.59762	8.96362	9.75898	9.63698
ENSMUSG00000007908	4.16063	4.09566	4.27744	4.45123	4.39586	4.42107	4.30415	4.56501	4.4819	4.705	5.9144	5.1874	4.27901	5.29833	5.96397	5.31607	5.24704	6.31427	5.42973	0.794082	0.903466	1.01241	1.00414	0.772779	0.660844
ENSMUSG00000007944	-5.09027	-4.78497	-3.90078	-4.50252	-6.45791	-3.4898	-3.26477	-4.46402	-2.59459	-4.95849	-3.47583	-3.54324	-4.57427	-4.91248	-3.14221	-3.53268	-1.71222	-4.38672	-1.91112	-6.39152	-2.33724	-2.53646	-2.77212	-2.97369	-2.2141
ENSMUSG00000007946	-3.05351	-4.49876	-5.10927	-3.38373	-6.45791	-4.82076	-4.27637	-4.09304	-4.80375	-3.24159	-3.32694	-2.3427	-2.79493	-5.2888	-2.55131	-4.21709	-2.06391	-3.11273	-0.71828	-4.06959	-4.6096	-4.28362	-4.96135	-4.95514	-6.50547
ENSMUSG00000007950	4.13033	4.12322	4.13216	4.54198	4.10867	4.50152	4.35807	4.27429	4.31977	3.97645	5.11998	5.15093	4.61318	5.06871	4.69414	5.1916	5.37179	4.8446	4.09071	4.06217	3.93951	3.81309	3.33805	4.08389	3.78344
ENSMUSG00000007987	4.72432	4.72006	4.62826	5.28766	4.88361	5.29688	4.93357	4.93369	4.86194	4.98618	4.3282	5.62642	4.92119	5.44843	5.28012	3.46239	5.07377	4.46059	3.55134	3.3717	3.26282	2.97377	2.57522	3.37428	3.29381
ENSMUSG00000007989	-2.23038	-1.63369	-1.83626	-2.61321	-2.55102	-1.88216	-2.20598	-2.9935	-1.1484	-2.05952	-4.54934	-2.68374	-4.6694	-1.38362	-0.825485	-2.29109	-1.15978	-6.2834	-2.02969	-4.80655	-6.19457	-6.60555	-4.22438	-4.95514	-4.92051
ENSMUSG00000008028	-0.904455	-1.07951	-1.40637	-2.08735	-0.786728	-2.41647	-0.796864	-1.40362	-1.45771	-1.2025	-1.31374	-1.5954	-2.10979	-1.57812	-2.19957	-0.716498	-1.09809	-1.537	-0.753312	-1.718	-0.72223	-0.830485	0.0165634	-0.962093	-1.51854
ENSMUSG00000008035	4.47667	4.44501	4.39521	4.7705	4.25031	4.83328	4.77619	4.53788	4.65855	4.63814	5.33178	5.2985	4.33341	5.67215	5.25852	4.70475	5.28225	5.89121	3.85508	4.90023	4.52568	4.37673	3.44095	4.4995	4.40367
ENSMUSG00000008036	5.66996	5.62554	5.68704	6.23304	5.60515	6.12297	5.94835	5.95779	5.96791	5.84424	6.50708	6.75103	5.67304	6.67924	6.80912	5.9109	6.56319	6.39057	5.34874	5.42186	5.32753	5.09879	4.54711	5.39469	5.0696
ENSMUSG00000008090	1.41096	1.59776	1.39852	1.96135	1.68675	1.8843	1.84049	1.97305	2.00618	1.54929	1.79051	2.56672	3.24349	2.66175	1.44174	2.0497	3.20018	2.32022	1.0688	1.18591	0.724297	0.845664	0.871541	1.31164	0.592561
ENSMUSG00000008129	-0.414096	0.0426097	0.248278	-0.459962	-0.308164	-0.255977	0.00161147	-0.596609	-0.896856	-0.553633	2.8228	0.203789	1.76244	0.963733	-0.321012	-0.0312236	0.438295	0.0203764	0.0761023	1.39639	1.15416	0.594125	0.140189	0.975595	1.10186
ENSMUSG00000008136	-3.05351	-2.9138	-2.30192	-2.61321	-2.99848	-2.94629	-2.69141	-2.65246	-2.87775	-2.05952	-4.54934	-6.59063	-4.6694	-2.96858	0.0881006	-1.11275	0.815299	-4.69844	1.75508	-2.93208	-6.19457	-4.28362	-6.54631	-3.08067	-4.92051
ENSMUSG00000008140	4.706	4.5538	4.56727	5.01137	4.70259	5.01371	4.74877	4.90898	4.79356	4.90349	5.57177	5.7545	5.56142	5.84712	5.63737	4.28036	5.44135	5.18267	4.54806	5.82068	5.56241	5.42339	5.03818	5.65188	5.36528
ENSMUSG00000008153	-3.94659	-4.49876	-5.10927	-4.30126	-4.87295	-6.40572	-4.27637	-4.09304	-4.80375	-4.38145	-6.1343	-4.2687	-3.44701	-5.29051	-4.66679	-2.1467	-4.17968	-6.2834	-4.96829	-4.80655	-6.19457	-4.28362	-6.54631	-6.5401	-6.50547
ENSMUSG00000008167	2.21856	2.39039	2.40502	2.32126	2.49192	2.46652	2.58379	2.4796	2.26771	2.53866	2.77818	2.74319	2.79347	2.96062	3.2091	2.82522	3.33044	2.7752	2.20422	2.1387	1.54848	1.70538	2.20164	2.4373	2.11369
ENSMUSG00000008193	9.76307	9.3852	9.48807	9.79055	9.5112	9.9255	9.54862	9.6546	9.59588	9.98584	8.88285	9.19848	7.37149	8.77015	8.09621	7.39878	8.32092	8.65136	8.20279	9.1879	9.14663	8.84106	8.36815	9.07192	8.84971
ENSMUSG00000008200	7.06733	7.00229	6.88943	7.15686	7.05964	7.16638	7.11648	6.85439	6.88197	7.0537	7.20458	6.74434	7.52669	6.98533	7.1921	7.2191	7.19022	7.14325	7.07097	6.78138	6.775	6.81454	7.18639	7.20105	7.09107
ENSMUSG00000008206	4.70381	4.56429	4.46662	4.96272	5.0307	5.07335	4.65441	4.79911	4.73815	5.12849	5.47247	5.8654	5.68726	5.2826	6.24652	6.17794	5.85686	5.07748	4.58008	5.78014	5.52567	5.67211	5.78804	6.08951	5.89265
ENSMUSG00000008226	2.98421	2.99983	3.20584	3.25216	2.9487	3.22491	3.29167	3.33881	3.27541	3.08669	4.22292	3.89339	3.42875	3.94075	3.98358	2.74135	3.82676	4.63603	2.58381	3.18998	3.30305	2.96893	2.65665	2.92013	2.76115
ENSMUSG00000008301	4.11719	4.00251	4.10893	4.66529	3.93759	4.44212	4.30014	4.23724	4.37164	4.31552	5.21266	5.98303	4.91482	5.6504	5.52423	5.84814	5.52155	5.43898	4.64438	5.00225	4.79483	4.46489	4.03178	4.68932	4.39313
ENSMUSG00000008305	3.24721	3.34081	3.34331	3.2829	2.8866	3.03956	3.58273	3.14893	3.5679	3.23179	3.10172	-2.3427	3.47526	2.31229	3.85808	2.46941	1.20068	4.44224	3.957	4.27471	4.19569	4.15805	3.77853	4.28633	3.77743
ENSMUSG00000008307	3.95467	3.98219	4.01304	3.53176	3.99579	3.61758	3.37414	3.80645	3.69094	3.55755	3.17874	3.38934	4.56876	3.16494	2.28417	4.28284	3.4735	2.55008	3.9821	3.19757	3.36728	3.85233	3.91837	3.62851	3.78153
ENSMUSG00000008318	2.34118	2.51863	2.3309	3.01565	2.84353	4.03819	3.76687	3.74617	3.69683	3.82113	5.89453	4.7114	5.84596	4.79208	6.31692	1.65556	3.15909	5.52917	4.12525	4.65081	4.58266	4.30355	4.37479	4.78575	4.54094
ENSMUSG00000008333	5.30235	5.35455	5.34159	5.85341	5.24815	5.85314	5.67287	5.428	5.56192	5.57942	6.50482	5.91692	6.1166	5.87209	6.29007	5.52606	5.62821	6.44303	4.98056	5.18921	5.11093	4.77112	4.52314	5.01016	4.81927
ENSMUSG00000008348	10.1284	9.80928	9.85302	10.0204	9.07386	9.72172	9.91926	9.4518	9.45607	9.80204	9.28962	9.64713	9.65391	9.56485	9.9008	9.19017	9.50999	9.36731	8.51154	10.5149	10.884	10.0926	9.42008	10.1325	9.6496
ENSMUSG00000008373	5.3702	5.37958	5.41386	5.97185	5.45772	6.12508	5.78822	5.67147	5.6124	5.68302	6.96255	6.30873	6.73235	6.46726	6.63912	4.45861	6.15413	6.84205	5.4219	5.83724	5.66818	5.46201	4.99541	5.67964	5.53309
ENSMUSG00000008384	4.37598	4.05198	4.12514	4.30648	3.60413	4.04446	4.17236	3.68739	4.00682	4.28459	2.53459	2.96204	2.98165	3.63331	4.42509	3.28912	3.23253	3.52234	2.12974	5.14619	4.93149	4.50232	3.81892	4.90025	4.56934
ENSMUSG00000008393	6.43753	6.49687	6.46705	6.87537	6.43216	6.81632	6.86586	6.55095	6.65549	6.58294	6.87431	6.23566	4.63057	6.23414	6.05175	4.97224	5.94598	6.81413	5.79291	4.68174	4.5325	4.38243	4.16191	4.60392	4.35018
ENSMUSG00000008398	5.88099	5.67325	5.86312	5.78749	5.71852	5.85989	5.77058	5.82995	5.7244	6.00808	3.73284	6.13127	4.922	5.82318	6.65218	5.44864	5.66972	4.71444	5.4703	5.18563	5.37587	5.13324	4.90675	5.30264	5.28674
ENSMUSG00000008429	5.26946	4.94861	5.1103	4.87505	4.87804	4.73319	4.99275	5.03441	4.92247	5.10518	4.77034	4.974	4.90488	4.90384	4.94116	5.49544	4.83558	4.81133	4.54675	5.1423	5.00695	4.96288	5.11502	5.17714	4.94523
ENSMUSG00000008435	3.03025	2.97365	2.91058	3.1375	2.99234	3.49028	3.08729	2.80491	2.92334	3.34421	4.44348	3.89531	4.58343	4.18263	4.28533	4.2044	4.14331	4.43024	3.37427	4.12721	4.00713	3.91572	3.81914	3.90761	3.9908
ENSMUSG00000008438	-1.70955	-3.21866	-2.60677	-3.77075	-2.55102	-6.40572	-1.38885	-1.3458	-2.73336	-3.00294	-2.67487	-1.83574	-2.1669	-2.96858	-3.44439	-2.01546	-3.89018	-3.11348	-1.42397	-2.93208	-3.02464	-2.90511	-2.45885	-2.29218	-1.75058
ENSMUSG00000008450	4.06192	4.19362	4.04927	4.34583	3.97155	4.55376	4.24464	3.94643	4.2697	3.78189	5.49351	4.7897	5.09267	5.37402	5.16896	2.56278	4.52168	5.5081	4.36298	3.61774	3.59915	2.90231	3.02363	3.83102	3.51449
ENSMUSG00000008461	-6.75395	-3.92912	-4.29929	-5.77247	-3.99096	-6.40572	-6.5983	-3.45835	-7.12568	-6.70338	-6.1343	-3.60937	-6.25436	-2.87387	-6.25175	-3.32446	-5.64621	-4.69844	-4.84122	-2.84101	-2.24774	-4.79621	-3.5837	-4.08856	-3.02484
ENSMUSG00000008475	7.76673	7.6266	7.75162	8.03806	7.56714	8.0745	7.8576	7.86919	7.88384	8.12103	8.67933	7.94445	7.62895	7.9198	8.88975	7.54737	7.7041	8.90228	7.50802	8.2404	7.98744	7.63874	7.45378	8.07294	7.76985
ENSMUSG00000008482	-2.84706	-2.02072	-3.88688	-3.07887	-3.65056	-3.2358	-1.84341	-3.73046	-3.42524	-3.89602	-1.61074	-2.89019	-3.44701	-3.70555	-4.66679	-2.83858	-3.64917	-3.96148	-2.64636	-4.06959	-2.73513	-2.08199	-3.73896	-2.29218	-3.69812
ENSMUSG00000008489	-4.43202	-4.98419	-6.69424	-5.88623	-6.45791	-6.40572	-5.01334	-6.90039	-7.12568	-6.70338	-6.1343	-2.68374	-6.25436	-3.70555	-6.25175	-4.95406	-7.34961	-6.2834	-2.85281	-6.39152	-6.19457	-6.60555	-6.54631	-6.5401	-6.50547
ENSMUSG00000008496	4.91588	4.4873	4.54207	4.3602	4.99945	4.32057	4.26369	4.86072	4.85053	5.36883	5.01996	4.65877	3.94102	4.28365	4.05579	2.85024	3.47784	4.52215	4.11145	6.51335	6.22766	6.34099	6.51436	6.71007	6.90683
ENSMUSG00000008540	5.62354	5.58737	5.71701	5.7042	5.16917	5.14934	5.64636	5.61457	5.67583	5.80664	6.08032	6.52002	-0.473004	5.90568	6.5183	6.74711	4.10521	6.39893	6.13827	-0.325426	0.37529	0.336967	0.348506	0.0892522	0.674438
ENSMUSG00000008575	2.3103	1.81118	1.40089	1.36417	1.25297	0.938408	1.48857	1.01106	0.997659	0.880481	-0.440683	0.0620172	0.179281	-0.391795	-0.316185	1.39108	0.911789	0.805976	1.4321	0.515745	0.107142	0.720818	0.507639	0.306924	0.619698
ENSMUSG00000008590	-1.86318	-2.34829	-1.73548	-2.51006	-1.05624	-2.61181	-3.34702	-1.99334	-2.45805	-2.57212	-4.35541	-3.07501	-3.9086	-3.14451	-3.91247	-2.2682	-4.16313	-6.2834	-2.12732	-2.34398	-3.02464	-2.12368	-2.79652	-2.70893	-2.08244
ENSMUSG00000008601	-4.43202	-2.09667	-2.17067	-2.42679	-1.41352	-1.45153	-2.69141	-2.9935	-2.17148	-1.74918	-1.37941	-1.54623	-0.828099	-2.48315	-2.34486	0.255398	-1.99206	-1.23901	-1.50886	-2.14359	-2.1071	-1.85066	-1.90246	-1.2547	-1.86161
ENSMUSG00000008604	4.50049	4.61609	4.46753	4.85271	4.57069	4.88372	4.7576	4.56467	4.64375	4.37277	5.77447	5.4582	5.94684	5.8321	5.62131	4.58833	5.74199	5.60038	4.75224	5.22733	5.15582	5.06023	4.87207	5.20767	4.94006
ENSMUSG00000008668	8.44463	8.47989	8.43509	9.08953	8.19522	8.99635	8.84702	8.59678	8.67807	8.69681	10.4988	10.1574	10.2568	9.94463	10.7721	9.98256	9.84382	10.4858	8.83701	10.2092	10.1245	9.59109	9.20973	9.82524	9.6706
ENSMUSG00000008682	6.69088	6.72246	6.58044	7.15676	6.38819	6.98836	6.95506	6.73335	6.76876	6.73458	8.13939	7.59921	7.89534	7.60735	8.05514	7.24787	7.48931	8.61961	6.4086	7.71451	7.69071	7.36371	6.90945	7.46318	7.24117
ENSMUSG00000008683	8.67512	8.72993	8.71594	9.1586	8.26234	9.07148	8.93782	8.59368	8.74213	8.80799	9.94145	9.9011	9.76547	9.566	10.3615	9.95505	9.8161	10.3018	8.58198	10.3181	10.2046	9.69898	9.22511	9.84548	9.63435
ENSMUSG00000008690	7.0033	7.19106	7.10341	7.72242	7.26321	7.65361	7.50357	7.25132	7.2398	7.11502	7.958	7.58211	7.81619	7.73717	7.67078	6.90354	7.30566	7.7625	6.83955	6.81528	6.56481	6.46166	6.20473	6.71591	6.5068
ENSMUSG00000008730	8.33368	8.42878	8.40711	8.38665	8.46668	8.31911	8.38813	8.35603	8.26389	8.32699	8.73503	8.67418	9.18286	8.90179	8.88258	9.22915	8.29008	8.47282	8.43551	8.6864	8.512	8.4806	8.61637	8.52486	8.46197
ENSMUSG00000008734	1.11993	1.30339	1.00773	0.78933	0.863562	-0.209437	0.143166	-0.811698	-0.183161	-0.787613	-6.1343	3.50282	-3.44701	0.951582	-3.92982	2.84236	2.85069	-6.2834	-0.193568	-2.93208	-4.6096	-5.02058	-4.22438	-6.5401	-4.92051
ENSMUSG00000008763	6.84259	6.90691	6.85783	6.88835	6.68499	7.08475	7.08195	6.77832	6.94688	6.99912	7.68119	7.86874	6.537	7.76833	7.96158	7.80438	7.77148	7.28205	7.2374	6.74179	6.68712	6.61649	6.41857	6.64089	6.45109
ENSMUSG00000008822	3.43958	3.41241	3.37857	3.8792	3.33813	3.83626	3.55778	3.57636	3.57216	3.76524	4.19998	3.50081	3.22339	3.2628	3.45388	2.02704	3.15521	4.49549	2.52089	3.25774	3.16079	2.82699	2.4565	3.11274	3.15453
ENSMUSG00000008843	-3.29451	-4.49876	-3.88688	-4.01176	-4.87295	-6.40572	-5.01334	-2.37683	-7.12568	-1.8454	-6.1343	-6.59063	-4.6694	-6.87547	-6.25175	-3.36909	-5.76465	-4.69844	-4.96829	-6.39152	-6.19457	-6.60555	-4.96135	-6.5401	-4.92051
ENSMUSG00000008845	-0.444672	-0.837956	-0.643887	-1.50445	-0.842588	-0.951578	-1.61705	-0.582148	-1.88508	-1.53931	-2.85257	-4.1572	-0.645212	-2.12092	-3.24537	-0.898872	-1.38516	-0.0219534	-1.93125	-1.37941	-1.21731	-0.447812	-1.01977	-1.93331	-2.01086
ENSMUSG00000008855	7.7883	7.56626	7.52395	8.07314	7.86268	8.03923	7.52726	7.68179	7.33156	7.82416	6.67245	7.36336	6.35135	6.72764	5.5447	7.20954	6.30385	7.25854	5.58726	5.6395	5.46855	5.63865	5.51877	5.88911	5.69328
ENSMUSG00000008859	4.89666	4.89692	5.04512	5.29803	4.93064	5.42598	5.1645	5.23372	5.30138	5.3026	5.43318	5.65046	4.72077	5.56098	5.422	5.27195	5.66981	5.98952	4.70825	5.13058	5.06459	4.73708	4.53783	5.06584	4.65755
ENSMUSG00000008892	6.14454	6.27243	6.26589	6.71384	6.09456	6.67626	6.58137	6.41333	6.51918	6.45591	7.40261	7.11755	6.74354	6.96203	7.2568	6.03301	6.71267	7.32926	6.02916	6.07612	5.92148	5.7143	5.42849	5.9132	5.68886
ENSMUSG00000008932	-0.279367	-0.386671	0.101716	-1.7407	-1.41903	-1.22741	-1.23411	-1.30346	-1.04106	-1.77374	-2.32201	-2.65801	-0.923808	-1.38909	-2.24562	-1.75093	-1.65097	-1.48206	-2.11173	-1.30267	-0.696715	-2.05192	-2.18778	-0.645021	-1.45745
ENSMUSG00000008958	4.51116	4.54824	4.58022	4.67567	4.52797	4.70111	4.60117	4.81763	4.83439	4.535	4.817	4.68328	4.85864	4.81999	4.68917	3.86277	4.70258	4.6661	4.18603	4.65858	4.49	4.58661	4.28234	4.61049	4.49593
ENSMUSG00000008976	7.04117	6.54922	6.59904	7.44621	7.05812	6.89051	6.71218	6.56038	6.51709	6.63439	7.27904	7.42373	7.06213	6.99598	7.28	7.52095	6.83893	7.28568	6.41816	6.92353	6.35702	6.11349	5.99617	6.37589	6.51242
ENSMUSG00000008999	1.78699	1.74374	1.54083	1.09955	1.66365	1.43782	1.41056	1.37828	1.47808	1.70599	0.56364	0.620036	1.16272	0.600769	0.718599	1.11516	0.579386	0.935579	1.32906	1.34885	1.36819	1.47607	2.24089	1.3611	1.6857
ENSMUSG00000009013	6.39205	6.66329	6.76772	6.66564	6.1943	6.50142	7.00895	6.59446	6.96297	6.15624	7.30015	6.83161	6.09484	7.10204	6.85495	4.51156	6.54288	7.35519	6.49261	6.88632	7.03141	6.56846	6.18962	6.54095	6.17787
ENSMUSG00000009030	5.6488	5.65298	5.70103	6.01828	5.49665	6.05959	5.78459	5.71547	5.71883	5.96838	5.95879	5.82485	5.2736	5.79894	5.89068	5.02751	5.63356	6.09895	4.94609	5.57391	5.46944	5.12959	4.93094	5.41082	5.09212
ENSMUSG00000009035	3.41222	3.18072	3.1018	3.24906	3.45647	2.81102	3.03651	3.46702	3.34702	3.57391	2.99756	3.10112	2.93793	3.2551	2.53289	1.39762	3.70228	2.8638	3.15238	3.51688	3.46186	3.32962	3.65459	3.86397	3.50715
ENSMUSG00000009070	-0.728913	-0.701216	-1.40359	-2.25071	-0.294057	-1.11078	-1.30999	-1.40625	-0.671146	-1.73933	-2.04684	-1.45767	-2.1669	-3.70455	-4.6625	-3.07959	-1.78997	-3.4724	-1.05412	-2.48463	-1.66154	-1.73232	-1.05137	-2.01272	-1.46108
ENSMUSG00000009073	5.48237	5.47306	5.40759	5.48641	5.59946	5.64211	5.62799	5.61671	5.69483	5.45051	6.22944	6.06116	6.1088	6.29695	5.86225	5.16457	6.16045	6.58627	5.83744	5.32618	5.30053	5.36952	5.36746	5.56897	5.32123
ENSMUSG00000009075	0.0586203	-0.39232	-0.258325	-0.387792	0.545403	-0.376342	-0.441336	-0.337665	-0.212613	-0.282454	-1.08928	-0.30442	-1.04098	-1.36434	-1.11555	-0.343651	-0.818251	-0.762926	0.520995	0.155951	-0.082743	0.286919	0.0471232	-0.0414942	0.508291
ENSMUSG00000009076	3.17026	2.99472	3.25621	3.50207	3.13025	3.58677	3.40823	3.52951	3.45127	3.41597	3.63882	3.58175	3.27487	3.56995	3.51118	2.49087	3.22167	4.48155	2.98443	3.58069	3.33065	3.00029	2.65197	3.52542	3.28043
ENSMUSG00000009079	8.32124	8.37619	8.29271	8.77456	8.44851	8.81419	8.47043	8.3066	8.19082	8.39664	8.84593	8.66053	8.9947	8.96052	8.79543	8.03772	8.59687	9.07064	8.12845	8.12753	8.00412	7.79074	7.6859	7.89465	7.90941
ENSMUSG00000009090	6.04756	5.92525	5.9691	6.26912	6.13618	6.42657	6.23637	6.36888	6.3638	6.41313	6.90136	6.78265	6.78129	6.57174	7.03322	6.23474	6.30916	7.40605	5.59045	6.84614	6.78575	6.53863	6.31497	6.75409	6.59273
ENSMUSG00000009092	2.02413	2.00449	2.39057	2.02666	1.96415	1.7184	2.05633	2.14127	2.3841	2.1639	1.81407	1.34601	1.05852	1.87607	0.759478	0.281161	2.25587	0.896505	3.20996	1.50935	1.91918	1.60877	1.43668	1.6248	1.99038
ENSMUSG00000009093	-6.75395	-4.49876	-5.10927	-3.22326	-2.55102	-4.0838	-4.27637	-5.31543	-3.95575	-3.24395	-3.32694	-3.1312	-6.25436	-4.06812	-4.66679	-1.89516	-3.44272	-3.11348	-2.85281	-6.39152	-6.19457	-6.60555	-4.96135	-6.5401	-6.50547
ENSMUSG00000009108	-2.82961	-1.32884	-2.17067	-1.97934	-1.59993	-1.36133	-0.667564	-1.22796	-2.08128	-1.49393	1.06537	-0.0514683	0.0124224	-0.57169	-1.12247	-1.49462	-2.30521	-0.217315	-1.59906	-2.48463	-2.1071	-2.69866	-2.63942	-2.29218	-2.25754
ENSMUSG00000009112	5.56667	5.50882	5.66356	5.67392	5.62463	5.67562	5.59949	5.7429	5.74119	5.68211	6.25406	6.06989	5.71409	5.98643	5.74941	5.38411	5.73915	5.87967	6.35664	5.55554	5.54824	5.41432	5.35298	5.51408	5.55329
ENSMUSG00000009145	2.14548	2.38984	2.37315	2.31327	2.53374	2.13196	2.51941	2.39602	2.32879	2.09786	1.32589	1.47121	3.15443	1.95133	1.30294	2.63871	1.79888	1.15818	2.87189	2.18404	2.17755	2.49222	2.767	2.31214	2.56199
ENSMUSG00000009207	5.29624	5.351	5.39753	5.56034	5.4113	5.50154	5.48351	5.27796	5.37989	5.36708	5.85474	5.48786	5.31691	5.60153	5.67492	5.42496	5.1111	5.94031	5.08835	5.05506	4.76616	4.90175	5.01067	5.00727	4.89488
ENSMUSG00000009210	0.32287	1.57346	1.09367	0.0601925	1.86852	0.489094	0.768021	1.39882	1.24501	0.307848	0.275093	-0.215588	-1.04491	-0.246114	-1.60789	-1.68104	-0.906665	-0.791551	0.646418	0.808157	0.546901	1.59902	1.3785	0.578837	1.33373
ENSMUSG00000009216	-5.16898	-4.49876	-6.69424	-5.88623	-3.65056	-6.40572	-5.01334	-6.90039	-5.54071	-6.70338	-6.1343	-3.78327	-1.86205	-5.29051	-3.92982	-4.95406	-4.54225	-6.2834	-4.23133	-6.39152	-6.19457	-6.60555	-6.54631	-6.5401	-6.50547
ENSMUSG00000009246	-0.16017	0.0191203	-0.698039	-0.814599	0.00797613	-0.368483	0.260835	-0.816585	0.0515541	-0.387106	0.641028	0.144266	-0.352447	-0.325447	-0.819393	-0.0256873	-0.121996	-0.337125	-0.441712	-0.442175	0.396865	0.0829587	0.049067	-0.0192258	0.823458
ENSMUSG00000009281	-3.0452	-1.9672	-0.797884	-2.0675	-0.566468	-2.00156	-2.31063	-1.24232	-1.81468	-0.884422	-4.05725	-1.53372	-1.29228	-3.22121	-2.65691	-2.42291	-3.0509	-2.86416	-0.761597	-1.14506	-1.46273	-1.25177	-1.25158	-1.16122	-0.41849
ENSMUSG00000009291	5.14503	4.77969	4.79712	4.85496	4.43159	4.84517	4.94908	4.70463	4.65937	4.90164	5.44549	5.49783	5.63324	5.39687	7.62352	6.16553	5.41713	6.87157	4.9118	5.62355	5.33828	5.24815	5.02117	5.48122	5.08371
ENSMUSG00000009292	0.701996	0.903492	0.985314	0.213776	0.747149	0.499917	0.755415	0.968898	1.13775	1.04425	1.99348	0.199309	1.7177	0.125276	0.402697	0.501424	1.77411	0.963771	0.314433	1.10654	2.16777	2.19714	2.37273	1.94036	2.11665
ENSMUSG00000009293	4.67021	4.57664	4.45232	4.76158	4.3872	4.83612	4.66346	4.60543	4.59865	4.61807	5.51837	4.8727	5.01209	5.04044	5.40028	5.00904	4.71301	5.37066	4.41554	4.93051	4.74448	4.42447	4.2401	4.76705	4.61846
ENSMUSG00000009350	2.90411	2.76643	2.87265	1.62667	1.59679	1.2556	2.24334	1.58886	2.33003	2.70053	0.37546	0.75968	0.984595	1.37691	-0.274262	2.50992	0.480343	1.66065	1.62235	-0.601535	-0.148561	-0.718477	0.0651873	-0.650467	-0.828262
ENSMUSG00000009376	-2.23038	-1.5782	-0.966316	-2.26174	-1.59993	-3.2358	-1.64411	-2.50807	-2.26769	-1.21153	-3.81237	-2.68374	-3.44701	-2.96858	-3.92982	-2.1467	-2.70575	-2.58296	-1.50886	-1.9992	-2.28768	-2.51808	-1.41703	-2.83966	-1.64749
ENSMUSG00000009378	-4.43202	-5.72116	-3.88688	-4.66383	-6.45791	-6.40572	-6.5983	-4.09304	-7.12568	-5.11842	-6.1343	-6.59063	-3.44701	-5.29051	-6.25175	-4.95406	-3.10168	-6.2834	-6.55325	-6.39152	-6.19457	-6.60555	-6.54631	-6.5401	-4.92051
ENSMUSG00000009394	-0.525127	-0.931063	-1.13965	-1.24237	-0.480631	-2.01341	-0.925876	-0.63343	-1.4532	-1.8454	-2.22741	-1.38117	-1.49948	-1.51792	-1.29755	-1.58431	-2.70566	-2.19594	-0.178134	1.00936	1.18914	1.77383	1.43668	0.679098	1.11665
ENSMUSG00000009406	2.89972	2.93656	2.70565	2.86069	2.92051	2.90332	3.01544	3.14574	3.12832	2.992	3.47769	3.48938	2.87932	3.42131	3.43672	3.52922	3.82035	3.13328	3.88102	3.50987	3.6728	3.59904	3.35248	3.6713	3.44232
ENSMUSG00000009418	1.8635	2.09949	2.05609	1.40447	1.87114	1.45825	1.58146	1.89796	1.81906	1.45231	0.540706	1.05184	1.01945	0.924659	0.310808	1.89828	1.14227	0.856439	1.61826	1.55806	1.28518	1.85888	1.9873	1.58041	1.75832
ENSMUSG00000009470	8.09756	8.14455	8.05903	8.20386	8.04647	8.28432	8.19074	7.96295	7.9801	8.15115	8.76605	8.29759	8.45744	8.41018	8.6639	8.70106	8.27565	8.60328	7.84823	8.28736	8.17154	8.03735	7.93957	8.06866	7.96957
ENSMUSG00000009487	-0.0978833	-0.352588	-0.301509	-1.2034	-0.761626	-1.12635	-0.563722	-0.627932	-0.657062	-1.52446	-1.76546	-1.37224	-0.637598	-1.36807	-2.58503	-0.223892	-1.4202	-1.95839	-0.465574	-0.73581	-0.605909	-0.755572	-0.833084	-1.32425	-0.767989
ENSMUSG00000009535	5.33782	5.40662	5.27335	5.59339	5.38954	5.73351	5.42649	5.35257	5.33964	5.46623	6.33966	6.42357	6.36792	6.3565	6.27841	6.46478	6.112	6.2952	5.69971	5.33001	5.23954	5.17868	5.16493	5.34063	5.23894
ENSMUSG00000009545	-6.75395	-2.66226	-3.88688	-4.01055	-4.13598	-4.08125	-3.13887	-2.9935	-2.48182	-3.23619	-1.27632	-2.50316	-0.968962	-2.48315	-1.85943	-2.29109	-1.62156	-1.88894	-3.74369	-6.39152	-4.6096	-6.60555	-4.22438	-4.21818	-6.50547
ENSMUSG00000009549	6.12161	5.87767	6.09998	6.35645	5.7142	6.2656	6.11573	5.95934	6.09727	6.17754	6.3563	6.58601	5.69801	6.45531	6.76697	7.18688	6.67614	6.56189	5.69022	5.81397	5.61641	5.31815	5.05685	5.69142	5.33097
ENSMUSG00000009551	1.16952	1.55868	0.733752	1.05265	1.92323	1.28468	0.677823	0.885992	1.19174	0.897401	-0.325906	1.26197	0.565815	0.437413	0.0520314	1.17961	0.407673	-0.791551	0.41253	2.30539	2.63608	2.52279	2.32539	1.80419	2.4782
ENSMUSG00000009555	6.27701	6.04311	6.12368	6.17772	6.138	6.18961	6.25778	6.41813	6.34768	6.45967	6.57965	6.4372	6.56519	6.27274	6.92835	6.28657	5.89739	6.52676	5.35689	6.07256	6.1064	5.9038	5.86432	6.15866	6.08693
ENSMUSG00000009563	4.69785	4.58802	4.64499	4.85576	4.45067	4.78788	4.73599	4.61581	4.57402	4.79466	5.20634	5.24509	5.05444	4.94957	5.60128	5.27505	5.12708	5.3632	4.40871	4.93287	4.79983	4.56867	4.55736	4.95596	4.67226
ENSMUSG00000009566	3.02577	2.62905	2.73412	3.24734	3.07244	3.56726	3.43374	3.1289	3.22416	3.24936	4.83221	3.95723	4.46759	4.08381	5.11787	3.70058	4.10418	5.08018	2.97227	3.63501	3.43661	3.22259	3.14543	3.63357	3.57001
ENSMUSG00000009569	4.89229	4.65545	4.80279	4.71621	4.98608	4.72695	4.96992	5.20826	5.0737	5.15091	5.06125	5.32606	5.03512	5.20871	5.34802	5.25196	5.30585	4.89641	5.11384	4.967	4.70976	4.77429	5.01408	4.97849	5.10731
ENSMUSG00000009575	7.87073	8.27784	8.08058	8.54903	8.4006	8.46343	8.45396	8.17626	8.26573	7.68519	8.9286	8.47122	8.85192	8.86012	8.38814	6.28275	7.96852	8.64171	7.63865	6.71731	6.72868	6.44482	6.45924	6.54651	6.4453
ENSMUSG00000009585	9.16973	8.80476	9.05194	9.2592	8.70242	8.84626	8.86455	8.89736	8.79112	8.96872	7.7361	8.13922	7.7466	8.33384	7.21111	8.34446	8.2971	8.29223	6.61315	8.88336	8.82355	8.79189	8.61853	8.70419	8.86105
ENSMUSG00000009588	-4.3208	-3.01656	-3.17385	-4.25427	-3.05345	-4.05585	-4.98631	-3.10754	-3.95129	-4.35042	-6.1343	-4.96826	-3.34831	-4.52113	-4.59357	-3.73132	-3.80231	-6.2834	-3.30021	-6.39152	-3.8371	-3.08539	-3.05207	-3.09598	-4.8243
ENSMUSG00000009596	-3.58402	-4.98419	-6.69424	-5.88623	-4.87295	-3.59837	-6.5983	-5.31543	-5.54071	-5.11842	-4.54934	-3.4207	-6.25436	-6.87547	-4.66679	-2.45156	-5.02768	-6.2834	-6.55325	-6.39152	-6.19457	-6.60555	-4.96135	-6.5401	-6.50547
ENSMUSG00000009614	-2.08911	-1.75153	-1.93935	-2.13677	-1.81406	-2.01341	-2.07474	-1.40854	-1.84027	-1.5741	-4.54934	-2.61886	-2.79493	-2.10422	-0.347341	-1.78413	-2.14015	-2.4461	-1.90981	-3.40402	-1.94664	-2.69866	-2.15399	-2.45264	-2.41801
ENSMUSG00000009621	6.37291	6.45192	6.39211	6.34006	6.53848	6.50817	6.59934	6.55613	6.6941	6.48478	6.36626	6.21297	5.78009	6.01747	6.23275	5.61247	6.458	6.65539	4.82655	7.15896	7.16111	7.0734	6.92582	7.37692	7.24529
ENSMUSG00000009628	-2.50602	-1.75153	-1.48478	-1.28136	-1.70302	-2.31826	-1.3129	-2.04241	-1.99639	-1.14879	-3.81237	-4.2687	-3.93244	-2.23161	-6.25175	-1.68104	-3.10168	-4.69844	0.104957	-6.39152	-2.49413	-4.28362	-2.84587	-2.45264	-3.04604
ENSMUSG00000009630	4.88404	4.82155	4.88461	5.26416	4.74971	5.26803	5.1043	5.09785	4.99424	5.1511	6.56852	5.63307	5.5076	5.60204	6.90323	6.06716	5.47316	6.77915	4.80595	5.11479	5.05632	4.82543	4.58747	5.13717	4.83716
ENSMUSG00000009633	-2.36163	-1.69141	-2.17067	-3.22326	-2.55102	-3.2358	-2.35037	-2.9935	-1.57109	-1.8454	-0.461873	-4.2687	-2.79493	-2.48315	-2.34486	-3.36909	-1.67718	-0.925852	0.241162	-1.63663	-0.413206	-0.67481	-0.0385169	-0.657461	-0.528191
ENSMUSG00000009640	4.08919	3.90394	3.9826	4.42097	4.14849	4.48834	4.23854	4.2153	4.20804	4.23105	4.68987	4.82775	4.56182	4.74429	5.00976	4.50742	4.9239	4.65102	4.17552	4.3972	4.11945	4.08358	3.81454	4.25837	4.14827
ENSMUSG00000009647	3.29892	3.48069	3.46751	3.46564	3.4243	3.01898	3.21492	3.33453	3.38061	2.98902	1.96347	3.52127	3.26158	3.67838	2.66728	5.07845	3.77129	2.56727	3.41934	3.72246	3.65681	3.67408	3.83025	3.84906	3.74125
ENSMUSG00000009670	-5.16898	0.83854	-2.30192	-4.01176	-3.28799	-1.19627	-0.408477	-1.856	-0.439175	-4.38145	-3.32694	-5.00566	-3.23476	-3.41604	-4.66679	-3.73166	-4.54225	-3.11348	-2.64636	-2.69108	-1.06528	-4.28362	-4.88826	-4.95514	-4.18354
ENSMUSG00000009681	8.01636	7.88274	7.83061	7.85857	7.91842	7.82767	7.73967	7.90621	7.92643	7.84514	7.89732	8.17823	7.63066	7.71119	6.66544	8.45865	7.9713	7.68949	6.52273	4.78777	4.82294	4.81178	4.63794	4.74703	4.75251
ENSMUSG00000009687	2.49642	2.2984	2.47273	2.81263	2.33934	2.52301	2.32687	2.31472	2.49488	2.20249	1.44739	3.26366	5.03796	3.79172	3.78294	1.47539	3.35581	2.33163	2.25621	5.41432	5.18893	5.00058	4.95817	5.45409	5.30357
ENSMUSG00000009731	-2.47483	-1.36706	-1.62656	-2.00638	-1.02975	-1.16668	-1.4327	-1.63237	-1.36648	-2.14737	-1.58765	-1.72	-1.59449	-1.68766	-3.90697	0.194893	-1.82969	-2.01624	0.279777	-0.329578	-0.129405	-0.26544	-0.312066	-0.588128	0.188602
ENSMUSG00000009733	1.90487	1.82235	1.95834	1.97967	1.91784	2.22283	2.29655	1.98516	2.31363	1.83007	2.65416	3.18084	2.1402	3.29108	2.13315	1.33068	3.56637	2.39403	2.76279	2.92469	2.80479	2.7691	2.51475	3.00285	2.88702
ENSMUSG00000009734	-0.246243	-0.508252	-0.68141	-1.46055	-0.556478	-1.3249	-0.853436	-0.760573	-1.52889	-0.533897	-4.53048	-1.36305	-1.61343	-0.742099	-3.07047	0.960471	-0.760699	-2.54554	-0.411686	-1.40966	-0.797704	-1.09149	-0.900204	-1.38257	-0.976105
ENSMUSG00000009739	2.40947	2.33356	2.0211	2.35063	2.55085	2.54212	2.26505	2.27144	2.03406	3.0091	0.177527	3.33304	1.22303	2.26215	-1.33626	2.07338	4.05979	-0.362676	2.04509	5.21217	5.30274	5.00448	5.24568	5.43228	5.31517
ENSMUSG00000009741	6.17946	6.14885	6.06888	6.14313	6.28318	6.23869	6.22473	5.9931	5.99633	6.14988	5.86108	5.81304	6.45829	6.32766	6.27693	7.08683	6.54299	6.13719	6.36293	6.51311	6.35038	6.45133	6.63953	6.64332	6.6257
ENSMUSG00000009772	4.6299	4.28069	4.31725	4.35552	4.4496	4.37132	4.0673	4.21484	4.22086	4.76754	4.61961	3.5929	2.84993	3.58889	4.04395	1.15165	2.15713	4.73548	4.13133	6.5042	6.30152	6.27109	6.20122	6.31183	6.35658
ENSMUSG00000009828	3.86357	3.64573	3.76101	3.60065	3.80484	3.74569	3.70933	3.86374	3.60821	3.95259	3.84567	4.82042	4.10008	4.39294	3.66193	4.76692	4.98777	3.30206	4.06076	2.78841	2.85452	2.92382	3.07081	2.8197	2.76274
ENSMUSG00000009863	5.8171	5.7534	5.84274	6.41155	5.70164	6.40946	6.09671	6.01381	6.10389	6.01494	7.21041	6.53236	6.86247	6.65359	6.81451	5.59637	6.25297	7.13827	5.50913	5.95583	5.73136	5.57405	5.10698	5.7398	5.51238
ENSMUSG00000009876	-1.13924	-3.21866	-2.78735	-2.94763	-1.70302	-2.01341	-2.07474	-1.40854	-1.84027	-1.8454	-4.54934	-2.68374	-6.25436	-3.17503	-2.79232	-2.1467	-4.17968	-3.96148	-4.23133	-6.39152	-4.6096	-6.60555	-6.54631	-6.5401	-6.50547
ENSMUSG00000009894	0.663907	0.797169	0.78958	1.31997	0.780493	1.12566	1.57662	1.1548	1.70405	0.889077	2.42412	2.65029	2.35666	3.13436	2.1787	2.12276	3.0777	3.11106	2.1227	3.33628	3.14751	3.12407	2.7506	3.15164	2.96824
ENSMUSG00000009905	4.5683	4.33133	4.23305	4.52873	4.09369	4.29457	4.37743	4.21298	4.07486	4.36577	4.50822	4.80171	5.52351	4.71543	5.07201	5.98804	5.20429	4.79562	5.45487	4.72366	4.38616	4.38208	4.41197	4.72374	4.52053
ENSMUSG00000009907	6.56981	6.53389	6.57664	6.78745	6.55082	6.909	6.64888	6.5559	6.56722	6.77855	6.93901	6.84231	6.64033	6.90642	7.12452	6.93869	6.78494	7.0148	7.15183	6.96837	6.81053	6.63569	6.55363	6.7972	6.62629
ENSMUSG00000009927	8.38274	8.30365	8.39149	8.96213	8.07827	8.90643	8.72473	8.44819	8.59533	8.61951	10.3083	9.88257	9.97313	9.62491	10.2544	9.7922	9.48064	10.3668	8.45623	9.81693	9.61468	9.17069	8.7212	9.4247	9.20386
ENSMUSG00000009941	-3.58402	-3.39923	-2.60677	-1.54045	-2.20998	-1.36133	-1.74032	-2.25653	-2.60211	-2.17982	-1.49044	-5.00566	-1.49948	-1.32088	-3.44439	-1.68104	-7.34961	-4.69844	-1.1957	-2.30405	-2.49413	-4.28362	-3.73896	-2.45264	-2.80503
ENSMUSG00000009995	5.16493	5.08629	5.09922	5.29679	5.17764	5.4409	5.18342	5.16403	5.06405	5.29993	5.24428	5.50975	4.97828	5.53849	6.01643	5.67118	5.88726	5.35011	4.96922	6.1629	5.8211	5.94496	5.99396	6.1924	6.11903
ENSMUSG00000010021	2.95169	2.71764	3.02173	3.65874	3.43842	3.13924	2.42129	2.55288	2.4798	3.08941	-3.81237	2.07826	1.72863	2.33154	-2.79232	-0.389271	0.181773	-0.0935797	0.544778	2.85404	2.37908	2.62086	1.98896	2.70069	2.42231
ENSMUSG00000010025	5.30911	5.19796	5.39356	5.5077	5.17372	5.4773	5.38861	5.24204	5.35789	5.5076	5.51361	5.64628	6.91947	5.76771	5.75071	5.64555	5.80632	6.4332	5.09195	6	5.93826	5.75777	5.6506	6.03803	5.68157
ENSMUSG00000010044	-0.687857	0.286339	-0.00773561	-0.841832	-0.268087	-0.474986	-0.331515	-0.633603	-0.63746	-1.08867	-0.642445	-0.862707	-2.79493	-1.51792	-1.72819	-2.01546	-1.06745	-0.0545856	-1.12699	-0.414236	-0.909164	-0.301767	-0.615574	-0.273318	-0.724111
ENSMUSG00000010045	4.28429	4.17619	4.18151	4.52705	4.14107	4.51537	4.25423	4.11433	4.24338	4.44192	4.4684	4.73861	4.18962	4.70526	4.8284	4.41299	4.66267	4.79941	4.07701	5.13645	4.85051	4.94376	4.36733	5.02643	4.82489
ENSMUSG00000010047	1.68485	1.67972	1.53938	1.79794	1.40627	2.21266	1.89755	1.95448	1.89946	1.90025	2.66336	2.79092	1.694	2.99951	2.67603	0.71837	2.90896	2.69674	1.24765	2.37997	2.15858	1.93748	1.60851	2.25106	2.12024
ENSMUSG00000010048	2.72381	2.90455	2.85073	3.31099	3.21628	3.52649	3.38327	3.02887	3.16319	2.72498	5.13541	4.1651	5.35528	4.95782	4.33227	1.45534	4.37448	5.03118	3.61542	4.08118	4.04503	3.76623	3.80131	4.26806	3.99935
ENSMUSG00000010051	1.22034	1.4195	1.17421	1.36772	1.28464	0.866164	1.39742	0.925016	1.08677	0.84043	-0.104758	0.788678	1.50987	0.810062	0.40911	1.63966	1.18283	0.247074	1.69836	1.80096	1.75472	1.83112	1.16437	1.12395	1.60085
ENSMUSG00000010054	3.58825	3.57778	3.61779	3.94106	3.37468	3.94721	3.5521	3.50911	3.64099	3.76046	3.91664	3.92313	3.31452	3.94095	4.3543	2.84181	3.73984	4.50679	3.29166	4.58708	4.42218	4.18242	3.85815	4.49155	4.35653
ENSMUSG00000010057	3.82151	3.93619	3.992	4.17091	3.91248	4.13661	4.29029	3.96016	4.03228	3.94573	4.08859	4.02152	3.08632	4.25467	4.39486	4.10508	4.22974	4.52079	3.90921	4.37773	4.08558	4.02354	4.08322	4.50566	4.20329
ENSMUSG00000010066	-0.296651	-0.75577	-0.409329	-1.36235	-0.480446	-1.12014	-0.925742	-0.511708	-0.962079	-0.90469	-1.27631	-1.24305	-1.49886	-2.23104	-3.06921	-1.00255	-2.1705	-1.9424	-1.10761	-0.856814	-0.702317	-0.325037	-0.316834	-1.0017	-0.0102041
ENSMUSG00000010067	4.98892	5.02558	4.90222	4.97571	4.73812	5.03862	5.03391	4.6449	4.63749	4.8498	5.18989	4.57967	4.17132	4.7463	5.0559	4.303	4.54268	5.60184	4.37029	5.13744	5.04018	4.98197	4.75179	5.15654	4.89634
ENSMUSG00000010080	-3.29451	-3.84669	-2.30056	-2.8265	-2.72157	-4.79284	-5.0113	-3.70026	-4.80375	-3.20177	-6.1343	-4.96327	-6.25436	-2.96858	-3.44439	-4.18566	-3.89018	-6.2834	-3.73369	-3.58416	-2.1071	-3.36196	-4.20492	-2.14779	-3.32304
ENSMUSG00000010095	4.60417	4.45978	4.58416	4.89486	4.63246	4.7341	4.80439	4.73488	4.76044	4.83657	5.77334	5.37921	6.19958	5.87263	5.6422	4.23642	5.26917	6.50668	4.64721	6.03424	5.88866	5.70057	5.5109	5.92701	5.76181
ENSMUSG00000010097	6.92764	7.01513	7.01297	7.09452	6.98816	7.14367	7.17524	6.95213	7.04591	6.85196	6.90503	7.08356	7.36583	7.32019	7.38834	6.83864	7.19517	7.33649	6.91981	7.2399	7.31784	7.21173	7.25886	7.42977	7.25721
ENSMUSG00000010110	6.37985	6.48329	6.44615	6.40374	6.32048	6.476	6.42836	6.2043	6.33223	6.31483	5.99447	6.3382	6.18744	6.37512	6.49325	6.63117	6.39384	6.43191	6.56346	6.37855	6.29812	6.28769	6.1689	6.46496	6.12985
ENSMUSG00000010122	-3.03921	-3.60235	-5.10927	-3.5594	-3.28726	-2.00996	-4.27147	-4.57569	-4.80181	-2.79548	-2.21941	0.0832266	0.289667	-0.891679	-3.08101	-1.22427	-2.20909	-2.37361	-3.71537	-6.39152	-6.19457	-6.60555	-6.54631	-6.5401	-3.33177
ENSMUSG00000010136	-2.84706	-2.44814	-2.9938	-3.38373	-2.55102	-4.0838	-3.42838	-3.73046	-3.21878	-3.89602	-6.1343	-4.2687	-1.49948	-6.87547	-6.25175	-4.95406	-7.34961	-6.2834	-3.09382	1.13987	0.281168	1.05979	0.766571	1.13938	0.94574
ENSMUSG00000010142	6.16548	5.94935	6.05877	6.46425	6.00126	6.66053	6.20118	6.20109	6.24324	6.59052	6.19129	7.49493	8.56087	7.02134	7.48982	5.80278	6.56786	5.94571	5.94335	7.97501	7.61369	7.4314	6.74068	7.6405	7.45372
ENSMUSG00000010154	-5.16898	-4.49876	-4.37231	-7.47119	-6.45791	-6.40572	-6.5983	-6.90039	-4.80375	-5.11842	-1.49044	-6.59063	-1.49948	-2.78801	-3.44439	-3.36909	-4.54225	-1.07395	-4.23133	-4.80655	-6.19457	-6.60555	-6.54631	-6.5401	-3.69812
ENSMUSG00000010175	-1.62466	-3.05819	-1.93935	-2.61321	-1.70302	-1.88216	-2.07474	-2.04241	-1.57109	-0.975459	-6.1343	-0.613347	-6.25436	-1.51792	-6.25175	-1.25362	-3.44272	-6.2834	-3.63463	-2.93208	-4.6096	-4.28362	-3.73896	-3.08067	-4.92051
ENSMUSG00000010205	6.13833	5.89191	6.09799	6.09244	6.4298	5.99172	6.11114	6.6021	6.44271	6.06588	6.52324	6.04067	6.51565	6.40032	6.0202	4.69434	5.80564	6.12183	5.89268	5.39548	5.30635	5.17478	5.3981	5.48463	5.56851
ENSMUSG00000010277	7.66279	7.5759	7.66928	7.84859	7.71178	7.94169	7.86286	7.75643	7.74146	7.85163	8.50566	8.25775	8.18293	8.24205	8.15837	7.62565	8.19641	8.77877	7.82687	7.94353	7.8865	7.75166	7.54933	7.94365	7.7918
ENSMUSG00000010290	4.05099	4.21303	4.19982	4.50143	4.13174	4.55789	4.39393	4.24236	4.4475	4.38872	4.96308	4.72169	4.57457	4.94829	5.06623	4.74117	4.65567	4.87836	4.86302	4.34404	4.41738	4.09749	4.22435	4.52262	4.36412
ENSMUSG00000010307	1.59035	1.06457	1.20663	1.3899	1.40627	1.27376	1.26588	1.33323	1.50732	1.79248	-0.461873	1.34601	2.03565	0.716987	1.13195	1.14046	0.912487	-0.0166178	-0.286468	1.12418	1.44206	0.689073	0.372552	1.18099	0.314708
ENSMUSG00000010311	0.408353	0.257873	-0.092806	-0.525132	0.460952	-0.427156	-0.528588	-0.00491651	0.295634	-0.0435121	-0.517242	-1.22983	0.122549	-1.14628	-1.4945	-0.0288957	-0.973839	-0.0935797	0.134119	-0.365514	-0.263828	0.0818342	0.198201	-0.233303	0.365834
ENSMUSG00000010342	-0.302793	0.563825	0.0261583	-0.0738024	0.381039	1.22929	0.38725	-0.148021	0.162144	-0.298205	-1.44436	-1.16009	0.121598	-0.484008	-1.65818	0.153219	0.650177	-0.215792	-0.375928	-0.265965	1.45851	-0.249116	-0.918516	-1.14663	0.388377
ENSMUSG00000010358	4.10744	4.34649	4.23724	4.86538	4.3362	4.40947	4.33974	4.51223	4.50546	4.65061	4.22921	4.73797	4.70745	4.9774	4.66995	3.23101	4.82844	5.01475	4.58685	5.33587	5.29551	5.07777	5.03929	5.6071	5.34387
ENSMUSG00000010362	3.51167	4.17215	3.87846	4.38485	4.03494	4.12468	4.12706	4.02813	4.14754	3.50241	3.66498	3.86573	3.31739	4.23892	2.92567	2.71601	3.9119	4.69316	3.53553	4.36754	4.11491	4.12152	3.88936	4.31086	4.3408
ENSMUSG00000010376	5.55297	5.48117	5.44883	6.04316	5.38483	6.00234	5.88577	5.77314	5.84569	5.80714	6.70825	6.26483	6.32613	6.26264	7.34712	5.23618	5.90261	6.68832	5.22688	5.69694	5.59782	5.11939	4.7152	5.54238	5.35368
ENSMUSG00000010392	5.25903	5.18348	5.23317	5.49153	5.22464	5.57334	5.33428	5.35906	5.45057	5.59268	5.8005	6.00719	5.29108	5.81693	6.92676	5.36147	5.5248	6.46919	5.27607	5.45828	5.29277	5.21663	5.06148	5.33833	5.33176
ENSMUSG00000010406	3.32953	3.21253	3.3919	3.68679	3.36386	3.87621	3.55778	3.47574	3.46958	3.35867	4.65605	4.25251	4.77008	4.12523	5.54388	2.70177	4.03679	4.87205	2.58885	4.13107	4.02339	3.46189	3.02923	3.74183	3.77414
ENSMUSG00000010435	-5.16898	-5.72116	-6.69424	-7.47119	-4.13598	-6.40572	-4.27637	-5.31543	-4.80375	-3.24395	-6.1343	-4.2687	-3.08444	-6.87547	-6.25175	-4.95406	-5.76465	-6.2834	-4.23133	-4.80655	-6.19457	-6.60555	-4.96135	-6.5401	-3.33555
ENSMUSG00000010453	5.87872	5.91433	5.87746	5.86795	5.86296	5.83397	6.07251	5.87741	5.96666	5.75463	6.14698	5.93221	6.28555	6.229	6.1644	6.11242	6.10344	6.26614	6.62155	5.88815	5.75174	5.78413	5.82259	5.83688	5.72834
ENSMUSG00000010461	0.216363	0.237425	0.2462	-0.534335	0.444229	0.0745593	0.248347	0.566153	0.258859	-0.2124	0.185206	-0.34682	-0.543955	-0.0580667	-1.24086	0.208872	-0.611553	0.157059	0.164833	0.217443	-0.310141	0.507687	0.942866	-0.291046	0.549983
ENSMUSG00000010476	-0.63761	-1.27531	-0.243964	-1.02219	-0.381025	-1.26324	-0.518528	-0.660197	-0.710002	-0.967128	-1.37778	-0.702774	-0.887515	-1.14303	-2.33316	-0.699729	-1.45961	-2.02488	-0.481223	-2.92763	-1.32849	-1.54872	-0.703524	-1.88887	-1.5408
ENSMUSG00000010492	3.10559	3.32307	3.15285	3.13052	3.27445	3.07448	3.038	3.06142	2.98734	2.85353	2.02309	2.75045	2.43652	2.2763	2.29053	3.22149	2.818	2.40315	2.87621	3.61195	3.74092	3.8857	3.61397	3.61171	3.72998
ENSMUSG00000010505	-3.57241	-3.03291	-2.77918	-3.21591	-3.26496	-2.68239	-2.8899	-4.08472	-4.30085	-3.51834	-4.54605	-2.88709	-6.25436	-4.55354	-4.66012	-2.00958	-5.02283	-4.69844	-4.95274	-2.69108	-3.86707	-3.43407	-4.96135	-4.95514	-2.25577
ENSMUSG00000010517	5.70763	5.95133	5.94759	6.12418	5.84951	6.01551	6.14122	5.83449	6.0345	5.70494	6.3845	6.1643	6.64946	6.32951	6.39544	5.59829	6.14487	6.69155	5.3813	5.99383	5.84946	5.88368	5.56628	5.88134	5.65894
ENSMUSG00000010529	-6.75395	-7.30612	-6.69424	-4.66383	-6.45791	-0.677803	-0.925876	-1.17247	-0.935851	-0.772642	3.16262	2.48351	-1.61051	2.61839	3.20563	-0.430494	2.20306	3.28455	2.99171	-6.39152	-6.19457	-6.60555	-6.54631	-6.5401	-6.50547
ENSMUSG00000010538	-0.731578	0.00536193	-0.763499	-0.233654	-0.480631	-0.523081	0.00161147	-0.924344	-0.441281	-1.21153	-0.253164	0.0387295	1.67025	0.654778	0.0877996	-1.50174	0.438295	1.04751	0.479845	0.402441	0.943799	0.859086	0.652471	0.859448	0.927001
ENSMUSG00000010554	5.25594	5.37916	5.42378	5.3881	5.18023	5.44567	5.46374	5.31717	5.42893	5.15571	6.07375	5.35559	5.35819	5.84647	5.46656	3.87762	5.48383	6.59292	5.34478	5.77952	5.90093	5.56052	5.50871	5.64976	5.52547
ENSMUSG00000010592	-2.66648	-4.13619	-2.60677	-2.7163	-4.87295	-2.94629	-5.01334	-4.09304	-2.73336	-4.38145	-6.1343	-3.1312	-3.08444	-2.01749	-6.25175	-3.73166	-2.49163	-4.69844	-6.55325	-3.58416	-3.87264	-5.02058	-6.54631	-2.63321	-6.50547
ENSMUSG00000010601	-2.84563	-4.13602	-3.52398	-3.07866	-2.75723	-3.5981	-3.1385	-2.37644	-3.03794	-4.38107	-3.812	-4.26838	-2.79444	-4.55326	-3.92963	-3.36878	-2.95694	-4.69844	-2.16057	-2.69091	-4.60935	-4.28343	-2.84554	-3.36866	-3.33516
ENSMUSG00000010607	2.58368	2.56886	2.71303	3.05335	2.63749	3.22545	2.63292	2.89889	2.62419	2.63424	3.3873	3.27511	3.41629	3.19465	3.48465	2.88934	2.78353	3.69816	2.55788	1.86115	1.63198	1.30734	1.07574	1.58402	1.81194
ENSMUSG00000010608	7.74023	7.72276	7.70214	7.751	7.61015	7.79961	7.65297	7.53415	7.47109	7.64853	7.74847	7.58924	8.24818	7.78015	7.91115	8.07457	7.64908	7.81545	7.69529	7.81781	7.91533	7.80908	7.93016	7.87721	7.77935
ENSMUSG00000010609	4.9548	4.73059	4.83838	5.04189	4.84772	5.18625	4.88372	4.81413	4.9258	5.17472	4.75675	5.58132	4.12576	4.94632	5.7257	5.37369	5.11892	5.48185	4.47479	5.95003	5.82055	5.77978	5.51098	5.93798	5.81465
ENSMUSG00000010660	-3.05351	-2.78256	-3.2348	-3.77075	-2.06553	-2.70528	-2.5107	-2.9935	-4.31832	-3.24395	-6.1343	-1.16436	0.822451	-1.40798	-3.29164	3.07023	0.117998	-6.2834	-3.28199	-3.22159	-2.69724	-5.02058	-3.73896	-3.37018	-2.80483
ENSMUSG00000010663	3.72684	4.05418	4.09122	4.55637	4.15588	4.24263	4.56723	4.2166	4.41009	3.89188	5.29563	4.53026	2.10758	5.26632	3.58903	3.83711	4.91806	5.1148	4.23709	-1.34712	-0.639977	-0.628267	-1.68833	-1.49571	-0.724111
ENSMUSG00000010721	1.45065	1.67421	1.58656	1.43873	1.90427	1.49519	1.47316	1.68084	1.70419	1.45148	-1.74198	2.20703	1.92056	1.11899	1.58751	1.90835	1.56029	0.255755	3.19694	1.13987	1.13635	1.42251	1.78908	1.46552	1.56606
ENSMUSG00000010751	2.14896	2.27744	2.26125	1.88532	2.4123	2.07507	1.78741	2.35442	2.03347	1.82878	1.08134	1.71742	2.33313	1.54399	0.795371	1.89716	1.89	1.36104	2.1989	2.94731	2.77188	3.07426	2.9932	2.98732	3.18689
ENSMUSG00000010755	4.90846	4.97726	4.90893	5.05262	4.88805	5.06669	5.10879	5.00612	5.06754	5.05109	5.48179	5.14958	5.05454	5.90732	5.0526	4.37012	4.94759	6.43834	4.924	4.79522	4.85732	4.82752	4.73156	5.106	4.77704
ENSMUSG00000010803	-6.75395	-7.30612	-6.69424	-7.47119	-6.45791	-6.40572	-6.5983	-6.90039	-7.12568	-6.70338	-6.1343	-6.59063	-6.25436	-6.87547	-6.25175	-6.53902	1.02977	-6.2834	-6.55325	-6.39152	-6.19457	-6.60555	-6.54631	-6.5401	-6.50547
ENSMUSG00000010825	-2.36163	-1.94857	-2.78735	-3.22326	-1.59993	-2.94629	-2.89786	-2.72906	-2.52994	-3.48457	-2.5745	-3.78327	-3.08444	-4.55354	-3.08182	-2.25821	-2.55842	-2.82397	-2.16094	-3.22159	-3.02464	-2.69866	-2.29838	-4.21818	-1.55127
ENSMUSG00000010830	1.04695	1.16556	1.25413	0.809582	1.16414	0.164132	1.2026	1.0826	0.750842	0.764226	0.876929	0.589282	0.591126	-0.246114	-1.12247	0.80971	-0.0186911	0.0203764	0.31711	0.32273	-0.0860413	0.707336	0.551721	0.174141	0.732934
ENSMUSG00000010841	-0.731578	-1.32884	-0.861346	-1.85648	-4.87295	-3.2358	-1.84341	-2.65246	-1.91622	-2.31106	-2.96437	-3.78327	-3.44701	-2.78801	-2.16429	-2.29109	-3.26215	-1.07395	-4.23133	-1.10611	-0.837014	-0.58318	-1.79142	-1.58591	-1.75058
ENSMUSG00000010911	3.68381	3.69459	3.93603	4.12826	3.50931	4.11293	3.91444	3.79397	3.93029	3.79547	3.96505	3.97257	3.74423	4.13785	3.96135	3.2635	3.81718	4.21345	3.02228	3.10234	3.1115	2.61604	2.57003	2.98933	2.67195
ENSMUSG00000010914	4.21962	4.28775	4.20751	4.58646	4.22706	4.59269	4.54361	4.32945	4.37329	4.39871	4.75563	4.68895	4.65967	4.69619	4.87275	4.66911	4.65388	4.80889	3.85536	3.95835	3.84362	3.80154	3.57142	3.99672	3.95049
ENSMUSG00000010936	5.74127	5.65059	5.70174	5.81485	5.79101	5.88579	5.809	5.73709	5.7348	5.70914	6.08869	5.6125	6.1327	5.74851	5.80656	5.1675	5.49814	6.0378	5.75659	5.82947	5.78089	5.87692	5.63555	5.85339	5.80992
ENSMUSG00000011008	4.82678	4.29333	4.5531	4.71771	4.63286	4.92239	4.4024	4.3218	4.35663	5.16814	5.05491	0.442796	4.74775	2.43514	4.1047	0.175227	-4.17968	5.71836	2.05777	5.06638	4.65796	4.63941	5.11769	5.23262	5.5068
ENSMUSG00000011052	-5.16898	-5.72116	-3.88688	-4.01176	-4.13598	-4.0838	-4.27637	-4.57846	-4.80375	-6.70338	-6.1343	-3.78327	-4.6694	-5.29051	-3.44439	-2.83858	-4.54225	-6.2834	-4.23133	-3.58416	-3.38721	-3.79819	-4.96135	-4.21818	-4.92051
ENSMUSG00000011096	3.73289	3.7873	3.63107	4.03611	3.76005	3.98122	3.79079	3.71891	3.61495	3.75092	4.01418	4.40019	4.11959	4.31744	4.31526	4.63028	4.44115	4.17705	3.98105	4.12122	4.13074	4.03198	3.60217	4.15773	3.93851
ENSMUSG00000011114	4.84074	4.74726	4.75526	5.20986	4.49383	5.10091	4.97323	4.75082	4.94856	5.12884	5.99112	5.86432	6.01017	5.77923	6.49679	5.79647	6.00256	6.229	5.33085	6.02509	5.96606	5.76523	5.36447	5.81254	5.63094
ENSMUSG00000011148	4.68848	4.38954	4.45868	5.02392	4.76307	4.90432	4.30332	4.77865	4.33836	4.94991	4.77334	5.31438	5.0827	4.77872	3.9467	1.80528	2.46578	3.89277	1.76416	1.74291	1.77698	1.07393	0.784605	1.55265	1.35872
ENSMUSG00000011158	5.90256	5.78648	5.81998	5.74628	5.97142	5.85707	5.72046	5.83297	5.772	5.76858	5.44394	5.74249	6.08677	5.76039	5.68857	5.98428	5.95056	5.58986	5.818	5.42847	5.44781	5.55701	5.63854	5.59569	5.53582
ENSMUSG00000011171	-0.522509	-0.460981	-1.14993	0.484569	-0.0310923	-0.299847	0.0151371	0.194248	0.261232	0.589501	-1.7752	1.2112	-2.47072	1.39471	-2.96642	1.38417	2.03406	-4.69821	-0.277412	-2.90813	-2.14833	-1.53238	-1.76156	-1.65082	-1.58781
ENSMUSG00000011179	6.63707	5.96508	6.29142	6.46945	5.49089	6.0943	6.27723	5.82279	5.96124	6.03477	7.39225	6.39373	7.85708	6.93069	6.78374	4.60685	6.22109	7.08208	5.2013	6.05218	6.21154	5.6486	5.20935	5.98485	5.8377
ENSMUSG00000011254	3.88583	3.528	3.80059	4.11155	3.83231	3.98808	4.00085	4.09357	3.9748	3.95373	5.0873	3.98841	4.76805	4.31087	4.89406	3.10701	4.07936	5.37874	3.67193	4.01473	3.86503	3.95896	3.98842	3.82412	4.07451
ENSMUSG00000011256	7.73205	7.4858	7.7204	7.77712	8.20246	7.84842	7.84423	8.35369	8.29621	8.22816	8.17891	6.66823	-0.248719	5.74618	6.57179	2.57069	4.26274	8.30813	7.90352	6.10391	5.93788	6.37853	6.36679	6.63488	6.81562
ENSMUSG00000011257	5.9851	6.05803	5.98859	6.3929	6.11254	6.52994	6.37343	6.15293	6.24136	6.10659	8.18261	7.01212	7.95476	7.28606	7.43397	5.66858	6.80347	8.31276	5.91416	6.1244	6.13192	5.83962	5.74564	6.12261	6.13563
ENSMUSG00000011263	-3.29451	-4.13619	-3.2348	-3.38373	-3.65056	-4.82076	-2.35037	-3.73046	-7.12568	-2.31106	-2.43386	-1.54623	0.540052	-1.20304	-2.79232	-2.83858	-1.28352	-3.96148	-4.96829	-2.48463	-2.73513	-3.79819	-2.84587	-3.73275	-6.50547
ENSMUSG00000011267	3.85187	3.44721	3.49978	3.76682	3.81201	3.7789	3.32622	3.61013	3.29338	4.00819	2.89149	3.03371	2.14688	2.59472	3.6314	2.08457	1.9018	3.58661	1.92043	3.89645	3.59777	3.40946	3.16073	3.67889	4.23208
ENSMUSG00000011305	-1.36454	-0.844659	-1.08363	-1.8294	-1.52355	-0.923172	-2.13223	-1.38793	-1.92093	-0.951703	-1.86667	-0.661197	-1.55914	-2.05329	-2.52072	-0.474341	-0.969834	-4.57401	-1.55758	-1.07588	-0.630633	-1.2678	-0.729644	-1.13981	-0.92922
ENSMUSG00000011306	4.97354	4.86036	4.83861	4.99871	5.11999	5.34456	4.95868	5.05417	4.90809	5.08656	4.91759	5.13516	4.9642	5.35785	5.04689	4.8709	5.21335	5.03457	5.06834	5.10484	4.91591	4.82543	4.85617	5.01112	5.14782
ENSMUSG00000011350	-4.92952	-3.6182	-6.69424	-7.47119	-4.80938	-6.40572	-6.5983	-5.07191	-5.29628	-4.87774	-3.81237	-4.15296	-6.25436	-5.29051	-6.25175	-6.53902	-3.8257	-3.38191	-4.23133	-3.11769	-1.88442	-2.8488	-3.54686	-4.17528	-1.9806
ENSMUSG00000011382	3.88582	3.88573	3.83019	3.64156	3.97339	3.36462	3.53424	3.85551	3.68349	3.64469	3.12288	2.83159	3.33609	2.91114	3.25551	2.9754	3.03538	2.45164	3.9584	3.58135	3.68939	3.8462	4.13936	3.63373	3.97229
ENSMUSG00000011427	4.56629	4.49519	4.58943	4.6757	4.54138	4.75352	4.63711	4.55442	4.70206	4.76677	4.88876	4.62915	3.81307	4.72676	4.9213	4.25945	4.68691	4.93516	4.45867	5.00348	5.06341	4.65007	4.50558	4.818	4.71067
ENSMUSG00000011463	-1.87013	-2.39136	-2.23241	-2.84948	-2.8767	-2.75546	-2.49855	-2.54908	-3.57347	-2.54523	-2.15698	-2.75915	-2.92489	-2.39209	-2.25859	-4.18788	-3.8489	-1.79813	-4.16432	-3.11877	-4.1299	-4.77647	-3.59221	-4.06742	-3.0102
ENSMUSG00000011486	-1.70955	-1.87985	-1.48478	-1.74327	-2.99848	-2.49883	-2.89786	-3.19995	-3.21878	-2.17982	-2.67487	-3.1312	-3.93244	-2.35191	-3.92982	-3.73166	-3.44272	-2.82397	-4.23133	-2.93208	-1.80225	-3.79819	-3.37639	-3.73275	-1.98191
ENSMUSG00000011632	-1.62466	-1.87985	-1.07953	0.208291	-1.41352	-0.138937	-0.489777	-0.56054	-0.0276431	-0.0451682	0.784565	2.6115	-4.6694	1.26919	3.3463	0.71837	0.854963	1.02948	-0.44473	-3.22159	-3.87264	-5.02058	-3.37639	-4.21818	-2.25754
ENSMUSG00000011658	3.71217	3.81302	3.84292	3.87322	3.68561	3.90233	3.65596	3.74113	3.72919	3.82063	2.77847	3.95331	3.49325	4.11277	3.52659	3.30105	4.72641	2.71897	4.51483	4.4887	4.51183	4.53369	4.4214	4.64552	4.5572
ENSMUSG00000011751	-1.1052	-0.709626	-1.74004	-1.66796	-1.24846	-1.54774	-0.621021	-1.17247	-1.89756	-1.4646	-2.04684	-2.50316	-2.31169	-3.70555	-0.697161	-4.21709	-2.49163	-0.0117732	-2.85281	0.0514279	0.28159	0.13592	-0.569032	0.255527	0.0643849
ENSMUSG00000011752	5.58657	5.65954	5.66393	6.05506	5.59202	6.06353	6.10282	5.84798	5.94284	5.75835	7.55923	6.25058	7.26656	6.75698	6.95849	4.57283	6.5046	7.35419	5.90403	6.09744	5.98105	5.64451	5.30347	5.86673	5.57013
ENSMUSG00000011831	3.87701	3.47422	3.60412	3.49617	3.38147	3.41871	3.30397	3.18388	3.38074	3.73734	1.60841	3.75591	5.67874	2.84392	-0.18566	3.98489	3.48678	1.30583	5.89224	3.91327	4.10348	4.14359	4.22906	4.39922	4.18072
ENSMUSG00000011832	3.91907	3.76334	3.87811	4.06815	4.04721	4.22896	3.75718	4.02695	3.8278	4.21695	3.22171	4.56636	3.36051	4.13144	4.06738	4.09563	4.71329	3.88107	3.29143	4.13517	3.81521	3.81518	3.57931	3.96538	3.94286
ENSMUSG00000011837	3.54182	3.56039	3.6378	3.965	3.45647	3.92631	3.77782	3.87357	3.92213	3.84833	4.21554	4.43243	4.14971	4.55446	4.64231	3.6471	4.233	4.50531	3.27488	3.9225	3.62721	3.29984	3.16965	3.82074	3.42969
ENSMUSG00000011877	4.51927	4.57614	4.57547	4.7705	4.86571	4.81888	4.69229	4.86738	4.85268	4.57681	5.78345	5.41113	6.11496	5.42231	5.75633	5.47535	5.62678	5.88746	4.6917	4.68062	4.5376	4.52309	4.39106	4.57168	4.65881
ENSMUSG00000011884	4.5909	4.40684	4.60096	4.86838	4.84301	4.58225	4.71515	5.03146	4.99424	4.69803	5.16777	4.64479	4.85873	4.8228	4.64987	3.87778	4.42724	5.08892	4.06421	4.52511	4.31224	4.21367	4.16502	4.4436	4.42601
ENSMUSG00000011958	6.37104	6.43659	6.50246	6.71908	6.39546	6.71889	6.57093	6.39535	6.50976	6.58486	7.18485	6.51347	6.2195	6.58386	7.11217	6.61418	6.43752	6.96314	6.15297	6.34845	6.31165	6.0661	5.94221	6.34884	6.06041
ENSMUSG00000011960	6.81644	6.92263	6.88869	6.86018	6.76588	6.89416	7.00094	6.76828	6.87882	6.76336	7.11804	6.72505	6.60171	6.92393	6.9337	6.44386	6.68662	7.21312	6.56631	7.24753	7.31277	7.19361	6.93681	7.05669	6.88629
ENSMUSG00000012017	-2.84706	-2.9138	-2.44631	-2.7163	-4.13598	-6.40572	-2.20598	-3.19995	-3.95575	-5.11842	-1.49044	-3.78327	-3.08444	-5.29051	-3.44439	-4.21709	-3.10168	-1.52852	-6.55325	-6.39152	-4.6096	-2.51808	-4.22438	-6.5401	-3.69812
ENSMUSG00000012076	3.99576	4.13222	3.79918	4.26252	4.23725	4.30589	4.26355	4.07212	4.10772	3.98292	4.56961	4.24601	3.99376	4.59284	4.22627	4.58644	4.46678	4.56263	4.3469	3.91286	3.78474	3.58228	3.8146	3.87968	3.78523
ENSMUSG00000012114	5.22226	5.03568	5.06107	5.0304	5.27891	4.99035	5.21106	5.43304	5.36943	5.1827	5.14124	5.08136	5.16612	5.40094	5.18027	4.25783	4.99108	4.98045	5.01802	5.11281	4.85596	4.93893	5.09258	5.18909	5.23389
ENSMUSG00000012117	4.56737	4.59152	4.57121	4.65818	4.83732	4.78852	4.70382	4.94815	4.80143	4.5758	5.15028	4.76748	4.88134	5.07738	4.67171	4.59699	4.79697	5.01179	4.50407	4.55374	4.43965	4.49357	4.39078	4.51826	4.5078
ENSMUSG00000012123	3.42456	3.21515	3.11772	2.82289	3.07185	3.05815	2.92216	2.81978	2.87712	2.87693	2.47278	3.50175	3.19847	2.97525	1.98208	3.393	3.93168	2.70068	3.11304	3.67864	3.77538	3.89154	3.72067	3.44618	3.86375
ENSMUSG00000012126	1.57831	2.1133	1.61001	1.98201	2.40219	2.06651	1.9922	1.82641	1.65578	1.65005	2.1847	2.82242	3.0691	2.98251	2.68573	1.66882	3.43324	2.31871	2.33239	3.65438	3.58656	3.88437	3.51797	3.56899	4.48217
ENSMUSG00000012187	1.30675	0.946547	1.26577	1.2669	-1.17251	-0.383356	-0.0905067	-0.300477	0.292177	-0.0168792	-2.04684	-0.707984	-1.49948	-0.992827	-1.12247	-0.389271	-0.873875	0.70528	-1.59906	-2.14359	-3.87264	-2.69866	-2.02275	-1.49571	-4.18354
ENSMUSG00000012211	-0.871303	-1.0773	-0.912876	-1.13134	-0.785486	-2.1578	-1.64411	-1.61499	-1.1484	-1.27711	-1.74198	-1.03604	-0.968962	-1.04258	-0.759896	-0.51665	-0.720251	-0.925852	-0.771895	-0.836927	-0.985112	-0.824188	-1.90246	-1.41082	-0.622828
ENSMUSG00000012282	-3.58402	-2.44814	-2.9938	-3.77075	-3.65056	-4.82076	-3.42838	-2.65246	-3.03821	-3.53345	-4.54934	-3.4207	-6.25436	-6.87547	-6.25175	-4.95406	-3.44272	-6.2834	-4.23133	-2.14359	-2.28768	-2.69866	-3.08688	-2.14779	-4.92051
ENSMUSG00000012296	3.91582	4.04868	3.90102	4.11424	4.23645	4.41366	4.1953	4.51059	4.37566	4.21325	4.34447	4.4157	5.12556	4.62288	4.2767	3.97767	4.13169	4.09706	4.44886	3.30719	3.36577	3.432	3.24322	3.66813	3.51273
ENSMUSG00000012350	-1.75902	-2.05461	-1.58918	-2.71371	-2.4232	-1.89574	-1.4811	-2.2353	-1.45241	-2.78511	-3.07914	-2.94035	-2.85907	-3.82143	-2.95558	-1.66894	-3.29416	-2.7971	-1.99977	-3.01143	-1.95603	-1.83033	-3.2487	-2.8482	-1.96944
ENSMUSG00000012396	1.44636	1.36252	1.18519	0.527348	1.3325	0.850393	0.854974	0.8514	0.923145	0.877944	0.263493	0.253813	1.04072	-0.174646	-0.125204	0.830315	1.1616	0.549122	1.5556	0.325223	0.91215	0.90919	1.29513	0.592844	0.941112
ENSMUSG00000012405	8.27712	8.35225	8.34205	8.94804	7.9931	8.87632	8.70456	8.34448	8.45876	8.47458	10.1586	10.0118	9.91322	9.76523	10.9022	9.93661	9.83793	10.4082	8.52281	9.40318	9.26584	8.74159	8.31132	9.01202	8.8598
ENSMUSG00000012422	6.16755	6.27048	6.28537	6.51566	6.24907	6.59375	6.46526	6.33368	6.35196	6.4296	6.98934	6.6613	6.64782	6.60166	6.70807	6.21232	6.49706	6.94797	6.17171	6.18804	6.14191	5.93482	5.83712	6.0753	5.95575
ENSMUSG00000012428	6.21346	6.12054	6.01032	6.38339	5.98891	6.61265	6.2872	6.20634	6.38422	6.79808	-2.22741	3.47412	0.905507	4.19532	6.16373	0.944798	-0.663107	6.49611	3.88865	0.0842178	0.281168	0.360237	0.195155	0.639805	0.314708
ENSMUSG00000012429	4.72338	4.79452	4.80585	4.92261	4.99229	4.91652	4.80939	4.96	4.89445	4.93718	5.19101	5.01524	4.55673	4.98561	4.71991	4.17543	5.08513	5.04977	4.6157	4.94138	4.88205	4.92919	4.96989	4.95141	4.99606
ENSMUSG00000012443	8.04375	8.53716	8.45408	8.85545	8.48725	8.76742	8.64144	8.23464	8.22088	7.86527	8.14953	8.17169	7.61101	8.51734	7.98956	5.5825	7.73178	8.06109	7.06467	0.654308	1.32827	1.59816	0.0988434	0.20729	1.19588
ENSMUSG00000012483	4.04865	4.32701	4.3223	4.91549	4.1338	4.81042	4.6775	4.47342	4.6295	4.33599	5.53405	4.68674	4.71293	4.90992	4.83713	3.92598	4.48446	5.23591	4.621	3.38389	3.18626	3.14647	3.0669	3.42255	3.29125
ENSMUSG00000012519	1.33881	0.965345	1.25413	1.85299	1.64538	1.42082	1.05275	1.0125	0.967082	1.25662	1.10411	-0.0207715	3.5546	1.09607	-0.0619248	-1.25362	1.02977	2.26734	1.68037	-0.282991	-0.985112	-0.539458	-0.317493	-1.41082	-0.130431
ENSMUSG00000012535	7.03796	7.06219	7.06033	7.17472	7.03381	7.18994	7.15964	6.99661	6.98012	7.02689	7.57922	7.14436	7.2237	7.33276	7.27888	6.78927	7.12466	7.47484	7.26453	6.95226	6.98287	6.96836	6.8242	6.92211	6.80038
ENSMUSG00000012609	5.46416	5.52932	5.57615	5.42443	5.52194	5.09823	5.52742	5.30645	5.52426	4.9106	5.12925	4.91337	5.32964	5.26908	4.7505	3.84836	4.87303	5.22503	4.94908	4.59447	4.67863	4.81949	4.71277	4.63905	4.62423
ENSMUSG00000012640	5.52885	5.4388	5.476	5.59742	5.45759	5.63422	5.49082	5.33161	5.46888	5.55253	5.75559	5.81903	5.10788	5.73255	6.23735	5.52942	5.82454	5.79308	5.15712	6.01602	5.97003	5.74843	5.69406	5.90154	5.7575
ENSMUSG00000012705	-0.847601	-0.672635	-1.17506	-1.21133	-0.663689	-1.4557	-1.01822	-0.449868	-0.517108	-1.04035	-1.45457	-1.75425	-1.33266	-1.35159	-2.32291	-0.857524	-1.71837	-2.49572	-1.02363	-1.1768	-2.02656	-1.54709	-0.532804	-1.49392	-1.28503
ENSMUSG00000012777	-0.842043	-0.855519	-1.25062	-1.37565	-0.399956	-0.673793	-1.03908	-1.20913	-1.36804	-1.31252	-1.47112	-1.13676	-0.0464819	-1.36198	-1.35764	-0.905055	-0.723939	-1.13471	-1.16487	-0.252108	-0.367613	0.290198	-0.160174	-0.210842	0.575967
ENSMUSG00000012819	1.92905	2.19173	1.96754	2.05433	2.1308	1.89348	1.83215	2.7738	2.50914	2.2244	1.23202	1.5438	0.591126	0.701959	1.49644	0.944798	-0.294326	1.39608	0.930561	1.0597	0.903636	1.20823	1.57781	1.13938	2.01417
ENSMUSG00000012848	8.67641	8.6645	8.71061	9.27429	8.47204	9.19166	9.1331	8.99578	9.06173	8.95893	10.6078	10.2539	10.2516	9.99933	10.7859	9.80363	9.70068	10.5576	9.06808	10.3265	10.0969	9.70469	9.04161	9.88454	9.70434
ENSMUSG00000012889	-0.972586	-0.208086	-0.912876	-0.625699	-0.118061	-0.572834	-1.46902	-0.242178	-0.0703927	-1.27711	-0.406377	-0.809267	-0.473004	-0.853102	-2.00382	-0.199168	-0.407094	-2.82397	0.0466585	0.237841	-0.311923	0.239943	-0.569032	-0.867679	0.152741
ENSMUSG00000013033	3.51099	3.67833	3.49681	3.49771	3.86613	3.5716	3.81649	3.78286	4.00283	3.17165	4.69335	5.54575	5.86079	5.84306	3.56655	4.114	5.61436	2.69253	3.71834	2.15854	2.17879	2.42782	2.41214	2.15418	2.34378
ENSMUSG00000013076	1.35861	1.9496	1.69742	3.26614	2.67676	5.11484	5.18449	4.80343	5.13048	4.9101	4.02755	7.40708	7.18761	7.60124	7.38142	7.47181	8.0548	6.7618	6.53835	-0.723592	-0.352074	-0.0977666	0.141822	-0.474616	-0.486238
ENSMUSG00000013083	-5.16898	-4.49876	-4.37231	-5.88623	-4.87295	-6.40572	-3.79095	-4.57846	-7.12568	-4.38145	-4.54934	-6.59063	-6.25436	-6.87547	-2.79232	-4.95406	-5.76465	-3.47605	-6.55325	-6.39152	-6.19457	-5.02058	-6.54631	-6.5401	-6.50547
ENSMUSG00000013089	3.15445	3.30767	3.19907	3.49964	3.19851	3.21816	2.97345	3.16435	3.2086	3.23179	5.91561	4.72169	3.38407	4.74612	7.47625	1.99626	4.66197	5.20995	3.30938	3.00723	2.79128	2.54674	2.13668	2.45142	2.77298
ENSMUSG00000013091	-2.50602	-2.78256	-2.78735	-2.94763	-2.55102	-2.01341	-4.27637	-4.09304	-2.37079	-2.79649	-2.43386	-3.1312	-2.1669	-1.92127	-4.66679	-6.53902	-1.92334	-2.82397	-2.46579	-2.48463	-1.671	-1.32015	-2.29838	-2.45264	-1.46108
ENSMUSG00000013150	3.52677	3.52367	3.62452	3.20666	3.45714	3.23416	3.46068	3.56872	3.51383	3.41461	3.24873	3.60808	3.23489	3.64662	3.38242	3.53082	3.89294	3.11228	4.01406	2.89804	2.90883	3.22555	3.51617	3.0701	3.07005
ENSMUSG00000013155	3.79686	3.58096	3.69963	3.97236	3.78191	3.67696	4.13591	4.1016	3.99145	3.44269	4.06927	4.14714	4.84839	4.74321	3.97084	3.50484	4.30385	4.11587	3.88044	2.48475	2.28611	3.202	2.80699	2.7306	2.90305
ENSMUSG00000013158	-5.06931	-3.84669	-2.93924	-3.98987	-3.63061	-3.59837	-4.23501	-3.14266	-4.31832	-2.97981	-3.32694	-4.2687	-3.86974	-4.55354	-4.6339	-1.89218	-2.33148	-2.82397	-2.83057	-6.39152	-4.6096	-5.02058	-4.22438	-6.5401	-4.92051
ENSMUSG00000013160	5.30709	5.18649	5.32431	5.54021	5.19269	5.49326	5.35408	5.39222	5.41518	5.59669	5.89188	5.8706	5.11904	5.66829	6.12573	6.20097	5.5271	6.05561	5.17083	5.82068	5.66536	5.42477	5.30192	5.73689	5.41377
ENSMUSG00000013236	5.48097	5.48001	5.30963	5.50677	5.56965	5.23588	5.20488	5.37894	5.46234	5.359	7.77794	5.08109	7.52745	5.07497	6.0848	4.55789	6.33218	7.94067	5.39867	2.84628	3.32376	3.07311	3.50218	3.19087	3.38826
ENSMUSG00000013275	4.12334	4.00279	4.00012	4.15406	4.17781	4.26227	4.12365	4.1515	4.19569	4.22957	4.14995	4.81717	4.30692	4.68247	4.47191	5.16445	5.0219	4.32854	5.03874	5.04676	4.93536	4.78838	4.68311	4.94422	4.79316
ENSMUSG00000013338	-3.58402	-2.26172	-3.88688	-2.82733	-2.20998	-2.94629	-2.51084	-1.47413	-2.17148	-2.31106	-3.32694	-3.78327	-4.6694	-3.41604	-4.66679	-3.73166	-2.70575	-2.58296	-3.09382	-6.39152	-1.94664	-5.02058	-3.08688	-2.63321	-2.11315
ENSMUSG00000013353	-1.02333	-1.17835	-1.30163	-1.99425	-1.18066	-1.90233	-1.97116	-1.37678	-2.01488	-2.45375	-3.81237	-1.95999	-1.15123	-2.56225	-2.98752	-1.76838	-2.3967	-3.0722	-1.48264	-2.08485	-1.83026	-1.56812	-1.59595	-2.3078	-1.63559
ENSMUSG00000013367	-0.815551	-0.215918	-1.0863	-1.47892	-0.887948	-1.46955	-0.958377	-0.801316	-1.50899	-1.13994	-2.66086	-2.64743	-1.48137	-1.53507	-1.96015	-1.36834	-0.939692	-2.52966	-0.742083	-1.72626	-0.955102	-0.359335	-1.42122	-1.5582	-1.17449
ENSMUSG00000013415	1.63065	1.54219	1.65218	0.870296	1.44163	0.566789	1.25753	1.26105	1.27971	1.11432	0.523294	0.54881	0.781199	0.245055	-0.181229	1.0142	0.645671	-0.260457	1.53712	1.07546	1.45454	1.4223	1.79039	1.05098	0.88424
ENSMUSG00000013418	-2.84706	-1.11629	-1.74004	-1.68983	-0.480631	-0.791014	-1.3129	-1.22796	-1.05959	-1.65899	-0.579709	-1.23308	-0.14584	-1.09411	-0.523829	-1.68104	-1.7349	-0.668694	-3.38333	0.428663	0.344593	0.383137	0.61356	0.40241	0.843257
ENSMUSG00000013419	-0.871303	-0.208086	-0.628147	-0.901333	-0.268087	-1.36133	-0.667564	-1.61499	-0.586516	-1.41798	-1.0899	-2.89019	-1.86205	-1.83108	-2.79232	0.119193	-3.10168	-2.37651	-1.1957	-1.63663	-2.28768	-1.47626	-2.15399	-2.14779	-1.98191
ENSMUSG00000013465	5.89733	5.91381	5.96197	6.24059	5.93091	6.333	6.14506	6.03016	6.04472	5.95103	6.46306	6.44812	6.35458	6.45838	6.58608	5.93798	6.40538	6.48994	5.82964	6.76219	6.59965	6.53544	6.15997	6.67649	6.45616
ENSMUSG00000013483	-2.26774	-2.48575	-2.04131	-3.25422	-1.80084	-1.27006	-2.6251	-1.67621	-2.43483	-1.16495	-6.1343	-1.61848	-2.33366	-2.88276	-2.21285	-0.933538	-3.31696	-2.90005	-4.07354	-1.01701	-0.839022	-0.746233	-0.541734	-0.0257213	0.4074
ENSMUSG00000013495	3.73475	3.75291	3.86994	3.79859	4.07539	4.03433	3.78009	3.87346	3.90639	3.82776	3.9929	4.22383	4.02889	3.91523	4.4767	4.0151	4.04319	4.16321	3.67784	4.20046	4.09745	4.33988	4.3856	4.37621	4.43007
ENSMUSG00000013523	-3.29451	-2.02072	-2.78735	-1.13134	-1.93435	-1.65084	-1.84341	-1.40854	-1.91622	-2.17982	-1.00501	-6.59063	-3.93244	-2.96858	-0.143225	-3.73166	-2.06421	-1.63955	-2.85281	-1.63663	-2.1071	-3.79819	-2.63942	-1.89625	-1.98191
ENSMUSG00000013539	3.40783	3.53297	3.49311	3.29523	3.68712	3.48415	3.33187	3.71364	3.55339	3.67496	3.27553	3.1386	3.34714	3.17394	2.78828	3.06195	3.40975	3.31634	3.42984	3.27024	3.44119	3.5227	3.7112	3.4728	3.67346
ENSMUSG00000013562	-2.84706	-3.39923	-5.10927	-3.07887	-4.13598	-3.2358	-2.69141	-2.37683	-3.66624	-5.11842	-1.61074	-4.2687	-0.896812	-5.29051	0.618615	-4.21709	-4.17968	-6.2834	-3.38333	-6.39152	-6.19457	-3.79819	-6.54631	-6.5401	-3.33555
ENSMUSG00000013584	-3.29451	-4.49876	-2.17067	-3.77075	-4.13598	-4.0838	-3.13887	-2.9935	-4.80375	-4.38145	-6.1343	-5.00566	-6.25436	-6.87547	-6.25175	-3.73166	-7.34961	-6.2834	-4.96829	-4.80655	-6.19457	-6.60555	-4.22438	-6.5401	-4.92051
ENSMUSG00000013593	6.58186	6.58291	6.56389	7.05525	6.53379	7.01041	6.84839	6.80189	6.79904	6.86065	7.74404	7.37435	7.29458	7.32198	7.63118	7.35608	7.29498	7.81849	7.09993	6.59983	6.40929	6.21363	5.79047	6.39488	6.24167
ENSMUSG00000013611	-1.99906	-1.81427	-2.05038	-1.6383	-1.24846	-1.88216	-1.64411	-2.25653	-2.48182	-1.5741	-1.88637	-1.83574	-1.30017	-2.78801	-2.16429	-1.68104	-1.99206	-1.32921	-1.50886	-1.26223	-1.24037	-0.722904	-0.818391	-0.812184	-1.01362
ENSMUSG00000013622	3.72574	3.51121	3.47768	4.18633	3.54537	4.12521	3.71284	3.74643	3.59534	4.16818	4.26654	4.92319	4.5608	4.38574	5.02081	5.46373	4.68821	4.93652	3.47163	4.89941	4.47665	4.3582	4.14535	4.81334	4.55046
ENSMUSG00000013629	5.58005	5.723	5.74013	6.1703	5.96966	6.28143	6.16013	6.05435	6.18167	5.82727	8.2006	7.41666	8.33054	7.69148	7.27316	4.43037	6.99503	7.53108	6.18124	6.4616	6.47277	6.34154	6.11168	6.50104	6.43613
ENSMUSG00000013646	4.72215	4.80175	4.72141	4.94642	4.9061	5.07297	4.95864	5.02612	4.8922	4.79931	5.07691	5.06954	4.1487	4.98507	5.04364	4.61546	4.9694	5.7771	5.0118	4.84414	4.54101	4.51376	4.32822	4.66549	4.51482
ENSMUSG00000013662	6.7604	6.74925	6.76302	7.1143	6.68116	7.07191	6.86994	6.63355	6.6611	6.8342	7.23134	7.51028	7.46406	7.43621	7.37339	7.59533	7.57116	7.08769	6.43419	6.32252	6.15222	5.92997	5.70665	6.18249	5.77385
ENSMUSG00000013663	9.08436	9.08576	9.12362	9.2082	8.9344	9.19421	9.14072	9.0712	9.14967	9.3001	9.32553	10.0211	9.93013	9.9751	9.40779	10.064	10.4035	9.19691	8.95088	8.93824	9.01158	8.7971	8.6295	8.83195	8.53669
ENSMUSG00000013668	-2.28313	-1.77757	-1.79768	-1.52444	-1.74915	-1.97481	-2.04951	-1.71413	-2.68727	-2.24288	-2.40087	-3.39776	-1.6942	-3.12343	-3.43712	-3.68974	-2.36048	-1.63219	-3.04541	-1.71474	-1.23652	-1.45922	-0.905743	-1.56457	-1.7223
ENSMUSG00000013698	3.14516	2.95232	3.05822	2.73948	3.23034	2.86611	2.83841	3.48439	3.03746	3.01258	3.20332	3.52442	3.65102	3.61738	4.15446	3.56558	3.78674	2.4274	4.22729	3.5407	3.2463	3.30584	3.33786	3.5956	3.55658
ENSMUSG00000013701	5.41508	5.33254	5.39639	5.8758	5.26551	5.86086	5.67891	5.53668	5.65498	5.53515	6.90189	6.1536	6.91981	6.32301	7.2292	5.17519	6.10424	6.90543	5.25141	5.57923	5.56477	5.18899	4.89925	5.38725	5.20671
ENSMUSG00000013707	3.50697	3.23013	3.42859	3.87366	3.32181	3.85284	3.56786	3.41815	3.54055	3.93415	3.56441	0.0675844	4.45558	2.39833	6.19404	1.05344	0.385102	4.70315	1.1541	5.9525	5.62761	5.42477	5.05034	5.70158	5.63376
ENSMUSG00000013736	5.58814	5.55745	5.67193	5.79017	5.38323	5.83381	5.69242	5.49027	5.61073	5.57827	6.33761	5.76962	6.2572	5.87469	6.21618	5.92422	5.65369	6.55727	6.00815	6.47777	6.27436	6.15169	5.86046	6.41793	6.22078
ENSMUSG00000013787	6.78881	6.85563	6.80576	7.15506	6.81816	7.20815	7.06946	6.90582	7.01444	6.85969	7.49856	7.54625	7.64287	7.64376	7.73797	7.25006	7.65717	7.37997	6.66624	7.07538	6.94634	6.87576	6.50542	6.98588	6.85726
ENSMUSG00000013822	6.9728	7.14786	7.19232	7.65523	7.05668	7.50651	7.24415	7.1111	7.15198	7.07007	7.39721	7.0861	6.58858	6.79861	7.44337	6.5403	5.77758	7.16716	5.38449	4.87351	4.68731	4.37531	4.03017	4.6204	4.37335
ENSMUSG00000013833	5.01166	4.69951	4.79403	5.29227	5.0758	5.24757	4.87529	5.11586	4.92513	5.1913	5.42887	5.53629	5.45398	5.3923	5.66609	4.43694	5.25267	5.25674	4.16157	4.91542	4.6149	4.52441	4.39234	4.87801	4.74853
ENSMUSG00000013846	5.45863	5.25292	5.02074	4.66974	5.14277	4.59683	4.85875	5.4089	5.42077	5.46558	4.89671	5.5214	4.76305	5.62966	3.90776	5.68844	4.87986	3.40782	5.16762	6.00982	5.69773	5.81322	6.11325	6.26888	6.07886
ENSMUSG00000013858	5.39196	5.30031	5.26959	5.61607	5.48167	5.61931	5.41904	5.47355	5.49286	5.43637	5.63415	5.79667	6.05448	6.06488	6.1968	6.16634	5.994	5.9807	5.53878	5.65664	5.38883	5.34556	5.52107	5.87681	5.74758
ENSMUSG00000013878	3.48845	3.5648	3.51322	3.92133	3.71578	4.01912	3.59201	3.75621	3.77958	3.83935	4.40677	4.60033	4.50073	4.31762	4.8646	5.18744	4.65255	4.31327	4.03675	4.06318	3.98183	3.97981	4.21766	4.30425	4.2741
ENSMUSG00000013921	-4.43202	-3.39923	-5.10927	-3.77075	-3.28799	-4.0838	-4.27637	-6.90039	-7.12568	-4.38145	-4.54934	-3.1312	-3.44701	-2.96858	-3.92982	0.0308374	-3.44272	-3.47605	-1.69527	-2.93208	-2.73513	-3.14612	-3.08688	-2.01654	-2.25754
ENSMUSG00000013928	0.746433	0.814603	0.907616	0.507626	0.283905	0.502347	1.13609	0.625673	1.07949	-0.0664397	0.295053	-0.49346	0.676944	0.605104	-0.225622	0.427911	0.1401	0.549856	0.349808	1.20256	1.25719	0.685828	0.528155	0.846562	-0.0368334
ENSMUSG00000013936	-0.278213	-0.798324	-0.628147	-1.32144	-0.575268	-2.01341	-0.816942	-1.47413	-1.39775	-1.03095	-1.61074	-3.4207	-0.721552	-1.74619	-3.44439	-1.49462	-2.49163	-1.52852	-0.575974	-1.53353	-1.80225	-1.32015	-0.991723	-1.58591	-1.86161
ENSMUSG00000013973	4.21098	4.32681	4.29412	4.35135	4.34762	4.50111	4.30054	4.47556	4.43893	4.3406	4.24787	4.49085	4.27312	4.67474	4.55992	4.39689	4.43781	4.2369	5.01122	4.39343	4.40014	4.17073	4.19356	4.42504	4.31753
ENSMUSG00000013974	-0.645422	-1.11629	-0.284845	-1.9166	-1.93435	-3.59837	-2.20598	-1.54284	-0.496319	-0.820737	-2.22741	-2.89019	-1.86205	-1.83108	-3.44439	-1.40974	-3.44272	-1.42542	-2.02969	-1.86795	-1.671	-1.56115	-1.68833	-1.58591	-1.75058
ENSMUSG00000013997	4.09898	4.24489	4.22912	4.36675	4.08373	4.50743	4.32181	4.2294	4.21709	4.29128	4.26246	4.34571	4.55634	4.36195	4.49966	4.39719	4.74268	4.5667	4.80844	4.6397	4.66231	4.46082	4.39032	4.69877	4.54744
ENSMUSG00000014030	9.66066	9.37368	9.46457	9.36171	9.58387	9.53764	9.49903	9.70416	9.63673	9.86717	9.81904	10.0635	9.58311	9.93242	9.77356	8.8422	10.1386	9.35605	8.8787	9.61542	9.4175	9.32476	9.26377	9.43925	9.49076
ENSMUSG00000014039	5.33489	5.41249	5.38755	5.02478	5.06973	4.99598	5.37924	5.33507	5.34753	4.9965	4.92334	5.01758	4.41352	5.37684	4.9597	4.41907	5.13687	5.13544	5.43243	5.11395	5.32369	5.33273	5.0883	5.22475	4.94319
ENSMUSG00000014074	5.24041	5.51924	5.36646	5.8106	5.45762	5.71365	5.69286	5.49208	5.62416	5.19911	6.39404	5.81335	6.29849	6.00151	5.74444	4.66314	5.64085	5.9484	5.39075	5.19107	4.99366	4.8892	4.71425	5.0373	4.98908
ENSMUSG00000014075	1.03444	1.23691	1.08055	1.71138	1.51363	1.51909	1.32687	1.05961	1.20075	0.990477	2.23639	2.02776	2.43594	1.86262	2.12763	2.08669	2.88041	1.38193	2.0942	1.50935	1.59334	1.48721	1.34243	1.84791	1.50015
ENSMUSG00000014077	5.82055	5.66983	5.79439	6.09951	5.67556	6.13625	5.96602	5.92398	5.86428	6.03203	5.88525	6.09987	6.37859	6.07532	6.39154	5.73682	5.94875	6.29898	5.51607	6.12193	5.83737	5.67522	5.48417	5.93129	5.60734
ENSMUSG00000014158	-1.26209	-2.77994	-1.83623	-2.04483	-2.20992	-1.53914	-2.69132	-2.37678	-1.99627	-1.8454	-2.96437	-2.06704	-2.55381	-2.62452	-3.08182	-3.36906	-2.30519	-2.19589	-3.09377	-3.2215	-1.67093	-1.64354	-1.50188	-1.77976	-1.64744
ENSMUSG00000014164	-0.457283	-0.334901	-0.502526	-0.74855	-0.169934	-1.11222	-0.77317	-0.708013	-0.416774	-0.99374	-1.60474	-0.127204	-0.357948	-1.43971	-1.48617	0.867355	-0.813339	-0.777993	-0.110634	-0.425132	-0.276165	-0.515615	0.0981468	-0.586314	-0.474971
ENSMUSG00000014177	3.54641	3.55109	3.41559	3.54353	3.14757	3.60969	3.57787	3.25569	3.56868	3.54098	3.95184	3.93391	2.67341	3.99566	4.06	2.94278	3.78418	4.97575	3.28752	4.48883	4.40256	4.12152	3.7902	4.23879	4.06153
ENSMUSG00000014195	8.55808	8.54529	8.54089	8.6018	8.49676	8.64007	8.42115	8.62949	8.53788	8.59912	7.20845	8.23319	6.67038	7.85361	7.22565	6.81042	7.0214	8.23691	6.82785	7.09567	7.09273	6.94826	7.25163	7.27092	7.2284
ENSMUSG00000014198	-0.669484	0.0589689	-0.856654	-0.353404	0.768818	0.445398	-0.156	0.433354	0.0236398	-0.404638	-0.64316	0.0568332	0.0960805	-0.630007	-1.56442	-0.0798591	0.104409	-0.368976	-0.0853493	0.559288	0.638044	1.07982	0.300975	0.242469	1.05746
ENSMUSG00000014226	5.33385	5.63253	5.51368	5.75386	5.13314	5.70769	5.82455	5.39335	5.61937	5.19028	7.15615	6.11996	7.49456	6.65237	6.67176	4.79693	6.07233	6.96941	5.89769	6.18804	6.47985	6.03266	5.8543	5.6836	5.30309
ENSMUSG00000014232	4.06336	4.018	3.96353	4.27973	3.89494	4.19085	3.94584	4.09597	4.09255	4.13127	4.54084	4.77565	4.5564	4.74129	4.71221	4.69262	4.93737	4.25168	4.24628	4.44494	4.40621	4.28536	4.30747	4.4041	4.31933
ENSMUSG00000014243	0.897106	0.344933	0.883193	1.05629	0.507873	0.851664	0.869304	0.0882947	0.11273	0.933245	1.12309	1.31024	2.21731	0.912432	1.38488	1.18208	1.05553	2.46143	-0.44473	1.69063	1.60633	1.4766	1.20188	1.80419	1.22924
ENSMUSG00000014245	2.42525	2.42219	2.45756	2.58967	2.64074	2.36465	2.53938	2.6301	2.59465	2.45697	3.06534	2.80729	3.42141	3.01814	2.7591	2.85567	2.78848	3.33094	2.80231	2.65092	2.51386	2.33414	2.56438	2.48235	2.40247
ENSMUSG00000014294	4.93387	4.8591	4.99087	5.51519	4.79535	5.44479	5.26936	5.16536	5.17267	5.13149	6.25668	6.42601	5.79174	6.31379	5.93282	5.91657	5.45432	6.2671	5.10451	5.49142	5.20898	4.69403	4.22736	5.13982	4.79202
ENSMUSG00000014301	2.50371	2.21229	2.26787	2.84416	2.61245	2.74783	2.12786	2.08943	2.64189	2.64253	3.66558	2.81629	2.5699	2.82772	3.31589	3.37546	3.2673	3.75493	2.43326	2.04811	2.22862	1.84783	1.12733	1.58669	1.69804
ENSMUSG00000014303	1.78909	2.0101	1.99576	1.75824	2.37978	1.49514	1.45155	2.11006	1.944	2.1136	1.9264	1.84203	3.22339	1.49522	0.690765	3.05975	2.89713	1.2798	2.00762	0.666911	1.08156	0.670577	0.692093	0.73602	1.38575
ENSMUSG00000014313	5.89392	5.90238	5.94802	6.52016	5.78547	6.36386	6.23674	6.08446	6.18414	6.04193	7.3657	6.85402	6.92533	6.90089	7.17774	6.32306	6.86725	7.26963	5.89302	5.90455	5.78918	5.4152	5.19535	5.77221	5.49745
ENSMUSG00000014329	1.36126	1.30969	1.12729	0.802681	1.19188	1.20093	0.785685	0.323128	0.691437	1.21126	-0.558886	-0.210174	-0.396271	1.80374	-0.0285482	0.978417	1.51711	0.125749	1.2857	1.63056	1.6803	1.50989	2.0452	1.81402	1.6611
ENSMUSG00000014349	5.70523	5.69124	5.67999	5.92849	5.71233	5.94273	5.75402	5.89504	5.88363	6.0222	6.3653	6.07404	6.02728	6.22896	6.30595	5.94807	6.06283	6.87977	5.56406	6.32637	6.25174	5.95646	5.86228	6.20578	5.96493
ENSMUSG00000014353	5.48176	5.35677	5.32705	5.2199	5.25635	5.33118	5.24296	5.02676	5.17359	5.31598	4.39725	5.06871	4.72027	4.89902	5.02801	6.08169	5.29754	4.94957	5.39486	5.489	5.45292	5.57941	5.50455	5.59159	5.34665
ENSMUSG00000014355	7.68316	7.75697	7.76677	7.94722	7.82294	7.9882	7.94768	7.77007	7.76171	7.77468	8.40769	8.16757	8.38894	8.22408	8.09663	7.43389	7.95971	8.06766	7.68247	7.82509	7.75714	7.72413	7.50524	7.63521	7.58003
ENSMUSG00000014361	0.465223	0.455433	0.563152	-0.352248	0.228589	0.164132	0.272063	0.318779	-0.305496	0.0648046	-1.1801	-1.09877	-0.526444	-0.53562	-1.39377	-0.389271	-0.407094	-0.555484	0.544778	0.266696	-0.217286	0.534004	0.530504	0.0297512	0.460314
ENSMUSG00000014402	4.98825	5.00042	5.06018	5.19403	4.8802	5.18732	5.15603	5.12868	5.19389	5.03484	5.46117	5.1054	5.23211	5.47176	5.40425	5.11208	5.17181	5.62414	4.87963	4.9659	4.65304	4.63307	4.66642	4.88556	4.7563
ENSMUSG00000014418	5.29576	5.33304	5.3735	5.29241	5.3138	5.40113	5.49443	5.34914	5.45261	5.32765	5.80257	5.51573	5.08346	5.58336	6.5332	5.23239	5.83247	5.73907	5.968	5.70347	5.64026	5.66677	5.76813	5.84748	5.71609
ENSMUSG00000014426	6.12621	6.26433	6.37101	6.46331	6.25784	6.39659	6.51332	6.34293	6.49512	6.3143	6.26791	6.86816	5.92586	6.93681	6.85105	7.06958	7.21377	6.51486	6.46547	6.0865	5.96183	5.9997	5.67679	6.01951	5.73919
ENSMUSG00000014444	5.18819	5.34697	5.28469	5.36278	5.5059	5.3094	5.60482	5.53935	5.63203	5.08499	6.57653	5.74993	6.56873	6.15024	5.59472	4.34941	6.02406	6.43901	5.63425	6.35856	6.32225	6.39903	6.20614	6.47329	6.45434
ENSMUSG00000014453	7.67291	7.51531	7.66228	7.95858	7.67643	8.0726	7.8823	7.91073	7.95427	8.04675	4.67225	7.51094	8.04649	7.2734	8.56818	0.640891	0.721854	5.76882	6.52939	8.63626	8.27489	8.28391	8.04445	8.63228	8.52351
ENSMUSG00000014470	3.94736	3.77803	3.77642	4.16226	3.7983	4.14213	3.81215	3.86531	3.9357	4.08534	4.13366	4.60966	4.82045	4.32849	4.83902	5.25499	4.59912	3.7894	3.83799	4.32873	4.25355	4.04101	3.99382	4.45071	4.25857
ENSMUSG00000014496	6.02905	5.86571	5.95151	6.3056	6.18232	6.10594	5.98382	5.96986	5.9242	6.14901	6.7525	6.6997	6.05707	6.68585	7.83635	7.19265	7.47837	6.5438	5.98165	5.40303	5.07315	5.03354	5.05616	5.2603	5.4334
ENSMUSG00000014498	6.13906	5.86796	5.92173	6.04494	6.51507	5.9971	6.14002	6.50542	6.43732	6.27725	7.28542	6.39596	7.28536	6.35969	6.40793	6.62304	6.36933	6.67829	6.01352	5.51999	5.37359	5.631	5.76489	5.72032	5.99525
ENSMUSG00000014503	2.50591	2.57895	2.65131	2.5398	2.62144	2.41662	2.43969	2.16984	2.27483	2.49852	2.20517	3.11014	1.76228	3.33762	2.52335	3.63506	2.92504	2.28412	2.96989	2.00302	2.29317	2.18668	2.42599	2.39276	2.6147
ENSMUSG00000014504	4.47233	4.4115	4.44326	4.70345	4.46115	4.63684	4.45777	4.55463	4.50678	4.52122	5.28586	5.2359	5.12552	5.48605	4.98802	5.33708	4.60807	5.13596	4.78269	4.53463	4.47995	4.3125	4.34521	4.62926	4.47319
ENSMUSG00000014529	-1.12225	-1.49952	-0.979766	-1.55188	-0.75001	-1.22579	-1.05465	-1.08397	-1.0135	-0.965295	-2.39122	-1.82438	-0.751225	-2.91408	-2.28551	-0.342436	-2.11879	-2.8029	-2.10664	-2.28653	-1.78035	-3.38624	-1.21847	-2.24024	-1.17471
ENSMUSG00000014542	0.188569	0.145093	0.382579	0.663237	0.0812475	0.489094	0.750427	1.0125	0.977613	0.780436	-2.22741	-1.23308	0.345549	-0.0810544	2.64003	2.63341	-0.272792	-0.400761	0.523561	-6.39152	-6.19457	-6.60555	-6.54631	-6.5401	-6.50547
ENSMUSG00000014547	3.59962	3.54452	3.51718	3.53772	3.4812	3.39808	3.32245	3.16774	3.46939	3.42846	2.11473	3.20431	1.63006	2.998	3.34906	2.92686	2.41981	2.1245	2.29585	4.99166	4.86864	4.87127	4.64812	4.95252	4.87116
ENSMUSG00000014550	4.99408	4.84566	5.05692	5.11141	4.9	5.27183	5.02527	4.89986	5.002	5.12012	5.42598	5.45752	5.50148	5.30448	5.48702	5.66822	5.33451	5.19397	5.21557	5.50177	5.46598	5.36855	5.17495	5.50224	5.22356
ENSMUSG00000014551	5.20294	5.24545	5.20288	5.17991	4.88007	5.02885	5.38378	5.25063	5.31696	4.89665	5.77752	5.18957	5.28613	5.49592	5.20434	4.50284	5.28892	5.65474	5.54935	5.13143	5.15546	5.17235	5.10308	5.15138	4.91588
ENSMUSG00000014554	3.81908	3.83223	3.84982	4.16228	3.68802	4.12301	3.98948	3.98764	4.17664	4.01715	4.11007	4.33344	3.70998	4.2652	4.22702	3.35731	4.28928	4.1832	4.52698	5.17692	4.92891	4.84519	4.64661	4.96819	4.93697
ENSMUSG00000014592	3.242	3.31164	3.19027	3.11486	3.44494	3.12761	3.31935	3.24854	3.28495	3.12502	3.31612	3.1122	3.69265	3.10647	3.07288	4.00012	3.18181	2.91446	3.31031	3.03728	3.1477	3.02972	3.18723	2.97393	3.24813
ENSMUSG00000014599	3.84318	3.34404	3.43891	3.43345	3.29196	3.5176	3.42822	3.39767	3.39494	3.82703	4.36256	4.72848	2.98165	5.44392	6.30116	6.60421	5.55145	6.64308	5.69141	2.59433	1.98036	2.41959	1.83307	2.0411	1.94986
ENSMUSG00000014601	5.73717	5.52748	5.61154	5.88119	5.73473	5.99079	5.75402	5.75953	5.60621	5.96872	5.63678	6.28531	5.49833	6.07052	6.38465	6.20081	6.21115	6.12094	5.35194	6.01549	5.78522	5.71789	5.62121	5.93717	5.80115
ENSMUSG00000014602	-2.48498	-1.88123	-1.45484	-2.80742	-2.56077	-2.05674	-2.735	-2.7763	-2.86986	-4.30829	-3.21617	-2.80355	-2.61576	-3.24056	-3.28468	-2.49436	-3.36802	-3.85132	-2.30023	-2.10718	-3.21905	-2.35237	-2.46548	-2.60794	-2.1519
ENSMUSG00000014606	5.42656	5.26333	5.36612	5.81382	5.31069	5.7532	5.58316	5.47818	5.46637	5.67681	5.51989	6.04931	5.0477	5.81823	5.94513	4.68559	6.1884	6.28068	4.86125	6.39389	6.13775	5.87398	5.42146	6.13475	5.9786
ENSMUSG00000014609	-0.972586	-1.87985	-1.64984	-1.68983	-2.20998	-2.01341	-0.765411	-1.22796	-0.935851	-1.65899	-2.04684	-2.06707	-1.86205	-2.78801	-1.85943	-1.58482	-1.62169	-0.728815	-2.85281	-2.48463	-0.985112	-1.39609	-1.79142	-1.2547	-0.724111
ENSMUSG00000014633	3.44209	3.87916	3.83403	4.17296	3.67819	3.91559	4.00924	3.7859	3.72535	3.14177	5.0493	4.49609	4.64942	4.73949	4.03899	3.54605	3.89163	4.33682	3.98324	2.22901	2.07239	1.66441	1.82683	1.93968	1.31198
ENSMUSG00000014668	6.41394	6.34039	6.38656	6.56882	6.35667	6.63774	6.51598	6.59147	6.51946	6.62105	6.42821	6.35536	5.76277	6.35753	6.5185	6.43325	6.2431	6.70647	6.30476	6.07089	5.96961	5.85106	5.92778	6.17402	6.01706
ENSMUSG00000014686	-0.444243	-1.50171	-0.88305	-0.714663	-0.794847	-1.27533	-1.46902	-1.23353	-0.785825	-0.726783	-1.74198	-0.191673	-0.323627	-0.685646	2.13611	0.142636	-1.41253	-1.63955	-2.02969	2.13131	2.11551	1.86443	2.31754	2.28116	2.70323
ENSMUSG00000014725	0.144144	0.518714	0.383072	0.0723746	0.121379	0.0365847	0.357849	0.0473798	0.141909	0.331531	-1.04078	-0.705266	0.0512695	-1.0355	-0.656485	0.131417	-0.485219	-0.82289	0.517525	-0.0338902	0.186211	0.300039	1.14616	-0.0209313	0.756953
ENSMUSG00000014747	0.0787714	-0.121663	-0.205662	-0.271517	0.715811	0.223633	-0.575934	-0.175377	-0.445307	-0.436593	-0.233661	-0.568259	1.33224	-0.735458	-0.657291	2.60412	-0.608141	-0.555484	1.23638	-0.0164762	0.335323	-0.0663886	-0.0189599	-0.444631	0.262714
ENSMUSG00000014748	5.33736	5.26554	5.17139	5.54593	5.4018	5.516	5.4077	5.48701	5.48649	5.44302	6.09903	5.88521	6.13011	5.88412	6.34905	6.97392	5.83477	6.06568	5.98494	5.38573	5.09143	5.10902	5.07959	5.34958	5.1543
ENSMUSG00000014763	4.86765	4.96096	4.91817	4.91333	4.78942	5.1503	4.95868	4.80567	4.99424	4.97125	5.06353	5.09017	4.26822	5.1754	5.21126	4.69759	5.45714	5.18979	5.22605	5.90339	5.94722	5.89604	5.73185	6.05399	5.901
ENSMUSG00000014767	5.43564	5.74773	5.63787	5.6152	5.83635	5.7784	5.70209	5.6035	5.72543	5.42947	5.93241	5.45802	5.69654	5.5841	5.46653	5.17957	5.53903	5.87518	5.59565	5.56328	5.54641	5.65666	5.63909	5.57983	5.66973
ENSMUSG00000014769	6.76925	6.77528	6.80024	7.31012	6.48332	7.2555	7.10376	6.95204	7.02161	7.08687	8.13461	7.66285	7.47387	7.47457	8.08148	7.37097	7.30631	8.19277	6.57908	7.17323	6.97958	6.59213	6.13777	6.85904	6.57351
ENSMUSG00000014771	3.91404	3.9067	3.76234	4.3461	3.71731	4.45461	4.27674	4.13089	4.21281	4.13734	5.84409	4.51785	5.61893	4.41797	5.30004	3.47913	4.54472	5.78	3.48128	4.23603	4.27172	3.89016	3.71532	4.19107	3.84558
ENSMUSG00000014773	1.0258	0.541578	0.936646	0.0319228	-1.05204	-0.300879	0.419291	-0.26063	-0.38985	0.171212	-2.04684	-1.46134	-3.93244	-1.27719	-0.977856	-2.68938	-0.726701	-0.565368	-3.51355	2.47232	2.17578	1.76638	1.59657	1.97879	1.93922
ENSMUSG00000014776	-2.65052	-1.33978	-1.23309	-3.88441	-2.3888	-3.77351	-2.18342	-2.1247	-3.26778	-3.44806	-1.63741	-2.79748	-3.55609	-3.07839	-3.1048	-1.69995	-2.17455	-3.12431	-2.52786	-1.94123	-6.19457	-3.00612	-3.04953	-3.28573	-1.63726
ENSMUSG00000014778	4.45296	4.56103	4.48331	4.21888	4.68479	4.39829	4.62413	4.8022	4.75743	4.43638	4.9018	4.45384	5.0417	4.72338	4.75952	4.02997	4.79942	4.98292	4.55016	4.51141	4.48797	4.61657	4.61277	4.71792	4.71775
ENSMUSG00000014782	0.211838	0.359217	0.0739482	-0.0199778	0.310273	-0.0306842	-0.0591426	0.279519	0.581684	-0.164221	2.4987	0.758101	2.40741	1.19599	0.643068	1.02322	1.26142	2.05199	0.83045	-1.18206	-1.33658	-1.11369	-0.818391	-1.2547	-1.46108
ENSMUSG00000014786	1.74988	2.04923	1.77744	1.83942	2.12329	2.2053	2.5489	2.33562	2.18947	1.68464	4.06415	3.39094	5.15237	3.9972	3.67751	2.60819	3.7185	4.30812	3.15238	0.0842178	0.434791	-0.129814	0.0830451	-0.0323097	0.751917
ENSMUSG00000014791	2.68692	3.03781	3.07229	2.93502	3.37023	3.23271	2.8835	3.05235	3.04425	2.79447	2.51316	2.78658	2.75147	2.86093	2.61553	2.90303	3.542	2.45469	3.28437	3.56248	3.51204	3.70165	3.29842	3.50653	3.86848
ENSMUSG00000014813	0.71366	0.744431	-0.124381	-0.625699	0.640121	0.0372198	-0.120142	0.398618	0.0542339	-0.223603	-1.74198	-0.757737	-0.421474	-1.44921	-2.00382	-0.196946	-0.554529	-1.75984	0.0466585	-0.558626	-0.906546	-0.722904	-0.0705781	-0.810133	-0.946622
ENSMUSG00000014837	3.72444	3.33214	3.32764	3.0395	3.34208	2.74682	3.20848	3.38741	3.28683	3.33581	2.93827	2.57635	2.32528	2.61559	2.34289	1.97969	2.66253	2.71947	3.14975	2.46531	2.58749	2.64141	2.72202	2.71571	2.63952
ENSMUSG00000014846	-1.13976	-1.20653	-1.54134	-1.34702	-0.73627	-1.19306	-1.08917	-1.56931	-1.09122	-0.997389	-1.53845	-0.716762	-1.04126	-2.08028	1.7276	0.667187	-0.147134	2.78355	0.77128	-0.679358	-1.26463	-0.672883	-0.865232	-1.38422	-0.682626
ENSMUSG00000014850	7.02029	6.99735	6.92721	6.9695	6.91439	7.02394	6.93669	6.75968	6.81196	6.93116	6.55055	6.29348	6.30009	6.27781	5.93873	6.304	6.10376	6.5257	6.15381	5.42077	5.40065	5.57751	5.55737	5.52982	5.37043
ENSMUSG00000014852	-0.485959	-0.618915	-1.07764	-0.6752	-4.11922	-2.70016	-0.765411	-1.47413	-1.29279	-1.27711	-6.1343	-3.78327	-3.44701	-2.96858	-3.92982	-2.83858	-5.02768	-1.23683	-4.23133	-1.53353	-0.702713	-1.55616	-1.33686	-1.39497	-1.9722
ENSMUSG00000014856	3.78243	3.86347	3.85439	4.2012	3.7007	4.17007	4.23538	3.94947	4.25316	3.87959	4.79043	4.33529	4.40694	4.61207	5.04839	3.90081	4.56115	5.04845	3.97815	4.34573	4.2988	4.19986	4.12798	4.44218	4.35173
ENSMUSG00000014859	5.14125	5.07028	5.19337	5.43889	5.39657	5.4694	5.25306	5.62782	5.5641	5.29627	6.07363	5.38128	6.11877	5.76681	5.67714	4.12898	5.26119	5.71201	5.01518	5.08067	4.98969	5.00778	5.01595	5.25147	5.17093
ENSMUSG00000014867	6.19687	6.11702	6.16152	6.57761	5.99439	6.41268	6.34618	6.17604	6.2902	6.34048	6.83215	7.01169	6.70574	6.89059	7.21782	6.55801	6.56156	7.03386	5.8563	6.7905	6.60588	6.34547	5.99245	6.6387	6.30099
ENSMUSG00000014873	3.53983	3.37715	3.51936	3.73617	3.42057	3.74187	3.49279	3.28231	3.22037	3.53242	4.67258	3.89456	4.05289	4.09084	4.38586	3.69199	4.38592	4.93521	3.69237	4.27343	4.4788	4.28243	4.41776	4.55281	4.44971
ENSMUSG00000014905	6.33463	5.47463	5.93302	5.55859	4.12221	4.59627	5.43753	4.73936	4.89212	5.34807	4.31376	4.40854	4.01565	4.80878	4.74456	4.74114	4.22908	5.41573	4.74872	5.32741	5.58638	4.83368	4.94493	5.38423	4.20099
ENSMUSG00000014907	3.3789	2.89233	3.10505	3.49243	3.11004	3.17359	3.37742	3.38139	3.44703	3.33691	4.79413	3.78111	4.62139	4.06182	4.27475	3.84144	4.12764	4.46555	3.47042	2.47543	2.64778	2.26156	2.41062	2.50155	2.25922
ENSMUSG00000014932	2.38243	2.13465	2.00768	1.96859	2.11904	2.04975	1.87323	2.00423	2.02142	1.97749	1.12716	2.75875	1.02002	2.44559	0.34008	5.65617	4.78661	2.3607	2.11781	2.27505	2.17438	2.36766	2.95129	2.33412	2.35714
ENSMUSG00000014956	8.11868	8.17293	8.19958	8.24378	8.04045	8.19528	8.13904	8.09919	8.02612	8.10687	8.89879	8.75457	8.43362	8.98006	9.01931	8.05785	8.94679	8.63943	7.51571	7.46793	7.54038	7.14097	7.21381	7.38626	7.07939
ENSMUSG00000014959	5.57589	5.47048	5.59257	5.71058	5.45415	5.7859	5.60964	5.59693	5.60324	5.68873	6.05572	6.07656	6.22222	6.05661	6.24897	5.61473	5.71504	6.23083	5.65134	6.40986	6.24373	6.25228	6.10515	6.43213	6.06877
ENSMUSG00000014980	3.23505	3.35844	3.26348	3.78384	3.6082	3.79311	3.80858	3.83636	3.94008	3.4714	4.7362	4.22823	3.87005	4.5436	4.31669	3.30607	4.15275	4.49099	4.06305	3.25221	2.99205	3.05641	3.02851	3.3034	3.12018
ENSMUSG00000015001	-1.70955	-2.44814	-1.93935	-1.58855	-2.37045	-2.49883	-2.89786	-1.0675	-1.57109	-2.17982	-2.43386	-1.83574	-3.08444	-2.96858	-1.72819	-1.04717	-2.70575	-2.37651	-1.69527	-4.80655	-4.6096	-3.43562	-1.59212	-1.89625	-2.11315
ENSMUSG00000015002	6.78285	6.81448	6.78327	7.0702	6.76013	7.13354	6.9248	6.82176	6.87152	7.09524	6.84828	7.06911	6.39792	7.04641	7.83018	7.02145	7.15635	7.32203	6.84034	7.01409	6.84303	6.76944	6.57698	6.89025	6.63066
ENSMUSG00000015013	3.81247	3.79067	3.81307	4.3726	3.84808	4.16036	4.04142	3.96717	3.9957	4.21092	4.5431	4.33093	3.63384	4.13828	4.25922	3.90176	4.57798	4.85072	4.01827	4.44668	4.28988	3.85539	3.69085	4.26641	4.07234
ENSMUSG00000015016	3.13135	3.06367	3.06342	3.4435	3.51143	3.35511	3.17238	3.51926	3.30362	3.53034	3.67218	3.74194	4.04957	3.87224	3.48196	3.85359	3.95745	3.71858	3.85547	3.84727	3.5675	3.6503	3.43318	3.70976	3.84448
ENSMUSG00000015023	5.62914	5.52654	5.5506	5.8598	5.80987	5.74544	5.68484	5.8373	5.77509	5.76284	6.76248	5.93014	6.4645	6.16539	6.18746	5.68553	5.66043	6.24445	5.74169	5.13293	5.1278	4.87418	4.9879	5.17758	5.08799
ENSMUSG00000015027	4.5909	4.36655	4.43984	4.79266	4.59304	4.89483	4.55419	4.49421	4.50374	4.75048	5.52622	5.73312	4.77948	5.2168	5.67093	4.76158	4.96972	5.27266	4.25321	4.6918	4.54997	4.36317	4.20743	4.62935	4.60595
ENSMUSG00000015053	-4.43202	-7.30612	-3.52431	-5.14926	-6.45791	-4.0838	-6.5983	-3.73046	-4.31832	-4.38145	-6.1343	-6.59063	-4.6694	-4.06812	-6.25175	-2.63213	-5.76465	-4.69844	-4.96829	-6.39152	-6.19457	-4.28362	-6.54631	-6.5401	-6.50547
ENSMUSG00000015083	0.897106	0.898453	0.672086	0.790906	0.721998	0.671092	0.963941	0.61531	0.810963	0.961956	0.784565	0.971615	0.984041	0.831889	0.256045	1.36185	1.58408	0.856147	1.1541	1.10833	1.10006	1.366	0.953534	1.20809	1.40742
ENSMUSG00000015087	5.53193	5.47988	5.58635	5.78777	5.59572	5.78861	5.56041	5.52899	5.55128	5.63369	5.98801	5.98774	6.41785	6.07291	6.06917	5.80223	6.01238	5.99318	5.80845	5.4251	5.34473	5.25216	5.27354	5.56437	5.42012
ENSMUSG00000015090	-2.84706	-3.21866	-2.78735	-4.30126	-4.13598	-2.94629	-4.27637	-2.81293	-3.95575	-3.53345	-2.67487	-3.78327	-3.08444	-4.55354	-6.25175	-3.36909	-3.89018	-3.11348	-6.55325	-3.22159	-3.02464	-2.51808	-6.54631	-3.37018	-3.04604
ENSMUSG00000015092	4.97695	4.9551	5.13747	5.51483	4.82344	5.41246	5.30143	5.196	5.33504	5.137	5.95084	5.7639	5.29975	5.75684	5.72946	4.61765	5.59602	6.20418	5.02936	5.88955	5.86309	5.43234	4.94604	5.65987	5.41823
ENSMUSG00000015093	2.03722	2.32142	2.14811	1.83031	1.53644	1.44603	2.16657	1.24427	1.4096	1.36808	0.685881	1.046	0.565815	1.38662	1.48296	2.26511	1.20114	1.06532	0.897957	1.80324	1.82224	1.70279	1.35456	1.53136	1.82096
ENSMUSG00000015094	-0.672394	-0.814969	-1.32759	-1.47807	-0.896746	-1.07472	-1.22098	-0.52627	-1.5018	-0.736964	-1.64548	-1.85731	-1.78274	-2.69449	-3.36883	-1.81008	-1.32252	-0.92707	-0.609143	-2.86052	-0.606187	-1.19502	-0.78479	-1.52299	-1.97003
ENSMUSG00000015095	4.54309	4.45671	4.54217	4.86164	4.68307	4.89452	4.70831	4.74626	4.70936	4.91339	5.06353	5.27146	5.31251	5.22057	5.47211	5.40148	5.50835	5.16456	4.83541	5.10446	4.89091	4.84122	4.80548	5.14332	5.16541
ENSMUSG00000015112	2.11922	2.17667	2.15376	2.94399	2.53173	3.44218	3.03859	2.66676	2.87559	2.80208	4.67386	5.15341	3.28285	5.18724	5.3271	5.06138	5.25709	5.04306	4.40544	-1.02925	-0.106662	-0.221722	-0.218104	-0.516304	-0.125964
ENSMUSG00000015120	7.68894	7.67327	7.63504	7.91978	7.56143	7.96711	7.86018	7.58875	7.67451	7.69922	8.16921	7.90463	8.34487	8.12241	8.3127	8.54909	8.1297	8.28722	7.38007	7.55156	7.42657	7.21548	7.0089	7.44351	7.21775
ENSMUSG00000015126	2.96651	2.88671	2.90271	3.34147	2.97365	3.26471	3.32119	3.06302	3.36219	3.05551	4.12646	3.50556	4.29826	3.59204	4.09318	3.76361	3.86671	4.17258	3.05111	3.29886	3.20181	2.89918	3.07645	3.41099	3.44079
ENSMUSG00000015127	5.03346	4.97085	4.88347	4.75526	4.99746	5.01877	4.8698	4.80911	4.85029	4.96063	5.05095	5.92558	5.7256	5.71897	5.23538	6.27614	6.11018	4.75852	5.75694	5.09065	4.89918	4.97809	4.94856	4.98923	4.99678
ENSMUSG00000015133	5.29746	5.14646	5.22073	5.22492	5.38903	5.06477	5.07573	5.13329	5.2669	5.17502	5.52052	-1.14964	5.80396	1.62309	5.62805	-0.596808	4.48544	5.30094	4.3111	5.96034	6.02405	5.95387	5.8671	6.0625	6.01582
ENSMUSG00000015134	1.06902	0.828361	0.716902	0.771867	0.985838	0.841803	0.825735	0.667977	0.785877	0.387677	0.462692	-0.949251	0.364096	-0.195104	-0.613193	-0.219486	0.0363834	1.131	0.481787	0.0271057	-0.106029	-0.332865	0.18918	0.125395	0.2137
ENSMUSG00000015143	0.460937	0.110043	0.672086	-0.132038	-1.03165	-0.383356	0.456981	0.675838	0.866087	0.9761	-1.88637	0.229552	0.601481	1.55498	1.94422	4.46929	4.12429	-1.75984	0.736163	2.06169	2.14452	1.40938	1.21524	1.58973	2.40993
ENSMUSG00000015149	4.30677	4.23808	4.16964	4.17812	4.2265	4.25253	4.11788	4.4304	4.32741	4.39387	4.21277	4.36894	3.86844	4.62039	4.33825	4.6314	4.50401	4.46474	4.45815	5.02578	4.99094	4.80566	4.54607	5.09012	4.94289
ENSMUSG00000015165	8.0147	7.96538	8.03246	8.23501	8.22151	8.38019	8.19759	8.31586	8.16963	8.22343	8.74083	8.48656	8.84806	8.71836	8.67709	7.7255	8.26098	8.50189	7.81314	7.85456	7.94267	7.6654	7.64189	7.83988	7.90266
ENSMUSG00000015176	5.18673	5.20143	5.23687	5.71136	5.23078	5.89777	5.62721	5.43249	5.49661	5.34272	7.33191	6.27684	7.3168	6.85426	6.64364	3.57342	6.26614	7.02621	5.5172	6.06047	6.11349	5.53815	5.40534	5.86583	5.72004
ENSMUSG00000015189	5.39103	5.35232	5.3354	5.5244	5.22113	5.50004	5.51837	5.24459	5.4501	5.43905	5.44643	6.17072	4.19169	6.12294	6.05118	6.39523	6.34203	5.39827	6.27825	5.6903	5.53037	5.5033	5.5481	5.62449	5.39048
ENSMUSG00000015202	3.7469	3.74169	3.77439	3.81016	3.6675	3.70411	3.79079	3.69113	3.79988	3.80936	5.07088	4.47479	2.40741	4.72955	5.60429	5.75244	5.11366	5.42093	2.60409	3.13008	3.15637	3.07569	3.13844	3.12345	2.72094
ENSMUSG00000015214	5.70932	5.6417	5.65753	6.00771	5.6159	6.09885	5.94207	5.73872	5.77613	6.06377	7.08895	6.08863	6.07795	5.96747	6.88187	7.41999	5.91087	6.96141	5.61254	5.98271	5.90314	5.65096	5.49836	5.93639	5.60925
ENSMUSG00000015217	5.7824	5.79523	5.72888	6.3712	5.82886	6.4488	5.9945	5.94285	5.77565	5.86464	6.34419	6.50066	6.65888	6.74219	6.46656	5.85409	6.3164	6.18986	5.02083	2.95319	3.01937	2.58847	2.86855	2.69373	2.96373
ENSMUSG00000015222	2.88811	2.68682	2.94057	2.9954	2.92795	3.04342	3.06169	2.51112	2.75544	3.35596	2.97161	0.876978	2.60672	1.51255	-3.92982	4.76647	3.20977	1.75551	-0.110311	-1.63663	-1.43968	-1.56115	-0.171272	-0.609367	0.0336881
ENSMUSG00000015224	1.90069	2.09689	2.05731	2.32809	1.75641	1.77915	1.89755	1.54669	1.92145	2.11999	-6.1343	4.1584	-6.25436	3.50499	-6.25175	5.02367	4.03031	-6.2834	2.42116	-6.39152	-6.19457	-5.02058	-6.54631	-4.95514	-6.50547
ENSMUSG00000015243	7.21984	7.20644	6.93569	6.27879	6.36127	6.55446	6.22924	6.30036	5.81299	7.57775	0.205552	6.35719	2.63742	4.30382	-2.79232	7.79881	5.94688	3.29591	5.22441	8.79317	8.86423	8.61729	8.12219	8.38085	8.22346
ENSMUSG00000015247	4.56742	4.48138	4.55902	4.92729	4.30281	4.88141	4.68073	4.61087	4.74969	4.80887	5.35605	4.5393	4.57615	4.62088	5.07524	3.70296	4.52576	5.53558	3.76303	4.84031	4.59415	4.40498	4.25054	4.7261	4.31071
ENSMUSG00000015289	3.24978	3.32228	3.30387	3.77244	3.35778	3.71393	3.52082	3.47629	3.45217	3.48699	3.75196	4.18742	4.36326	4.08636	3.8277	2.93001	3.98654	3.91129	2.98056	3.64997	3.51605	3.06838	2.86018	3.57335	3.38173
ENSMUSG00000015290	3.88889	3.78147	3.91836	4.26871	3.97056	4.17308	4.04177	4.07501	4.18104	3.86908	4.58084	4.2488	4.05046	4.65618	4.46678	3.93066	4.3905	4.65513	3.8699	3.91234	3.72049	3.45895	3.51803	4.0071	3.86647
ENSMUSG00000015291	6.79502	6.65808	6.64285	6.53445	6.82144	6.59179	6.75286	6.98435	6.90121	6.8163	6.32963	6.04721	6.08157	6.90076	6.20921	6.69706	6.65298	6.86482	6.97748	6.28003	6.00686	6.16245	6.37392	6.45626	6.54931
ENSMUSG00000015305	3.55703	3.61961	3.62646	3.57184	3.46853	3.68189	3.68928	3.63749	3.63568	3.44483	-3.81235	0.756849	2.89677	1.62773	0.489783	2.37067	3.44156	1.73346	2.26492	-0.663316	-0.466262	-0.674747	-0.930251	-1.04781	-0.776933
ENSMUSG00000015312	4.75731	4.72213	4.22835	4.27407	3.45647	4.16508	4.71061	3.82498	3.85803	4.3266	4.23093	3.75921	5.25887	3.95663	1.42773	2.40643	3.426	4.85423	1.39511	4.29936	5.10979	3.7487	3.61482	4.26966	4.112
ENSMUSG00000015314	7.78579	7.77818	7.8076	7.86227	7.75142	7.94316	7.948	7.87501	7.92768	8.00271	7.21992	8.03135	7.30586	8.13411	8.01623	7.89668	8.24864	7.60149	8.75666	6.91213	6.79059	6.6237	6.71715	6.84678	6.91558
ENSMUSG00000015316	0.731603	0.719399	0.401242	0.515343	-0.138585	0.702172	0.767457	0.32586	0.342609	0.984883	-0.782531	2.37401	0.673994	3.1997	2.34166	1.71454	2.0181	-0.875602	1.30497	5.84547	5.0583	5.35063	4.21576	5.79855	5.484
ENSMUSG00000015335	2.14994	1.82574	2.02239	2.34729	2.41553	2.75667	2.23142	2.43277	2.58685	2.48891	2.63057	2.42896	2.73112	2.60633	3.08141	2.53512	2.66302	2.81726	2.33853	2.57138	2.42382	1.95287	2.24485	2.64725	2.68188
ENSMUSG00000015337	0.30095	0.236162	0.502942	0.862903	-0.249297	0.854588	0.214106	0.477815	0.471755	0.368747	2.85214	1.4144	2.94055	1.39306	1.52355	-0.397037	1.50376	2.05715	0.817511	2.11362	1.85041	1.36301	1.33593	2.10485	2.06727
ENSMUSG00000015340	4.98457	4.43155	4.50972	5.38154	4.7313	5.11539	4.65022	5.31059	5.23545	6.42058	1.48775	4.75865	2.49718	4.03966	7.6073	2.95883	1.40194	1.33865	5.59618	8.68826	8.52915	8.22036	8.00173	8.55203	8.48565
ENSMUSG00000015341	5.57456	5.69073	5.65189	5.98054	5.54264	6.08605	5.82817	5.78651	5.85049	5.837	6.49411	6.22907	6.07872	6.29243	6.84451	5.83998	6.29968	6.54247	5.55684	5.88462	5.8688	5.62667	5.4867	5.75876	5.48606
ENSMUSG00000015342	3.61299	3.97517	3.77467	3.9935	3.97873	3.99668	4.14279	3.84733	3.86069	3.69827	4.61084	3.74939	1.70037	3.97407	3.01824	3.12549	3.01302	4.6944	3.00122	3.92989	3.93359	3.74706	3.88776	3.92073	3.53897
ENSMUSG00000015354	-0.800677	-1.29058	-1.23626	-1.37167	-1.18767	-1.38634	-2.27294	-1.44724	-1.4407	-1.64186	-0.713536	-1.51462	2.44933	0.267112	-2.55131	-0.561738	-2.05795	-0.95098	-0.56791	-1.26673	-1.28799	-0.819353	-1.25069	-0.57032	-0.473834
ENSMUSG00000015355	5.72659	5.68097	5.75826	6.08592	5.41515	6.22523	6.24307	5.92079	6.04503	6.18441	6.78773	6.33622	5.51589	6.3526	6.65044	4.91374	5.66737	7.23119	6.51703	6.9387	6.64837	6.46172	6.0928	6.7783	6.61233
ENSMUSG00000015357	4.9727	4.93556	5.00055	5.2972	4.82691	5.3012	5.09736	5.00085	5.10884	5.05443	5.55176	5.42444	5.57971	5.33976	5.64496	5.4975	5.37681	5.55381	4.88703	5.10484	5.17339	4.86257	4.7234	5.11855	4.76655
ENSMUSG00000015363	5.53169	5.3644	5.41194	5.74703	5.39814	5.7873	5.64006	5.63766	5.63438	5.75228	5.95857	5.96498	6.07768	5.98408	6.34311	6.08166	5.90815	6.20009	5.37903	6.2394	6.04693	5.92897	5.78064	6.3182	6.01231
ENSMUSG00000015377	3.39707	3.22234	3.26432	3.41984	3.58238	3.74783	3.43099	3.34159	3.30791	3.47529	3.53281	3.54252	4.35943	3.75298	3.88139	4.74812	4.15769	3.83683	3.53818	4.20001	4.1012	4.37531	4.67588	4.59625	4.57734
ENSMUSG00000015396	0.967153	0.653883	0.445315	0.545619	-0.785486	0.671092	0.367483	-0.300477	-0.280185	1.676	-6.1343	0.00928577	-1.86205	-0.107286	-3.08182	-1.49462	-0.841813	-1.75984	-0.178215	8.27632	7.97763	7.7402	7.09608	7.84596	7.54854
ENSMUSG00000015451	-1.02603	-0.372588	-0.76833	-0.608583	-0.391822	-0.0658737	-0.621021	-0.969653	-0.617881	-1.31232	-1.10461	-0.323841	0.0124224	0.128699	-0.898536	0.0903384	0.520792	-1.75984	-0.926319	0.0842178	0.206657	0.162637	0.903541	0.493319	1.11658
ENSMUSG00000015452	0.385605	0.818003	0.151254	0.179863	1.49046	1.20161	0.750427	0.913391	0.879949	0.572745	1.06537	1.29812	2.6005	1.53816	1.45561	4.29466	2.04485	0.430841	1.31093	0.116279	0.59985	0.760775	0.9049	1.12523	1.75662
ENSMUSG00000015461	5.13822	4.9703	5.08179	5.11542	5.26788	5.29515	5.18838	5.42463	5.34879	5.28779	4.76581	5.38128	4.95448	5.6784	5.09753	3.40203	5.14899	5.07909	4.99797	5.45358	5.29679	5.17786	5.01736	5.53236	5.37296
ENSMUSG00000015467	-1.08033	-0.619618	-1.07382	-0.551543	-0.0813842	-0.0284336	-0.765411	-0.421163	-0.821894	-0.36353	-2.67487	-0.250777	-0.218774	-0.101268	-2.79232	1.44727	0.182982	-2.03548	-0.36343	-1.74766	-2.49314	-1.248	-2.63826	-1.78522	-1.64617
ENSMUSG00000015468	0.838511	1.31227	0.852658	0.663237	1.39384	0.649559	0.802578	0.976127	0.822692	0.858863	-0.301408	0.279738	0.155027	0.473258	0.157642	0.119193	1.10572	0.255755	0.83045	1.21581	1.49892	1.68447	1.20188	1.64477	1.94161
ENSMUSG00000015474	2.18563	2.10115	1.81815	2.52175	2.11574	1.8279	1.59646	1.8711	2.08621	2.02794	-0.579709	3.34159	2.58169	2.54894	1.32568	4.10934	3.38425	1.11748	1.79104	0.294985	-0.217286	-0.129814	-0.523944	-0.517737	0.00232391
ENSMUSG00000015478	2.51516	2.45792	2.47557	2.69051	3.03718	2.74351	2.58002	3.09253	2.95596	2.68597	3.04811	2.6344	2.31266	3.35187	2.40313	0.978444	1.99301	2.50929	2.54655	2.1015	2.0836	1.84806	2.07872	2.31143	2.26785
ENSMUSG00000015484	-2.23038	-1.75153	-2.30192	-3.5643	-2.75747	-4.0838	-2.20598	-2.04241	-2.60211	-2.45545	-2.67487	-2.06707	-1.7308	-2.62754	-2.34486	-1.58482	-3.26215	-2.82397	-3.09382	-2.69108	-2.73513	-2.08199	-2.84587	-2.29218	-2.11315
ENSMUSG00000015488	4.46902	4.49702	4.46603	4.32082	4.58711	4.23514	4.44869	4.78695	4.7462	4.58665	3.9779	4.1276	3.91852	4.01525	3.96068	3.54089	3.77988	3.91258	3.88635	4.50829	4.41342	4.5069	4.64432	4.51924	4.60792
ENSMUSG00000015501	7.58104	7.30119	7.46954	7.46232	7.59396	7.40059	7.37638	7.52052	7.49205	7.77722	6.83992	6.7738	5.711	6.75887	7.43759	5.8723	6.5849	6.4711	6.30491	7.82945	7.56358	7.62275	7.4871	7.62595	7.6795
ENSMUSG00000015522	5.74565	5.54535	5.69911	5.54474	5.83984	5.61847	5.52523	5.94887	5.73799	5.84349	5.88115	5.86657	5.83087	5.77863	5.8566	5.95571	5.61502	5.43071	5.78384	5.48683	5.46942	5.39969	5.59605	5.56799	5.63191
ENSMUSG00000015533	-3.58402	-2.09667	-2.9938	-4.01176	-1.93435	-3.2358	-2.35037	-2.81293	-2.87775	-2.45545	-1.37941	-2.19831	-3.44701	-2.96858	-2.55131	-2.29109	-3.26215	-2.58296	-1.12699	-1.9992	-1.94664	-2.35762	-1.90246	-3.37018	-1.55127
ENSMUSG00000015536	4.23327	4.34502	4.28632	4.45138	4.42527	4.60217	4.45228	4.43011	4.35268	4.42901	4.84997	4.798	4.57286	4.36946	5.02954	4.9384	4.77308	4.99675	4.36623	4.36098	4.08198	4.09546	4.27418	4.21393	4.30209
ENSMUSG00000015542	3.05823	3.07867	3.18381	3.41069	3.08319	3.44759	3.03288	3.07832	3.03546	2.97081	2.80528	3.47681	2.98643	3.27808	3.23408	3.0098	3.26602	4.13128	2.61917	3.68396	3.49368	3.36168	3.17308	3.67057	3.57535
ENSMUSG00000015568	3.04983	2.97974	2.86852	2.26829	2.9447	2.08733	2.52672	2.7775	2.86988	2.48694	1.69533	2.18068	2.00972	1.66141	0.915042	2.51073	1.96565	1.34575	2.95806	2.50931	2.59041	2.97945	3.06304	2.53428	2.9234
ENSMUSG00000015575	5.13758	5.20796	5.10161	5.43594	5.00839	5.46426	5.3942	5.30976	5.40623	5.41162	5.71301	5.40458	4.93428	5.25285	5.60092	4.55025	5.01382	5.93277	4.96314	6.0148	5.88604	5.63363	5.36386	5.76989	5.52793
ENSMUSG00000015597	4.56855	4.27084	4.37521	4.32607	4.46913	4.57798	4.25267	4.3798	4.33017	5.13622	4.56527	7.03907	5.93144	6.38824	6.48866	6.37481	5.86729	3.44281	4.66652	8.43945	8.29258	8.22413	8.35611	8.45597	8.36359
ENSMUSG00000015599	0.817153	0.89139	0.617496	0.498487	0.773199	0.71313	0.344332	0.928471	1.18442	1.08689	-4.46233	1.24858	2.98373	1.88951	1.54439	1.5901	1.76804	-2.19588	0.429172	2.51873	2.27711	2.73739	2.84372	2.56306	2.8059
ENSMUSG00000015605	5.17494	5.00818	4.96977	5.34239	5.00408	5.36948	5.03968	4.92178	5.04017	5.26996	5.46049	5.6118	5.29205	5.5214	5.89514	4.76989	5.66842	5.59273	4.75338	6.12984	6.05247	5.75008	5.23546	5.90775	5.71461
ENSMUSG00000015619	0.229011	0.0613805	0.509933	-0.189962	0.0231003	-0.427636	0.291483	0.48503	-0.0282879	0.350144	-0.362244	-0.520769	0.304248	-0.385595	-0.287579	-0.0228703	0.0557912	0.569325	0.339066	0.499872	0.63547	0.814259	0.768755	0.231299	0.64566
ENSMUSG00000015627	1.10367	0.643587	0.340039	0.225966	0.314954	-0.0752407	-0.00380932	0.0821597	0.384654	0.199446	-0.425604	-0.413324	-0.476564	-0.860447	-1.40702	0.165698	-0.154249	-0.624329	0.517672	0.180821	-0.215902	-0.038434	0.189713	-0.0412159	-0.287686
ENSMUSG00000015647	0.385605	0.455433	0.465635	0.0910535	1.11952	-0.339634	0.272063	-0.330534	-0.384208	-0.103467	0.495059	0.123618	2.20916	-0.134003	-0.143225	1.30019	-0.111203	0.286451	-0.213404	0.208397	-0.172198	0.28927	-0.615574	0.8436	1.17401
ENSMUSG00000015653	0.798786	0.569361	0.222097	0.00260938	0.590189	0.00229666	0.191718	0.448694	0.140533	0.396504	-0.515533	-0.401661	-0.201292	-0.685013	-0.912345	0.693932	-0.923687	-1.21387	1.17889	0.15953	0.527401	0.578944	1.29748	0.397397	0.990968
ENSMUSG00000015656	10.4813	10.7705	10.7013	10.417	9.59055	10.1538	10.9927	10.2843	10.8167	9.87648	11.6391	11.0412	10.9105	11.4974	11.3389	10.3087	11.0397	11.78	10.272	11.1711	11.597	11.1286	10.4473	10.6942	10.0419
ENSMUSG00000015659	2.99774	2.91993	2.9005	2.87003	2.97209	3.06084	2.91902	2.78891	2.8612	2.97621	2.5061	2.31004	3.11755	2.72761	1.82873	3.15943	2.95588	2.49816	3.07499	2.61169	2.88545	2.86621	3.08861	2.81812	2.59524
ENSMUSG00000015668	3.77654	3.94019	3.81921	4.39082	3.79954	4.30751	4.05217	4.01549	3.97055	3.80597	4.32345	4.33316	4.0577	4.5466	4.34442	2.84774	4.33711	4.59921	3.18174	3.39673	3.26446	2.9823	2.9453	3.28667	3.10347
ENSMUSG00000015671	6.49139	6.51744	6.56478	7.06352	6.37211	7.01617	6.86609	6.68783	6.72632	6.83168	7.66965	7.20705	7.60707	7.18764	7.6389	6.80176	7.09081	7.70694	6.09531	6.7688	6.65646	6.33502	5.94712	6.57402	6.30164
ENSMUSG00000015672	4.16582	4.2167	4.35899	4.54559	3.95079	4.50692	4.48558	4.29178	4.29969	4.38999	5.02022	4.67446	4.30747	4.64556	4.86907	4.27073	4.7717	5.28529	3.90808	4.55857	4.41786	4.17729	4.21743	4.42766	4.27387
ENSMUSG00000015697	6.0625	6.14759	6.09397	6.23557	6.20336	6.37005	6.36542	6.17949	6.26787	6.14991	6.97514	6.42609	6.60473	6.63933	6.69944	5.84251	6.45914	6.82253	6.33931	6.09691	6.09895	5.98093	5.9374	6.11301	5.96063
ENSMUSG00000015702	-0.921056	-0.591873	-0.966316	-1.36266	-1.03165	-1.04817	-2.20598	-1.22796	-0.821894	-1.8454	2.81115	-0.44088	2.1677	-0.0552913	1.87237	-0.608281	-0.45479	2.10461	-0.324436	0.478849	0.700252	0.554324	1.09183	0.774108	1.14558
ENSMUSG00000015709	-4.39142	-3.37701	-2.9846	-4.2452	-4.82504	-3.20414	-4.96065	-3.66703	-3.41099	-4.36206	-4.51652	-3.38018	-2.74458	-3.40012	-6.25175	-2.61919	-3.42523	-2.77587	-3.04122	-2.9046	-3.34829	-3.14612	-3.34832	-4.14232	-2.99227
ENSMUSG00000015711	4.19661	3.96008	4.12355	4.43757	4.23819	4.42796	4.21307	4.14742	4.12522	4.61686	4.28039	4.44209	4.29734	4.27745	4.33227	4.64027	4.37021	4.67732	3.91129	4.08927	3.78985	3.7835	3.30388	3.88301	3.73889
ENSMUSG00000015714	5.16081	5.07461	5.09081	5.4059	5.13127	5.40766	5.29386	5.23692	5.25722	5.23436	6.52458	6.23413	6.3162	6.36308	6.84546	5.74956	6.29188	6.71888	5.34118	6.25482	5.97567	6.00939	6.09416	6.42658	6.22011
ENSMUSG00000015721	-1.91767	-1.02679	-1.36661	-1.12059	-1.30506	-0.888216	-1.07015	-1.42009	-1.6825	-0.956644	-2.65024	-3.08746	-0.617095	-1.49659	-2.77322	-0.840545	-1.96035	-1.85386	-0.0855472	-2.27498	-2.08205	-0.847761	-2.27296	-1.99967	-1.10943
ENSMUSG00000015733	7.42692	7.39749	7.43882	7.71224	7.23689	7.6186	7.54142	7.38049	7.40777	7.61026	7.81844	7.52481	7.6487	7.46799	8.06978	7.59153	7.28552	7.8881	7.3848	7.60743	7.46403	7.22323	7.01144	7.40702	7.1403
ENSMUSG00000015745	6.51035	6.35777	6.61623	6.70678	6.23536	6.71662	6.62072	6.59008	6.57552	6.53248	6.14734	5.83799	5.79378	5.89168	6.64439	4.2497	3.57891	6.50511	5.41505	6.86867	6.81963	6.59704	6.19368	6.74862	6.37622
ENSMUSG00000015747	4.18196	4.28213	4.34811	4.39261	4.17599	4.26227	4.49115	4.36229	4.50414	4.19371	4.5618	4.45445	3.30597	4.37424	4.52879	3.42532	4.09696	4.62273	3.95751	4.19251	4.01854	3.87928	3.67407	3.87458	3.94883
ENSMUSG00000015748	4.93593	4.99046	5.09293	4.99309	5.11434	5.12653	5.17166	5.05277	5.1082	4.87284	5.54756	4.753	5.47128	5.52744	5.14897	4.0635	4.84913	5.18948	5.07271	4.73343	4.94335	4.89797	4.82564	4.86186	4.85067
ENSMUSG00000015749	7.57816	7.69075	7.66613	8.14499	8.05304	8.25633	7.88015	8.02465	7.75711	7.77191	8.34213	7.85742	7.76131	8.28916	7.6494	5.37798	7.04853	7.9366	6.80663	6.16762	6.16216	5.57031	5.58779	6.0219	5.84519
ENSMUSG00000015750	4.87476	4.85734	4.78297	5.33814	5.0619	5.38263	5.13503	5.1012	5.02549	5.3212	5.62327	6.13432	5.68037	5.94164	6.30868	5.50029	5.89104	5.72414	5.01875	5.53393	5.2211	4.97939	4.59177	5.25831	5.07906
ENSMUSG00000015755	6.74677	6.65053	6.75194	6.74396	6.75656	6.77434	6.85458	6.8823	6.82807	6.86279	6.85917	6.74407	6.87282	6.75058	6.97331	6.77088	6.33788	6.90039	6.47275	6.4526	6.43091	6.20322	6.23402	6.4255	6.18823
ENSMUSG00000015757	6.17962	6.22939	6.27194	6.30144	6.0324	6.4095	6.32255	6.03916	6.13968	6.17487	6.35955	6.05534	6.15242	6.18481	6.42599	5.95078	6.14846	6.63695	5.96997	6.55542	6.55607	6.35784	6.30241	6.5465	6.2995
ENSMUSG00000015759	4.77987	4.78035	4.88838	5.26711	4.83728	5.23948	5.19408	5.09644	5.09682	4.88017	6.51114	5.90298	6.00391	5.78653	6.5841	5.26148	5.11774	6.64752	4.54675	4.47035	4.65327	4.20904	4.17051	4.30617	4.34237
ENSMUSG00000015766	7.53904	7.32867	7.4203	7.36018	7.38125	7.92384	7.36744	7.45429	7.3506	7.58427	6.87024	7.36538	6.56437	7.06376	7.093	8.31479	6.5152	6.91808	7.36417	3.80023	3.42415	3.44758	4.02266	4.02412	3.4126
ENSMUSG00000015776	4.09702	3.96359	4.03283	4.43081	4.03494	4.48226	4.31384	4.089	4.05112	4.31273	5.7827	5.52669	5.67008	5.50201	5.6764	5.72161	6.0623	5.31418	4.73388	4.87703	4.65014	4.50624	4.18416	4.7366	4.58927
ENSMUSG00000015790	4.10619	4.10397	4.13581	4.45571	3.92513	4.39453	4.21363	4.23604	4.17972	4.35754	4.72397	4.85531	4.25349	4.68921	5.06054	4.98384	5.06537	5.01531	3.97125	4.43452	4.51614	4.22116	4.08346	4.47312	4.28887
ENSMUSG00000015804	4.88132	4.91939	4.92277	5.2338	4.74605	5.12809	5.03424	4.93684	5.03955	5.03935	5.27562	5.31589	4.88455	5.42688	5.35512	4.91785	5.30659	5.32531	4.8819	5.56159	5.59782	5.18765	4.79187	5.42676	5.06296
ENSMUSG00000015806	3.81925	3.51269	3.46255	4.18715	3.66666	4.29865	3.99152	4.03866	4.06507	4.11829	5.24739	4.85801	5.55979	4.98037	5.06481	4.02508	4.47577	5.04944	3.50515	4.27887	4.37051	3.70214	3.84928	4.22139	4.08308
ENSMUSG00000015812	-0.311002	0.442074	0.445315	0.589507	0.640121	0.388692	0.143166	0.0882947	0.205242	-0.36353	-0.203561	-0.613347	-0.323627	-0.161225	-0.0619248	0.827304	-0.316185	-0.217315	0.795474	-0.965251	-0.466645	-0.301767	-0.136921	-0.925395	-0.483103
ENSMUSG00000015829	1.16118	0.941659	0.470758	0.568358	1.282	1.01049	0.516196	0.66647	0.569788	1.24498	-0.441164	0.422893	0.581981	-0.131499	-0.315818	2.80489	0.775676	-0.651987	1.00605	0.0944114	0.245529	0.633455	0.334624	0.128379	0.252064
ENSMUSG00000015837	7.25532	6.95645	7.04981	7.22679	6.68669	7.12138	7.01386	6.98892	6.9347	7.30367	6.94619	6.8605	6.54665	6.72538	7.50277	7.06132	6.77613	7.99875	5.98615	7.47229	7.32602	7.03848	6.62345	7.33044	6.97236
ENSMUSG00000015839	5.60882	5.56982	5.67291	5.82472	5.529	5.65058	5.68508	5.60319	5.673	5.83893	6.55242	5.79604	5.58838	6.04544	6.26666	6.22606	5.52633	6.32508	5.33359	5.91141	5.6638	5.54261	5.32598	5.6666	5.64396
ENSMUSG00000015843	-2.50599	-2.39732	-2.60674	-3.77074	-3.28785	-2.49882	-3.42835	-2.37681	-3.66484	-6.70338	-2.43385	-2.49534	-3.44369	-3.4122	-2.34471	-4.21707	-1.98644	-4.69241	-3.64907	-6.39152	-2.49378	-2.51807	-3.70568	-2.45263	-3.33553
ENSMUSG00000015846	1.75781	1.73006	1.71091	1.53163	1.11952	1.44603	1.58657	1.07115	1.06908	0.645348	-2.04684	1.90523	3.00066	3.19465	1.11457	2.52438	4.36421	-4.69844	0.341563	-0.241768	0.491935	0.162637	-0.206462	-0.657461	-0.528191
ENSMUSG00000015850	1.50202	1.97392	1.8094	1.57313	2.61243	2.20253	1.51075	1.95006	2.01817	1.76072	0.925187	1.08334	2.4071	0.774719	1.7009	1.81694	1.78379	0.392055	1.99739	0.98114	1.03212	1.22951	1.37425	1.22585	1.97506
ENSMUSG00000015854	-2.66648	-3.39923	-2.60677	-2.94763	-4.13598	-3.2358	-4.27637	-1.94619	-2.87775	-2.45545	-2.67487	-2.19831	-6.25436	-4.55354	-4.66679	-1.58482	-4.54225	-3.47605	-2.85281	0.574269	1.11832	1.61845	1.33021	1.45425	1.28243
ENSMUSG00000015869	4.71722	4.73725	4.87514	5.00176	4.71264	5.12029	5.07103	4.92019	5.06199	4.75554	5.6532	5.64569	5.91337	5.62163	5.69771	4.95133	5.69769	6.04835	5.1054	5.19486	5.15028	5.08576	4.88571	5.32602	5.01171
ENSMUSG00000015879	0.64301	0.550347	0.840941	-0.0364336	0.835743	-0.0452425	0.426988	0.538986	0.235346	0.483549	0.486016	0.224241	0.615528	-0.146493	-0.591526	1.63407	-0.0678378	-0.533961	1.18072	-0.231305	0.0646629	0.559523	0.716814	0.354141	0.508347
ENSMUSG00000015880	6.43718	6.91017	6.85838	7.29225	6.96564	7.18582	7.124	6.80161	6.77379	6.32441	7.05598	6.70752	6.78095	7.15819	6.72302	5.16322	6.23063	6.90286	5.93529	0.606067	0.869162	0.707816	0.170798	0.602524	0.845183
ENSMUSG00000015882	6.28207	6.48273	6.40115	6.24438	6.36785	6.2322	6.32983	6.07911	6.21924	6.00065	5.92473	6.30212	6.00777	6.18445	6.11856	6.8555	6.12026	6.12841	6.27641	5.49426	5.63528	5.56529	5.65872	5.74999	5.48295
ENSMUSG00000015889	5.97392	6.11555	6.11712	6.48727	6.02694	6.55337	6.54109	6.32118	6.43071	6.1691	7.65119	6.98399	7.55269	7.25657	7.62155	5.80833	6.70796	7.82269	6.48776	5.50938	5.5037	5.40463	5.25623	5.47914	5.38289
ENSMUSG00000015890	1.30675	1.17366	1.36646	1.76003	1.36864	1.53091	1.35007	0.861161	0.662227	1.29097	-3.81237	-1.83574	-0.639654	-2.48315	-3.44439	-6.53902	-2.39541	-2.37651	-2.02969	-2.14359	-4.6096	-3.79819	-3.37639	-4.95514	-3.69812
ENSMUSG00000015932	5.27223	5.23474	5.11272	5.59574	5.07103	5.68736	5.44507	5.33173	5.36342	5.72577	6.03531	6.21007	5.96147	6.15053	6.71674	6.45587	6.27484	5.42007	5.21286	4.23145	4.31224	3.92876	3.6909	4.2535	3.84436
ENSMUSG00000015937	8.40273	8.45166	8.39468	8.78688	8.39291	8.81507	8.69312	8.6052	8.58338	8.50306	9.6851	9.26563	9.93776	9.52746	9.26318	8.05986	9.06808	9.55641	8.58849	7.41332	7.33937	7.0463	6.84829	7.1964	7.10969
ENSMUSG00000015942	3.65237	3.55237	3.59729	3.46147	3.692	3.58557	3.38579	3.52056	3.61442	3.40041	3.42752	3.11398	3.12629	3.40295	3.11987	2.72725	3.43089	3.15603	3.39685	4.76349	4.98473	4.96514	4.77284	4.84523	5.02378
ENSMUSG00000015943	2.4034	2.35388	2.66551	3.01162	2.06957	2.81102	2.60871	2.34516	2.3358	2.34919	3.5257	2.98491	4.0866	3.29069	3.03134	1.06831	2.6405	3.53518	1.46355	3.14958	2.6031	2.6589	2.33938	2.85864	2.73532
ENSMUSG00000015944	3.62642	3.32603	3.47447	3.47465	3.89669	3.61931	3.22802	3.57444	3.56307	3.71857	2.28034	3.34286	1.90052	2.85787	2.12635	4.31776	2.54224	1.57674	4.54131	2.37185	2.47402	2.37426	2.54371	2.31955	2.73064
ENSMUSG00000015947	-4.43202	-3.84669	-3.52431	-4.01176	-3.65056	-4.0838	-5.01334	-3.44096	-7.12568	-2.79649	-6.1343	-3.1312	-3.93244	-4.55354	-2.55131	-4.21709	-3.64917	-6.2834	-2.46579	-3.22159	-2.28768	-2.35762	-2.63942	-3.37018	-3.33555
ENSMUSG00000015950	4.67899	4.05964	4.34964	4.37246	3.99502	4.40628	3.86676	4.16818	4.20725	4.8606	1.67975	2.57282	4.70153	1.58383	1.88407	1.68533	1.90321	1.34356	2.03586	8.32141	7.91398	7.9697	7.58644	8.12826	7.931
ENSMUSG00000015961	6.60746	6.63398	6.56608	7.04037	6.56654	6.94774	6.70681	6.60436	6.50656	6.80936	7.16145	7.01499	7.49422	6.96901	7.17027	6.92532	7.02544	7.30791	6.56837	6.24319	6.11668	5.88632	5.73451	6.00826	5.97441
ENSMUSG00000015962	-1.62466	-2.26172	-1.64984	-3.07887	-1.50372	-2.94629	-2.89786	-1.94619	-1.99639	-1.14879	-1.88637	-2.68374	-1.39638	-3.70555	-2.79232	-1.32956	-3.64917	-2.03548	-1.3438	-4.80655	-4.6096	-5.02058	-2.84587	-4.21818	-6.50547
ENSMUSG00000015966	0.957381	1.33343	1.25233	-0.0905633	0.966084	0.603145	0.855866	1.23258	0.832211	0.87946	0.309068	0.0991366	0.848457	0.205	-0.523138	1.45229	0.576742	-0.764562	1.6846	0.644765	0.79777	1.36758	1.16743	0.501709	1.18106
ENSMUSG00000015968	1.42599	1.17967	1.07888	1.04744	1.36821	0.995156	0.706899	0.764946	0.799137	1.06974	-1.74198	-0.707984	-1.39638	-1.04258	-0.523829	1.61149	-0.595491	-1.32921	0.0166013	2.95915	2.40162	2.83437	2.92664	2.95334	3.28948
ENSMUSG00000015970	-1.43222	-2.63312	-1.72829	-3.53989	-3.63667	-3.2358	-2.80706	-3.19995	-2.87775	-1.73744	-4.54934	-1.73265	-3.93244	-2.01749	-4.66679	-2.38119	-0.676367	-4.69844	-3.38333	-3.55898	-3.87264	-3.08706	-2.60417	-2.43537	-1.61441
ENSMUSG00000015971	4.83804	4.90729	4.85314	5.02542	4.72386	5.05114	4.97298	4.80654	4.80838	4.83917	5.27562	5.05548	4.78935	5.02426	5.85514	5.17394	5.13798	5.24651	4.89744	5.20793	5.21111	5.23641	4.90541	5.26282	5.0582
ENSMUSG00000015980	-0.0993014	-0.128117	0.223912	0.870449	0.252496	-0.338825	0.0196043	-0.378438	-0.10983	-0.40954	-1.37256	0.081421	1.02512	-0.330884	-6.25175	-0.089319	-0.738096	-1.62117	-1.05646	-2.21907	-1.53956	-1.57926	-1.4473	-2.4983	-2.03342
ENSMUSG00000015981	-1.62466	-2.17684	-1.26797	-1.58855	-1.59993	-0.851135	-1.46902	-0.361231	-0.785825	-0.594855	0.920984	-0.707984	4.00184	0.284401	-3.92982	-2.29109	-3.44272	0.727823	-1.42397	-6.39152	-4.6096	-6.60555	-4.96135	-4.21818	-6.50547
ENSMUSG00000015994	4.9198	4.88648	4.99707	5.24155	4.86007	5.23497	5.22626	5.0929	5.2305	5.1903	5.86394	5.51692	5.06813	5.32818	6.04373	5.55209	5.59272	6.12466	4.92804	5.40817	5.14918	5.09706	5.11413	5.30107	5.10047
ENSMUSG00000016018	6.1942	6.26119	6.3059	6.50935	6.27188	6.5479	6.38227	6.31616	6.29623	6.34106	7.08561	6.59499	6.67206	6.76054	6.67916	5.79271	6.46505	6.85343	6.12115	6.50158	6.52027	6.29322	6.0819	6.41315	6.2596
ENSMUSG00000016024	0.392525	0.292212	0.31513	-0.0969121	-0.325358	-0.247799	-0.388665	0.289745	0.336181	0.533652	-0.84723	-1.74741	-0.0529278	-0.522669	-0.665287	0.238717	-0.783694	0.250755	-0.332121	-1.21803	-0.671114	0.115343	-0.0193603	0.169036	0.0639276
ENSMUSG00000016028	4.15219	4.20712	4.17536	4.1686	3.95466	6.48245	6.65451	6.45675	6.4514	6.2615	7.75397	8.66805	8.53705	8.59617	7.82465	7.26279	9.02996	6.98966	7.09813	1.17073	0.965306	1.40008	1.28024	0.772779	1.29543
ENSMUSG00000016087	6.89424	6.83338	7.00284	7.09678	6.71653	7.1446	6.93756	6.83002	6.76052	6.97719	6.83977	7.16893	6.31291	7.24808	7.30814	6.6493	7.39683	7.11783	6.63723	8.12508	7.90689	7.8264	7.41493	7.95181	7.75258
ENSMUSG00000016128	-3.58402	-2.55123	-3.88688	-3.38373	-4.13598	-2.70528	-3.42838	-4.09304	-3.42524	-4.38145	-3.81237	-4.2687	-3.93244	-4.55354	-2.34486	1.23577	-1.99206	-6.2834	-3.7459	-6.39152	-4.6096	-3.43562	-2.63942	-3.37018	-4.92051
ENSMUSG00000016150	0.945824	0.625326	0.165377	0.363032	0.939606	0.00718515	0.278338	0.316834	0.234532	0.423045	-0.326772	-0.224362	-0.424909	-0.485223	-0.461864	0.248628	0.102475	-0.292045	0.664284	0.697843	0.618335	1.15886	1.41896	1.06616	1.2911
ENSMUSG00000016179	3.17235	2.73691	2.9333	2.92005	2.6322	2.94522	1.96012	2.41476	1.76611	2.97081	0.660118	1.88105	2.10758	1.65981	3.41536	2.49165	1.51148	-0.998002	0.978127	-2.48463	-4.6096	-4.28362	-3.73896	-2.14779	-2.80503
ENSMUSG00000016181	4.15351	4.07438	4.13848	3.95444	4.10889	4.25642	4.13339	4.04151	4.04795	3.91001	4.95447	4.37625	4.19217	4.7924	4.60113	4.22632	4.51204	5.01327	4.85472	4.8519	4.87955	4.78033	4.81738	4.76613	4.73647
ENSMUSG00000016194	1.31752	2.04923	1.40905	0.83715	1.54771	1.14117	1.65436	1.82412	2.11512	1.62305	2.78754	1.83144	2.56262	1.88275	2.91064	2.17179	2.47217	2.63844	3.77654	4.23328	4.31025	4.46926	4.74198	4.30146	4.66508
ENSMUSG00000016200	-1.02603	-1.52476	-1.02181	-1.44882	-1.41352	-0.677803	0.0881992	-0.525351	-0.55582	0.0648046	-1.61074	1.22315	-1.49948	0.716987	0.223984	2.22585	-0.45479	0.430841	3.26213	-2.69108	-2.73513	-2.35762	-2.15399	-4.95514	-3.04604
ENSMUSG00000016206	4.62599	4.73541	4.7029	5.10696	4.67205	4.66775	4.58967	4.74572	4.65004	5.14954	2.29615	5.36904	5.02118	5.04006	5.05374	4.78347	4.70145	1.78806	5.14328	6.29082	6.20551	6.01562	5.90103	6.35717	6.24879
ENSMUSG00000016239	1.84968	2.1389	1.99576	2.03859	1.90403	1.49514	1.81533	1.24427	1.61916	1.12317	-6.1343	-5.00566	-4.6694	-4.55354	-6.25175	-2.45156	-1.24108	-4.69844	-2.64636	-4.80655	-2.73513	-6.60555	-3.73896	-3.73275	-3.69812
ENSMUSG00000016252	5.87791	5.89217	6.00599	6.43955	5.6633	6.37461	6.27341	6.23388	6.28066	6.1098	7.21457	7.01774	6.9797	6.92351	7.40724	6.3763	6.71505	7.31569	5.72723	6.90296	6.69323	6.25922	5.55337	6.44485	6.20555
ENSMUSG00000016253	5.71544	5.64061	5.69835	6.11483	5.77601	6.17052	5.88526	5.89423	5.87977	5.86956	6.12574	6.35134	6.18936	6.17319	6.43541	5.25174	5.75155	6.02522	5.35551	5.49532	5.2217	5.24425	5.09619	5.56679	5.4984
ENSMUSG00000016255	-2.66648	-2.78256	-5.10927	-4.01176	-2.75747	-3.2358	-3.13887	-2.9935	-3.66624	-3.24395	-2.96437	-3.1312	-3.93244	-3.17503	-4.66679	-4.21709	-4.17968	-2.82397	-4.23133	-2.14359	-1.55071	-1.96169	-2.29838	-3.37018	-1.98191
ENSMUSG00000016256	5.6752	5.40189	5.49898	5.69795	5.08657	5.76075	5.61328	5.54798	5.59948	5.98027	4.86922	7.19431	6.49152	6.49699	6.39233	6.89339	6.33656	5.15279	5.18863	7.57201	7.58772	7.20452	6.70561	7.48287	7.14232
ENSMUSG00000016257	4.82301	4.75018	4.86371	5.43326	4.8825	5.46117	5.23893	4.97574	4.98056	5.10599	6.44667	5.89193	6.03767	5.77131	6.12627	5.03699	5.43931	6.19208	4.46981	4.74227	4.55279	4.27633	4.10205	4.55331	4.3059
ENSMUSG00000016262	4.13099	3.84762	3.83617	3.82235	4.00991	4.5792	4.6461	5.01561	4.77047	5.47948	4.20992	5.0005	-2.1669	5.12948	5.53084	6.57861	4.02687	5.00604	6.35254	-3.58416	-3.38721	-3.14612	-2.84587	-2.01654	-2.80503
ENSMUSG00000016283	-6.75395	-3.98412	-4.22211	-3.42522	-1.64478	-3.96238	-2.53649	-2.82196	-2.70587	-3.75522	-4.46543	-4.18342	-3.87378	-3.57371	-4.61983	-4.10243	-4.4278	-4.63528	-3.21256	-3.06684	-2.65461	-2.21545	-1.86787	-2.04405	-2.12117
ENSMUSG00000016308	5.20424	5.10354	5.21228	5.63488	5.25762	5.35624	5.36061	5.60567	5.45811	5.36372	5.52257	5.22035	5.34136	5.3091	5.40065	4.03935	4.86926	5.25721	5.55951	4.29761	4.33193	3.93845	4.05453	4.23056	3.97935
ENSMUSG00000016319	7.67579	7.67799	7.65815	8.29132	7.5448	8.28814	8.08145	7.84028	7.89265	7.94469	9.61617	8.87854	9.38945	9.07492	9.25589	7.91817	8.85092	9.5357	7.44048	7.83256	7.79633	7.15735	6.84988	7.58635	7.34364
ENSMUSG00000016327	-4.43202	-4.49876	-2.78735	-5.14926	-6.45791	-3.59837	-3.79095	-5.31543	-4.31832	-5.11842	-3.81237	-6.59063	-6.25436	-6.87547	-6.25175	-1.68104	-4.54225	-6.2834	-6.55325	-6.39152	-6.19457	-6.60555	-3.08688	-4.95514	-6.50547
ENSMUSG00000016344	4.36694	4.19522	4.29799	4.58223	3.93118	4.44212	4.33613	4.35523	4.34854	4.60439	4.52123	4.98727	5.20456	4.77064	4.91001	3.87355	4.55088	4.35594	3.78471	6.6382	6.29302	6.18093	5.55337	6.43377	6.17717
ENSMUSG00000016346	-0.367751	-0.121909	0.0663496	-1.01886	-0.62405	-1.12891	-1.43237	-1.2316	-1.15829	-0.456363	-1.98538	-1.69266	-1.80115	-1.94281	-1.34438	-0.751958	-0.886018	-1.46953	-0.130379	-0.917173	-1.63835	-1.9253	-0.558825	-0.819406	-1.10829
ENSMUSG00000016356	-0.645422	-0.106446	0.294449	-0.600824	0.310273	-0.474986	-0.258451	-0.080211	-0.439175	-0.474561	-2.04684	-0.250777	-0.231996	-0.0299802	-1.12247	1.63591	0.564483	-0.728815	2.87091	0.527348	0.59985	0.725369	0.729813	0.536711	0.674438
ENSMUSG00000016382	0.882679	0.828308	0.485673	1.34579	1.0259	2.39194	2.43787	2.10804	2.02153	2.49384	-6.1343	4.08091	0.487103	3.78542	4.24311	4.19992	4.22357	4.04415	3.70295	-2.30405	-2.28768	-2.35762	-0.615574	-1.58591	-1.37619
ENSMUSG00000016386	-3.05351	-3.84669	-3.88688	-3.22326	-3.65056	-4.82076	-6.5983	-4.57846	-2.37079	-3.24395	-4.54934	0.986802	-6.25436	1.69058	-6.25175	3.03652	-2.95729	-6.2834	-4.23133	-6.39152	-6.19457	-6.60555	-6.54631	-6.5401	-6.50547
ENSMUSG00000016409	5.02353	5.08766	5.18156	5.27131	5.0182	5.31508	5.22983	5.16818	5.06154	4.99041	5.6675	5.38891	5.27104	5.54696	5.44363	4.76525	5.35135	5.55683	4.89215	5.10444	5.03239	4.77192	4.66402	4.87313	4.7477
ENSMUSG00000016427	4.24676	4.11015	4.06981	4.73002	3.8786	4.72034	4.4413	4.25126	4.31571	4.30295	5.35705	4.90173	4.7948	4.91854	5.25753	3.64213	4.68691	5.70989	3.90515	4.44375	4.26998	3.93264	3.44095	4.23056	3.93851
ENSMUSG00000016458	-2.40762	-1.63495	-1.74973	-1.91162	-2.07239	-2.35867	-1.7402	-1.52722	-2.7639	-2.28957	-1.41638	-1.904	-2.66605	-2.30451	-2.00659	-3.03085	-1.69584	-4.58707	-0.844442	-2.0317	-1.53689	-1.24271	-1.00186	-1.44305	-1.62568
ENSMUSG00000016477	4.44757	4.82799	4.57079	5.10506	4.94989	4.94356	5.01411	4.83728	4.90396	4.36741	5.75254	5.09806	5.36815	5.42917	5.04574	3.79972	5.06693	5.55619	4.52156	3.72353	3.9841	3.54038	3.23341	3.58531	3.71491
ENSMUSG00000016481	6.27947	6.52056	6.44284	6.33206	6.33081	6.47922	6.41299	6.24646	6.43092	6.28161	6.47526	6.68299	5.84169	6.62907	6.97063	6.20196	6.45799	6.79027	6.83038	6.97438	6.84765	6.96306	6.8844	7.07986	6.89962
ENSMUSG00000016487	2.45307	2.36454	2.36455	2.99308	2.6322	3.44133	3.22603	3.09085	2.92825	3.30565	2.30449	4.82035	3.01248	4.61074	3.75491	5.08692	5.11307	2.51426	4.62852	3.27204	3.06046	2.75514	3.20589	3.21311	2.98379
ENSMUSG00000016493	2.75583	2.77056	2.83405	2.62527	3.16765	2.80616	2.35704	2.6838	2.67343	2.78014	1.78608	2.59946	2.241	2.84502	2.44942	4.68599	4.03503	2.27065	3.16429	2.9645	2.66932	2.95964	3.97612	3.35318	3.63502
ENSMUSG00000016494	1.81257	1.9453	1.93148	1.42995	1.96714	1.28812	1.72606	1.90135	2.04319	1.91212	0.815065	1.1101	1.76466	1.03644	0.516708	2.04961	1.50606	0.171195	2.09288	1.13906	1.66641	1.94094	2.26543	1.63524	1.89555
ENSMUSG00000016495	4.32086	4.31822	4.2119	4.65132	4.32427	4.56941	4.46037	4.20748	4.31364	4.51033	4.60464	5.24739	4.65328	5.12629	5.15392	5.84981	5.48269	5.02664	4.3332	5.17311	5.06694	4.96573	4.89092	5.19164	4.99288
ENSMUSG00000016496	1.78206	1.48501	1.36906	1.42934	1.84986	1.176	1.44884	1.40286	1.38323	1.92857	1.80244	1.91269	2.35312	1.82601	2.64133	3.11783	2.37399	1.00654	1.33697	5.43994	5.18387	5.16807	5.00145	5.60084	5.38614
ENSMUSG00000016498	-5.16898	-4.98419	-6.69424	-3.77075	-4.13598	-4.82076	-6.5983	-5.31543	-7.12568	-3.53345	-3.32694	-3.78327	-3.08444	-2.01749	-2.16429	-0.561738	-1.51672	-6.2834	-2.64636	4.07099	4.09199	3.72649	3.52381	3.97264	3.76249
ENSMUSG00000016503	4.51837	4.64679	4.77567	5.24727	4.57442	5.27776	5.08832	4.86423	5.02134	4.71674	6.15797	5.49932	6.15411	5.85358	5.88577	4.80989	5.46023	6.15423	4.70553	4.7467	4.74056	4.4979	4.24644	4.91526	4.69628
ENSMUSG00000016510	3.97901	4.01875	4.05687	4.19075	3.92102	4.28854	4.06323	4.12682	4.13206	4.10051	4.15364	4.13603	3.94711	4.1857	4.26628	4.05686	4.35327	4.44659	4.00165	4.88699	4.52999	4.62433	4.31637	4.65584	4.6237
ENSMUSG00000016520	4.46455	4.36977	4.39632	4.56598	4.27139	4.65717	4.62762	4.58806	4.61498	4.60736	5.52238	5.67266	5.47795	5.55546	5.45056	5.90727	5.60098	5.57576	5.09858	5.54683	5.88809	5.33517	5.65165	5.37542	5.12076
ENSMUSG00000016526	2.26007	1.79979	1.97465	2.51892	1.707	1.8843	2.07058	1.63489	1.48535	1.93687	3.51855	3.96684	3.84235	4.26855	1.97225	4.27556	4.12156	2.45469	3.26533	0.32273	0.724297	0.427876	0.98507	0.754516	0.389347
ENSMUSG00000016528	6.91439	6.93206	6.90184	7.3999	6.93454	7.1633	6.91949	6.95827	6.94822	7.1904	7.27629	7.35491	7.57744	7.30483	7.64921	6.91258	7.38452	7.19726	6.48652	7.05931	6.76779	6.70265	6.17415	6.83344	6.56783
ENSMUSG00000016529	-2.84706	-2.55123	-2.78735	-4.01176	-4.87295	-4.82076	-2.51084	-6.90039	-4.31832	-2.05952	-3.81237	-4.2687	-3.93244	-4.55354	-6.25175	-0.51665	-4.17968	-6.2834	-3.7459	-4.06959	-3.87264	-3.79819	-4.22438	-3.37018	-2.80503
ENSMUSG00000016534	6.50996	6.49155	6.5155	6.60292	6.25724	6.42057	6.37024	6.33965	6.35582	6.49222	6.71852	6.48728	6.09338	6.40498	7.0329	7.11318	6.63677	6.62091	6.22022	6.41371	6.34293	6.14463	5.92394	6.27794	6.06034
ENSMUSG00000016541	5.3808	5.28377	5.32431	5.7372	5.35707	5.7532	5.51446	5.51931	5.46515	5.67302	6.49346	6.0939	6.95097	6.31605	6.52118	5.30294	6.24786	6.17731	5.33206	5.11875	5.16354	4.78731	4.61419	4.89609	4.81927
ENSMUSG00000016552	3.03232	2.82188	2.85459	3.41984	3.1214	3.28602	3.17484	2.91499	3.12581	2.77842	4.48867	3.85128	4.81643	3.98949	4.11785	1.08303	3.15918	1.93091	3.32786	4.10933	4.064	4.00455	4.02449	4.14201	4.04431
ENSMUSG00000016554	6.4797	6.48369	6.53047	6.95424	6.32479	6.97508	6.75462	6.72134	6.67374	6.72246	7.64789	7.34118	7.62299	7.46798	7.68703	6.59377	7.12029	7.77929	6.23638	7.26476	7.16747	6.79391	6.33805	6.98688	6.74797
ENSMUSG00000016559	10.2373	9.57234	10.0037	10.2387	9.38524	9.98213	9.7099	9.57659	9.52455	9.78063	9.06402	9.62202	9.95645	9.35902	9.17913	8.66344	9.49452	9.59768	8.3966	9.33579	8.92284	8.80013	8.49846	9.41774	8.72749
ENSMUSG00000016619	6.58716	6.68514	6.74858	6.96962	6.60532	6.89677	6.9158	6.72976	6.71658	6.62656	7.43069	6.87532	6.72595	7.18615	6.92082	5.83249	6.65768	7.35899	6.46894	6.39087	6.34822	6.12683	5.77871	6.16747	6.0242
ENSMUSG00000016624	-0.487159	-0.931079	-0.585712	-0.576371	-0.435544	-0.297199	0.0310552	-0.361231	0.0542339	-0.975459	2.35354	-1.46134	1.70564	-0.134003	1.46935	-1.32956	0.117998	1.98806	2.16442	-2.48463	-1.06528	-1.65135	-1.05446	-1.78522	-2.59858
ENSMUSG00000016637	3.12717	3.20068	3.0789	3.9556	3.2751	3.95073	3.85188	3.53528	3.66467	3.47279	4.67386	4.48151	4.8097	4.75798	4.70608	2.57733	4.26003	4.79675	3.62292	3.43026	3.46899	3.13423	2.86096	3.45849	3.44727
ENSMUSG00000016664	5.47465	5.41147	5.53694	5.79506	5.4904	5.928	5.72481	5.60035	5.57906	5.60754	6.59982	6.10183	6.15344	6.27364	6.44876	4.9016	5.96603	6.45386	5.1935	5.50205	5.52231	5.34266	5.18869	5.68588	5.39251
ENSMUSG00000016756	7.45503	7.17133	7.0846	7.17603	7.38116	7.23171	6.80913	6.9836	6.63596	7.47598	7.58025	7.14757	6.57545	7.21506	5.11989	8.27018	7.42657	7.07971	7.9212	8.59602	8.31956	8.41452	8.46344	8.5884	8.57024
ENSMUSG00000016757	3.45429	3.70441	3.73726	4.09058	3.86063	4.21907	4.09606	4.13784	4.1452	3.89188	5.81589	5.10242	5.60011	5.39803	5.74154	4.57668	5.14149	5.50082	4.15841	2.78091	2.92178	2.92778	2.80904	2.84576	2.75897
ENSMUSG00000016758	-1.62466	-1.5782	-1.20238	-1.44882	-1.10036	-1.12032	-1.24075	-1.47413	-1.45325	-1.03095	-2.04684	-2.19831	-1.86205	-2.23161	-3.92982	-2.63213	-2.49163	-1.89109	-1.9094	-2.30405	-1.43968	-1.74757	-2.29838	-1.41082	-1.86161
ENSMUSG00000016763	-1.02034	-0.961786	-0.709599	-1.09311	-1.5958	-1.757	-0.150856	-1.40326	-1.44938	-1.14218	-2.96104	-2.19405	-1.04481	-1.82819	-1.72695	-1.67578	-1.27791	-2.03204	-2.85	-3.57798	-3.02044	-2.21043	-2.44936	-3.73055	-2.59557
ENSMUSG00000016831	6.48087	6.44562	6.46133	6.65915	6.25953	6.66359	6.52465	6.43358	6.44256	6.5476	6.74555	6.71906	6.56947	6.71446	7.59169	6.43096	6.74822	6.88538	6.25094	6.99682	6.91304	6.74159	6.41861	6.82683	6.62814
ENSMUSG00000016833	3.7251	3.84773	3.93596	4.53139	3.81447	4.45682	4.06861	4.1964	4.23991	4.2041	5.18336	4.61111	5.00937	4.53061	5.22282	3.91765	4.40371	5.49415	3.92835	3.90651	3.77272	3.44153	3.35439	3.79529	3.62432
ENSMUSG00000016918	-0.124589	-0.146247	-0.912876	-1.13134	-0.903322	-0.979459	-0.870381	-0.424657	-1.45325	-0.474561	-2.04684	-1.94677	-1.61051	-2.78801	-2.55131	-1.25362	-1.99206	-2.19594	-1.1957	-1.63663	-1.15017	-1.47626	-1.26091	-2.01654	-1.98191
ENSMUSG00000016921	7.64099	7.60401	7.542	7.85808	7.59355	7.82437	7.75615	7.51779	7.56438	7.56932	8.28467	7.73095	8.4169	8.1236	8.20813	7.56255	7.95926	8.39018	7.32067	7.10421	7.27927	6.95872	7.35484	7.59873	7.27353
ENSMUSG00000016933	7.14127	6.98257	6.98771	7.23924	7.10587	7.43331	7.23481	7.17141	7.16121	7.38386	7.74623	8.20329	7.60298	8.0058	8.85184	10.7009	8.13476	7.75152	6.73482	5.13014	5.24152	5.02794	5.32578	5.13547	5.3307
ENSMUSG00000016940	3.56911	3.4662	3.58769	3.96812	3.8077	4.03203	3.74488	3.64361	3.58427	3.85408	3.91419	4.38163	4.86911	4.25831	4.62707	5.36223	4.62373	4.42482	3.9376	4.43583	4.24527	4.01559	4.07299	4.55199	4.45959
ENSMUSG00000016942	-4.43202	-4.98419	-6.69424	-4.30126	-4.87295	-4.0838	-2.35037	-6.90039	-4.80375	-4.38145	-6.1343	-6.59063	-6.25436	-4.55354	-4.66679	-2.63213	-2.22033	-6.2834	-2.85281	-6.39152	-6.19457	-6.60555	-6.54631	-6.5401	-6.50547
ENSMUSG00000016946	4.92157	4.81509	4.90149	5.15566	4.87132	5.225	5.11294	4.86407	4.98839	5.14015	5.7677	5.42304	5.17242	5.45236	5.64723	4.91271	5.18882	5.68993	4.62976	4.70586	4.55279	4.47194	4.12346	4.61661	4.46392
ENSMUSG00000016982	-5.16898	-4.98419	-5.10927	-5.14926	-3.28799	-3.2358	-4.27637	-5.31543	-3.03821	-6.70338	-3.32694	-6.59063	-6.25436	-3.70555	-3.92982	-6.53902	-7.34961	-6.2834	-6.55325	-6.39152	-6.19457	-4.28362	-6.54631	-6.5401	-6.50547
ENSMUSG00000016984	4.45124	4.51366	4.50482	4.6252	4.67844	4.59075	4.67141	4.72029	4.65117	4.47342	4.99176	4.3888	5.29301	5.04897	4.52386	3.66433	4.20546	5.42266	4.28043	4.07711	4.37624	3.92681	4.25378	4.22062	4.04427
ENSMUSG00000016995	-0.604199	-0.619618	-0.42745	-1.28136	-0.435544	-0.733298	-0.0905067	-0.158923	-0.496319	-0.594855	-0.848896	-1.73265	-0.699775	-1.09411	0.377607	-0.866593	-0.608141	0.452228	-0.487165	-0.201691	-0.909164	-0.00563455	0.0536013	-0.43158	0.0643849
ENSMUSG00000017002	-0.450165	-0.537934	-0.0648795	-0.195065	-0.391822	-0.339634	-0.369483	-0.242178	-0.183161	0.415561	2.19213	-2.3427	0.284795	-1.92127	-1.72819	-1.58482	-2.39541	-0.217315	-1.69527	-1.9992	-0.311923	-1.74757	-1.50192	-1.58591	-3.04604
ENSMUSG00000017007	0.848832	0.652831	0.556627	0.272634	0.98905	0.952723	0.970382	0.85744	0.932162	1.4071	1.02908	-1.82414	-0.753936	-0.23534	2.84888	0.669047	-1.10916	2.89809	-0.0974019	0.795937	1.07385	0.852649	1.0388	0.479086	1.15495
ENSMUSG00000017009	7.25411	6.97617	7.04995	7.44059	6.71443	7.28875	7.0127	6.7585	6.96405	7.38862	8.79945	8.41885	8.3482	8.39036	9.55061	8.63733	9.08151	8.77469	6.21902	7.8611	7.77318	7.32809	6.74686	7.5172	7.23786
ENSMUSG00000017057	-2.36163	-1.94857	-1.74004	-2.94763	-2.37045	-3.2358	-2.35037	-2.1455	-2.48182	-1.94849	-3.32694	-3.1312	-3.44701	-1.66602	-0.102002	-1.11275	-0.149936	-2.19594	-1.50886	-0.836927	-1.671	-1.17928	-0.873886	-0.985516	-1.37619
ENSMUSG00000017119	6.97272	6.9823	7.02463	6.9695	6.81984	6.99408	6.98657	6.79656	6.89286	6.94449	6.53202	6.88944	6.40162	6.83177	6.92244	7.05022	6.89241	7.34843	6.83315	7.09157	6.92048	6.93815	6.82954	7.01656	6.81459
ENSMUSG00000017132	8.00266	7.83219	7.84341	7.98815	7.79468	7.99028	7.78817	7.76445	7.81331	8.06424	7.73327	8.12475	7.88078	7.81807	8.85902	8.81444	8.01436	8.39084	7.63061	8.124	8.42766	7.9717	8.14516	8.09079	7.92452
ENSMUSG00000017144	0.779887	0.908201	0.710109	1.34605	1.24159	2.54138	2.05703	2.37395	2.42451	2.9959	-0.251655	1.00428	-0.184629	0.329282	4.60408	2.06494	3.30322	1.21888	0.292236	-1.02915	-1.23887	-0.331126	-0.463825	-0.556407	-0.611143
ENSMUSG00000017146	6.23527	6.50335	6.42843	6.8338	6.49283	6.62993	6.79737	6.38342	6.53131	6.02475	6.83383	6.40814	7.62263	6.79662	6.35812	3.77046	5.85052	7.21582	6.1787	3.72092	3.42198	3.61241	3.6813	3.43288	3.33845
ENSMUSG00000017167	0.155569	0.408495	0.454472	0.194098	0.450536	0.660405	-0.681416	0.259489	0.217439	0.493856	-0.784168	-0.855187	-0.339626	-1.11166	-1.92204	0.259762	-0.260006	-0.588343	0.243788	0.547881	0.217027	1.21642	0.884936	0.973052	0.890906
ENSMUSG00000017176	3.53639	3.7736	3.57552	4.14197	3.618	4.05058	4.04298	3.79268	3.8897	3.56368	4.96312	5.00609	4.96531	5.24237	4.90532	4.21069	5.1966	5.12872	4.27414	3.91203	4.03245	3.92416	3.90879	4.18523	4.0937
ENSMUSG00000017188	4.214	4.162	4.31349	4.60996	4.01883	4.50642	4.43581	4.36347	4.46725	4.42526	4.63471	4.63398	4.27604	4.84691	4.43388	2.24562	4.34779	5.23672	3.7743	4.60213	4.56282	4.20743	3.8211	4.46482	4.10648
ENSMUSG00000017195	0.32287	0.387369	0.485673	0.975894	0.283556	0.713217	0.819551	0.534238	0.688106	0.680325	1.00525	1.93685	-0.277084	1.65981	1.8304	1.71365	2.6405	1.49138	1.79104	1.15538	1.08156	0.98691	0.748309	1.23468	1.28243
ENSMUSG00000017204	-1.13693	-0.434809	-0.966316	-1.44819	-0.6747	-0.977882	-1.31175	-0.708787	-1.34315	-1.14464	-0.642445	-1.54596	-1.20846	-1.66578	-2.16429	-0.471156	-1.32706	-1.52776	-0.877212	-1.34389	-1.23609	-0.624352	-0.202918	-1.11153	-0.352805
ENSMUSG00000017210	6.29263	6.22085	6.307	6.52012	6.29259	6.63551	6.47734	6.50993	6.44647	6.49217	6.70589	6.66632	6.80387	6.67876	6.81288	6.61231	6.65908	6.47544	6.3353	5.93295	5.73728	5.58705	5.32905	5.71227	5.68663
ENSMUSG00000017211	1.38048	1.5236	1.23058	0.908189	1.58101	0.888897	1.14989	1.31393	1.32141	0.918672	0.0555266	0.229552	1.10211	0.400654	-0.579324	0.992363	0.656017	0.430841	1.48566	0.619712	0.546901	0.912931	1.13317	0.478512	0.413393
ENSMUSG00000017221	5.68355	5.51253	5.5881	6.06996	5.8961	6.12699	5.88286	6.04034	5.80844	5.87328	6.9837	6.46264	7.11182	6.797	6.85725	5.83893	6.3437	6.62398	5.73349	5.54362	5.49331	5.16626	5.10237	5.63505	5.49818
ENSMUSG00000017264	5.84759	5.74628	5.89658	6.01653	5.73592	6.04058	5.98031	5.86924	5.9389	5.84424	6.28012	6.0829	5.91462	6.29618	5.947	5.86745	6.28871	6.10003	5.27924	6.52828	6.41899	6.32648	6.00852	6.47723	6.33314
ENSMUSG00000017286	4.26912	4.27571	4.31226	4.89055	4.31917	5.07739	4.66138	4.47736	4.60049	4.82669	5.64665	5.52984	5.82488	5.2657	5.84936	4.81211	5.35162	6.11524	4.01528	4.86206	4.79766	4.46606	4.15313	4.75392	4.54925
ENSMUSG00000017288	4.89356	4.81386	4.89492	4.9397	4.84823	4.87327	4.98081	5.01937	5.02079	4.95376	5.50853	5.15722	5.07116	5.06661	5.53112	4.61571	5.19954	6.10802	4.71147	5.25221	5.1463	4.99828	4.75822	5.0957	5.11084
ENSMUSG00000017291	7.71207	7.69777	7.59294	7.66021	7.65587	7.80274	7.66929	7.57755	7.54791	7.77683	7.35342	7.91571	7.56928	7.6881	7.85096	8.20524	7.9351	7.8672	7.49169	7.93189	7.86114	7.80072	7.74565	7.87	7.66124
ENSMUSG00000017299	3.66707	3.56502	3.69267	3.96331	3.75873	4.10499	3.71798	3.92924	3.96104	3.92324	4.32816	4.27588	4.49299	4.29709	4.46156	4.13429	4.29185	4.12705	3.50609	3.89412	3.71683	3.49117	3.46631	3.72541	3.86194
ENSMUSG00000017300	-3.84817	-3.6818	-3.15054	-4.28673	-3.28799	-4.0838	-6.5983	-5.14753	-4.31832	-5.11842	-6.1343	-6.59063	-1.09152	-4.06812	-6.25175	-2.83009	-4.17968	-4.69844	-6.55325	-6.39152	-6.19457	-6.60555	-6.54631	-6.5401	-6.50547
ENSMUSG00000017307	3.52003	3.46378	3.4712	3.61298	3.68506	3.71314	3.71001	3.52219	3.49505	3.37847	3.29501	3.3733	3.28853	3.44688	3.64459	2.75542	3.53873	3.4653	3.43457	3.86121	3.79028	3.66355	3.37637	3.8659	3.8461
ENSMUSG00000017309	-2.22748	-1.87653	-4.19182	-2.50008	-2.36421	-2.21705	-2.57823	-2.52854	-2.74323	-3.29267	-4.2985	-3.97294	-3.11863	-2.9825	-2.71224	-3.47674	-3.75369	-3.64184	-1.63846	-2.8994	-4.20968	-2.51794	-1.12385	-3.79769	-1.5456
ENSMUSG00000017314	-2.66648	-2.55123	-3.2348	-4.66383	-2.75747	-4.0838	-2.51084	-1.61499	-2.60211	-2.61592	-2.67487	-6.59063	-3.08444	-3.41604	-4.66679	-2.01546	-3.26215	-2.58296	-1.59906	-4.80655	-6.19457	-3.43562	-3.37639	-3.37018	-3.33555
ENSMUSG00000017344	-2.84706	-2.66226	-3.52431	-4.66383	-4.87295	-3.2358	-3.42838	-4.57846	-3.95575	-3.53345	-4.54934	-2.89019	-4.6694	-5.29051	-3.44439	-2.83858	-4.17968	-3.96148	-4.96829	-6.39152	-4.6096	-2.90511	-6.54631	-4.21818	-2.59858
ENSMUSG00000017376	4.33947	4.32278	4.33436	4.51359	4.46616	4.53018	4.55841	4.57585	4.57953	4.58029	4.76732	4.86932	4.41008	4.89561	4.62553	4.31974	4.88491	5.25624	4.79713	4.97426	4.75745	4.75585	4.68671	4.83439	4.7466
ENSMUSG00000017386	4.77695	4.69916	4.81009	4.86894	4.3111	4.87794	4.88097	4.59397	4.71707	4.86315	6.3782	6.19053	5.86943	6.16362	5.95983	6.47238	6.58786	6.8923	4.62976	5.12959	5.29177	4.99111	4.44733	4.87511	4.80002
ENSMUSG00000017390	-0.0397005	0.161487	-0.0360246	0.465449	0.70196	-0.0658737	0.247189	0.736235	0.553805	-0.227646	1.51675	-0.215588	0.0124224	0.090314	4.37305	-0.235237	2.29965	1.54314	-0.575974	3.43662	2.50934	2.91212	2.19178	3.25269	3.05104
ENSMUSG00000017400	-1.46854	-1.42348	-0.671868	-1.0618	-0.903322	-0.339634	0.435122	0.806969	0.845868	1.34647	1.34952	1.78006	-0.371721	1.43287	3.28547	-1.78413	-0.316185	3.09814	0.0466585	3.6239	3.28723	3.3355	3.69329	3.99225	3.81983
ENSMUSG00000017404	9.12458	9.01929	9.125	9.61278	8.81384	9.54995	9.45538	9.30347	9.36229	9.37587	10.5864	10.2793	10.3687	10.0727	10.8573	9.85568	9.89858	11.2398	8.99477	10.4811	10.3604	9.87263	9.3787	10.1252	9.88609
ENSMUSG00000017405	2.34424	2.18623	2.1563	2.79196	2.32032	2.66141	2.62708	2.43942	2.49519	2.20073	3.71592	3.86135	3.33758	4.04045	3.96703	3.56431	4.0339	3.83065	3.20196	4.06465	3.72971	3.54465	3.79554	4.09743	4.04079
ENSMUSG00000017412	0.616116	0.570147	0.952631	0.830455	1.12693	0.953209	1.04704	0.401854	-0.28123	0.452099	-0.698255	2.86988	-1.99873	0.991869	1.86555	2.81642	3.05368	-1.46783	0.281798	-0.338957	-0.0239693	0.498787	0.186419	-0.393542	0.820373
ENSMUSG00000017417	4.61401	4.66578	4.61694	4.57764	4.96888	4.47616	4.54189	4.93999	4.96609	5.00958	-2.04684	4.21753	0.664499	4.14759	4.56123	3.09942	4.0238	-2.58296	3.36412	-3.58416	-1.671	-1.39609	-2.29838	-3.37018	-2.25754
ENSMUSG00000017418	5.9489	5.84181	5.78868	5.70494	5.755	5.81443	5.82117	5.67774	5.72836	5.79892	5.6748	5.65074	5.1646	5.70145	5.49154	6.24074	5.81641	6.03843	5.64765	5.2978	5.18299	5.11703	5.15996	5.09699	4.99163
ENSMUSG00000017421	7.92115	8.03936	8.08795	8.10546	7.90284	8.16274	8.1918	7.96375	8.05296	7.85932	8.61352	8.1131	8.22151	8.3614	8.62258	8.19547	8.10074	8.97993	8.09095	7.7623	7.81007	7.82778	7.66832	7.67443	7.53468
ENSMUSG00000017428	5.65265	5.58057	5.66673	5.67838	5.79038	5.52151	5.77177	6.06689	5.9861	5.84608	6.26646	5.68023	6.47441	5.80642	5.69733	5.09516	5.33814	6.31558	5.22526	5.43028	5.4569	5.28111	5.50506	5.62328	5.50386
ENSMUSG00000017446	-2.29572	-3.29688	-3.44169	-2.97254	-3.00138	-2.23303	-1.5186	-1.95792	-2.23032	-1.92535	-3.6274	-2.38638	-3.81868	-2.2659	-2.263	-3.45177	-2.10093	-3.64394	-2.73179	-1.64008	-0.961571	-2.10716	-1.43334	-1.84636	-1.04814
ENSMUSG00000017453	1.53607	2.00903	1.76929	2.55533	2.24599	2.52205	2.0917	1.99746	1.88835	1.80045	4.0885	4.19972	-0.639654	4.02313	3.01738	0.878834	4.11749	3.64881	-0.143863	-6.39152	-4.6096	-5.02058	-3.08688	-4.21818	-3.33555
ENSMUSG00000017466	-1.89596	-1.5782	-1.40883	-2.42679	-2.37045	-2.01341	-2.89786	-2.1455	-1.57109	-2.05952	-4.54934	-4.2687	-2.34747	-4.06812	-3.92982	-2.63213	-5.02768	-6.2834	-3.09382	-1.53353	-0.909164	-1.74757	-0.991723	-1.58591	-0.833045
ENSMUSG00000017478	6.48875	6.43356	6.49296	6.65978	6.46114	6.62374	6.63066	6.41263	6.43738	6.29433	6.87571	6.56467	6.85855	6.83823	6.65721	5.85249	6.53064	6.86522	6.36056	6.58487	6.50738	6.45868	6.13734	6.49761	6.31329
ENSMUSG00000017485	9.30677	9.31383	9.36327	9.50756	9.12837	9.57212	9.47824	9.26532	9.32504	9.48565	9.94442	9.59609	8.97817	9.56762	10.6988	9.47646	9.56187	9.85804	9.13612	8.97416	8.77729	8.64397	8.43262	8.7827	8.54451
ENSMUSG00000017491	2.84782	3.1787	3.17767	2.59086	2.8298	2.39841	3.10733	3.10102	2.89252	2.82214	2.50595	1.94465	1.18026	1.90261	2.45215	2.4525	1.8768	2.15539	3.06697	1.60284	1.66962	1.92973	2.12965	1.95575	2.0298
ENSMUSG00000017493	4.0393	4.09917	3.95049	4.13648	3.81287	3.65293	3.5825	3.51006	3.3565	3.67097	0.948317	6.66517	6.19198	6.74986	7.39547	4.85403	6.51544	0.756525	5.42626	2.24198	2.07817	1.83239	1.78262	1.32955	1.77431
ENSMUSG00000017499	5.66891	5.94551	5.73491	6.26278	5.81209	5.98471	6.21368	5.75492	5.85286	5.3352	6.66882	5.37118	6.75913	6.13663	5.70208	1.15447	5.18055	6.6937	5.60945	-0.663595	-0.311923	-0.722904	-0.931602	-0.517737	0.00232391
ENSMUSG00000017548	7.49831	7.4948	7.63613	7.91889	7.74294	7.84887	7.85543	7.75099	7.71774	7.56326	8.18084	7.53623	8.0593	7.71989	7.70436	6.79379	7.02561	8.56608	7.02438	6.58261	6.62851	6.37316	6.34465	6.64856	6.36412
ENSMUSG00000017550	6.22029	6.40888	6.27569	6.72564	6.51058	6.55011	6.68087	6.36976	6.40607	5.9829	7.29236	6.32394	7.50874	6.80807	6.34188	5.02465	6.04606	7.63201	6.27349	4.03789	3.91787	3.74207	3.74486	3.79863	3.79945
ENSMUSG00000017561	6.79005	6.9669	6.98362	7.05581	6.72139	7.01818	7.08544	6.88939	7.06354	6.86381	7.48761	6.64233	6.45102	6.96609	7.81265	5.38713	6.2748	8.19551	7.44428	8.00006	7.93588	7.84729	7.90422	7.98185	7.69889
ENSMUSG00000017607	-0.560744	-0.1249	-0.392982	-1.47327	0.227056	-1.21671	-0.964486	-0.382049	-0.393037	-1.06563	-1.08173	-1.39687	-0.917352	-1.66124	-1.86275	-0.463383	-1.363	-2.14584	-0.480193	-1.11799	-0.885289	-0.830276	-1.05877	-0.98021	-1.03873
ENSMUSG00000017615	3.4494	3.31135	3.37857	3.56567	3.63088	3.96387	3.62208	3.6163	3.76687	3.69001	4.51406	4.39308	3.67193	4.61388	4.25108	3.50401	4.60786	4.86062	4.24035	4.31152	4.4284	4.18643	4.45439	4.54802	4.3672
ENSMUSG00000017631	5.67415	5.64359	5.59319	5.84013	5.4835	5.47883	5.40767	5.37078	5.39719	5.3075	5.84477	6.11874	7.43268	6.11055	6.44804	6.21315	6.50341	6.2719	3.90925	5.16547	5.39929	5.11939	5.08532	5.11319	5.24146
ENSMUSG00000017639	-1.02603	-0.619618	-1.02181	-1.6383	-0.229093	-0.101943	-0.715658	-0.710565	-1.1484	-0.772642	-1.61074	-0.975917	0.540052	-1.14755	-2.79232	-0.51665	-0.504118	-2.19594	-0.720364	1.485	2.13186	1.65655	1.59835	1.83058	2.17752
ENSMUSG00000017652	4.32534	3.86359	3.85572	3.86688	3.78373	4.04198	3.73463	3.91682	3.82817	4.59542	0.630172	2.69634	0.757264	2.21263	2.28747	1.50337	1.10866	1.16692	3.00078	6.79639	6.4665	6.48173	5.94204	6.76857	6.57557
ENSMUSG00000017664	3.93548	3.78633	3.72754	4.15789	3.97063	4.33266	3.89152	4.15795	4.05927	4.20242	4.16626	4.94308	4.78798	4.62328	4.71825	3.80264	4.30194	4.1221	3.55888	5.5799	5.3817	5.37233	5.00144	5.44838	5.35373
ENSMUSG00000017667	-0.597036	-0.585703	-0.579373	-1.23557	-0.714881	-1.04208	-1.30727	-0.828818	-0.889988	-1.02459	-1.88246	-3.1279	-0.694306	-2.22716	-1.85634	-1.17656	-1.98864	-2.37347	-0.664336	-1.10081	-0.978993	-0.710232	-0.86927	-2.14342	-1.07206
ENSMUSG00000017670	4.82373	4.95868	5.03245	5.19023	5.15828	5.15204	5.24484	5.16568	5.16325	4.91769	5.6347	5.31168	5.09447	5.55148	5.03231	4.42746	5.12	5.30609	5.10101	5.23787	5.0507	5.11821	4.98428	5.13861	5.12014
ENSMUSG00000017677	6.79476	6.57566	6.63738	6.79699	6.44277	6.77341	6.68319	6.32738	6.41288	6.7384	6.16863	6.40249	6.24772	6.90271	6.81316	6.19548	6.96971	6.97707	5.97006	6.54825	6.53951	6.15288	6.05151	6.50104	6.31331
ENSMUSG00000017679	7.95185	7.78066	8.03712	7.73182	7.66178	7.66991	7.64652	7.88439	7.72741	7.89543	7.48964	7.41535	6.38051	7.21365	7.19815	7.50753	7.36643	7.73838	7.16463	8.37412	8.34723	8.28387	8.2253	8.2642	8.04268
ENSMUSG00000017686	5.39165	5.41776	5.49549	5.5538	5.34256	5.54347	5.54532	5.39971	5.54368	5.35456	5.82169	5.71051	5.52135	5.74865	5.96001	5.59524	5.72444	6.32232	5.38421	5.87602	5.77669	5.75381	5.73789	5.80286	5.59274
ENSMUSG00000017688	-6.75395	-2.7574	-4.36076	-4.27295	-3.63989	-4.80914	-2.46999	-2.95239	-5.5218	-3.86708	-6.1343	-4.24605	-4.66192	-4.04043	-3.9075	-4.21168	-5.01656	-6.2834	-4.96829	-4.80079	-3.36771	-3.76349	-3.71397	-4.94414	-4.15701
ENSMUSG00000017692	-0.73345	-0.480048	-0.603886	-0.913318	-1.17588	-1.41349	-0.573263	-0.68146	-1.11453	-1.49819	-2.67038	-1.12613	-0.898845	-1.81207	-2.34163	-0.467672	-0.534347	-2.36196	-0.749003	-0.628913	-1.21402	-0.759433	-0.614755	-1.35349	-0.842759
ENSMUSG00000017697	4.61511	4.72351	4.49867	4.52987	4.48973	4.44368	4.63352	4.4632	4.62461	4.46592	4.58423	4.56229	4.80295	4.99528	4.57241	4.40716	5.73603	4.7847	4.49999	2.79584	3.2296	3.00732	3.38885	2.87564	3.08512
ENSMUSG00000017707	10.9818	10.8739	10.8701	11.0989	10.7626	11.0159	10.8544	10.7926	10.732	11.0373	10.2039	10.98	10.6294	10.8414	11.5216	11.3338	11.1694	10.8264	10.5009	10.6379	10.6384	10.2874	10.3703	10.3888	10.1631
ENSMUSG00000017713	-0.921056	-1.5782	-1.48478	-1.2044	-1.70302	-0.648551	-0.796608	-0.927025	-0.858889	-0.975459	1.33331	-4.2687	-0.277084	-2.01749	2.75494	-4.21709	-2.14015	2.11966	0.847625	1.78341	1.8769	1.81144	2.27257	2.13959	2.14808
ENSMUSG00000017715	4.86306	4.74339	4.76673	4.86001	4.97617	5.07254	4.97108	4.96186	5.0956	4.76876	5.30396	4.86007	5.2339	4.87816	5.21532	4.3072	4.7599	6.08537	4.64458	5.3554	5.39272	5.2598	5.11502	5.33448	5.254
ENSMUSG00000017716	5.62973	6.05389	5.9255	6.48669	6.16975	6.45883	6.23589	6.14298	5.99297	5.65015	6.30904	6.02274	5.90621	6.49655	5.93239	4.03906	5.24397	6.54822	4.96697	1.63511	1.83116	2.19695	2.26789	1.62336	2.12955
ENSMUSG00000017718	1.89302	1.77816	1.47395	2.12183	2.15742	2.17977	1.7048	1.86995	1.63678	1.95143	3.04702	2.60197	2.87057	1.52046	3.59551	2.31141	2.72141	3.55068	2.65764	4.13728	3.70561	3.74446	3.69488	3.91228	4.01766
ENSMUSG00000017720	-0.0957345	0.240776	-0.186441	-0.394373	0.530773	0.388692	0.0310552	0.133033	-0.586516	0.215484	-0.251655	0.0958735	-1.30017	-0.367676	-1.39377	0.119193	-0.555192	-0.728815	-0.0140955	0.619712	0.724297	0.743181	0.766571	0.565406	0.962135
ENSMUSG00000017721	5.11712	4.87891	4.91371	5.16558	5.2182	5.26019	5.06827	5.55359	5.39603	5.4191	6.16356	6.08931	6.2566	5.92059	6.19031	4.8526	5.5075	5.84973	4.69529	5.08617	4.88157	4.92496	4.74388	5.09117	5.13337
ENSMUSG00000017724	-0.18409	-0.0869499	-0.155077	-0.459962	-0.527174	-0.979459	-0.621021	0.279519	-0.13699	-0.772642	1.97944	-0.44088	0.0124224	0.0193475	3.89163	-0.349194	0.921855	2.34959	-0.110311	-0.899663	-1.15017	-0.772657	-0.279525	-0.867679	-0.20169
ENSMUSG00000017734	0.423579	0.779815	-0.271329	0.184092	0.769549	1.18426	0.239548	0.403705	0.229704	0.647038	2.03559	0.906086	0.987835	0.950541	2.85636	0.999942	0.707473	1.94535	0.953814	1.04656	1.2754	0.744908	1.14034	1.00019	1.4042
ENSMUSG00000017737	1.69314	1.22136	2.07725	0.589507	0.362268	-1.12032	0.456981	1.7826	2.01643	2.26529	0.523914	-0.482103	-1.49948	0.201345	0.157642	1.28753	-1.28352	-0.0166178	0.0166013	-3.58416	-1.80225	-5.02058	-2.63942	-6.5401	-2.41801
ENSMUSG00000017740	0.838655	0.970977	1.01267	0.811408	1.25251	0.731415	0.837517	1.15823	0.641399	0.551386	0.195313	0.611683	0.544042	0.459554	-0.272708	0.771852	0.121699	0.0938611	0.767222	-0.124699	0.559743	0.43233	0.624359	0.508169	0.957471
ENSMUSG00000017747	2.60659	2.40149	2.41132	2.44901	2.22002	2.49887	2.59401	2.41248	2.51542	2.56254	3.03916	3.06624	2.61493	2.95221	3.55074	2.90502	3.3469	3.9632	2.95802	3.61349	3.37689	3.21383	3.254	3.48982	3.27844
ENSMUSG00000017754	-0.302917	-0.479153	-0.618782	-0.726409	-0.621006	-0.42442	-1.63729	-0.704106	-1.14224	0.127429	1.36282	-2.0638	1.93436	-3.70256	-2.00119	-1.49148	-3.26073	-0.0515515	-1.1226	3.9317	3.50762	3.71855	3.98902	4.11193	4.23987
ENSMUSG00000017756	5.18747	5.10248	5.08179	5.25694	5.30737	5.50754	5.82875	5.69183	5.95697	5.5484	4.21554	5.20257	4.40474	5.23338	4.79742	5.13738	5.38574	5.56248	4.76924	3.55539	3.50066	3.68792	3.84278	3.7161	3.76716
ENSMUSG00000017760	6.13211	5.9738	5.966	6.30726	5.99457	6.28628	6.1205	6.01158	6.00511	6.29345	6.29847	6.43235	6.49663	6.23193	6.57703	6.40075	6.30222	6.18196	6.00485	7.08834	6.99877	6.88494	6.57937	7.04465	7.08621
ENSMUSG00000017764	1.65968	1.60976	1.86251	2.08532	1.87748	2.17548	2.23238	2.2366	2.24283	2.02469	2.83923	3.21189	3.51547	3.12136	3.3903	2.70614	3.38666	2.82498	1.66106	3.48891	3.36469	3.25548	3.02844	3.55602	3.22294
ENSMUSG00000017765	2.84333	2.74101	2.78692	3.13963	3.03311	3.14396	3.16044	2.97407	2.96993	2.91919	2.93304	3.69792	3.54413	3.60406	3.03575	2.80589	4.08315	2.18702	4.31539	3.16882	3.05496	3.06864	3.14872	3.27086	3.47718
ENSMUSG00000017767	-4.43202	-3.21866	-3.17867	-4.30126	-4.13598	-3.2358	-2.09376	-5.31543	-3.42524	-3.71134	-3.26455	-3.1312	-2.1669	-3.51838	-3.44439	-2.13533	-2.34274	-3.6853	-3.7459	-0.76362	-0.451377	-0.178645	-0.919345	-0.695994	-1.12302
[truncated: 28,528 more rows]

## Sheet: Fig 2g
	Hosts	Days after transfer
	2286 1	31	1
	2286 2	38	1
	2286 3	30	1
	2286 4	38	1
	2672 1	35		1
	2672 2	28		1
	2672 3	42		1
	2672 4	89		1
	13328 A1	34			1
	13328 A2	32			1
	13328 A3	30			1
[truncated: 12 more rows]

[truncated: 51 more sheets: Fig 2h, Fig 2i, Fig 2j, Fig 2k, Fig 3c, Fig 4a, Fig 4f and S16C, Fig 4h, Fig 5a, Fig 5b, Fig 5d, Fig 6a and S21, Fig 6d, Fig 7b, Fig 7c, Fig 7d, Fig 7e, Fig 7g, Fig 7i, Fig 7l …]
